# Supplementary material for: Differential alternative splicing coupled to nonsense-mediated decay of mRNA ensures dietary restriction-induced longevity
Source: Nat Commun. 2017 Aug 21;8:306. doi: 10.1038/s41467-017-00370-5 (PMC5563511; doi:10.1038/s41467-017-00370-5)
Supplement: Supplementary file 2 — Supplementary Data 1 [file 41467_2017_370_MOESM2_ESM.xlsx]

## Sheet: Data
Supplementary Data 1: Differential exon usage in eat-2(ad1116) as shown in Figure 1A, 1B
Event	Chromosome	Start	Stop	Strand	Location	EqP-values	t-statistics	Gene
EX51640	II	6944305	6944555	+	chrII:6944305-6944555	5.23886e-05	1.78113	WBGene00017699
EX115031	IV	9334459	9334557	-	chrIV:9334459-9334557	0.000114743	3.21968	WBGene00011857
EX95940	IV	3533841	3533954	+	chrIV:3533841-3533954	0.00019472	3.03972	WBGene00019777
EX31096	IV	6023227	6023289	-	chrIV:6023227-6023289	0.000646326	2.03617	WBGene00004112
EX104010	IV	11344365	11344547	-	chrIV:11344365-11344547	0.00103981	4.2325	WBGene00002223
EX95941	IV	3535388	3535657	+	chrIV:3535388-3535657	0.00109454	0.447065	WBGene00019777
EX114806	II	9479053	9479287	+	chrII:9479053-9479287	0.00116266	2.20337	WBGene00011848
EX1266	V	3984607	3984849	+	chrV:3984607-3984849	0.0016835	7.94621	WBGene00003767
EX7154	V	7382230	7382385	-	chrV:7382230-7382385	0.00204036	2.61772	WBGene00005646
EX122252	I	12734973	12735118	-	chrI:12734973-12735118	0.00353249	10.2754	WBGene00012193
EX20588	III	4934584	4934658	+	chrIII:4934584-4934658	0.003747	2.60011	WBGene00016143
EX145214	V	1093560	1093656	+	chrV:1093560-1093656	0.0042696	4.96168	WBGene00021743
EX150389	IV	14484540	14484628	+	chrIV:14484540-14484628	0.00463116	9.07398	WBGene00013292
EX122256	I	12736517	12736733	-	chrI:12736517-12736733	0.00525403	-1.1056	WBGene00012193
EX61251	II	1769122	1769599	+	chrII:1769122-1769599	0.00553183	6.01482	WBGene00018101
EX76584	V	2447981	2448175	+	chrV:2447981-2448175	0.00594312	5.49725	WBGene00018912
EX115136	V	3415510	3415638	+	chrV:3415510-3415638	0.00936896	1.37674	WBGene00020611
EX114805	II	9478969	9479004	+	chrII:9478969-9479004	0.0113123	0.158117	WBGene00011848
EX17005	II	5591444	5591485	-	chrII:5591444-5591485	0.0115014	1.98792	WBGene00000383
EX78707	V	12019497	12019638	-	chrV:12019497-12019638	0.0119029	2.51169	WBGene00004032
EX99015	IV	4153827	4153948	+	chrIV:4153827-4153948	0.0121382	7.23979	WBGene00019931
EX61249	II	1769123	1769599	+	chrII:1769123-1769599	0.0123903	5.00509	WBGene00018101
EX118570	II	9129397	9129653	+	chrII:9129397-9129653	0.0154358	3.71994	WBGene00012005
EX29930	IV	897913	898570	+	chrIV:897913-898570	0.016684	0.92392	WBGene00045300
EX45983	I	7301663	7301774	-	chrI:7301663-7301774	0.0173349	3.58815	WBGene00008765
EX29926	IV	902065	902722	+	chrIV:902065-902722	0.0177891	1.02287	WBGene00045299
EX36317	V	13554579	13554635	-	chrV:13554579-13554635	0.0184247	1.94049	WBGene00008345
EX108887	IV	10557948	10558074	+	chrIV:10557948-10558074	0.0188279	2.01092	WBGene00011600
EX119385	II	9243301	9243354	+	chrII:9243301-9243354	0.0189094	4.05334	WBGene00012033
EX17912	I	4191723	4191837	+	chrI:4191723-4191837	0.0196227	0.0210486	WBGene00015975
EX63566	III	9915369	9915814	+	chrIII:9915369-9915814	0.0276429	-1.67362	WBGene00009595
EX102717	III	7212531	7212647	+	chrIII:7212531-7212647	0.0295283	0.750769	WBGene00020107
EX49084	I	8092392	8092415	+	chrI:8092392-8092415	0.0300745	0.220249	WBGene00004378
EX94404	IV	6120900	6121097	+	chrIV:6120900-6121097	0.031964	6.72871	WBGene00006974
EX63565	III	9915636	9915817	+	chrIII:9915636-9915817	0.0340386	-1.85024	WBGene00009595
EX148261	I	14690644	14690816	-	chrI:14690644-14690816	0.0342893	0.985804	WBGene00013197
EX37620	V	14076146	14076465	+	chrV:14076146-14076465	0.0356864	2.24085	WBGene00044081
EX94714	V	19449894	19450095	+	chrV:19449894-19450095	0.0359838	3.52262	WBGene00206418
EX148262	I	14690406	14690557	-	chrI:14690406-14690557	0.0373722	0.961275	WBGene00013197
EX71930	V	8422055	8422736	-	chrV:8422055-8422736	0.0374571	0.95513	WBGene00018700
EX77336	IV	3924221	3924342	+	chrIV:3924221-3924342	0.0398342	3.05053	WBGene00018971
EX109206	X	7316492	7316773	-	chrX:7316492-7316773	0.0415669	5.59672	WBGene00004987
EX44669	X	3303784	3303837	+	chrX:3303784-3303837	0.0452772	-0.311354	WBGene00017382
EX82490	V	11572007	11572121	+	chrV:11572007-11572121	0.0477118	4.79877	WBGene00003691
EX13502	I	4724265	4724345	+	chrI:4724265-4724345	0.047805	3.81939	WBGene00015694
EX9205	I	5999095	5999240	-	chrI:5999095-5999240	0.0482388	2.08866	WBGene00006823
EX48755	IV	8348605	8348707	+	chrIV:8348605-8348707	0.0484219	0.84664	WBGene00017541
EX150918	IV	14797134	14797182	-	chrIV:14797134-14797182	0.0487933	2.06331	WBGene00013308
EX2746	III	5704708	5704747	-	chrIII:5704708-5704747	0.0494974	2.21445	WBGene00006359
