# Supplementary material for: Differential alternative splicing coupled to nonsense-mediated decay of mRNA ensures dietary restriction-induced longevity
Source: Nat Commun. 2017 Aug 21;8:306. doi: 10.1038/s41467-017-00370-5 (PMC5563511; doi:10.1038/s41467-017-00370-5)
Supplement: Supplementary file 3 — Supplementary Data 2 [file 41467_2017_370_MOESM3_ESM.xlsx]

## Sheet: Data
Supplementary Data 2: Differential intron retention in eat-2(ad1116) as shown in Figure 1A, 1B
Event	Chromosome	Start	Stop	Strand	Location	EqP-values	t-statistics	Gene
INT12900	III	6354957	6355055	+	chrIII:6354957-6355055	7.62772e-07	0.395989	WBGene00016977
INT18454	II	6940835	6942711	+	chrII:6940835-6942711	1.31431e-05	1.43053	WBGene00017699
INT34434	IV	3533795	3533840	+	chrIV:3533795-3533840	2.70939e-05	0.309619	WBGene00019777
INT56814	V	10214580	10214673	+	chrV:10214580-10214673	3.9644e-05	0.59545	WBGene00014113
INT6125	IV	8063279	8063614	+	chrIV:8063279-8063614	4.2976e-05	-0.059642	WBGene00004732
INT42891	III	11343661	11343934	+	chrIII:11343661-11343934	6.51947e-05	-0.0574831	WBGene00003975
INT47103	III	1844524	1846346	+	chrIII:1844524-1846346	0.000257294	-1.17324	WBGene00021440
INT24576	X	13346449	13346675	+	chrX:13346449-13346675	0.000449974	0.341964	WBGene00004238
INT5628	X	17600854	17601225	+	chrX:17600854-17601225	0.000450086	-1.1201	WBGene00002272
INT38192	IV	16864094	16864737	+	chrIV:16864094-16864737	0.000532541	0.0504879	WBGene00020287
INT18685	I	13181878	13182341	+	chrI:13181878-13182341	0.000538371	-0.6706	WBGene00009065
INT15023	IV	12425369	12426890	+	chrIV:12425369-12426890	0.000562789	2.12201	WBGene00008583
INT36771	II	9944464	9944994	+	chrII:9944464-9944994	0.000571594	-0.692402	WBGene00011271
INT24418	V	6525137	6527474	+	chrV:6525137-6527474	0.000582079	0.0344586	WBGene00018488
INT4183	III	649541	653253	+	chrIII:649541-653253	0.000751499	1.76769	WBGene00015648
INT39572	IV	10861858	10862274	+	chrIV:10861858-10862274	0.000835822	-1.18734	WBGene00011722
INT13517	III	10479076	10479288	+	chrIII:10479076-10479288	0.000845206	0.0391044	WBGene00008426
INT18452	II	6933137	6934084	+	chrII:6933137-6934084	0.000942392	0.807921	WBGene00017699
INT21643	I	11272681	11273222	+	chrI:11272681-11273222	0.000988128	1.88966	WBGene00219287
INT22353	V	8357016	8357099	+	chrV:8357016-8357099	0.00102644	1.79476	WBGene00003395
INT49538	IV	5343500	5343584	+	chrIV:5343500-5343584	0.00102727	0.154541	WBGene00021156
INT45001	I	14359282	14359906	+	chrI:14359282-14359906	0.00106601	-1.17926	WBGene00013668
INT37864	IV	6895178	6895697	+	chrIV:6895178-6895697	0.00114122	-1.99753	WBGene00020235
INT52430	I	2925365	2925419	+	chrI:2925365-2925419	0.00115546	1.16059	WBGene00022107
INT18456	II	6944556	6944725	+	chrII:6944556-6944725	0.00119871	-1.80816	WBGene00017699
INT31653	III	8085770	8085820	+	chrIII:8085770-8085820	0.00120755	1.60778	WBGene00001743
INT23639	II	7362414	7362723	+	chrII:7362414-7362723	0.00130899	0.788526	WBGene00018392
INT29665	V	14896304	14897045	+	chrV:14896304-14897045	0.00131174	0.329051	WBGene00010383
INT17927	X	14972773	14972823	+	chrX:14972773-14972823	0.00137472	-0.347695	WBGene00008974
INT12901	III	6355129	6356364	+	chrIII:6355129-6356364	0.00142927	-0.527313	WBGene00016977
INT12355	IV	9011058	9011252	+	chrIV:9011058-9011252	0.00149077	-2.15373	WBGene00044241
INT28911	I	5512852	5512902	+	chrI:5512852-5512902	0.00154745	-1.79526	WBGene00019075
INT30703	III	856773	856822	+	chrIII:856773-856822	0.00164364	1.02626	WBGene00019334
INT38078	I	9624032	9624077	+	chrI:9624032-9624077	0.00193916	1.0216	WBGene00011489
INT19316	I	6317765	6318019	+	chrI:6317765-6318019	0.00204714	0.759535	WBGene00017816
INT810	II	11495777	11495826	+	chrII:11495777-11495826	0.00206056	1.41576	WBGene00007144
INT47233	V	19091792	19091985	+	chrV:19091792-19091985	0.00207108	0.705513	WBGene00012703
INT34060	II	10840243	10840466	+	chrII:10840243-10840466	0.00212303	-1.89669	WBGene00003367
INT16387	I	7301427	7301662	-	chrI:7301427-7301662	0.0021285	0.389418	WBGene00008765
INT29038	I	10532893	10533437	+	chrI:10532893-10533437	0.00213358	-0.761085	WBGene00010328
INT26182	V	13407128	13407210	+	chrV:13407128-13407210	0.00214176	0.999014	WBGene00009980
INT31654	III	8085919	8086235	+	chrIII:8085919-8086235	0.00221609	0.291072	WBGene00001743
INT132	IV	12160833	12161554	+	chrIV:12160833-12161554	0.00229909	0.401952	WBGene00007091
INT49575	I	410627	411202	+	chrI:410627-411202	0.00235667	0.446413	WBGene00021733
INT18807	III	6498745	6498981	+	chrIII:6498745-6498981	0.00242436	0.492635	WBGene00017752
INT1621	IV	13108139	13111175	+	chrIV:13108139-13111175	0.00257116	0.948847	WBGene00007202
INT56284	III	8895830	8896037	+	chrIII:8895830-8896037	0.00272396	0.997689	WBGene00014025
INT46302	V	10478822	10479520	+	chrV:10478822-10479520	0.00282527	-1.27307	WBGene00012532
INT38985	IV	8222381	8222839	+	chrIV:8222381-8222839	0.00283706	0.376646	WBGene00020373
INT12903	III	6357239	6357522	+	chrIII:6357239-6357522	0.00293517	-0.0862191	WBGene00016977
INT50005	III	10950711	10950785	+	chrIII:10950711-10950785	0.00299996	0.365053	WBGene00013132
INT41622	I	7681997	7682050	+	chrI:7681997-7682050	0.00318027	1.77897	WBGene00011972
INT17907	IV	8751312	8751362	+	chrIV:8751312-8751362	0.00320298	-0.281299	WBGene00004051
INT44569	III	11090402	11091155	+	chrIII:11090402-11091155	0.00320681	-0.378407	WBGene00012358
INT46416	I	1049687	1050404	+	chrI:1049687-1050404	0.00322242	-1.29667	WBGene00021331
INT28486	IV	11638513	11638971	+	chrIV:11638513-11638971	0.00327379	0.469125	WBGene00010233
INT47102	III	1843104	1844372	+	chrIII:1843104-1844372	0.00334326	-3.31415	WBGene00021440
INT2632	III	8509552	8513202	+	chrIII:8509552-8513202	0.00334478	0.496239	WBGene00015418
INT45005	I	14365138	14366423	+	chrI:14365138-14366423	0.00337458	-0.889958	WBGene00013668
INT26800	III	8820552	8820800	+	chrIII:8820552-8820800	0.00338868	-2.01195	WBGene00003929
INT47629	IV	1746323	1746375	+	chrIV:1746323-1746375	0.00341974	0.533328	WBGene00021506
INT13652	IV	8372628	8372893	+	chrIV:8372628-8372893	0.00361075	0.98738	WBGene00017071
INT19272	V	13460199	13461083	+	chrV:13460199-13461083	0.00361534	-0.0939973	WBGene00009137
INT245	I	10726993	10727176	+	chrI:10726993-10727176	0.00364059	4.11457	WBGene00044646
INT10862	IV	9200440	9202245	+	chrIV:9200440-9202245	0.00367429	-1.43515	WBGene00006941
INT15949	X	12990355	12991053	+	chrX:12990355-12991053	0.00369803	0.0387489	WBGene00045495
INT36050	III	3961603	3961655	+	chrIII:3961603-3961655	0.00371388	-0.133822	WBGene00011215
INT16058	III	13396190	13396247	+	chrIII:13396190-13396247	0.00379624	-0.724456	WBGene00008714
INT7524	IV	12704350	12704409	+	chrIV:12704350-12704409	0.00420293	2.31561	WBGene00007780
INT6728	I	10181609	10182045	+	chrI:10181609-10182045	0.00422875	2.9096	WBGene00002153
INT47973	III	13309593	13309727	+	chrIII:13309593-13309727	0.00424987	0.504131	WBGene00012804
INT10868	IV	9204901	9204950	+	chrIV:9204901-9204950	0.00441546	0.403459	WBGene00006941
INT43376	V	8310005	8310406	+	chrV:8310005-8310406	0.00443973	1.69378	WBGene00020938
INT40588	II	9479288	9479337	+	chrII:9479288-9479337	0.00443997	0.0269303	WBGene00011848
INT44534	I	13656560	13657237	+	chrI:13656560-13657237	0.00446535	0.187263	WBGene00012353
INT1837	II	4303066	4303707	+	chrII:4303066-4303707	0.00489143	-1.74633	WBGene00015296
INT21519	IV	8299067	8299187	+	chrIV:8299067-8299187	0.00518673	0.225229	WBGene00018072
INT18417	V	16076789	16076828	+	chrV:16076789-16076828	0.00525063	-5.20038	WBGene00005616
INT19910	II	8591431	8591485	+	chrII:8591431-8591485	0.0054898	3.5478	WBGene00009202
INT13356	II	9337860	9337910	+	chrII:9337860-9337910	0.00556902	0.22505	WBGene00004744
INT4731	X	9617368	9617661	+	chrX:9617368-9617661	0.00561876	0.191229	WBGene00007521
INT34724	X	6742970	6743258	+	chrX:6742970-6743258	0.00562485	-0.295726	WBGene00003163
INT12183	X	12844634	12844977	+	chrX:12844634-12844977	0.00563761	-0.396713	WBGene00008260
INT54704	I	6653499	6653810	+	chrI:6653499-6653810	0.00569416	-0.0725435	WBGene00022633
INT51857	IV	3057599	3057653	+	chrIV:3057599-3057653	0.00611894	1.13312	WBGene00022067
INT48893	I	11894978	11895602	+	chrI:11894978-11895602	0.00611994	1.04185	WBGene00012951
INT26653	II	11573582	11573637	+	chrII:11573582-11573637	0.00613492	1.13671	WBGene00010048
INT40349	V	8959015	8959065	+	chrV:8959015-8959065	0.0063066	-0.728107	WBGene00020553
INT4843	V	10221713	10221755	+	chrV:10221713-10221755	0.00637099	-3.5317	WBGene00044175
INT28929	II	5029144	5029414	+	chrII:5029144-5029414	0.00654479	0.662305	WBGene00003822
INT15343	V	13870822	13870895	+	chrV:13870822-13870895	0.00656755	0.000898199	WBGene00014732
INT18318	III	5130318	5130369	+	chrIII:5130318-5130369	0.00682852	1.33448	WBGene00004728
INT27737	II	5471725	5471777	+	chrII:5471725-5471777	0.00684529	-0.268381	WBGene00000548
INT18455	II	6942778	6944304	+	chrII:6942778-6944304	0.00705241	-2.40667	WBGene00017699
INT51043	II	12156466	12156509	+	chrII:12156466-12156509	0.00721868	-1.8471	WBGene00013250
INT14829	I	6760539	6760664	+	chrI:6760539-6760664	0.00725246	1.28881	WBGene00017239
INT43374	V	8308930	8309438	+	chrV:8308930-8309438	0.0072553	-0.289383	WBGene00020938
INT36023	III	4294581	4294648	+	chrIII:4294581-4294648	0.00736824	0.948851	WBGene00011202
INT47190	V	19034301	19034899	+	chrV:19034301-19034899	0.00741144	-0.0410053	WBGene00012686
INT23424	IV	8131441	8131524	+	chrIV:8131441-8131524	0.00751987	0.703335	WBGene00018357
INT55634	III	8751141	8751748	+	chrIII:8751141-8751748	0.00752893	-0.433931	WBGene00004856
INT55356	II	5506839	5506891	+	chrII:5506839-5506891	0.0075291	-0.171953	WBGene00022672
INT2545	X	13694343	13695309	+	chrX:13694343-13695309	0.00753774	0.545973	WBGene00000074
INT24076	X	7986256	7988081	+	chrX:7986256-7988081	0.00779158	-0.555048	WBGene00018465
INT31795	V	10363978	10364453	+	chrV:10363978-10364453	0.0078355	0.594739	WBGene00010631
INT28818	V	11936229	11936308	+	chrV:11936229-11936308	0.00795682	0.652654	WBGene00138720
INT2425	X	8537111	8537155	+	chrX:8537111-8537155	0.00805399	0.379126	WBGene00044338
INT26949	V	11788213	11788293	+	chrV:11788213-11788293	0.00814032	0.473252	WBGene00010081
INT35372	V	12085153	12085202	+	chrV:12085153-12085202	0.00825552	1.21199	WBGene00011094
INT13297	I	7817265	7817314	+	chrI:7817265-7817314	0.00832422	-1.12121	WBGene00008399
INT13678	V	202788	203900	+	chrV:202788-203900	0.00869224	1.48035	WBGene00077643
INT39222	V	3950569	3950721	+	chrV:3950569-3950721	0.00869635	2.61666	WBGene00020386
INT3711	IV	8178682	8185624	+	chrIV:8178682-8185624	0.00898207	0.711676	WBGene00003961
INT26640	IV	11292800	11292850	+	chrIV:11292800-11292850	0.00901465	-2.25923	WBGene00010047
INT53536	I	13576391	13576636	+	chrI:13576391-13576636	0.00910387	0.721537	WBGene00013597
INT17829	X	1419779	1419988	+	chrX:1419779-1419988	0.00915961	0.606537	WBGene00195185
INT37022	V	13717951	13718005	+	chrV:13717951-13718005	0.00938725	-0.213734	WBGene00011330
INT51855	IV	3056246	3056300	+	chrIV:3056246-3056300	0.00950455	0.272839	WBGene00022067
INT51263	V	18091559	18093986	+	chrV:18091559-18093986	0.00956819	0.812713	WBGene00013350
INT28334	I	4823134	4823190	+	chrI:4823134-4823190	0.00980894	-1.82274	WBGene00019012
INT33168	X	13717729	13717844	+	chrX:13717729-13717844	0.00992388	0.0734514	WBGene00010774
INT46679	V	18111657	18112461	+	chrV:18111657-18112461	0.00995488	-1.72577	WBGene00012562
INT18378	II	8459543	8461044	+	chrII:8459543-8461044	0.0099643	-1.28111	WBGene00006994
INT45184	I	5106389	5106439	+	chrI:5106389-5106439	0.0101201	3.83935	WBGene00022460
INT41580	II	1164338	1164440	+	chrII:1164338-1164440	0.0102276	0.17848	WBGene00020740
INT49979	I	11013888	11014559	+	chrI:11013888-11014559	0.0103231	-0.305018	WBGene00077539
INT5735	I	9414772	9415279	+	chrI:9414772-9415279	0.0104254	-0.540795	WBGene00219313
INT36670	III	7211580	7212733	+	chrIII:7211580-7212733	0.0104345	0.673078	WBGene00020107
INT13462	I	7588933	7588982	+	chrI:7588933-7588982	0.0105512	0.193435	WBGene00008417
INT25455	II	8415108	8416470	+	chrII:8415108-8416470	0.0106156	0.846617	WBGene00009899
INT8741	I	8337722	8337774	+	chrI:8337722-8337774	0.0106424	0.00548572	WBGene00007912
INT29971	V	4904270	4904323	+	chrV:4904270-4904323	0.0106801	1.60289	WBGene00019234
INT21362	V	13725958	13726007	+	chrV:13725958-13726007	0.0106893	-0.183908	WBGene00009427
INT36269	V	504228	504296	+	chrV:504228-504296	0.0107656	1.21137	WBGene00004144
INT26841	V	12920100	12920208	+	chrV:12920100-12920208	0.0108009	0.63438	WBGene00010062
INT43076	V	6499455	6500943	+	chrV:6499455-6500943	0.0109053	2.46	WBGene00020909
INT8266	V	18180982	18181032	+	chrV:18180982-18181032	0.0109133	1.22025	WBGene00007850
INT38637	IV	10557901	10557947	+	chrIV:10557901-10557947	0.0109516	0.358355	WBGene00011600
INT5474	III	6390046	6390100	+	chrIII:6390046-6390100	0.0110047	-0.223715	WBGene00015807
INT47630	IV	1746744	1748018	+	chrIV:1746744-1748018	0.0118129	0.772421	WBGene00021506
INT30751	X	4708809	4709035	+	chrX:4708809-4709035	0.0119026	1.21961	WBGene00019344
INT838	III	5726167	5726646	+	chrIII:5726167-5726646	0.012032	0.769749	WBGene00006943
INT19455	V	5832501	5832554	+	chrV:5832501-5832554	0.0121612	0.571798	WBGene00002637
INT9276	III	4858364	4858538	+	chrIII:4858364-4858538	0.0122732	-0.477077	WBGene00016444
INT53218	III	12109717	12109772	+	chrIII:12109717-12109772	0.0124631	0.678765	WBGene00013541
INT11375	I	6252530	6252593	+	chrI:6252530-6252593	0.0127046	1.00325	WBGene00000583
INT11546	IV	17335389	17335699	+	chrIV:17335389-17335699	0.0127149	-0.382714	WBGene00008198
INT27940	I	6149385	6149434	+	chrI:6149385-6149434	0.0127838	1.41179	WBGene00045498
INT8627	X	14072063	14072196	+	chrX:14072063-14072196	0.0127909	0.359236	WBGene00007904
INT40587	II	9479005	9479052	+	chrII:9479005-9479052	0.0129324	-0.554099	WBGene00011848
INT26183	V	13407455	13407504	+	chrV:13407455-13407504	0.0129333	0.309504	WBGene00009980
INT471	III	5738771	5739194	+	chrIII:5738771-5739194	0.012974	1.19313	WBGene00015081
INT19444	I	9789195	9789499	+	chrI:9789195-9789499	0.0130783	0.688274	WBGene00000371
INT33799	II	4588238	4589008	+	chrII:4588238-4589008	0.0131725	0.222337	WBGene00006868
INT50460	III	2492890	2493868	+	chrIII:2492890-2493868	0.0132334	0.566038	WBGene00021847
INT22785	III	9914906	9915036	+	chrIII:9914906-9915036	0.0132526	-1.66061	WBGene00009595
INT111	II	9524872	9524924	+	chrII:9524872-9524924	0.0132797	-0.688249	WBGene00003231
INT13679	II	8008744	8008945	+	chrII:8008744-8008945	0.0133122	-1.49188	WBGene00008435
INT15804	IV	12104780	12104916	+	chrIV:12104780-12104916	0.013475	1.22617	WBGene00008685
INT53600	I	1530099	1532236	+	chrI:1530099-1532236	0.013541	1.33435	WBGene00022360
INT53441	III	1330580	1330759	+	chrIII:1330580-1330759	0.0136234	0.381139	WBGene00044402
INT47838	III	6154293	6154405	+	chrIII:6154293-6154405	0.0139111	0.420296	WBGene00021531
INT4265	IV	8512624	8512701	+	chrIV:8512624-8512701	0.0139537	0.598088	WBGene00003224
INT33597	I	5582618	5582786	+	chrI:5582618-5582786	0.0140105	1.11082	WBGene00019710
INT4734	X	9618418	9618561	+	chrX:9618418-9618561	0.0140564	1.25655	WBGene00007521
INT47409	I	2348305	2349048	+	chrI:2348305-2349048	0.0141882	-2.03668	WBGene00021463
INT17512	I	8092282	8092391	+	chrI:8092282-8092391	0.0142867	-0.0529	WBGene00004378
INT42442	I	6112644	6112700	+	chrI:6112644-6112700	0.0143876	3.24475	WBGene00020839
INT6566	V	5518709	5518781	+	chrV:5518709-5518781	0.0144009	-0.753745	WBGene00016060
INT14713	IV	17441351	17441929	+	chrIV:17441351-17441929	0.0144736	0.671519	WBGene00045013
INT1286	V	18319249	18319300	+	chrV:18319249-18319300	0.0149205	0.726643	WBGene00007182
INT4652	I	4729413	4729599	+	chrI:4729413-4729599	0.0149396	0.482328	WBGene00015693
INT39379	I	6534192	6536130	+	chrI:6534192-6536130	0.0150045	0.807988	WBGene00020413
INT54321	IV	9072900	9073219	+	chrIV:9072900-9073219	0.0150394	0.250203	WBGene00003610
INT52835	IV	6445592	6446140	+	chrIV:6445592-6446140	0.0150592	0.84008	WBGene00022252
INT6988	II	5693019	5693259	+	chrII:5693019-5693259	0.015168	1.2486	WBGene00016113
INT41617	I	7679553	7679733	+	chrI:7679553-7679733	0.0151686	-1.03358	WBGene00011972
INT13778	V	17923218	17923983	+	chrV:17923218-17923983	0.0152255	-2.92541	WBGene00008442
INT43255	I	12750673	12751457	+	chrI:12750673-12751457	0.0152951	1.23047	WBGene00012195
INT54507	IV	7104279	7104336	+	chrIV:7104279-7104336	0.0153605	1.17283	WBGene00022618
INT12910	III	6364374	6364803	+	chrIII:6364374-6364803	0.0153819	-0.382542	WBGene00016977
INT14005	X	5716145	5716792	+	chrX:5716145-5716792	0.0154727	1.75535	WBGene00017108
INT33504	I	5566045	5566102	+	chrI:5566045-5566102	0.0155228	0.815116	WBGene00019692
INT23275	IV	8623346	8623581	+	chrIV:8623346-8623581	0.0155604	-0.166146	WBGene00003034
INT20289	I	9506738	9506789	+	chrI:9506738-9506789	0.0156346	2.05525	WBGene00009267
INT30959	III	9929184	9929381	+	chrIII:9929184-9929381	0.0156856	3.08323	WBGene00010541
INT4479	IV	11437906	11439146	+	chrIV:11437906-11439146	0.0157744	-1.0625	WBGene00002192
INT23272	IV	8621662	8621736	+	chrIV:8621662-8621736	0.0157921	0.0718064	WBGene00003034
INT50496	III	2533950	2536398	+	chrIII:2533950-2536398	0.0158835	0.518107	WBGene00000464
INT20818	IV	7580863	7581015	+	chrIV:7580863-7581015	0.0161521	2.46583	WBGene00017989
INT28140	I	6571105	6571375	+	chrI:6571105-6571375	0.0161814	0.572523	WBGene00019001
INT31992	I	7170467	7170979	+	chrI:7170467-7170979	0.0163467	0.938484	WBGene00010644
INT1667	I	13389481	13389834	+	chrI:13389481-13389834	0.0164659	1.31335	WBGene00007215
INT48274	III	10568946	10568996	+	chrIII:10568946-10568996	0.0165201	1.44511	WBGene00012860
INT20406	I	15040042	15040274	+	chrI:15040042-15040274	0.0166548	1.28026	WBGene00009284
INT52683	III	2729583	2731232	+	chrIII:2729583-2731232	0.0168127	-2.52105	WBGene00022172
INT21488	IV	12204084	12205237	+	chrIV:12204084-12205237	0.016846	-0.864367	WBGene00009435
INT17481	II	7669378	7669845	+	chrII:7669378-7669845	0.0169044	-0.694052	WBGene00003045
INT31089	IV	10199067	10199319	+	chrIV:10199067-10199319	0.0169483	-0.470719	WBGene00001653
INT15034	IV	12436548	12436933	+	chrIV:12436548-12436933	0.0170148	1.37075	WBGene00008584
INT13475	I	7593390	7593683	+	chrI:7593390-7593683	0.0174285	0.724478	WBGene00008418
INT15926	X	12997521	12997740	+	chrX:12997521-12997740	0.0175584	0.66981	WBGene00008694
INT6698	X	9116368	9116438	+	chrX:9116368-9116438	0.0175751	0.299326	WBGene00016087
INT39143	V	13174690	13175053	+	chrV:13174690-13175053	0.0176093	-0.792996	WBGene00011647
INT2023	II	9292226	9292330	+	chrII:9292226-9292330	0.0177122	0.647436	WBGene00007228
INT50988	II	12149532	12149779	+	chrII:12149532-12149779	0.0179925	0.207265	WBGene00013247
INT19354	IV	17279169	17279219	+	chrIV:17279169-17279219	0.0180644	0.445014	WBGene00002005
INT1670	I	13392506	13393385	+	chrI:13392506-13393385	0.0186105	-0.451834	WBGene00007216
INT24444	I	5634058	5634125	+	chrI:5634058-5634125	0.0186171	0.539052	WBGene00018508
INT27595	IV	774658	775528	+	chrIV:774658-775528	0.018763	-2.11412	WBGene00018932
INT9037	I	5894574	5894813	+	chrI:5894574-5894813	0.0187908	0.828986	WBGene00003996
INT21202	II	8254129	8254205	+	chrII:8254129-8254205	0.0188103	0.735411	WBGene00009404
INT37542	III	4705035	4705091	+	chrIII:4705035-4705091	0.0188317	0.583395	WBGene00011412
INT19515	II	4790388	4791026	+	chrII:4790388-4791026	0.0188492	0.388187	WBGene00017837
INT11060	IV	13728494	13728994	+	chrIV:13728494-13728994	0.018876	-2.35421	WBGene00008123
INT3899	IV	13633537	13633820	+	chrIV:13633537-13633820	0.0189806	-0.264679	WBGene00007453
INT849	III	5698743	5698797	+	chrIII:5698743-5698797	0.0190219	-0.732822	WBGene00004348
INT10287	I	4257107	4257701	+	chrI:4257107-4257701	0.0190625	-0.73915	WBGene00016603
INT12813	V	13552095	13552145	+	chrV:13552095-13552145	0.0190768	0.0552122	WBGene00008344
INT6136	IV	8079147	8081434	+	chrIV:8079147-8081434	0.019095	0.303674	WBGene00004732
INT31656	III	8086841	8086902	+	chrIII:8086841-8086902	0.0191369	1.07687	WBGene00001743
INT46380	X	5253166	5253799	+	chrX:5253166-5253799	0.0192814	0.612773	WBGene00021322
INT37630	III	5997435	6003150	+	chrIII:5997435-6003150	0.0194081	0.131849	WBGene00020209
INT43383	I	12533891	12534012	+	chrI:12533891-12534012	0.0195716	0.0964284	WBGene00012208
INT9869	IV	13081326	13082315	+	chrIV:13081326-13082315	0.0196064	0.381733	WBGene00008032
INT38548	II	8887693	8887845	+	chrII:8887693-8887845	0.019657	-0.37447	WBGene00011580
INT54587	X	9967847	9968013	+	chrX:9967847-9968013	0.0197381	0.816408	WBGene00013920
INT32129	IV	4176506	4177047	+	chrIV:4176506-4177047	0.0197621	1.47509	WBGene00001033
INT26167	I	3831471	3831834	+	chrI:3831471-3831834	0.0197667	-3.20884	WBGene00018764
INT51402	V	2196320	2196666	+	chrV:2196320-2196666	0.0200171	-1.06904	WBGene00003612
INT33707	X	332936	333410	+	chrX:332936-333410	0.0200717	1.64025	WBGene00019733
INT12797	IV	7894673	7894774	+	chrIV:7894673-7894774	0.020088	-1.41074	WBGene00016957
INT22787	III	9915325	9915368	+	chrIII:9915325-9915368	0.0201045	-3.00301	WBGene00009595
INT1455	I	10668002	10668635	+	chrI:10668002-10668635	0.0201735	0.15445	WBGene00001432
INT52645	III	2686941	2688528	+	chrIII:2686941-2688528	0.0202444	-1.94831	WBGene00022165
INT16358	IV	10871942	10872382	+	chrIV:10871942-10872382	0.0203624	-0.319683	WBGene00008750
INT32887	IV	12976369	12976423	+	chrIV:12976369-12976423	0.0204294	1.16245	WBGene00010745
INT1683	IV	6658605	6658782	+	chrIV:6658605-6658782	0.0204361	0.157598	WBGene00044294
INT38028	IV	11119785	11120629	+	chrIV:11119785-11120629	0.0205039	-0.566462	WBGene00011480
INT28089	V	12656113	12656163	+	chrV:12656113-12656163	0.0205322	1.7069	WBGene00003011
INT10676	X	6055547	6055622	+	chrX:6055547-6055622	0.020675	0.557359	WBGene00016661
INT49655	III	268788	271743	+	chrIII:268788-271743	0.0207065	0.570335	WBGene00021752
INT22597	I	8659363	8659683	+	chrI:8659363-8659683	0.0207095	1.11824	WBGene00009562
INT23107	X	10280011	10280860	+	chrX:10280011-10280860	0.0208911	1.71039	WBGene00009617
INT24435	I	5630274	5630511	+	chrI:5630274-5630511	0.0209264	-0.471491	WBGene00018508
INT51131	IV	14852942	14853449	+	chrIV:14852942-14853449	0.020979	3.41493	WBGene00013317
INT2024	II	9292443	9292493	+	chrII:9292443-9292493	0.0211958	-0.127567	WBGene00007228
INT31032	II	14442212	14442917	+	chrII:14442212-14442917	0.0212398	1.09988	WBGene00010551
INT14477	IV	14196796	14196930	+	chrIV:14196796-14196930	0.0214411	0.635792	WBGene00008535
INT46852	II	12609126	12609531	+	chrII:12609126-12609531	0.0216233	-0.280905	WBGene00012587
INT12255	IV	8989144	8989286	+	chrIV:8989144-8989286	0.0216346	-0.0284775	WBGene00000266
INT1900	V	15074887	15076139	+	chrV:15074887-15076139	0.0216554	2.17131	WBGene00006808
INT45779	II	12056161	12057260	+	chrII:12056161-12057260	0.0217591	1.01135	WBGene00012463
INT41337	V	13879769	13879913	+	chrV:13879769-13879913	0.0218009	0.660982	WBGene00002259
INT45938	I	12851497	12852812	+	chrI:12851497-12852812	0.0218529	0.472724	WBGene00012478
INT45238	I	5130163	5130224	+	chrI:5130163-5130224	0.0218645	-0.526042	WBGene00022457
INT9403	I	8741125	8741188	+	chrI:8741125-8741188	0.0219123	-0.423958	WBGene00007975
INT38179	V	6437190	6437242	+	chrV:6437190-6437242	0.0219717	0.884439	WBGene00020268
INT49337	III	2092806	2092866	+	chrIII:2092806-2092866	0.0220874	-1.64511	WBGene00021702
INT50917	IV	3371844	3372521	+	chrIV:3371844-3372521	0.0220926	-0.078007	WBGene00021952
INT26185	V	13407815	13407866	+	chrV:13407815-13407866	0.0223031	1.57449	WBGene00009980
INT52684	III	2731426	2731497	+	chrIII:2731426-2731497	0.0223817	2.08502	WBGene00022172
INT3478	III	7989433	7989590	+	chrIII:7989433-7989590	0.0224073	0.213981	WBGene00015557
INT3321	II	9361867	9362043	+	chrII:9361867-9362043	0.0224331	0.554922	WBGene00003196
INT41214	I	7966897	7970526	+	chrI:7966897-7970526	0.0224797	-0.627252	WBGene00004318
INT56222	III	9813962	9814015	+	chrIII:9813962-9814015	0.0225015	-0.395755	WBGene00014020
INT24448	I	5635400	5636716	+	chrI:5635400-5636716	0.0227301	1.47573	WBGene00018508
INT37784	V	12251522	12251571	+	chrV:12251522-12251571	0.0228559	1.62643	WBGene00011451
INT42243	IV	8436185	8436253	+	chrIV:8436185-8436253	0.0228955	0.597811	WBGene00020824
INT40264	III	10110892	10111194	+	chrIII:10110892-10111194	0.022944	0.571421	WBGene00011817
INT4648	I	4733783	4734586	+	chrI:4733783-4734586	0.0229975	-0.417925	WBGene00015692
INT22100	I	6423496	6423588	+	chrI:6423496-6423588	0.0231623	0.623873	WBGene00018156
INT18931	III	5941864	5941916	+	chrIII:5941864-5941916	0.0232499	-7.01044	WBGene00006727
INT49988	I	10974820	10976211	+	chrI:10974820-10976211	0.0233835	-0.945847	WBGene00013123
INT22762	IV	11594333	11594695	+	chrIV:11594333-11594695	0.0233846	-0.705796	WBGene00009587
INT38570	V	12861162	12861329	+	chrV:12861162-12861329	0.0235329	0.316389	WBGene00011587
INT23694	I	8610611	8610678	+	chrI:8610611-8610678	0.0236655	0.905986	WBGene00009665
INT15411	V	7180842	7180902	+	chrV:7180842-7180902	0.0236696	-0.284242	WBGene00017313
INT22251	V	11539982	11540068	+	chrV:11539982-11540068	0.0238235	1.78199	WBGene00009532
INT10189	IV	7167361	7167561	+	chrIV:7167361-7167561	0.0244539	0.994562	WBGene00206380
INT9892	II	2142320	2142755	+	chrII:2142320-2142755	0.024487	0.024043	WBGene00016546
INT41436	I	6718623	6718674	+	chrI:6718623-6718674	0.02455	-0.339563	WBGene00020709
INT654	III	4343828	4343929	+	chrIII:4343828-4343929	0.0245548	-0.602209	WBGene00007137
INT31854	II	4039020	4040355	+	chrII:4039020-4040355	0.0246415	-0.711616	WBGene00004135
INT12150	II	7009777	7010089	+	chrII:7009777-7010089	0.0247877	-1.62447	WBGene00006831
INT1928	V	15082902	15082955	+	chrV:15082902-15082955	0.0248162	1.52327	WBGene00007236
INT44137	X	12295017	12295113	+	chrX:12295017-12295113	0.0252243	-0.927871	WBGene00012299
INT504	II	6921271	6921322	+	chrII:6921271-6921322	0.025237	-4.24202	WBGene00015087
INT24325	I	9469785	9469965	+	chrI:9469785-9469965	0.025242	-0.914566	WBGene00004808
INT52853	IV	6338092	6338233	+	chrIV:6338092-6338233	0.0252475	0.790639	WBGene00022233
INT41486	I	9992604	9993127	+	chrI:9992604-9993127	0.0252878	-1.53942	WBGene00011945
INT37200	X	2697635	2697855	+	chrX:2697635-2697855	0.0255092	0.191244	WBGene00020158
INT21261	II	12902133	12902337	+	chrII:12902133-12902337	0.0257085	-0.448018	WBGene00009396
INT56596	II	5996631	5996688	+	chrII:5996631-5996688	0.0257192	-0.512957	WBGene00002087
INT23292	IV	8613996	8614153	+	chrIV:8613996-8614153	0.025737	-0.560893	WBGene00018334
INT40213	III	10066792	10066843	+	chrIII:10066792-10066843	0.0258282	0.222878	WBGene00011806
INT13345	II	9331815	9332243	+	chrII:9331815-9332243	0.025834	0.712521	WBGene00001229
INT27872	X	875657	875774	+	chrX:875657-875774	0.0259232	0.491638	WBGene00018984
INT559	I	5261618	5262188	+	chrI:5261618-5262188	0.0259366	-0.0494389	WBGene00002583
INT3075	V	753654	753863	+	chrV:753654-753863	0.0259883	1.01651	WBGene00005642
INT9708	III	4800928	4801122	+	chrIII:4800928-4801122	0.0260947	-0.957896	WBGene00008006
INT46173	II	3084808	3085518	+	chrII:3084808-3085518	0.0261623	-0.671607	WBGene00021292
INT17255	V	6108971	6113869	+	chrV:6108971-6113869	0.0263466	2.40149	WBGene00017534
INT34599	X	4019928	4019979	+	chrX:4019928-4019979	0.0263993	-0.874546	WBGene00019827
INT11728	V	13583542	13583595	+	chrV:13583542-13583595	0.0265054	-0.475747	WBGene00008227
INT16378	I	7308039	7308245	+	chrI:7308039-7308245	0.0265453	-0.039942	WBGene00008769
INT26693	III	5077859	5078418	+	chrIII:5077859-5078418	0.026606	1.83854	WBGene00000107
INT18451	II	6932580	6933013	+	chrII:6932580-6933013	0.026693	-0.020452	WBGene00017699
INT50118	II	15035783	15036904	+	chrII:15035783-15036904	0.0267518	-0.264271	WBGene00013160
INT3650	II	7382737	7382789	+	chrII:7382737-7382789	0.0267615	-0.646094	WBGene00015569
INT34085	II	8227477	8227552	+	chrII:8227477-8227552	0.0267766	0.603813	WBGene00000894
INT51723	III	11526785	11526838	+	chrIII:11526785-11526838	0.0271087	0.920327	WBGene00013441
INT13653	IV	8373137	8373293	+	chrIV:8373137-8373293	0.0272094	0.169835	WBGene00017071
INT691	III	4366794	4366862	+	chrIII:4366794-4366862	0.0273525	-2.09029	WBGene00000511
INT50704	IV	2854924	2855016	+	chrIV:2854924-2855016	0.0273955	0.743327	WBGene00021872
INT10338	IV	10578859	10578976	+	chrIV:10578859-10578976	0.0275071	1.63302	WBGene00008076
INT54341	IV	9085877	9086378	+	chrIV:9085877-9086378	0.0275103	0.115771	WBGene00006663
INT12083	X	4266607	4266901	+	chrX:4266607-4266901	0.0275608	0.0514445	WBGene00016866
INT51725	III	11527404	11528288	+	chrIII:11527404-11528288	0.0277232	-1.57409	WBGene00013441
INT49864	I	1926275	1928158	+	chrI:1926275-1928158	0.0277397	-0.969674	WBGene00021766
INT7187	III	4934543	4934583	+	chrIII:4934543-4934583	0.0278419	-0.0423064	WBGene00016143
INT4381	I	8129601	8129803	+	chrI:8129601-8129803	0.0278681	0.193741	WBGene00003136
INT47300	III	13196179	13197609	+	chrIII:13196179-13197609	0.0278857	1.1811	WBGene00001630
INT1223	II	287267	287878	+	chrII:287267-287878	0.0282122	1.1853	WBGene00015186
INT36120	I	7871485	7871532	+	chrI:7871485-7871532	0.0282289	-0.0470515	WBGene00011232
INT9045	I	5873365	5873654	+	chrI:5873365-5873654	0.0282844	0.433915	WBGene00016421
INT11856	V	7593497	7593549	+	chrV:7593497-7593549	0.0283238	5.02724	WBGene00016816
INT37355	V	20838371	20838420	+	chrV:20838371-20838420	0.0289074	2.72776	WBGene00011391
INT46992	III	10697324	10697524	+	chrIII:10697324-10697524	0.0289402	-0.115936	WBGene00001478
INT12596	I	8016962	8017133	+	chrI:8016962-8017133	0.0289436	0.111086	WBGene00008311
INT39474	V	6653167	6653511	+	chrV:6653167-6653511	0.0290368	-1.65499	WBGene00044779
INT11000	IV	6016029	6016318	+	chrIV:6016029-6016318	0.0290594	0.684267	WBGene00016722
INT53539	I	13579354	13580317	+	chrI:13579354-13580317	0.0292045	1.36769	WBGene00013597
INT52513	IV	2181194	2182079	+	chrIV:2181194-2182079	0.0293016	-0.641022	WBGene00022134
INT39691	IV	5552334	5552848	+	chrIV:5552334-5552848	0.0294721	-0.367458	WBGene00020462
INT55014	III	9523108	9523884	+	chrIII:9523108-9523884	0.0296378	0.902777	WBGene00014218
INT28628	V	9742879	9743188	+	chrV:9742879-9743188	0.0297897	1.41819	WBGene00010251
INT210	IV	11318956	11319016	+	chrIV:11318956-11319016	0.0297981	0.143948	WBGene00007108
INT51494	IV	13402139	13402712	+	chrIV:13402139-13402712	0.0298384	0.253692	WBGene00013381
INT49565	IV	5324237	5324802	+	chrIV:5324237-5324802	0.0298835	1.19927	WBGene00021159
INT9032	I	5891222	5891423	+	chrI:5891222-5891423	0.0299227	1.60803	WBGene00003996
INT595	III	7134059	7134112	+	chrIII:7134059-7134112	0.0300995	0.367668	WBGene00015099
INT3907	IV	13640888	13641596	+	chrIV:13640888-13641596	0.0303179	0.868653	WBGene00007455
INT11065	IV	13731471	13731720	+	chrIV:13731471-13731720	0.0304925	-1.16833	WBGene00008123
INT28947	II	5003022	5003071	+	chrII:5003022-5003071	0.0305857	0.831289	WBGene00019087
INT21201	II	8253974	8254033	+	chrII:8253974-8254033	0.0305882	0.373495	WBGene00009404
INT33713	X	3032225	3032279	+	chrX:3032225-3032279	0.0307565	-0.0972702	WBGene00019738
INT2343	III	7716972	7717144	+	chrIII:7716972-7717144	0.0307756	-0.108232	WBGene00015386
INT23084	V	8619129	8619443	+	chrV:8619129-8619443	0.0308052	-0.99084	WBGene00001694
INT34056	II	10837084	10837180	+	chrII:10837084-10837180	0.0308377	1.55888	WBGene00003367
INT3619	X	9540241	9540535	+	chrX:9540241-9540535	0.0308616	1.27538	WBGene00003828
INT51979	IV	2519136	2520633	+	chrIV:2519136-2520633	0.0311609	-1.16665	WBGene00022087
INT37183	III	4020447	4020497	+	chrIII:4020447-4020497	0.0311784	0.0415292	WBGene00011367
INT43215	V	20660761	20660949	+	chrV:20660761-20660949	0.0316036	0.585952	WBGene00012185
INT16898	II	13247531	13247581	+	chrII:13247531-13247581	0.0316164	1.57769	WBGene00008862
INT16502	X	6905031	6905598	+	chrX:6905031-6905598	0.0316469	1.17459	WBGene00017445
INT31674	III	8092017	8092389	+	chrIII:8092017-8092389	0.0317487	1.87582	WBGene00019460
INT30402	II	8266232	8266287	+	chrII:8266232-8266287	0.0318601	0.570918	WBGene00010456
INT22437	IV	11860682	11861016	+	chrIV:11860682-11861016	0.0319259	2.91258	WBGene00009551
INT38112	III	9748115	9748165	+	chrIII:9748115-9748165	0.0319876	0.678263	WBGene00000405
INT23404	IV	8147297	8147624	+	chrIV:8147297-8147624	0.0320167	0.9325	WBGene00004056
INT9099	V	10495317	10495392	+	chrV:10495317-10495392	0.0321341	-0.0320586	WBGene00007946
INT1275	II	8923711	8924073	+	chrII:8923711-8924073	0.0321558	0.200737	WBGene00007180
INT55706	I	11153149	11153906	+	chrI:11153149-11153906	0.0322005	0.330073	WBGene00013931
INT56667	IV	11695570	11696169	+	chrIV:11695570-11696169	0.0324561	1.25676	WBGene00014079
INT43116	I	7070247	7070311	+	chrI:7070247-7070311	0.0324705	0.228555	WBGene00012167
INT46735	IV	204017	204928	+	chrIV:204017-204928	0.0329932	0.639258	WBGene00044736
INT52823	IV	6416146	6416727	+	chrIV:6416146-6416727	0.033007	-1.01032	WBGene00022232
INT7093	I	7534992	7535157	+	chrI:7534992-7535157	0.0330108	-1.10817	WBGene00007739
INT17909	IV	8752213	8752300	+	chrIV:8752213-8752300	0.0330654	1.39133	WBGene00004051
INT7448	X	14854429	14854478	+	chrX:14854429-14854478	0.0330992	1.30868	WBGene00007774
INT40733	V	3415466	3415509	+	chrV:3415466-3415509	0.0333243	-0.778341	WBGene00020611
INT38120	III	9759973	9760029	+	chrIII:9759973-9760029	0.0333707	1.28464	WBGene00011501
INT36324	II	6051856	6051924	+	chrII:6051856-6051924	0.0336122	2.27196	WBGene00020022
INT36145	IV	10377956	10378005	+	chrIV:10377956-10378005	0.0337717	0.376119	WBGene00011240
INT14112	II	10417895	10417947	+	chrII:10417895-10417947	0.0343138	0.489596	WBGene00008480
INT54443	X	5020448	5020500	+	chrX:5020448-5020500	0.0343715	-2.08154	WBGene00022613
INT20476	III	6973198	6973250	+	chrIII:6973198-6973250	0.0344253	-0.0635748	WBGene00004340
INT44274	II	9162677	9162730	+	chrII:9162677-9162730	0.0345437	0.061311	WBGene00012324
INT1720	IV	6632840	6632897	+	chrIV:6632840-6632897	0.0346159	-0.0194017	WBGene00015283
INT16030	X	3303737	3303783	+	chrX:3303737-3303783	0.0346562	-0.964005	WBGene00017382
INT35024	I	12187626	12188667	+	chrI:12187626-12188667	0.0347811	-1.16704	WBGene00011030
INT36770	II	9944290	9944337	+	chrII:9944290-9944337	0.0347922	1.67856	WBGene00011271
INT29728	III	7464266	7464388	+	chrIII:7464266-7464388	0.0348309	0.387122	WBGene00019196
INT15843	V	9516334	9517015	+	chrV:9516334-9517015	0.03488	-0.484213	WBGene00008670
INT54601	V	8053084	8053594	+	chrV:8053084-8053594	0.0350147	0.26164	WBGene00006060
INT8076	II	7291011	7291473	+	chrII:7291011-7291473	0.0350324	0.368063	WBGene00016274
INT23964	X	14964915	14964965	+	chrX:14964915-14964965	0.035033	1.14506	WBGene00004354
INT15091	X	13136417	13136780	+	chrX:13136417-13136780	0.0356305	-0.43514	WBGene00008599
INT32079	IV	10660061	10660113	+	chrIV:10660061-10660113	0.0356429	-1.16063	WBGene00010646
INT4839	V	10250677	10250840	+	chrV:10250677-10250840	0.0356821	-0.57494	WBGene00000102
INT29041	I	10534049	10534204	+	chrI:10534049-10534204	0.0357203	-0.331672	WBGene00010328
INT19452	V	5829380	5829430	+	chrV:5829380-5829430	0.035975	-1.38418	WBGene00002637
INT32075	IV	10657441	10658913	+	chrIV:10657441-10658913	0.036062	1.11117	WBGene00010646
INT55643	III	8722004	8722622	+	chrIII:8722004-8722622	0.0360648	-0.190306	WBGene00022717
INT54994	III	9552913	9553225	+	chrIII:9552913-9553225	0.0361393	-1.38059	WBGene00006755
INT33871	III	10419447	10419669	+	chrIII:10419447-10419669	0.0361473	-1.79158	WBGene00010842
INT7837	IV	11902538	11902587	+	chrIV:11902538-11902587	0.0362171	4.67073	WBGene00003633
INT15268	II	5350913	5350964	+	chrII:5350913-5350964	0.0363058	1.18762	WBGene00017286
INT33502	I	5565210	5565276	+	chrI:5565210-5565276	0.0363997	0.0678861	WBGene00019692
INT15382	X	4116698	4116767	+	chrX:4116698-4116767	0.036436	-0.516874	WBGene00017306
INT15789	IV	12082301	12082358	+	chrIV:12082301-12082358	0.0364428	-1.07586	WBGene00008682
INT15035	IV	12437294	12438019	+	chrIV:12437294-12438019	0.0364893	-0.462765	WBGene00008584
INT27124	V	11377218	11377335	+	chrV:11377218-11377335	0.0364927	-0.249797	WBGene00000554
INT30042	V	688052	688213	+	chrV:688052-688213	0.0366011	-0.582607	WBGene00019244
INT3518	IV	10801251	10801626	+	chrIV:10801251-10801626	0.0366347	-0.123607	WBGene00014669
INT40816	III	10210054	10210576	+	chrIII:10210054-10210576	0.0366947	2.00356	WBGene00011871
INT30357	IV	11722653	11722989	+	chrIV:11722653-11722989	0.0367141	1.15184	WBGene00010444
INT28816	V	11935266	11935317	+	chrV:11935266-11935317	0.0367854	0.0911146	WBGene00138720
INT40732	V	3415150	3415229	+	chrV:3415150-3415229	0.0368038	-3.5756	WBGene00020611
INT24381	II	8826460	8826583	+	chrII:8826460-8826583	0.0368061	1.09358	WBGene00003544
INT6845	V	9037965	9038014	+	chrV:9037965-9038014	0.0369524	0.455775	WBGene00016093
INT2060	I	7226953	7227032	+	chrI:7226953-7227032	0.036983	0.316913	WBGene00007256
INT8334	II	974374	974571	+	chrII:974374-974571	0.0370081	0.352709	WBGene00016298
INT14731	I	12949371	12950538	+	chrI:12949371-12950538	0.0370402	-4.55598	WBGene00008566
INT18311	III	5120443	5122470	+	chrIII:5120443-5122470	0.0371536	0.0638852	WBGene00004728
INT4701	X	9585058	9585475	+	chrX:9585058-9585475	0.0371864	0.54731	WBGene00007516
INT47464	V	3668958	3669701	+	chrV:3668958-3669701	0.0372473	1.29267	WBGene00044527
INT9950	III	9326742	9326796	+	chrIII:9326742-9326796	0.0376077	0.459101	WBGene00008042
INT35369	V	12084460	12084711	+	chrV:12084460-12084711	0.0377167	-0.667605	WBGene00011094
INT5693	II	5573002	5573381	+	chrII:5573002-5573381	0.0377716	1.48022	WBGene00015887
INT57046	I	4384562	4384611	+	chrI:4384562-4384611	0.0380809	-1.53223	WBGene00022830
INT32394	V	10026542	10027612	+	chrV:10026542-10027612	0.038094	0.294184	WBGene00002263
INT48739	I	4298727	4299899	+	chrI:4298727-4299899	0.0381354	0.736551	WBGene00021629
INT55042	III	7760718	7760839	+	chrIII:7760718-7760839	0.0382304	-0.620588	WBGene00003956
INT15795	IV	12097996	12098052	+	chrIV:12097996-12098052	0.0384054	1.95422	WBGene00008685
INT20457	II	4211932	4212461	+	chrII:4211932-4212461	0.0386424	-0.603608	WBGene00206414
INT5706	II	5552037	5552087	+	chrII:5552037-5552087	0.0386694	1.22498	WBGene00015890
INT46303	V	10479651	10480234	+	chrV:10479651-10480234	0.0386817	-1.48907	WBGene00012532
INT14506	II	11610490	11611257	+	chrII:11610490-11611257	0.0386877	-0.321507	WBGene00008547
INT56681	IV	12551500	12553689	+	chrIV:12551500-12553689	0.0386952	-5.59962	WBGene00014081
INT47499	I	13435926	13436752	+	chrI:13435926-13436752	0.0388295	0.285847	WBGene00012738
INT21259	II	12901636	12901692	+	chrII:12901636-12901692	0.0389451	0.314107	WBGene00009396
INT47004	III	10626148	10626223	+	chrIII:10626148-10626223	0.0390263	-0.808473	WBGene00001997
INT39373	I	6543175	6543325	+	chrI:6543175-6543325	0.0390768	0.314329	WBGene00020412
INT13283	V	14084471	14084829	+	chrV:14084471-14084829	0.0392463	0.748108	WBGene00008394
INT27188	X	4734144	4734196	+	chrX:4734144-4734196	0.0395666	-0.187531	WBGene00018877
INT807	II	11496862	11496980	+	chrII:11496862-11496980	0.0395908	-1.96562	WBGene00195248
INT42239	IV	8433951	8434095	+	chrIV:8433951-8434095	0.0397308	-0.117301	WBGene00020824
INT43081	V	6502118	6502172	+	chrV:6502118-6502172	0.0398116	1.80684	WBGene00020909
INT49414	III	12467177	12468055	+	chrIII:12467177-12468055	0.0400202	0.0355832	WBGene00013041
INT32929	III	5173578	5173646	+	chrIII:5173578-5173646	0.0401488	-0.0798308	WBGene00019630
INT1866	IV	9105273	9105362	+	chrIV:9105273-9105362	0.0402335	-1.15061	WBGene00001413
INT6660	II	443289	443565	+	chrII:443289-443565	0.0402391	1.55427	WBGene00016071
INT45411	V	20197942	20197990	+	chrV:20197942-20197990	0.0402405	-1.98531	WBGene00013756
INT2219	IV	10492306	10492359	+	chrIV:10492306-10492359	0.040262	0.103021	WBGene00000419
INT13039	X	8938705	8938754	+	chrX:8938705-8938754	0.0402689	0.381642	WBGene00017012
INT37761	X	771142	771674	+	chrX:771142-771674	0.0403858	-0.675139	WBGene00020218
INT35051	II	4890956	4891006	+	chrII:4890956-4891006	0.0404542	-1.19775	WBGene00019890
INT9603	V	4845505	4846013	+	chrV:4845505-4846013	0.0404579	0.0501449	WBGene00016507
INT56323	III	8952237	8952613	+	chrIII:8952237-8952613	0.0405366	0.10642	WBGene00014035
INT19875	V	12451700	12451842	+	chrV:12451700-12451842	0.0405575	-2.51949	WBGene00009200
INT39916	II	8526244	8526304	+	chrII:8526244-8526304	0.0406847	-0.322657	WBGene00011759
INT3004	X	1127434	1127608	+	chrX:1127434-1127608	0.0408718	-0.501163	WBGene00015471
INT12017	V	10146680	10146729	+	chrV:10146680-10146729	0.0409436	0.193499	WBGene00008254
INT43775	V	12492797	12492848	+	chrV:12492797-12492848	0.0410217	-1.47031	WBGene00002133
INT22393	X	16446343	16447885	+	chrX:16446343-16447885	0.0410803	0.790035	WBGene00018187
INT41665	II	9177467	9177662	+	chrII:9177467-9177662	0.041248	0.620035	WBGene00011967
INT19345	II	9897189	9897255	+	chrII:9897189-9897255	0.0413027	-0.0735608	WBGene00009146
INT14275	IV	10248971	10249362	+	chrIV:10248971-10249362	0.0413707	1.6816	WBGene00008512
INT21262	II	12902536	12902918	+	chrII:12902536-12902918	0.0416399	-2.39802	WBGene00009396
INT27640	I	175242	175578	+	chrI:175242-175578	0.0416986	2.98644	WBGene00018958
INT7843	V	15355423	15355552	+	chrV:15355423-15355552	0.0417296	-0.0408173	WBGene00007807
INT5297	X	3164945	3165296	+	chrX:3164945-3165296	0.0419045	-0.620372	WBGene00015789
INT19923	II	8603954	8604004	+	chrII:8603954-8604004	0.0421974	0.303251	WBGene00006307
INT51252	V	17877142	17879721	+	chrV:17877142-17879721	0.0422549	0.859831	WBGene00013339
INT32007	IV	8290424	8290475	+	chrIV:8290424-8290475	0.0423157	1.94108	WBGene00000923
INT49535	IV	5341182	5341689	+	chrIV:5341182-5341689	0.0423543	-1.06781	WBGene00021156
INT30403	II	8266507	8266592	+	chrII:8266507-8266592	0.0424171	2.84824	WBGene00010456
INT45002	I	14360101	14360928	+	chrI:14360101-14360928	0.0425802	0.378068	WBGene00013668
INT33602	I	5580727	5580789	+	chrI:5580727-5580789	0.042588	-0.355358	WBGene00019711
INT19535	II	4763371	4763580	+	chrII:4763371-4763580	0.0426089	0.394871	WBGene00017838
INT43627	V	160643	163139	+	chrV:160643-163139	0.0428708	1.12511	WBGene00006648
INT17547	II	6548006	6549507	+	chrII:6548006-6549507	0.0429995	-2.13516	WBGene00007050
INT52662	III	2792577	2792786	+	chrIII:2792577-2792786	0.0431019	-0.375218	WBGene00044609
INT42216	III	6466268	6466329	+	chrIII:6466268-6466329	0.0431304	3.20441	WBGene00006463
INT1748	II	24852	24902	+	chrII:24852-24902	0.043183	0.980078	WBGene00015291
INT40725	V	3417553	3417685	+	chrV:3417553-3417685	0.0432887	-3.3387	WBGene00020610
INT42270	II	9231767	9231827	+	chrII:9231767-9231827	0.0433955	0.686575	WBGene00001761
INT40586	II	9478721	9478968	+	chrII:9478721-9478968	0.0435771	-1.14236	WBGene00011848
INT1724	IV	6634179	6634245	+	chrIV:6634179-6634245	0.0437885	0.711941	WBGene00015283
INT39398	V	13498583	13498632	+	chrV:13498583-13498632	0.0438601	-0.606178	WBGene00001808
INT29889	II	4347237	4348333	+	chrII:4347237-4348333	0.0440083	-1.26037	WBGene00019217
INT11871	I	3885528	3887337	+	chrI:3885528-3887337	0.0440148	-3.25839	WBGene00016836
INT3980	II	9893714	9894216	+	chrII:9893714-9894216	0.044142	0.63608	WBGene00086566
INT30669	I	6842809	6842962	+	chrI:6842809-6842962	0.0444094	-0.144425	WBGene00001056
INT7384	V	12144045	12144097	+	chrV:12144045-12144097	0.0444759	-3.07146	WBGene00007755
INT16402	IV	11009457	11009816	+	chrIV:11009457-11009816	0.044583	1.12894	WBGene00008777
INT3717	IV	8188226	8188276	+	chrIV:8188226-8188276	0.0446908	0.066282	WBGene00003961
INT35269	I	7257427	7257727	+	chrI:7257427-7257727	0.0448212	0.171307	WBGene00011066
INT6567	V	5519119	5519842	+	chrV:5519119-5519842	0.044835	-1.45954	WBGene00016060
INT43687	I	13667681	13669534	+	chrI:13667681-13669534	0.0449576	-0.131205	WBGene00012234
INT39016	II	7858537	7858587	+	chrII:7858537-7858587	0.0449664	-0.706745	WBGene00011637
INT20302	I	9482970	9483222	+	chrI:9482970-9483222	0.0450914	-2.87806	WBGene00195244
INT8187	V	16303276	16303536	+	chrV:16303276-16303536	0.0451022	-0.199249	WBGene00007833
INT1671	I	13393537	13393670	+	chrI:13393537-13393670	0.0452056	0.0923291	WBGene00007216
INT23270	IV	8620975	8621024	+	chrIV:8620975-8621024	0.0452074	0.283491	WBGene00003034
INT35084	II	14858541	14860963	+	chrII:14858541-14860963	0.0453313	-0.684975	WBGene00011043
INT55027	III	9543575	9543637	+	chrIII:9543575-9543637	0.0455666	-0.482137	WBGene00014221
INT43677	I	13682513	13682898	+	chrI:13682513-13682898	0.0460585	-0.0687213	WBGene00012231
INT35448	II	941185	941578	+	chrII:941185-941578	0.0460857	0.391202	WBGene00019918
INT46256	V	16545643	16549628	+	chrV:16545643-16549628	0.0462027	0.871075	WBGene00012522
INT46432	V	15426447	15426597	+	chrV:15426447-15426597	0.0462693	-1.95155	WBGene00194708
INT50942	III	11922162	11922725	+	chrIII:11922162-11922725	0.0463127	-3.88405	WBGene00013239
INT7479	X	14836948	14837737	+	chrX:14836948-14837737	0.0464269	-0.164554	WBGene00001055
INT45085	I	10431076	10431699	+	chrI:10431076-10431699	0.0467084	0.820353	WBGene00013716
INT49666	III	261390	263055	+	chrIII:261390-263055	0.0468269	-0.510579	WBGene00021753
INT12938	I	12996269	12996564	+	chrI:12996269-12996564	0.0471189	0.194512	WBGene00004895
INT13040	X	8911485	8911843	+	chrX:8911485-8911843	0.0471545	0.219766	WBGene00000884
INT9684	III	4789040	4789089	+	chrIII:4789040-4789089	0.0471992	-1.73619	WBGene00003210
INT9705	III	4799106	4799569	+	chrIII:4799106-4799569	0.0472792	-0.308691	WBGene00008006
INT5293	I	12214275	12214576	+	chrI:12214275-12214576	0.047351	0.551256	WBGene00007603
INT37683	V	11753288	11753368	+	chrV:11753288-11753368	0.0473603	-0.0328439	WBGene00011436
INT26202	V	13626932	13627029	+	chrV:13626932-13627029	0.0474175	1.11015	WBGene00009994
INT15901	X	12984455	12984902	+	chrX:12984455-12984902	0.0475314	0.0106681	WBGene00008692
INT45046	I	14665573	14669431	+	chrI:14665573-14669431	0.0475993	0.394566	WBGene00001334
INT41065	I	6862458	6863075	+	chrI:6862458-6863075	0.0476081	-0.750349	WBGene00044898
INT36754	V	11917713	11920156	+	chrV:11917713-11920156	0.0479126	-1.20059	WBGene00011270
INT12943	I	13000724	13001227	+	chrI:13000724-13001227	0.0479393	-0.236269	WBGene00004895
INT50449	I	14821069	14821122	+	chrI:14821069-14821122	0.0479613	0.330698	WBGene00002324
INT17287	I	13191273	13191536	+	chrI:13191273-13191536	0.0479885	-1.85795	WBGene00045458
INT46987	III	10681125	10682067	+	chrIII:10681125-10682067	0.0482739	0.250737	WBGene00012654
INT32924	III	5178147	5178658	+	chrIII:5178147-5178658	0.0484221	-0.141647	WBGene00019629
INT3780	III	7501770	7501955	+	chrIII:7501770-7501955	0.0484517	-0.358334	WBGene00015581
INT27731	II	5468984	5469388	+	chrII:5468984-5469388	0.0485593	1.83506	WBGene00000548
INT11636	I	12563050	12563895	+	chrI:12563050-12563895	0.0485652	-0.0555757	WBGene00045474
INT32297	IV	12569541	12569598	+	chrIV:12569541-12569598	0.0488337	0.354842	WBGene00002368
INT39155	V	13180414	13180967	+	chrV:13180414-13180967	0.049045	0.87716	WBGene00011648
INT26774	II	13506006	13506733	+	chrII:13506006-13506733	0.0492678	0.541852	WBGene00010069
INT17762	IV	4605915	4605966	+	chrIV:4605915-4605966	0.0492848	3.05632	WBGene00017591
INT43707	I	13873199	13875702	+	chrI:13873199-13875702	0.0493203	-0.12188	WBGene00006382
INT5120	III	8102241	8102483	+	chrIII:8102241-8102483	0.0494528	-0.84374	WBGene00004042
INT8475	IV	12921822	12922381	+	chrIV:12921822-12922381	0.0495341	-0.325272	WBGene00007867
INT31236	I	8036420	8036595	+	chrI:8036420-8036595	0.0496343	-1.88195	WBGene00010563
INT34312	IV	12121603	12121645	+	chrIV:12121603-12121645	0.04973	-1.24029	WBGene00010891
INT10039	II	8130388	8130551	+	chrII:8130388-8130551	0.0498489	-1.35245	WBGene00006739
INT28648	II	6384196	6384415	+	chrII:6384196-6384415	0.0499384	-0.222854	WBGene00019061
