# Supplementary material for: Differential alternative splicing coupled to nonsense-mediated decay of mRNA ensures dietary restriction-induced longevity
Source: Nat Commun. 2017 Aug 21;8:306. doi: 10.1038/s41467-017-00370-5 (PMC5563511; doi:10.1038/s41467-017-00370-5)
Supplement: Supplementary file 4 — Supplementary Data 3 [file 41467_2017_370_MOESM4_ESM.xlsx]

## Sheet: Data
Supplementary Data 3: Alternatively spliced junctions in eat-2(ad1116) on day 3, as determined by splicing index and shown in Figure 1D
		R.P.K.M.								Normalised Intensity(NI)
		eat-2(ad1116)				WT				eat-2(ad1116)				WT				Statistical Analysis
Junction id	Gene	ERR1474690	ERR1474691	ERR1474692	ERR1474693	ERR1474698	ERR1474699	ERR1474700	ERR1474701	ERR1474690	ERR1474691	ERR1474692	ERR1474693	ERR1474698	ERR1474699	ERR1474700	ERR1474701	P-value	N.I. eat-2(ad1116)	N.I. WT	S.I.(log scale)
WBGene00000169.1.1-WBGene00000169.2.2	WBGene00000169	117.892	2299.45	852.666	645.384	13.0977	0	19.0536	12.3676	923.487	9824.93	4892.68	4241.09	144.074	217.178	228.643	136.044	0.0158305	0.172037	0.0662879	1.3759
WBGene00009526.ws200.8.1-WBGene00009526.ws200.9.1	WBGene00009526	137.541	572.112	1593.67	1536.63	65.4883	0	19.0536	0	471.568	2409.47	6506.66	5193.8	275.051	24.1309	133.375	37.1029	0.0289213	0.267474	0.0952381	1.48979
WBGene00011829.7.1-WBGene00011829.8.1	WBGene00011829	275.081	473.093	355.278	722.215	52.3906	72.3928	209.59	259.72	2239.95	4367.86	3837	4625.25	1414.55	1520.25	2667.51	3574.25	0.0109379	0.119965	0.058973	1.02449
WBGene00016469.8.1-WBGene00016469.9.1	WBGene00016469	137.541	418.082	142.111	76.8314	91.6836	120.655	57.1609	24.7353	314.379	1177.23	416.182	230.494	314.344	603.273	362.019	383.397	0.0119238	0.366859	0.178519	1.03915
WBGene00011800.1.1-WBGene00011800.2.1	WBGene00011800	255.433	319.063	253.77	614.651	0	24.1309	19.0536	0	1159.27	2222.44	1147.04	3303.75	26.1953	120.655	476.341	86.5734	0.0405083	0.192797	0.06	1.68405
WBGene00022420.3.1-WBGene00022420.4.1	WBGene00022420	176.838	319.063	416.182	307.325	275.051	120.655	133.375	185.515	2436.43	4367.86	4902.83	3764.74	5016.4	3619.64	4896.78	5305.72	0.000958247	0.0780368	0.0375915	1.05375
WBGene00014014.10.1-WBGene00014014.11.1	WBGene00014014	157.189	308.06	131.96	276.593	65.4883	120.655	76.2145	210.25	864.541	2057.4	710.555	1429.06	720.371	1399.59	1409.97	2201.44	0.000382009	0.177703	0.0816689	1.12161
WBGene00001791.4.1-WBGene00001791.5.1	WBGene00001791	550.163	297.058	182.714	107.564	13.0977	96.5237	95.2681	185.515	1316.46	1210.24	680.103	507.087	170.27	772.189	666.877	816.264	0.0412175	0.286036	0.143013	1.00005
WBGene00019895.1.1-WBGene00019895.2.1	WBGene00019895	117.892	242.048	223.317	215.128	65.4883	72.3928	57.1609	49.4705	8507.87	3190.63	4821.63	3472.78	3143.44	4946.84	3886.94	2968.23	0.0500576	0.0494954	0.01671	1.56658
WBGene00015087.7.1-WBGene00015087.8.1	WBGene00015087	98.2433	220.043	10.1508	46.0988	26.1953	72.3928	95.2681	49.4705	2397.14	2442.48	527.841	921.976	91.6836	555.011	1086.06	234.985	0.032133	0.0500761	0.178599	-1.83453
WBGene00014079.2.1-WBGene00014079.3.1	WBGene00014079	137.541	209.041	182.714	245.86	78.5859	24.1309	171.483	234.985	314.379	935.184	436.484	737.581	432.223	675.666	819.306	927.573	0.0355858	0.353242	0.170042	1.05477
WBGene00006928.4.1-WBGene00006928.5.1	WBGene00006928	2357.84	198.039	406.032	169.029	2527.85	16216	1314.7	1236.76	33402.7	3476.68	15662.7	4133.53	42528.1	123695	14537.9	10933	0.0338776	0.0485915	0.0985226	-1.01975
WBGene00000839.8.1-WBGene00000839.9.1	WBGene00000839	255.433	198.039	233.468	291.959	52.3906	168.916	133.375	160.779	1100.33	1606.32	1421.11	1859.32	1506.23	1568.51	1829.15	1422.28	0.0243219	0.169185	0.0821088	1.04299
WBGene00014202.2.1-WBGene00014202.3.1	WBGene00014202	451.919	187.037	223.317	92.1976	117.879	361.964	57.1609	37.1029	1945.22	506.099	1309.45	384.157	1178.79	2533.75	342.965	383.397	0.0310322	0.253108	0.126575	0.999761
WBGene00017887.1.1-WBGene00017887.2.1	WBGene00017887	176.838	187.037	253.77	122.93	222.66	168.916	0	61.8382	471.568	407.08	822.214	291.959	1204.98	603.273	304.858	197.882	0.0438809	0.391039	0.194321	1.00887
WBGene00000443.3.1-WBGene00000443.4.1	WBGene00000443	157.189	165.032	152.262	138.296	26.1953	24.1309	209.59	136.044	550.163	682.134	527.841	752.947	248.856	506.749	1257.54	754.426	0.0187847	0.249946	0.124969	1.00005
WBGene00007453.2.1-WBGene00007453.3.1	WBGene00007453	137.541	165.032	71.0555	245.86	0	0	95.2681	49.4705	334.027	407.08	162.413	491.721	65.4883	96.5237	247.697	197.882	0.0289467	0.438668	0.158654	1.46725
WBGene00015212.27.1-WBGene00015212.28.1	WBGene00015212	78.5946	165.032	81.2063	153.663	39.293	24.1309	38.1072	24.7353	471.568	1155.23	1147.04	1106.37	825.152	482.618	552.555	507.073	0.0116383	0.129802	0.0538413	1.26953
WBGene00010675.ws200.2.2-WBGene00010675.ws200.3.1	WBGene00010675	78.5946	165.032	152.262	307.325	13.0977	24.1309	95.2681	160.779	176.838	781.153	700.404	1260.03	209.563	386.095	647.823	853.367	0.0422889	0.279251	0.115116	1.27847
WBGene00001214.12.1-WBGene00001214.13.1	WBGene00001214	157.189	154.03	162.413	215.128	91.6836	168.916	95.2681	111.309	648.406	880.173	1015.08	1091.01	1335.96	1399.59	1124.16	1137.82	0.00306295	0.193652	0.0929722	1.0586
WBGene00009531.4.1-WBGene00009531.5.1	WBGene00009531	805.595	143.028	142.111	199.762	130.977	144.786	19.0536	24.7353	1061.03	220.043	446.635	322.692	445.32	458.487	76.2145	86.5734	0.0198801	0.586622	0.286405	1.03437
WBGene00020128.ws200.26.1-WBGene00020128.ws200.27.1	WBGene00020128	78.5946	143.028	131.96	153.663	91.6836	24.1309	38.1072	37.1029	4283.41	5060.99	5450.97	4794.28	5684.38	4150.52	3353.44	3054.81	0.00741018	0.0257173	0.0113631	1.17838
WBGene00021239.14.1-WBGene00021239.15.1	WBGene00021239	137.541	132.026	162.413	138.296	0	96.5237	57.1609	148.412	766.298	1166.23	1055.68	1490.53	798.957	1134.15	1352.81	1348.07	0.0516725	0.134831	0.0593629	1.18352
WBGene00013541.10.1-WBGene00013541.11.1	WBGene00013541	117.892	132.026	81.2063	92.1976	130.977	24.1309	19.0536	37.1029	275.081	275.054	527.841	291.959	746.567	193.047	133.375	247.353	0.0361112	0.344552	0.148324	1.21597
WBGene00022549.ws200.2.1-WBGene00022549.ws200.3.1	WBGene00022549	78.5946	132.026	50.7539	61.4651	0	24.1309	19.0536	12.3676	2004.16	2761.54	1421.11	2904.23	563.199	820.451	1181.32	1706.73	0.0353472	0.0359757	0.0131968	1.44683
WBGene00015828.ws200.1.1-WBGene00015828.ws200.2.1	WBGene00015828	727	121.024	121.809	184.395	0	144.786	57.1609	0	3104.49	847.166	436.484	660.75	13.0977	892.844	571.609	12.3676	0.0167219	0.233793	0.0655405	1.83477
WBGene00003407.21.1-WBGene00003407.22.1	WBGene00003407	216.135	121.024	91.3571	76.8314	65.4883	48.2618	57.1609	74.2058	550.163	594.117	527.841	353.424	667.981	603.273	438.233	445.235	0.0526174	0.246757	0.118785	1.05474
WBGene00017304.3.1-WBGene00017304.4.1	WBGene00017304	196.487	121.024	213.167	46.0988	117.879	72.3928	95.2681	0	373.325	418.082	487.238	153.663	419.125	361.964	381.072	61.8382	0.0522705	0.388322	0.182812	1.08689
WBGene00001758.2.1-WBGene00001758.3.1	WBGene00001758	176.838	121.024	771.46	107.564	1296.67	361.964	457.287	148.412	334.027	1364.27	2091.06	1321.5	2056.33	506.749	724.038	309.191	0.0280224	0.267112	0.614109	-1.20105
WBGene00017156.2.1-WBGene00017156.3.1	WBGene00017156	98.2433	121.024	50.7539	76.8314	39.293	0	57.1609	37.1029	216.135	231.045	131.96	153.663	170.27	96.5237	152.429	160.779	0.0217357	0.465743	0.209135	1.1551
WBGene00004390.2.1-WBGene00004390.3.1	WBGene00004390	78.5946	121.024	60.9047	30.7325	117.879	24.1309	0	12.3676	668.054	396.078	355.278	138.296	681.078	579.142	95.2681	272.088	0.044025	0.204213	0.0650495	1.65046
WBGene00018392.11.1-WBGene00018392.12.1	WBGene00018392	78.5946	121.024	71.0555	107.564	0	0	38.1072	74.2058	294.73	561.11	284.222	430.256	379.832	337.833	381.072	309.191	0.0320484	0.245588	0.085	1.53071
WBGene00020908.ws200.2.1-WBGene00020908.ws200.3.1	WBGene00020908	78.5946	121.024	172.563	122.93	65.4883	0	57.1609	0	392.973	935.184	883.119	599.285	458.418	265.44	514.448	148.412	0.0279203	0.182486	0.0634921	1.52314
WBGene00001158.ws200.5.1-WBGene00001158.ws200.6.1	WBGene00001158	275.081	110.022	20.3016	107.564	26.1953	48.2618	57.1609	37.1029	2141.7	792.156	497.389	952.709	65.4883	193.047	362.019	160.779	0.0317459	0.105262	0.259666	-1.30267
WBGene00007444.12.1-WBGene00007444.13.1	WBGene00007444	216.135	110.022	60.9047	92.1976	39.293	48.2618	38.1072	111.309	1041.38	506.099	649.651	660.75	733.469	941.106	704.984	1014.15	0.0242139	0.164556	0.0671659	1.29278
WBGene00003730.ws200.3.1-WBGene00003730.ws200.4.1	WBGene00003730	196.487	110.022	50.7539	61.4651	0	0	57.1609	37.1029	1964.87	1166.23	832.365	1598.09	576.297	1158.28	1486.18	680.22	0.0461378	0.0734442	0.0232517	1.65931
WBGene00004762.11.1-WBGene00004762.12.1	WBGene00004762	157.189	110.022	152.262	92.1976	52.3906	96.5237	133.375	37.1029	2377.49	1265.25	2080.91	1352.23	3222.02	3161.15	2362.65	1595.42	0.00556195	0.0736062	0.0316255	1.21874
WBGene00017923.6.1-WBGene00017923.7.1	WBGene00017923	157.189	110.022	162.413	92.1976	78.5859	168.916	19.0536	37.1029	471.568	242.048	700.404	215.128	550.102	796.32	209.59	173.147	0.0153138	0.362084	0.165043	1.13348
WBGene00019698.6.1-WBGene00019698.8.1	WBGene00019698	137.541	110.022	121.809	46.0988	117.879	96.5237	0	37.1029	668.054	539.106	700.404	261.227	838.25	1110.02	571.609	568.911	0.00844066	0.190087	0.0731997	1.37675
WBGene00022549.ws200.1.1-WBGene00022549.ws200.2.1	WBGene00022549	137.541	110.022	40.6032	46.0988	0	0	0	24.7353	2004.16	2761.54	1421.11	2904.23	563.199	820.451	1181.32	1706.73	0.0263882	0.0382281	0.00362319	3.3993
WBGene00018748.3.1-WBGene00018748.4.1	WBGene00018748	137.541	110.022	71.0555	107.564	0	24.1309	19.0536	0	962.784	231.045	345.127	230.494	130.977	217.178	171.483	49.4705	0.0276588	0.322899	0.0555556	2.53908
WBGene00007964.ws200.2.1-WBGene00007964.ws200.3.1	WBGene00007964	117.892	110.022	142.111	184.395	65.4883	24.1309	95.2681	173.147	785.946	572.112	1106.44	1767.12	929.934	748.059	1257.54	1644.9	0.0227432	0.143774	0.0709253	1.01943
WBGene00011798.6.1-WBGene00011798.7.1	WBGene00011798	98.2433	110.022	111.659	138.296	0	0	0	37.1029	334.027	781.153	629.349	1352.23	0	120.655	76.2145	234.985	0.0509978	0.178664	0.0394737	2.17829
WBGene00019022.ws200.2.1-WBGene00019022.ws200.3.1	WBGene00019022	78.5946	110.022	111.659	92.1976	0	0	0	37.1029	923.487	583.115	578.595	737.581	91.6836	289.571	285.804	321.559	0.0221546	0.147942	0.0288462	2.35858
WBGene00008850.6.1-WBGene00008850.7.1	WBGene00008850	78.5946	110.022	81.2063	122.93	13.0977	0	0	49.4705	314.379	858.169	548.143	676.116	170.27	96.5237	209.59	321.559	0.0394082	0.177043	0.0576923	1.61765
WBGene00009578.2.1-WBGene00009578.3.1	WBGene00009578	314.379	99.0194	324.825	107.564	170.27	193.047	0	74.2058	5128.3	2178.43	4486.65	1613.46	5605.8	4657.27	1505.24	1459.38	0.0485733	0.0614555	0.030668	1.00281
WBGene00015091.3.1-WBGene00015091.4.1	WBGene00015091	176.838	99.0194	91.3571	30.7325	52.3906	72.3928	19.0536	49.4705	1021.73	440.086	781.611	353.424	1414.55	941.106	590.662	544.176	0.0359217	0.150479	0.0592818	1.3439
WBGene00015061.25.1-WBGene00015061.26.1	WBGene00015061	137.541	99.0194	111.659	230.494	26.1953	120.655	57.1609	24.7353	1021.73	418.082	578.595	614.651	746.567	1278.94	381.072	272.088	0.0448908	0.23486	0.0925841	1.34296
WBGene00013080.7.1-WBGene00013080.8.1	WBGene00013080	137.541	99.0194	852.666	230.494	301.246	48.2618	76.2145	37.1029	491.217	297.058	4090.77	891.244	1689.6	772.189	704.984	234.985	0.00788419	0.270098	0.126699	1.09208
WBGene00012141.2.1-WBGene00012141.3.1	WBGene00012141	137.541	99.0194	50.7539	46.0988	52.3906	0	38.1072	61.8382	275.081	264.052	131.96	138.296	235.758	120.655	209.59	222.617	0.0173033	0.398237	0.170455	1.22424
WBGene00000939.16.1-WBGene00000939.17.1	WBGene00000939	98.2433	99.0194	40.6032	76.8314	340.539	168.916	209.59	210.25	3300.98	3421.67	2598.6	2673.73	5304.55	4126.39	4134.64	3166.11	0.00491705	0.0257654	0.0555577	-1.10855
WBGene00006436.ws200.41.1-WBGene00006436.ws200.42.1	WBGene00006436	98.2433	99.0194	20.3016	46.0988	0	0	0	12.3676	727	539.106	426.333	614.651	209.563	434.357	362.019	296.823	0.0211347	0.110357	0.0104167	3.40521
WBGene00004319.1.1-WBGene00004319.2.1	WBGene00004319	78.5946	99.0194	30.4524	76.8314	26.1953	24.1309	19.0536	24.7353	1139.62	770.151	680.103	706.849	1912.26	2002.87	1143.22	680.22	0.0137339	0.0877522	0.0196943	2.15566
WBGene00019813.1.1-WBGene00019813.2.1	WBGene00019813	78.5946	99.0194	60.9047	169.029	0	0	76.2145	49.4705	334.027	462.091	284.222	875.878	130.977	603.273	1028.9	445.235	0.00118038	0.214212	0.0462963	2.21007
WBGene00009482.ws200.8.1-WBGene00009482.ws200.9.1	WBGene00009482	78.5946	99.0194	91.3571	46.0988	65.4883	0	19.0536	37.1029	412.622	297.058	588.746	169.029	510.809	434.357	266.751	259.72	0.0256879	0.237927	0.0856227	1.47445
WBGene00003914.7.1-WBGene00003914.8.1	WBGene00003914	609.109	88.0173	334.976	184.395	327.441	361.964	0	49.4705	1473.65	198.039	761.309	322.692	759.664	1833.95	171.483	185.515	0.0442704	0.467302	0.223767	1.06236
WBGene00008301.2.1-WBGene00008301.3.1	WBGene00008301	334.027	88.0173	131.96	169.029	39.293	96.5237	76.2145	61.8382	6150.03	1188.23	1380.51	1598.09	157.172	313.702	457.287	160.779	0.00631017	0.0824362	0.277244	-1.74981
WBGene00010425.4.1-WBGene00010425.5.1	WBGene00010425	216.135	88.0173	233.468	107.564	196.465	120.655	57.1609	0	1041.38	308.06	1025.23	368.791	1100.2	820.451	381.072	136.044	0.0253648	0.253163	0.118908	1.09022
WBGene00018782.3.1-WBGene00018782.4.1	WBGene00018782	137.541	88.0173	40.6032	15.3663	130.977	48.2618	0	24.7353	412.622	297.058	253.77	76.8314	890.641	844.582	285.804	148.412	0.0332507	0.247407	0.0927171	1.41598
WBGene00020504.14.1-WBGene00020504.15.1	WBGene00020504	117.892	88.0173	71.0555	46.0988	52.3906	0	38.1072	24.7353	727	792.156	771.46	507.087	1165.69	772.189	533.501	358.661	0.0280015	0.114072	0.0463345	1.29979
WBGene00018100.1.1-WBGene00018100.2.1	WBGene00018100	98.2433	88.0173	40.6032	61.4651	0	24.1309	19.0536	12.3676	353.676	539.106	263.921	583.918	91.6836	265.44	666.877	692.588	0.0147104	0.175038	0.0343344	2.34994
WBGene00016188.6.1-WBGene00016188.7.1	WBGene00016188	78.5946	88.0173	30.4524	76.8314	52.3906	24.1309	0	12.3676	510.865	517.102	436.484	353.424	641.785	410.226	171.483	185.515	0.0296764	0.152804	0.0517807	1.5612
WBGene00013980.ws200.6.1-WBGene00013980.ws200.7.1	WBGene00013980	78.5946	88.0173	50.7539	138.296	13.0977	0	38.1072	173.147	255.433	242.048	314.674	476.355	301.246	386.095	362.019	1113.09	0.00964792	0.280735	0.0760742	1.88373
WBGene00021875.ws200.2.2-WBGene00021875.ws200.3.1	WBGene00021875	78.5946	88.0173	131.96	61.4651	26.1953	0	57.1609	0	196.487	220.043	324.825	169.029	144.074	168.916	190.536	49.4705	0.0105346	0.392472	0.120455	1.7041
WBGene00013678.7.1-WBGene00013678.8.1	WBGene00013678	451.919	77.0151	152.262	215.128	170.27	96.5237	76.2145	136.044	746.649	121.024	639.5	368.791	707.274	579.142	247.697	432.867	0.0406333	0.515764	0.257346	1.003
WBGene00044241.ws200.4.1-WBGene00044241.ws200.5.1	WBGene00044241	216.135	77.0151	20.3016	61.4651	0	24.1309	95.2681	74.2058	648.406	187.037	50.7539	122.93	0	289.571	400.126	197.882	0.0387047	0.411275	0.174107	1.24013
WBGene00004278.5.1-WBGene00004278.6.1	WBGene00004278	196.487	77.0151	101.508	15.3663	170.27	24.1309	19.0536	0	432.271	154.03	345.127	30.7325	497.711	241.309	57.1609	74.2058	0.0484886	0.437166	0.19386	1.17317
WBGene00008301.6.1-WBGene00008301.7.1	WBGene00008301	157.189	77.0151	101.508	107.564	0	0	0	0	6150.03	1188.23	1380.51	1598.09	157.172	313.702	457.287	160.779	0.00182708	0.0578028	1e-05	12.4969
WBGene00016174.ws200.2.1-WBGene00016174.ws200.3.1	WBGene00016174	137.541	77.0151	91.3571	107.564	13.0977	72.3928	114.322	12.3676	1552.24	1221.24	903.42	1721.02	288.148	2075.26	2210.22	1199.66	0.0171634	0.0788236	0.0355929	1.14704
WBGene00001819.12.1-WBGene00001819.13.1	WBGene00001819	137.541	77.0151	81.2063	61.4651	91.6836	48.2618	0	0	628.757	264.052	527.841	399.523	982.324	482.618	381.072	185.515	0.011053	0.204527	0.0483333	2.0812
WBGene00022247.8.1-WBGene00022247.9.1	WBGene00022247	137.541	77.0151	40.6032	15.3663	0	0	0	12.3676	314.379	143.028	121.809	107.564	104.781	120.655	95.2681	98.9411	0.0102967	0.363038	0.03125	3.53819
WBGene00010908.ws200.13.1-WBGene00010908.ws200.14.2	WBGene00010908	98.2433	77.0151	131.96	122.93	91.6836	48.2618	19.0536	49.4705	1139.62	583.115	791.762	583.918	1191.89	1930.47	762.145	779.161	0.0139749	0.148869	0.0476038	1.64489
WBGene00002052.ws200.5.1-WBGene00002052.ws200.6.1	WBGene00002052	98.2433	77.0151	50.7539	15.3663	13.0977	24.1309	0	0	1277.16	1320.26	568.444	676.116	576.297	627.404	19.0536	136.044	0.035941	0.0618174	0.0152972	2.01475
WBGene00008399.ws200.10.1-WBGene00008399.ws200.11.1	WBGene00008399	78.5946	77.0151	334.976	61.4651	314.344	24.1309	133.375	49.4705	589.46	715.14	3288.86	998.808	5409.33	1447.86	1981.58	1273.87	0.0239605	0.101104	0.0452302	1.16048
WBGene00010334.ws200.4.1-WBGene00010334.ws200.5.1	WBGene00010334	78.5946	77.0151	182.714	122.93	13.0977	0	19.0536	37.1029	334.027	1023.2	1654.58	1613.46	537.004	120.655	781.198	1360.44	0.0337397	0.124296	0.0190133	2.7087
WBGene00018345.ws200.3.1-WBGene00018345.ws200.4.1	WBGene00018345	785.946	66.013	60.9047	153.663	0	72.3928	19.0536	61.8382	2593.62	231.045	314.674	522.453	0	386.095	114.322	358.661	0.0355716	0.269103	0.131645	1.03151
WBGene00018845.13.1-WBGene00018845.14.1	WBGene00018845	432.271	66.013	10.1508	15.3663	0	24.1309	19.0536	0	10256.6	1562.31	933.873	1874.69	1074.01	6129.25	5182.58	3054.81	0.0452954	0.0258664	0.00190337	3.76445
WBGene00006727.ws200.2.2-WBGene00006727.ws200.5.1	WBGene00006727	294.73	66.013	203.016	76.8314	222.66	241.309	19.0536	49.4705	9588.55	2651.52	9156.01	2135.91	16097	13127.2	4077.47	3091.91	0.0121883	0.0284445	0.0132219	1.10522
WBGene00003812.6.1-WBGene00003812.7.1	WBGene00003812	275.081	66.013	253.77	122.93	183.367	48.2618	19.0536	12.3676	1670.14	352.069	2547.85	706.849	1218.08	1206.55	419.18	197.882	0.0445704	0.15643	0.074623	1.06782
WBGene00017280.10.1-WBGene00017280.11.1	WBGene00017280	216.135	66.013	121.809	92.1976	183.367	193.047	95.2681	24.7353	648.406	165.032	314.674	184.395	864.445	965.237	342.965	222.617	0.00571175	0.405108	0.200253	1.01648
WBGene00013969.ws200.6.1-WBGene00013969.ws200.7.1	WBGene00013969	157.189	66.013	71.0555	46.0988	39.293	48.2618	0	12.3676	1984.51	506.099	872.968	384.157	576.297	1520.25	171.483	173.147	0.0311276	0.10276	0.0428391	1.26228
WBGene00020496.6.1-WBGene00020496.7.1	WBGene00020496	157.189	66.013	10.1508	46.0988	13.0977	0	0	12.3676	648.406	374.073	152.262	169.029	340.539	916.975	152.429	160.779	0.0171099	0.189572	0.0288462	2.71629
WBGene00016975.ws200.8.1-WBGene00016975.ws200.9.1	WBGene00016975	137.541	66.013	20.3016	46.0988	0	0	19.0536	12.3676	294.73	198.039	131.96	153.663	13.0977	168.916	171.483	98.9411	0.012888	0.313462	0.0590278	2.40882
WBGene00008694.25.1-WBGene00008694.26.1	WBGene00008694	98.2433	66.013	71.0555	61.4651	52.3906	0	0	24.7353	923.487	1331.26	1350.06	1183.2	1139.5	699.797	838.359	1038.88	0.0354521	0.0651373	0.0174466	1.90054
WBGene00002050.6.1-WBGene00002050.7.1	WBGene00002050	98.2433	66.013	81.2063	15.3663	52.3906	24.1309	0	0	392.973	165.032	324.825	76.8314	353.637	337.833	19.0536	37.1029	0.00764603	0.275	0.0548942	2.32471
WBGene00001795.ws200.1.1-WBGene00001795.ws200.2.1	WBGene00001795	78.5946	66.013	20.3016	61.4651	0	48.2618	0	0	3084.84	4070.8	2507.25	4041.33	1532.43	3305.94	3601.13	2609.57	0.0485233	0.0162501	0.00364964	2.15462
WBGene00016641.4.1-WBGene00016641.5.1	WBGene00016641	78.5946	66.013	101.508	46.0988	39.293	96.5237	38.1072	0	117.892	110.022	345.127	122.93	314.344	337.833	171.483	86.5734	0.0239414	0.483946	0.158234	1.61279
WBGene00000161.7.1-WBGene00000161.8.1	WBGene00000161	78.5946	66.013	81.2063	46.0988	26.1953	24.1309	38.1072	12.3676	392.973	99.0194	223.317	92.1976	301.246	265.44	171.483	148.412	0.0248587	0.432576	0.120855	1.83968
WBGene00016866.ws200.7.1-WBGene00016866.ws200.8.1	WBGene00016866	78.5946	66.013	243.619	215.128	39.293	24.1309	0	37.1029	275.081	275.054	1685.03	691.482	484.613	241.309	171.483	210.25	0.0232382	0.245351	0.0893879	1.4567
WBGene00001444.5.1-WBGene00001444.6.1	WBGene00001444	78.5946	66.013	314.674	92.1976	183.367	0	19.0536	24.7353	530.514	792.156	3349.76	645.384	2252.8	217.178	381.072	333.926	0.0378944	0.11707	0.0513674	1.18845
WBGene00000868.ws200.1.3-WBGene00000868.ws200.2.1	WBGene00000868	275.081	55.0108	81.2063	30.7325	39.293	96.5237	19.0536	49.4705	6091.09	1540.3	1644.43	1275.4	2685.02	7263.41	1810.09	2114.87	0.0101717	0.0385887	0.0154603	1.31961
WBGene00021405.ws200.6.1-WBGene00021405.ws200.7.1	WBGene00021405	255.433	55.0108	10.1508	30.7325	13.0977	0	0	12.3676	609.109	143.028	91.3571	138.296	104.781	48.2618	38.1072	74.2058	0.0451328	0.284326	0.0729167	1.96322
WBGene00005004.ws200.2.1-WBGene00005004.ws200.3.1	WBGene00005004	216.135	55.0108	60.9047	122.93	0	48.2618	76.2145	61.8382	451.919	66.013	60.9047	215.128	0	120.655	190.536	185.515	0.0290033	0.720756	0.283333	1.34701
WBGene00022346.ws200.5.1-WBGene00022346.ws200.6.1	WBGene00022346	157.189	55.0108	30.4524	92.1976	26.1953	217.178	209.59	86.5734	687.703	132.026	162.413	230.494	26.1953	386.095	381.072	173.147	0.038161	0.308185	0.653125	-1.08356
WBGene00007643.4.1-WBGene00007643.5.1	WBGene00007643	137.541	55.0108	101.508	46.0988	497.711	386.095	133.375	111.309	1355.76	539.106	1299.3	460.988	2580.24	1713.3	590.662	630.749	0.000191275	0.0954038	0.205131	-1.10443
WBGene00019117.ws200.8.2-WBGene00019117.ws200.9.2	WBGene00019117	137.541	55.0108	50.7539	92.1976	0	24.1309	0	74.2058	727	253.05	436.484	706.849	78.5859	265.44	342.965	630.749	0.0287503	0.163324	0.052139	1.6473
WBGene00017098.6.1-WBGene00017098.7.1	WBGene00017098	117.892	55.0108	71.0555	92.1976	0	0	57.1609	12.3676	2495.38	1122.22	1116.59	1782.49	1100.2	2075.26	1352.81	828.632	0.0109089	0.0529061	0.0142947	1.88795
WBGene00006379.ws200.6.1-WBGene00006379.ws200.7.1	WBGene00006379	117.892	55.0108	81.2063	46.0988	26.1953	48.2618	0	0	569.811	209.041	395.881	215.128	366.734	482.618	285.804	247.353	0.000803301	0.222367	0.0428571	2.37534
WBGene00000562.10.1-WBGene00000562.11.1	WBGene00000562	117.892	55.0108	60.9047	46.0988	0	24.1309	0	12.3676	1002.08	517.102	324.825	384.157	39.293	265.44	209.59	185.515	0.0198698	0.132883	0.0393939	1.75411
WBGene00016785.14.1-WBGene00016785.15.1	WBGene00016785	98.2433	55.0108	40.6032	15.3663	0	0	0	12.3676	7466.49	4092.8	3735.49	8620.48	2082.53	5332.93	6535.39	5441.76	0.0162848	0.00981271	0.000568182	4.11023
WBGene00012543.6.1-WBGene00012543.7.1	WBGene00012543	98.2433	55.0108	71.0555	15.3663	91.6836	193.047	19.0536	12.3676	1100.33	231.045	477.087	107.564	890.641	2678.53	285.804	371.029	0.0445009	0.154794	0.0687533	1.17085
WBGene00004088.ws200.5.1-WBGene00004088.ws200.6.1	WBGene00004088	98.2433	55.0108	20.3016	15.3663	26.1953	24.1309	0	0	353.676	176.035	30.4524	92.1976	183.367	723.928	38.1072	111.309	0.0332173	0.355903	0.0440476	3.01435
WBGene00021405.ws200.2.1-WBGene00021405.ws200.3.1	WBGene00021405	98.2433	55.0108	40.6032	30.7325	0	0	0	0	609.109	143.028	91.3571	138.296	104.781	48.2618	38.1072	74.2058	0.0038932	0.303143	1e-05	14.8877
WBGene00015640.ws200.4.1-WBGene00015640.ws200.5.1	WBGene00015640	98.2433	55.0108	20.3016	107.564	0	96.5237	38.1072	49.4705	117.892	143.028	30.4524	184.395	13.0977	241.309	152.429	197.882	0.0200449	0.616987	0.225	1.45532
WBGene00020082.2.1-WBGene00020082.3.1	WBGene00020082	78.5946	55.0108	20.3016	15.3663	13.0977	0	0	0	1552.24	1419.28	1339.9	1198.57	1087.11	1230.68	1295.65	1075.98	0.0346877	0.0293412	0.00301205	3.28411
WBGene00013595.ws200.3.1-WBGene00013595.ws200.4.1	WBGene00013595	78.5946	55.0108	243.619	92.1976	340.539	48.2618	38.1072	12.3676	373.325	132.026	913.571	215.128	1270.47	603.273	304.858	98.9411	0.0374908	0.330608	0.14951	1.14488
WBGene00007645.4.1-WBGene00007645.5.1	WBGene00007645	78.5946	55.0108	20.3016	30.7325	26.1953	72.3928	0	37.1029	294.73	154.03	182.714	107.564	366.734	482.618	133.375	234.985	0.0456117	0.255159	0.0948308	1.42797
WBGene00020280.7.1-WBGene00020280.8.1	WBGene00020280	78.5946	55.0108	162.413	61.4651	170.27	0	19.0536	12.3676	334.027	407.08	994.777	430.256	1309.77	361.964	419.18	111.309	0.0413616	0.169138	0.0716414	1.23934
WBGene00018013.4.1-WBGene00018013.5.1	WBGene00018013	78.5946	55.0108	71.0555	30.7325	13.0977	48.2618	0	0	137.541	66.013	121.809	30.7325	91.6836	241.309	0	0	0.0012315	0.747024	0.0857143	3.12355
WBGene00005616.ws200.5.1-WBGene00005616.ws200.6.1	WBGene00005616	785.946	44.0086	71.0555	92.1976	0	0	19.0536	0	2691.87	451.089	365.428	722.215	13.0977	289.571	476.341	86.5734	0.0089975	0.177909	0.01	4.15307
WBGene00016870.ws200.1.1-WBGene00016870.ws200.2.1	WBGene00016870	412.622	44.0086	20.3016	46.0988	0	0	0	0	1630.84	209.041	172.563	460.988	78.5859	144.786	152.429	49.4705	0.00354558	0.170296	1e-05	14.0558
WBGene00010621.5.1-WBGene00010621.6.1	WBGene00010621	255.433	44.0086	101.508	46.0988	78.5859	193.047	76.2145	0	2063.11	550.108	1025.23	368.791	1899.16	3137.02	1028.9	432.867	0.0181625	0.106955	0.044248	1.27332
WBGene00002148.ws200.7.1-WBGene00002148.ws200.8.1	WBGene00002148	235.784	44.0086	203.016	107.564	144.074	265.44	19.0536	37.1029	1591.54	341.067	1004.93	414.889	1480.04	2606.14	647.823	395.764	0.0220715	0.184615	0.0805897	1.19585
WBGene00006941.9.1-WBGene00006941.10.1	WBGene00006941	216.135	44.0086	40.6032	46.0988	39.293	96.5237	19.0536	12.3676	1434.35	341.067	527.841	230.494	838.25	1182.42	323.912	395.764	0.0222726	0.13916	0.0546453	1.34858
WBGene00006179.ws200.1.1-WBGene00006179.ws200.2.1	WBGene00006179	216.135	44.0086	81.2063	199.762	0	48.2618	57.1609	24.7353	1002.08	154.03	304.524	660.75	13.0977	241.309	342.965	148.412	0.0334389	0.267598	0.133333	1.00503
WBGene00003812.5.1-WBGene00003812.6.1	WBGene00003812	176.838	44.0086	406.032	61.4651	301.246	168.916	133.375	61.8382	1670.14	352.069	2547.85	706.849	1218.08	1206.55	419.18	197.882	0.0222621	0.1193	0.254498	-1.09306
WBGene00001829.ws200.6.1-WBGene00001829.ws200.7.1	WBGene00001829	176.838	44.0086	71.0555	30.7325	117.879	96.5237	0	12.3676	864.541	121.024	456.786	92.1976	877.543	989.368	247.697	148.412	0.0180319	0.264268	0.0788057	1.74563
WBGene00006780.12.1-WBGene00006780.13.1	WBGene00006780	176.838	44.0086	131.96	61.4651	104.781	48.2618	0	0	1061.03	231.045	659.801	322.692	576.297	723.928	247.697	185.515	0.028399	0.186905	0.0621212	1.58915
WBGene00008113.ws200.1.1-WBGene00008113.ws200.3.1	WBGene00008113	137.541	44.0086	71.0555	61.4651	13.0977	0	19.0536	0	73446.7	42325.3	33264.1	70838.5	12062.9	44593.9	62343.4	34950.9	0.0306689	0.00147905	0.00034785	2.08813
WBGene00008136.2.1-WBGene00008136.3.1	WBGene00008136	137.541	44.0086	71.0555	61.4651	26.1953	48.2618	38.1072	24.7353	1729.08	660.13	1299.3	1075.64	1440.74	2123.52	1028.9	717.323	0.00238773	0.0645106	0.0281072	1.1986
WBGene00019380.7.1-WBGene00019380.8.1	WBGene00019380	117.892	44.0086	81.2063	46.0988	13.0977	72.3928	19.0536	24.7353	1552.24	1144.22	1421.11	1029.54	1637.21	1737.43	1657.66	1273.87	0.0230606	0.0540825	0.0201446	1.42477
WBGene00008506.2.1-WBGene00008506.3.1	WBGene00008506	117.892	44.0086	40.6032	30.7325	26.1953	144.786	0	0	491.217	132.026	263.921	61.4651	379.832	844.582	95.2681	37.1029	0.0265908	0.306795	0.0600985	2.35187
WBGene00016585.ws200.3.1-WBGene00016585.ws200.4.1	WBGene00016585	117.892	44.0086	50.7539	169.029	13.0977	0	19.0536	0	589.46	484.095	436.484	706.849	183.367	410.226	438.233	148.412	0.0143414	0.16158	0.0287267	2.49178
WBGene00015676.4.1-WBGene00015676.5.1	WBGene00015676	117.892	44.0086	60.9047	107.564	65.4883	24.1309	0	0	275.081	77.0151	152.262	153.663	183.367	241.309	0	37.1029	0.00937377	0.525	0.114286	2.19967
WBGene00017699.9.1-WBGene00017699.10.1	WBGene00017699	98.2433	44.0086	50.7539	30.7325	222.66	217.178	190.536	86.5734	1100.33	1144.22	1258.7	998.808	2056.33	2027	1486.18	1335.7	0.0321539	0.0497098	0.102111	-1.03854
WBGene00022359.ws200.2.1-WBGene00022359.ws200.3.1	WBGene00022359	98.2433	44.0086	60.9047	46.0988	117.879	48.2618	38.1072	0	235.784	154.03	233.468	138.296	510.809	217.178	342.965	74.2058	0.0291974	0.324146	0.141026	1.20068
WBGene00006826.5.1-WBGene00006826.6.1	WBGene00006826	98.2433	44.0086	50.7539	46.0988	0	48.2618	0	61.8382	353.676	99.0194	121.809	230.494	13.0977	386.095	171.483	321.559	0.0144392	0.334722	0.0793269	2.07708
WBGene00013781.1.1-WBGene00013781.2.1	WBGene00013781	98.2433	44.0086	40.6032	30.7325	0	48.2618	0	12.3676	216.135	143.028	91.3571	169.029	52.3906	168.916	95.2681	123.676	0.0361177	0.347125	0.0964286	1.84792
WBGene00003085.6.1-WBGene00003085.7.1	WBGene00003085	78.5946	44.0086	50.7539	15.3663	144.074	217.178	57.1609	49.4705	1473.65	1342.26	872.968	660.75	1427.64	1858.08	914.574	692.588	0.0227556	0.0418789	0.0879323	-1.07017
WBGene00022200.ws200.3.1-WBGene00022200.ws200.4.1	WBGene00022200	78.5946	44.0086	71.0555	61.4651	13.0977	0	19.0536	12.3676	1139.62	440.086	700.404	737.581	746.567	941.106	704.984	420.5	0.000468116	0.088437	0.0184957	2.25746
WBGene00016585.ws200.10.1-WBGene00016585.ws200.11.1	WBGene00016585	78.5946	44.0086	30.4524	76.8314	65.4883	72.3928	76.2145	24.7353	589.46	484.095	436.484	706.849	183.367	410.226	438.233	148.412	0.0499952	0.100676	0.218548	-1.11823
WBGene00013669.5.1-WBGene00013669.6.1	WBGene00013669	78.5946	44.0086	60.9047	46.0988	91.6836	24.1309	19.0536	0	255.433	231.045	223.317	138.296	484.613	337.833	228.643	61.8382	0.00887377	0.276057	0.0859878	1.68276
WBGene00015285.1.1-WBGene00015285.2.1	WBGene00015285	78.5946	44.0086	50.7539	30.7325	0	0	0	0	78.5946	198.039	121.809	122.93	78.5859	24.1309	133.375	37.1029	0.0402454	0.472222	1e-05	15.5272
WBGene00003812.2.1-WBGene00003812.3.1	WBGene00003812	255.433	22.0043	253.77	76.8314	39.293	48.2618	0	12.3676	1670.14	352.069	2547.85	706.849	1218.08	1206.55	419.18	197.882	0.0188115	0.105935	0.0336895	1.65281
WBGene00010701.ws200.4.1-WBGene00010701.ws200.5.1	WBGene00010701	235.784	33.0065	223.317	15.3663	78.5859	72.3928	19.0536	0	864.541	242.048	649.651	76.8314	550.102	844.582	114.322	98.9411	0.0536349	0.23821	0.0988095	1.26951
WBGene00009393.3.1-WBGene00009393.4.1	WBGene00009393	98.2433	22.0043	223.317	30.7325	39.293	72.3928	0	0	1611.19	308.06	1603.82	338.058	1021.62	1689.16	209.59	98.9411	0.0153479	0.0906384	0.0203297	2.15653
WBGene00001007.6.1-WBGene00001007.7.1	WBGene00001007	216.135	33.0065	131.96	30.7325	183.367	361.964	19.0536	12.3676	923.487	99.0194	730.857	122.93	1060.91	1906.34	304.858	185.515	0.0342811	0.249483	0.12297	1.02064
WBGene00007835.8.1-WBGene00007835.9.1	WBGene00007835	78.5946	22.0043	121.809	76.8314	0	0	0	0	176.838	77.0151	690.254	184.395	91.6836	120.655	171.483	12.3676	0.00176924	0.330824	1e-05	15.0138
WBGene00012998.3.1-WBGene00012998.4.1	WBGene00012998	98.2433	22.0043	111.659	46.0988	26.1953	72.3928	38.1072	0	117.892	88.0173	284.222	76.8314	170.27	289.571	171.483	37.1029	0.0400234	0.519048	0.156517	1.72955
WBGene00001833.2.1-WBGene00001833.3.1	WBGene00001833	78.5946	33.0065	101.508	61.4651	196.465	241.309	247.697	136.044	1454	825.162	883.119	906.61	1624.11	1930.47	1257.54	828.632	0.0143233	0.0691983	0.151779	-1.13316
WBGene00001569.ws200.5.1-WBGene00001569.ws200.6.1	WBGene00001569	78.5946	33.0065	101.508	30.7325	209.563	144.786	19.0536	24.7353	235.784	66.013	304.524	107.564	903.738	916.975	228.643	259.72	0.00890483	0.363095	0.142088	1.35356
WBGene00006887.6.1-WBGene00006887.7.1	WBGene00006887	78.5946	33.0065	101.508	0	0	0	0	0	314.379	187.037	700.404	230.494	484.613	313.702	209.59	148.412	0.0344991	0.14285	1e-05	13.8022
WBGene00013136.6.1-WBGene00013136.7.1	WBGene00013136	117.892	22.0043	101.508	46.0988	39.293	120.655	0	0	196.487	77.0151	284.222	138.296	235.758	434.357	38.1072	37.1029	0.027575	0.394048	0.111111	1.82637
WBGene00014054.4.1-WBGene00014054.5.1	WBGene00014054	98.2433	11.0022	101.508	0	170.27	265.44	95.2681	49.4705	1159.27	616.121	1025.23	399.523	1741.99	2123.52	704.984	469.97	0.0448989	0.0504032	0.115786	-1.19987
WBGene00001860.4.1-WBGene00001860.5.1	WBGene00001860	196.487	33.0065	91.3571	46.0988	91.6836	48.2618	57.1609	12.3676	1709.43	737.145	1370.36	845.145	3261.32	1833.95	1162.27	1100.72	0.0543766	0.0702327	0.0287111	1.29053
WBGene00009664.4.1-WBGene00009664.5.1	WBGene00009664	137.541	22.0043	91.3571	15.3663	91.6836	168.916	19.0536	0	1119.97	143.028	669.952	138.296	1401.45	1471.99	247.697	123.676	0.0401521	0.131032	0.0642744	1.0276
WBGene00003508.8.1-WBGene00003508.9.1	WBGene00003508	216.135	22.0043	81.2063	61.4651	78.5859	144.786	19.0536	24.7353	2220.3	517.102	1299.3	676.116	1833.67	3305.94	1829.15	865.734	0.0310395	0.0733269	0.0314102	1.22311
WBGene00003043.6.1-WBGene00003043.7.1	WBGene00003043	137.541	22.0043	81.2063	61.4651	65.4883	168.916	19.0536	86.5734	235.784	22.0043	172.563	122.93	353.637	603.273	76.2145	173.147	0.0547034	0.63848	0.303796	1.07154
WBGene00007175.10.1-WBGene00007175.11.1	WBGene00007175	78.5946	22.0043	81.2063	15.3663	13.0977	144.786	0	12.3676	471.568	99.0194	375.579	92.1976	458.418	989.368	152.429	148.412	0.0114031	0.192943	0.0645616	1.57943
WBGene00022347.4.1-WBGene00022347.5.1	WBGene00022347	78.5946	11.0022	81.2063	15.3663	39.293	193.047	19.0536	12.3676	235.784	11.0022	142.111	15.3663	196.465	458.487	57.1609	49.4705	0.0486995	0.726191	0.301096	1.27013
WBGene00011182.8.1-WBGene00011182.9.1	WBGene00011182	78.5946	0	81.2063	0	209.563	168.916	57.1609	74.2058	4558.49	2123.42	4192.28	2135.91	4898.52	5791.42	3086.69	2312.75	0.0255708	0.00915296	0.0306379	-1.74301
WBGene00000257.ws200.6.1-WBGene00000257.ws200.7.1	WBGene00000257	117.892	33.0065	71.0555	46.0988	209.563	96.5237	0	0	491.217	99.0194	395.881	199.762	1034.72	579.142	133.375	383.397	0.0495697	0.245897	0.0922996	1.41366
WBGene00020155.2.1-WBGene00020155.3.1	WBGene00020155	78.5946	33.0065	71.0555	61.4651	78.5859	48.2618	0	0	392.973	77.0151	263.921	153.663	261.953	361.964	76.2145	0	0.0520555	0.324451	0.108333	1.58253
WBGene00000237.11.1-WBGene00000237.12.1	WBGene00000237	78.5946	33.0065	71.0555	15.3663	26.1953	24.1309	0	0	196.487	110.022	233.468	61.4651	261.953	96.5237	57.1609	136.044	0.0148375	0.313587	0.0875	1.84151
WBGene00021038.ws200.6.1-WBGene00021038.ws200.7.1	WBGene00021038	196.487	22.0043	71.0555	15.3663	196.465	386.095	114.322	86.5734	844.892	308.06	395.881	199.762	733.469	1592.64	285.804	395.764	0.0459127	0.140099	0.282258	-1.01057
WBGene00012868.11.1-WBGene00012868.12.1	WBGene00012868	117.892	22.0043	71.0555	61.4651	52.3906	72.3928	0	24.7353	2456.08	770.151	1299.3	921.976	2003.94	2461.35	1219.43	1459.38	0.0230423	0.0494814	0.0181262	1.44881
WBGene00006272.ws200.1.1-WBGene00006272.ws200.2.1	WBGene00006272	98.2433	11.0022	71.0555	107.564	0	0	19.0536	0	1788.03	1309.26	1258.7	1936.15	327.441	868.713	1467.13	1038.88	0.0161523	0.0438389	0.00324675	3.75514
WBGene00003378.9.1-WBGene00003378.9.3	WBGene00003378	98.2433	11.0022	71.0555	30.7325	52.3906	0	0	0	609.109	88.0173	304.524	122.93	406.027	313.702	19.0536	61.8382	0.0105951	0.192406	0.0322581	2.57642
WBGene00022346.ws200.4.1-WBGene00022346.ws200.5.1	WBGene00022346	117.892	33.0065	60.9047	76.8314	0	72.3928	38.1072	24.7353	687.703	132.026	162.413	230.494	26.1953	386.095	381.072	173.147	0.0275389	0.28244	0.107589	1.39241
WBGene00003789.14.1-WBGene00003789.15.1	WBGene00003789	78.5946	22.0043	60.9047	30.7325	379.832	289.571	57.1609	61.8382	1375.41	396.078	720.706	583.918	1519.33	1906.34	400.126	469.97	0.00928258	0.0624593	0.169084	-1.43675
WBGene00000942.13.1-WBGene00000942.14.1	WBGene00000942	78.5946	22.0043	60.9047	30.7325	13.0977	72.3928	0	0	707.352	44.0086	263.921	76.8314	144.074	506.749	57.1609	0	0.0358741	0.31047	0.0584416	2.40939
WBGene00006442.2.1-WBGene00006442.3.1	WBGene00006442	78.5946	11.0022	60.9047	30.7325	117.879	120.655	95.2681	86.5734	1670.14	726.143	1106.44	507.087	1034.72	1665.03	895.52	1249.13	0.0237778	0.0444656	0.0905194	-1.02554
WBGene00009368.ws200.15.1-WBGene00009368.ws200.16.1	WBGene00009368	412.622	33.0065	50.7539	30.7325	183.367	289.571	19.0536	0	1591.54	99.0194	314.674	122.93	1087.11	1737.43	171.483	74.2058	0.0389538	0.250971	0.111613	1.16902
WBGene00020981.ws200.3.1-WBGene00020981.ws200.4.1	WBGene00020981	98.2433	22.0043	50.7539	46.0988	0	24.1309	0	0	392.973	242.048	223.317	291.959	52.3906	144.786	133.375	197.882	0.0440921	0.181519	0.0416667	2.12315
WBGene00018866.3.1-WBGene00018866.4.1	WBGene00018866	78.5946	22.0043	50.7539	30.7325	0	0	19.0536	12.3676	785.946	253.05	578.595	276.593	798.957	1471.99	495.394	371.029	0.000580006	0.0964467	0.0179487	2.42585
WBGene00010117.1.1-WBGene00010117.2.1	WBGene00010117	78.5946	22.0043	50.7539	30.7325	26.1953	48.2618	0	0	628.757	99.0194	406.032	153.663	602.492	772.189	209.59	49.4705	0.00315341	0.168056	0.0264946	2.66517
WBGene00003374.16.1-WBGene00003374.17.1	WBGene00003374	78.5946	22.0043	50.7539	15.3663	13.0977	0	0	0	510.865	33.0065	142.111	15.3663	91.6836	120.655	0	12.3676	0.0354945	0.544414	0.0357143	3.93013
WBGene00008740.ws200.4.1-WBGene00008740.ws200.5.1	WBGene00008740	216.135	11.0022	50.7539	15.3663	39.293	120.655	19.0536	12.3676	609.109	11.0022	60.9047	15.3663	130.977	458.487	76.2145	49.4705	0.0132687	0.797043	0.265789	1.58438
WBGene00001194.2.1-WBGene00001194.3.1	WBGene00001194	137.541	11.0022	50.7539	30.7325	0	24.1309	0	12.3676	530.514	143.028	304.524	107.564	288.148	1085.89	247.697	148.412	0.0159997	0.197141	0.0263889	2.90122
WBGene00018522.ws200.11.1-WBGene00018522.ws200.12.4	WBGene00018522	117.892	11.0022	50.7539	15.3663	157.172	193.047	38.1072	12.3676	1316.46	132.026	781.611	245.86	956.129	1182.42	190.536	160.779	0.030524	0.0750802	0.151143	-1.00941
WBGene00023418.3.1-WBGene00023418.4.1	WBGene00023418	117.892	11.0022	50.7539	15.3663	26.1953	96.5237	0	0	294.73	11.0022	91.3571	30.7325	104.781	361.964	57.1609	37.1029	0.018975	0.613889	0.129167	2.24874
WBGene00001863.10.1-WBGene00001863.11.1	WBGene00001863	78.5946	11.0022	50.7539	15.3663	0	24.1309	0	0	1807.68	704.138	1136.89	845.145	746.567	1423.72	781.198	445.235	0.0259822	0.030482	0.00423729	2.84674
WBGene00020097.ws200.6.1-WBGene00020097.ws200.7.1	WBGene00020097	78.5946	11.0022	50.7539	30.7325	39.293	48.2618	0	0	432.271	286.056	385.73	261.227	523.906	1134.15	247.697	346.294	0.0449381	0.117376	0.0293883	1.99782
WBGene00022705.4.1-WBGene00022705.5.1	WBGene00022705	196.487	33.0065	40.6032	15.3663	222.66	458.487	57.1609	74.2058	844.892	231.045	324.825	199.762	825.152	1399.59	171.483	296.823	0.00792229	0.144335	0.29519	-1.03222
WBGene00021857.ws200.6.1-WBGene00021857.ws200.7.1	WBGene00021857	98.2433	33.0065	40.6032	15.3663	39.293	24.1309	19.0536	0	235.784	132.026	131.96	76.8314	327.441	941.106	190.536	185.515	0.00543818	0.29359	0.0614103	2.25725
WBGene00004445.2.2-WBGene00004445.3.3	WBGene00004445	294.73	22.0043	40.6032	0	183.367	820.451	38.1072	98.9411	2436.43	187.037	395.881	138.296	1008.52	3257.67	285.804	333.926	0.0301734	0.0852947	0.215825	-1.33933
WBGene00010263.ws200.10.1-WBGene00010263.ws200.11.1	WBGene00010263	137.541	22.0043	40.6032	15.3663	52.3906	168.916	0	0	727	66.013	111.659	61.4651	196.465	1447.86	57.1609	222.617	0.0452555	0.28404	0.0958333	1.5675
WBGene00012136.3.1-WBGene00012136.4.1	WBGene00012136	137.541	22.0043	40.6032	30.7325	26.1953	144.786	0	0	137.541	22.0043	50.7539	30.7325	91.6836	168.916	0	0	0.0187947	0.95	0.285714	1.73336
WBGene00020449.ws200.3.1-WBGene00020449.ws200.4.1	WBGene00020449	412.622	11.0022	40.6032	61.4651	0	72.3928	76.2145	0	432.271	11.0022	40.6032	184.395	0	217.178	152.429	12.3676	0.0244878	0.82197	0.208333	1.98019
WBGene00020471.6.1-WBGene00020471.7.1	WBGene00020471	117.892	11.0022	40.6032	15.3663	78.5859	144.786	57.1609	49.4705	1925.57	627.123	1441.41	353.424	956.129	1689.16	266.751	333.926	0.0267939	0.0376039	0.132585	-1.81796
WBGene00002238.ws200.2.1-WBGene00002238.ws200.3.2	WBGene00002238	275.081	0	40.6032	30.7325	117.879	675.666	76.2145	123.676	687.703	99.0194	111.659	138.296	222.66	1423.72	133.375	259.72	0.0293232	0.246465	0.512902	-1.0573
WBGene00004027.ws200.3.1-WBGene00004027.ws200.4.1	WBGene00004027	117.892	0	40.6032	15.3663	301.246	217.178	38.1072	24.7353	648.406	33.0065	243.619	107.564	916.836	965.237	152.429	98.9411	0.0251253	0.122836	0.263393	-1.10048
WBGene00016870.ws200.2.1-WBGene00016870.ws200.3.1	WBGene00016870	412.622	22.0043	20.3016	122.93	0	0	19.0536	0	1630.84	209.041	172.563	460.988	78.5859	144.786	152.429	49.4705	0.0271705	0.185647	0.03125	2.57063
WBGene00021467.1.1-WBGene00021467.2.1	WBGene00021467	196.487	33.0065	30.4524	92.1976	13.0977	144.786	19.0536	0	491.217	77.0151	162.413	184.395	353.637	723.928	114.322	86.5734	0.01539	0.379018	0.100926	1.90897
WBGene00015972.4.1-WBGene00015972.5.1	WBGene00015972	78.5946	22.0043	30.4524	92.1976	0	24.1309	38.1072	24.7353	451.919	517.102	263.921	676.116	261.953	434.357	571.609	754.426	0.0464356	0.117054	0.0387523	1.59482
WBGene00001248.15.1-WBGene00001248.16.1	WBGene00001248	78.5946	22.0043	30.4524	76.8314	39.293	24.1309	19.0536	37.1029	176.838	88.0173	172.563	230.494	340.539	193.047	133.375	173.147	0.0493248	0.301062	0.149382	1.01105
WBGene00022230.ws200.2.1-WBGene00022230.ws200.3.1	WBGene00022230	176.838	11.0022	30.4524	76.8314	0	72.3928	38.1072	37.1029	235.784	11.0022	40.6032	92.1976	0	144.786	57.1609	74.2058	0.0368978	0.833333	0.416667	0.999998
WBGene00021316.2.1-WBGene00021316.3.1	WBGene00021316	98.2433	11.0022	30.4524	76.8314	13.0977	24.1309	0	0	687.703	374.073	578.595	368.791	1087.11	1158.28	609.716	593.646	0.0531364	0.108308	0.00822038	3.71979
WBGene00004916.3.1-WBGene00004916.4.1	WBGene00004916	216.135	33.0065	30.4524	61.4651	13.0977	386.095	0	12.3676	530.514	33.0065	50.7539	107.564	65.4883	1037.63	76.2145	86.5734	0.0195732	0.644709	0.178738	1.8508
WBGene00003572.9.1-WBGene00003572.10.1	WBGene00003572	117.892	33.0065	30.4524	61.4651	0	48.2618	57.1609	12.3676	668.054	297.058	131.96	230.494	52.3906	530.88	476.341	148.412	0.0279972	0.196254	0.0735606	1.41572
WBGene00003826.ws200.6.1-WBGene00003826.ws200.7.1	WBGene00003826	117.892	11.0022	10.1508	61.4651	13.0977	72.3928	0	0	314.379	22.0043	50.7539	138.296	91.6836	361.964	57.1609	61.8382	0.0119505	0.379861	0.0857143	2.14786
WBGene00010407.3.1-WBGene00010407.4.1	WBGene00010407	39.2973	902.177	629.349	630.017	52.3906	48.2618	114.322	86.5734	117.892	2079.41	1542.92	1398.33	327.441	313.702	590.662	420.5	0.000216185	0.40641	0.178319	1.18848
WBGene00021167.3.1-WBGene00021167.4.1	WBGene00021167	0	66.013	416.182	30.7325	196.465	72.3928	57.1609	61.8382	294.73	495.097	2304.23	630.017	1165.69	168.916	152.429	185.515	0.0144943	0.0906826	0.326361	-1.84757
WBGene00019746.8.1-WBGene00019746.9.1	WBGene00019746	39.2973	330.065	314.674	338.058	222.66	0	76.2145	49.4705	78.5946	880.173	1015.08	660.75	733.469	193.047	304.858	296.823	0.0252787	0.424157	0.18006	1.23612
WBGene00011463.ws200.2.1-WBGene00011463.ws200.3.1	WBGene00011463	39.2973	253.05	314.674	184.395	26.1953	0	76.2145	86.5734	196.487	1100.22	1126.74	1152.47	261.953	48.2618	685.93	482.338	0.0367493	0.21732	0.0976496	1.15413
WBGene00014137.ws200.5.1-WBGene00014137.ws200.6.1	WBGene00014137	39.2973	66.013	274.071	76.8314	576.297	96.5237	114.322	98.9411	373.325	462.091	1806.84	307.325	1794.38	386.095	247.697	234.985	0.0124569	0.162451	0.36344	-1.16171
WBGene00011335.ws200.2.1-WBGene00011335.ws200.3.1	WBGene00011335	58.946	99.0194	213.167	46.0988	209.563	48.2618	0	24.7353	98.2433	231.045	375.579	122.93	576.297	144.786	38.1072	86.5734	0.0474675	0.492785	0.245671	1.00423
WBGene00009556.1.1-WBGene00009556.2.1	WBGene00009556	0	55.0108	213.167	107.564	235.758	144.786	209.59	222.617	216.135	517.102	669.952	399.523	733.469	313.702	571.609	544.176	0.034309	0.173449	0.389681	-1.16778
WBGene00011325.ws200.1.1-WBGene00011325.ws200.2.1	WBGene00011325	0	44.0086	203.016	199.762	39.293	48.2618	38.1072	74.2058	58.946	99.0194	497.389	860.511	65.4883	72.3928	57.1609	197.882	0.0472308	0.271188	0.577083	-1.08949
WBGene00015137.ws200.6.1-WBGene00015137.ws200.7.1	WBGene00015137	0	187.037	182.714	76.8314	26.1953	72.3928	133.375	136.044	157.189	1595.31	1410.96	952.709	327.441	265.44	609.716	482.338	0.0538635	0.0818457	0.213382	-1.38246
WBGene00004790.3.1-WBGene00004790.4.1	WBGene00004790	0	319.063	172.563	138.296	104.781	24.1309	95.2681	148.412	78.5946	1166.23	680.103	645.384	366.734	48.2618	190.536	383.397	0.0288324	0.1854	0.418203	-1.17356
WBGene00016728.6.1-WBGene00016728.7.1	WBGene00016728	19.6487	55.0108	172.563	76.8314	117.879	24.1309	95.2681	86.5734	353.676	726.143	872.968	491.721	445.32	144.786	362.019	247.353	0.0318669	0.121309	0.261133	-1.1061
WBGene00000996.2.1-WBGene00000996.3.1	WBGene00000996	39.2973	44.0086	172.563	15.3663	209.563	120.655	95.2681	24.7353	334.027	154.03	416.182	92.1976	510.809	217.178	114.322	61.8382	0.0456952	0.246166	0.549786	-1.15924
WBGene00007152.ws200.7.1-WBGene00007152.ws200.8.2	WBGene00007152	0	110.022	162.413	245.86	130.977	96.5237	114.322	259.72	471.568	2772.54	2314.38	3011.79	445.32	651.535	704.984	1743.84	0.0124189	0.0478727	0.188341	-1.97607
WBGene00018241.ws200.1.1-WBGene00018241.ws200.2.1	WBGene00018241	58.946	99.0194	162.413	122.93	117.879	0	0	86.5734	196.487	616.121	862.817	445.622	681.078	72.3928	304.858	667.852	0.0317413	0.231203	0.0756766	1.61124
WBGene00019599.2.1-WBGene00019599.3.1	WBGene00019599	0	275.054	152.262	107.564	104.781	72.3928	228.643	222.617	392.973	1782.35	1471.86	1229.3	746.567	265.44	838.359	1125.45	0.025197	0.0863173	0.220902	-1.35568
WBGene00020263.9.1-WBGene00020263.10.1	WBGene00020263	0	176.035	152.262	76.8314	288.148	120.655	171.483	272.088	2829.41	5446.07	3887.75	4379.39	4950.91	3571.38	3905.99	4538.92	0.0464119	0.0222579	0.0489582	-1.13723
WBGene00007368.ws200.7.1-WBGene00007368.ws200.8.1	WBGene00007368	39.2973	165.032	152.262	230.494	13.0977	0	19.0536	24.7353	216.135	1089.21	680.103	1183.2	196.465	144.786	438.233	333.926	0.000728954	0.188005	0.0460548	2.02935
WBGene00044567.ws200.2.1-WBGene00044567.ws200.3.1	WBGene00044567	19.6487	165.032	152.262	184.395	39.293	48.2618	76.2145	86.5734	58.946	352.069	294.373	384.157	144.074	217.178	342.965	544.176	0.00252918	0.449831	0.219066	1.03802
WBGene00014222.1.1-WBGene00014222.2.1	WBGene00014222	39.2973	77.0151	152.262	30.7325	104.781	24.1309	0	0	137.541	308.06	477.087	138.296	877.543	289.571	209.59	86.5734	0.00101981	0.269271	0.0506841	2.40945
WBGene00019644.8.1-WBGene00019644.9.1	WBGene00019644	58.946	66.013	152.262	107.564	13.0977	0	0	0	334.027	242.048	812.063	783.68	209.563	72.3928	95.2681	98.9411	0.00156061	0.193488	0.015625	3.63032
WBGene00022666.ws200.4.1-WBGene00022666.ws200.5.1	WBGene00022666	39.2973	44.0086	152.262	15.3663	78.5859	48.2618	0	0	58.946	77.0151	477.087	30.7325	419.125	168.916	57.1609	0	0.00825447	0.514311	0.118304	2.12014
WBGene00019079.ws200.3.1-WBGene00019079.ws200.4.1	WBGene00019079	0	44.0086	152.262	76.8314	222.66	144.786	133.375	173.147	235.784	484.095	1492.17	706.849	2174.21	555.011	724.038	692.588	0.0316559	0.0754114	0.199372	-1.40261
WBGene00020349.1.1-WBGene00020349.2.1	WBGene00020349	19.6487	209.041	142.111	61.4651	222.66	313.702	590.662	717.323	1021.73	1947.38	1421.11	2151.28	2436.16	2099.39	4344.23	4947.05	0.0468012	0.0637867	0.130447	-1.03214
WBGene00003726.ws200.8.1-WBGene00003726.ws200.9.1	WBGene00003726	19.6487	88.0173	142.111	184.395	26.1953	24.1309	95.2681	49.4705	98.2433	968.19	812.063	1582.73	458.418	748.059	857.413	1100.72	0.0333481	0.145603	0.061364	1.24658
WBGene00004303.7.1-WBGene00004303.8.1	WBGene00004303	58.946	66.013	142.111	46.0988	39.293	48.2618	19.0536	37.1029	884.19	1001.2	1339.9	1044.91	1741.99	1882.21	1848.2	878.102	0.0199968	0.0706948	0.0251901	1.48875
WBGene00000211.4.1-WBGene00000211.5.1	WBGene00000211	19.6487	66.013	142.111	199.762	26.1953	0	0	37.1029	216.135	550.108	832.365	937.343	222.66	289.571	476.341	692.588	0.0346263	0.148689	0.0428046	1.79646
WBGene00019869.1.1-WBGene00019869.2.1	WBGene00019869	39.2973	220.043	131.96	215.128	78.5859	0	76.2145	37.1029	903.838	4488.88	2842.22	4901.84	1951.55	1085.89	3086.69	3685.56	0.0229077	0.0457034	0.0187567	1.2849
WBGene00000177.ws200.6.1-WBGene00000177.ws200.7.1	WBGene00000177	19.6487	198.039	131.96	215.128	78.5859	265.44	171.483	371.029	275.081	1573.31	1126.74	2381.77	222.66	989.368	1219.43	1583.06	0.0176955	0.101186	0.249058	-1.29947
WBGene00007757.5.1-WBGene00007757.6.1	WBGene00007757	58.946	143.028	131.96	169.029	52.3906	96.5237	76.2145	98.9411	589.46	2299.45	2354.98	2320.31	2174.21	1616.77	2858.04	2832.19	0.0282054	0.0727708	0.0363498	1.00141
WBGene00004092.ws200.1.1-WBGene00004092.ws200.2.1	WBGene00004092	0	143.028	131.96	76.8314	157.172	48.2618	133.375	197.882	275.081	1034.2	1065.83	768.314	720.371	289.571	933.627	977.043	0.0413045	0.0905268	0.182559	-1.01195
WBGene00003609.ws200.3.1-WBGene00003609.ws200.4.1	WBGene00003609	58.946	110.022	131.96	138.296	26.1953	24.1309	38.1072	98.9411	275.081	748.147	537.992	768.314	445.32	458.487	476.341	766.793	0.00536896	0.196657	0.0801218	1.29541
WBGene00021978.5.1-WBGene00021978.6.1	WBGene00021978	58.946	77.0151	131.96	153.663	0	24.1309	19.0536	37.1029	2397.14	3982.78	4984.04	7775.33	1113.3	2171.78	2838.99	3759.76	0.00218746	0.0225417	0.00692274	1.70318
WBGene00007207.3.1-WBGene00007207.4.1	WBGene00007207	58.946	55.0108	131.96	61.4651	130.977	24.1309	0	12.3676	353.676	704.138	964.325	430.256	1440.74	603.273	266.751	358.661	0.0148281	0.131123	0.041348	1.66503
WBGene00020472.ws200.1.1-WBGene00020472.ws200.2.1	WBGene00020472	39.2973	55.0108	131.96	138.296	0	0	38.1072	12.3676	157.189	693.136	537.992	522.453	209.563	217.178	266.751	358.661	0.0241559	0.209838	0.044335	2.24276
WBGene00016451.ws200.1.1-WBGene00016451.ws200.2.1	WBGene00016451	0	110.022	121.809	199.762	26.1953	48.2618	95.2681	210.25	39.2973	539.106	436.484	676.116	65.4883	72.3928	323.912	507.073	0.0537866	0.194651	0.443855	-1.1892
WBGene00003680.ws200.3.1-WBGene00003680.ws200.4.1	WBGene00003680	19.6487	66.013	121.809	61.4651	39.293	24.1309	95.2681	74.2058	334.027	418.082	477.087	307.325	130.977	48.2618	247.697	210.25	0.0106921	0.168009	0.384389	-1.19403
WBGene00001981.ws200.1.1-WBGene00001981.ws200.2.1	WBGene00001981	58.946	55.0108	121.809	138.296	183.367	0	19.0536	24.7353	196.487	363.071	710.555	353.424	1008.52	48.2618	533.501	247.353	0.045404	0.253562	0.0793831	1.67543
WBGene00013975.ws200.5.1-WBGene00013975.ws200.6.1	WBGene00013975	19.6487	231.045	111.659	138.296	26.1953	24.1309	171.483	210.25	117.892	913.179	406.032	722.215	275.051	506.749	1238.49	1397.54	0.0165976	0.221542	0.10794	1.03735
WBGene00019599.5.1-WBGene00019599.6.1	WBGene00019599	39.2973	187.037	111.659	107.564	52.3906	0	57.1609	37.1029	392.973	1782.35	1471.86	1229.3	746.567	265.44	838.359	1125.45	0.0330768	0.0920751	0.0428311	1.10415
WBGene00007375.ws200.4.1-WBGene00007375.ws200.5.1	WBGene00007375	39.2973	187.037	111.659	169.029	13.0977	48.2618	38.1072	12.3676	98.2433	671.132	365.428	430.256	78.5859	168.916	400.126	160.779	0.0156756	0.344275	0.156136	1.14076
WBGene00022805.5.1-WBGene00022805.6.1	WBGene00022805	39.2973	176.035	111.659	76.8314	26.1953	0	38.1072	12.3676	117.892	1001.2	659.801	676.116	235.758	96.5237	419.18	358.661	0.041345	0.198006	0.0591257	1.74369
WBGene00000972.ws200.1.1-WBGene00000972.ws200.2.1	WBGene00000972	19.6487	132.026	111.659	107.564	13.0977	0	0	37.1029	98.2433	913.179	700.404	507.087	340.539	24.1309	266.751	346.294	0.00311987	0.17903	0.0364011	2.29815
WBGene00021867.ws200.2.1-WBGene00021867.ws200.3.1	WBGene00021867	58.946	99.0194	111.659	153.663	0	0	38.1072	98.9411	58.946	231.045	192.865	215.128	0	96.5237	114.322	173.147	0.0492817	0.680451	0.22619	1.58896
WBGene00012322.ws200.1.1-WBGene00012322.ws200.2.1	WBGene00012322	0	99.0194	111.659	169.029	65.4883	96.5237	95.2681	148.412	255.433	1507.3	1116.59	1536.63	353.637	289.571	666.877	1174.93	0.0531287	0.0689234	0.196923	-1.51457
WBGene00019305.1.1-WBGene00019305.2.1	WBGene00019305	39.2973	88.0173	111.659	61.4651	65.4883	24.1309	19.0536	24.7353	510.865	605.119	609.047	338.058	471.516	941.106	590.662	704.955	0.0519917	0.146882	0.0579689	1.34131
WBGene00007904.3.1-WBGene00007904.4.1	WBGene00007904	19.6487	88.0173	111.659	107.564	183.367	96.5237	152.429	160.779	805.595	1826.36	2588.45	1736.39	2095.63	675.666	2305.49	1805.67	0.0284201	0.0444168	0.0963785	-1.11761
WBGene00012462.ws200.3.1-WBGene00012462.ws200.4.1	WBGene00012462	19.6487	88.0173	111.659	30.7325	78.5859	168.916	76.2145	197.882	157.189	253.05	294.373	153.663	130.977	193.047	133.375	346.294	0.00632429	0.263034	0.654464	-1.31506
WBGene00001461.5.1-WBGene00001461.6.1	WBGene00001461	39.2973	55.0108	111.659	76.8314	0	48.2618	0	24.7353	392.973	143.028	355.278	276.593	130.977	410.226	76.2145	136.044	0.0422732	0.26917	0.0748663	1.84613
WBGene00015186.ws200.3.1-WBGene00015186.ws200.4.1	WBGene00015186	0	55.0108	111.659	46.0988	117.879	120.655	38.1072	74.2058	353.676	407.08	568.444	445.622	458.418	506.749	247.697	296.823	0.0504732	0.108753	0.224771	-1.0474
WBGene00018226.ws200.6.1-WBGene00018226.ws200.7.1	WBGene00018226	58.946	44.0086	111.659	15.3663	13.0977	24.1309	19.0536	0	550.163	242.048	771.46	291.959	222.66	361.964	323.912	86.5734	0.054194	0.121582	0.0460784	1.39977
WBGene00016647.4.1-WBGene00016647.5.1	WBGene00016647	58.946	264.052	101.508	245.86	157.172	168.916	419.18	544.176	1925.57	1331.26	1400.81	2781.3	628.688	868.713	1581.45	1916.98	0.00991881	0.0974552	0.248344	-1.34953
WBGene00008594.2.1-WBGene00008594.3.1	WBGene00008594	39.2973	220.043	101.508	92.1976	78.5859	24.1309	57.1609	61.8382	609.109	1474.29	893.269	1060.27	392.93	193.047	266.751	185.515	0.0499142	0.103591	0.218155	-1.07445
WBGene00019320.ws200.2.1-WBGene00019320.ws200.3.1	WBGene00019320	19.6487	154.03	101.508	92.1976	65.4883	0	19.0536	0	39.2973	429.084	233.468	199.762	196.465	24.1309	171.483	37.1029	0.00798281	0.438824	0.111111	1.98164
WBGene00019268.ws200.2.1-WBGene00019268.ws200.3.1	WBGene00019268	19.6487	132.026	101.508	30.7325	0	24.1309	0	37.1029	176.838	704.138	609.047	414.889	261.953	434.357	438.233	469.97	0.021268	0.134838	0.0336257	2.00359
WBGene00007188.1.1-WBGene00007188.2.1	WBGene00007188	0	121.024	101.508	15.3663	130.977	72.3928	95.2681	37.1029	334.027	1023.2	1207.94	691.482	1113.3	410.226	685.93	346.294	0.0452156	0.0561339	0.135037	-1.26641
WBGene00006481.1.1-WBGene00006481.2.1	WBGene00006481	0	99.0194	101.508	61.4651	261.953	144.786	228.643	148.412	1493.3	968.19	1096.29	845.145	1650.3	1447.86	1543.34	1063.62	0.0387558	0.0668981	0.136603	-1.02995
WBGene00017084.3.1-WBGene00017084.4.1	WBGene00017084	19.6487	66.013	101.508	0	288.148	144.786	76.2145	61.8382	275.081	484.095	720.706	230.494	1624.11	506.749	438.233	197.882	0.0219654	0.0871593	0.237387	-1.44551
WBGene00016745.ws200.1.1-WBGene00016745.ws200.2.1	WBGene00016745	58.946	55.0108	101.508	46.0988	52.3906	0	0	12.3676	216.135	286.056	334.976	184.395	602.492	217.178	285.804	136.044	0.000928019	0.254516	0.0444664	2.51697
WBGene00001444.3.1-WBGene00001444.4.3	WBGene00001444	19.6487	55.0108	101.508	15.3663	65.4883	0	0	0	530.514	792.156	3349.76	645.384	2252.8	217.178	381.072	333.926	0.0386907	0.0401485	0.00726744	2.46583
WBGene00006633.5.1-WBGene00006633.6.1	WBGene00006633	58.946	44.0086	101.508	0	183.367	24.1309	57.1609	24.7353	157.189	187.037	456.786	199.762	497.711	24.1309	114.322	49.4705	0.0528179	0.208129	0.592105	-1.50838
WBGene00017881.5.1-WBGene00017881.6.1	WBGene00017881	0	275.054	91.3571	138.296	209.563	313.702	362.019	408.132	1788.03	1507.3	1055.68	1505.89	1126.4	1785.69	2000.63	1904.62	0.0412782	0.0902142	0.18924	-1.06879
WBGene00022549.ws200.10.1-WBGene00022549.ws200.11.1	WBGene00022549	39.2973	187.037	91.3571	276.593	91.6836	120.655	95.2681	259.72	2004.16	2761.54	1421.11	2904.23	563.199	820.451	1181.32	1706.73	0.0228261	0.0617152	0.135667	-1.13637
WBGene00015939.1.1-WBGene00015939.2.1	WBGene00015939	58.946	176.035	91.3571	107.564	26.1953	0	76.2145	136.044	451.919	1958.38	1207.94	1920.78	772.762	1447.86	1543.34	2077.76	0.0524512	0.0879882	0.0371893	1.24242
WBGene00001621.ws200.1.1-WBGene00001621.ws200.2.1	WBGene00001621	0	132.026	91.3571	92.1976	78.5859	24.1309	57.1609	49.4705	0	1144.22	862.817	968.075	458.418	168.916	285.804	272.088	0.0175816	0.0791263	0.174026	-1.13707
WBGene00007368.ws200.4.1-WBGene00007368.ws200.5.1	WBGene00007368	0	121.024	91.3571	122.93	52.3906	24.1309	114.322	49.4705	216.135	1089.21	680.103	1183.2	196.465	144.786	438.233	333.926	0.0285341	0.0873339	0.210588	-1.26981
WBGene00010631.7.1-WBGene00010631.8.1	WBGene00010631	39.2973	99.0194	91.3571	15.3663	235.758	144.786	114.322	185.515	1473.65	2464.48	1877.9	1644.19	3222.02	2027	1886.31	2189.07	0.00588343	0.0312099	0.0724878	-1.21573
WBGene00020852.2.1-WBGene00020852.3.1	WBGene00020852	0	88.0173	91.3571	15.3663	78.5859	24.1309	76.2145	61.8382	39.2973	803.158	893.269	522.453	537.004	241.309	514.448	346.294	0.0390406	0.0603184	0.143265	-1.24802
WBGene00015212.26.1-WBGene00015212.27.1	WBGene00015212	58.946	66.013	91.3571	138.296	39.293	24.1309	19.0536	24.7353	471.568	1155.23	1147.04	1106.37	825.152	482.618	552.555	507.073	0.0250786	0.0966972	0.0452206	1.09649
WBGene00000407.3.1-WBGene00000407.5.1	WBGene00000407	39.2973	66.013	91.3571	107.564	0	0	0	24.7353	1061.03	6029.18	6151.38	3534.24	9914.93	1833.95	4649.08	3871.07	0.0147706	0.0233181	0.00159744	3.86762
WBGene00013680.7.1-WBGene00013680.8.1	WBGene00013680	39.2973	55.0108	91.3571	30.7325	104.781	48.2618	19.0536	49.4705	432.271	209.041	355.278	138.296	890.641	506.749	342.965	346.294	0.0543512	0.208358	0.102824	1.01889
WBGene00019627.6.1-WBGene00019627.7.1	WBGene00019627	58.946	143.028	81.2063	76.8314	39.293	48.2618	19.0536	98.9411	1414.7	2244.44	1563.22	2074.45	1283.57	2099.39	2191.17	2968.23	0.022604	0.0485943	0.0239074	1.02333
WBGene00017758.12.1-WBGene00017758.13.1	WBGene00017758	58.946	132.026	81.2063	46.0988	65.4883	48.2618	57.1609	49.4705	255.433	550.108	659.801	307.325	1100.2	506.749	571.609	445.235	0.0230908	0.185962	0.0914683	1.02366
WBGene00018353.ws200.3.1-WBGene00018353.ws200.5.1	WBGene00018353	39.2973	132.026	81.2063	61.4651	0	0	38.1072	0	451.919	330.065	274.071	460.988	0	168.916	304.858	74.2058	0.0461349	0.229147	0.03125	2.87435
WBGene00011798.5.1-WBGene00011798.6.1	WBGene00011798	58.946	110.022	81.2063	199.762	0	0	0	24.7353	334.027	781.153	629.349	1352.23	0	120.655	76.2145	234.985	0.00489558	0.148519	0.0263158	2.49665
WBGene00021772.ws200.3.1-WBGene00021772.ws200.4.1	WBGene00021772	39.2973	110.022	81.2063	61.4651	104.781	72.3928	95.2681	61.8382	451.919	528.104	517.69	368.791	484.613	217.178	247.697	185.515	0.00991994	0.154705	0.316875	-1.03439
WBGene00010365.ws200.7.1-WBGene00010365.ws200.8.1	WBGene00010365	39.2973	110.022	81.2063	245.86	13.0977	72.3928	57.1609	86.5734	39.2973	121.024	101.508	276.593	65.4883	217.178	114.322	160.779	0.00122106	0.899495	0.392949	1.19477
WBGene00019408.11.1-WBGene00019408.12.1	WBGene00019408	19.6487	110.022	81.2063	30.7325	39.293	0	19.0536	24.7353	98.2433	660.13	406.032	291.959	314.344	96.5237	323.912	321.559	0.0236841	0.167982	0.0651866	1.36566
WBGene00007755.ws200.2.1-WBGene00007755.ws200.3.1	WBGene00007755	39.2973	99.0194	81.2063	107.564	26.1953	0	19.0536	61.8382	334.027	627.123	477.087	783.68	235.758	555.011	743.091	519.441	0.0439505	0.145752	0.0639499	1.1885
WBGene00020582.6.1-WBGene00020582.7.1	WBGene00020582	19.6487	88.0173	81.2063	122.93	13.0977	0	38.1072	37.1029	19.6487	110.022	142.111	184.395	52.3906	48.2618	152.429	148.412	0.00219868	0.759524	0.1875	2.0182
WBGene00019599.7.1-WBGene00019599.8.1	WBGene00019599	39.2973	77.0151	81.2063	107.564	26.1953	0	19.0536	37.1029	392.973	1782.35	1471.86	1229.3	746.567	265.44	838.359	1125.45	0.0202599	0.0714706	0.0226955	1.65494
WBGene00022419.ws200.6.1-WBGene00022419.ws200.7.1	WBGene00022419	58.946	66.013	81.2063	153.663	0	0	0	37.1029	157.189	297.058	568.444	553.186	65.4883	72.3928	19.0536	259.72	0.0111276	0.254464	0.0357143	2.83289
WBGene00010810.10.1-WBGene00010810.11.1	WBGene00010810	39.2973	55.0108	81.2063	0	261.953	96.5237	133.375	49.4705	491.217	616.121	801.912	230.494	1191.89	868.713	781.198	259.72	0.0175749	0.0676379	0.173025	-1.35508
WBGene00008345.3.1-WBGene00008345.4.1	WBGene00008345	0	55.0108	81.2063	15.3663	222.66	72.3928	38.1072	49.4705	196.487	847.166	1015.08	568.552	1191.89	386.095	781.198	445.235	0.0548549	0.0429905	0.133551	-1.6353
WBGene00022633.6.1-WBGene00022633.7.1	WBGene00022633	58.946	44.0086	81.2063	107.564	0	0	38.1072	61.8382	412.622	473.093	609.047	814.413	78.5859	410.226	628.769	902.837	0.00517692	0.125322	0.0322748	1.95716
WBGene00022419.ws200.8.1-WBGene00022419.ws200.9.1	WBGene00022419	39.2973	44.0086	81.2063	122.93	0	0	0	0	157.189	297.058	568.444	553.186	65.4883	72.3928	19.0536	259.72	0.0003851	0.190807	1e-05	14.2198
WBGene00002989.ws200.6.1-WBGene00002989.ws200.7.1	WBGene00002989	19.6487	44.0086	81.2063	61.4651	13.0977	48.2618	38.1072	0	39.2973	198.039	233.468	169.029	170.27	168.916	171.483	98.9411	0.0499067	0.358421	0.146215	1.29356
WBGene00009163.ws200.7.1-WBGene00009163.ws200.8.2	WBGene00009163	58.946	165.032	71.0555	199.762	39.293	48.2618	114.322	37.1029	864.541	1507.3	1136.89	1966.88	1624.11	1930.47	2229.27	2003.56	0.00698008	0.0854333	0.0297485	1.52198
WBGene00016018.ws200.2.1-WBGene00016018.ws200.3.1	WBGene00016018	19.6487	121.024	71.0555	76.8314	39.293	0	19.0536	12.3676	589.46	3894.76	2426.04	2274.21	1453.84	506.749	1924.42	1632.53	0.0117016	0.0318698	0.0111259	1.51827
WBGene00016172.ws200.6.1-WBGene00016172.ws200.7.1	WBGene00016172	0	121.024	71.0555	30.7325	144.074	96.5237	190.536	160.779	903.838	1221.24	923.722	921.976	1126.4	916.975	1486.18	1434.65	0.0279266	0.0523389	0.118361	-1.17724
WBGene00015352.3.1-WBGene00015352.4.1	WBGene00015352	0	121.024	71.0555	153.663	170.27	24.1309	152.429	371.029	0	495.097	477.087	630.017	602.492	48.2618	400.126	1360.44	0.0433874	0.159321	0.359072	-1.17234
WBGene00000871.ws200.3.1-WBGene00000871.ws200.4.1	WBGene00000871	39.2973	88.0173	71.0555	30.7325	39.293	0	38.1072	24.7353	707.352	1342.26	933.873	1106.37	864.445	1761.56	1543.34	1298.6	0.0511248	0.0562485	0.0222984	1.33487
WBGene00021497.4.1-WBGene00021497.4.3	WBGene00021497	39.2973	77.0151	71.0555	122.93	0	24.1309	19.0536	24.7353	353.676	484.095	334.976	768.314	104.781	386.095	171.483	358.661	0.0176454	0.160581	0.0606442	1.40486
WBGene00006582.5.1-WBGene00006582.6.1	WBGene00006582	0	66.013	71.0555	15.3663	0	0	0	0	314.379	286.056	375.579	92.1976	196.465	144.786	57.1609	74.2058	0.0275086	0.146656	1e-05	13.8401
WBGene00010796.2.1-WBGene00010796.3.1	WBGene00010796	19.6487	55.0108	71.0555	15.3663	65.4883	0	0	0	196.487	396.078	700.404	307.325	969.227	241.309	247.697	309.191	0.0175515	0.0975845	0.0168919	2.53032
WBGene00012259.ws200.6.1-WBGene00012259.ws200.7.2	WBGene00012259	39.2973	44.0086	71.0555	46.0988	0	0	19.0536	61.8382	255.433	924.181	527.841	706.849	144.074	386.095	457.287	977.043	0.0502896	0.100324	0.0262395	1.93485
WBGene00020301.5.1-WBGene00020301.6.1	WBGene00020301	0	44.0086	71.0555	15.3663	0	0	0	0	235.784	220.043	294.373	138.296	104.781	193.047	228.643	136.044	0.0415697	0.138123	1e-05	13.7537
WBGene00012016.5.1-WBGene00012016.6.1	WBGene00012016	0	44.0086	71.0555	15.3663	52.3906	24.1309	76.2145	61.8382	58.946	495.097	466.936	169.029	471.516	96.5237	228.643	210.25	0.0293357	0.082993	0.247141	-1.57427
WBGene00015815.7.1-WBGene00015815.8.1	WBGene00015815	39.2973	165.032	60.9047	0	248.856	193.047	209.59	148.412	373.325	935.184	578.595	261.227	1204.98	796.32	857.413	729.69	0.0153838	0.0967492	0.224195	-1.21243
WBGene00000939.22.1-WBGene00000939.23.1	WBGene00000939	19.6487	121.024	60.9047	76.8314	327.441	337.833	114.322	160.779	3300.98	3421.67	2598.6	2673.73	5304.55	4126.39	4134.64	3166.11	0.0475517	0.0233738	0.0555077	-1.2478
WBGene00020131.14.1-WBGene00020131.15.1	WBGene00020131	58.946	110.022	60.9047	76.8314	26.1953	0	0	24.7353	1100.33	1881.37	1634.28	1183.2	825.152	1640.9	1333.75	1137.82	0.00675839	0.0535633	0.0133713	2.00211
WBGene00016261.ws200.5.1-WBGene00016261.ws200.6.1	WBGene00016261	39.2973	110.022	60.9047	76.8314	144.074	217.178	209.59	185.515	1159.27	1881.37	1421.11	2012.98	1152.59	2533.75	3162.9	2337.48	0.015781	0.0433507	0.0890861	-1.03915
WBGene00005655.ws200.3.1-WBGene00005655.ws200.4.1	WBGene00005655	19.6487	99.0194	60.9047	30.7325	0	0	0	37.1029	78.5946	484.095	406.032	230.494	209.563	24.1309	209.59	234.985	0.022639	0.18447	0.0394737	2.22442
WBGene00020762.1.1-WBGene00020762.2.1	WBGene00020762	58.946	88.0173	60.9047	46.0988	117.879	24.1309	0	12.3676	530.514	385.076	598.897	368.791	995.422	1303.07	438.233	259.72	0.0509957	0.141594	0.0461397	1.61768
WBGene00015609.5.1-WBGene00015609.6.1	WBGene00015609	0	77.0151	60.9047	92.1976	39.293	72.3928	95.2681	123.676	353.676	891.175	822.214	875.878	196.465	530.88	1047.95	704.955	0.0440987	0.0664392	0.150678	-1.18136
WBGene00007297.3.1-WBGene00007297.4.1	WBGene00007297	19.6487	66.013	60.9047	46.0988	65.4883	120.655	57.1609	86.5734	923.487	1089.21	1360.21	1029.54	720.371	965.237	1124.16	667.852	0.0305187	0.0428587	0.0990965	-1.20925
WBGene00019723.ws200.1.1-WBGene00019723.ws200.2.1	WBGene00019723	19.6487	66.013	60.9047	46.0988	78.5859	0	19.0536	12.3676	58.946	165.032	172.563	92.1976	288.148	24.1309	228.643	272.088	0.0056902	0.396569	0.100379	1.98211
WBGene00001184.17.1-WBGene00001184.18.2	WBGene00001184	58.946	44.0086	60.9047	15.3663	0	24.1309	19.0536	12.3676	353.676	363.071	314.674	368.791	353.637	361.964	476.341	581.279	0.0339976	0.130773	0.0319858	2.03156
WBGene00015021.ws200.2.1-WBGene00015021.ws200.3.1	WBGene00015021	39.2973	44.0086	60.9047	46.0988	91.6836	0	19.0536	12.3676	648.406	1078.21	984.627	737.581	1977.75	989.368	685.93	1014.15	0.0215588	0.0564445	0.0215826	1.38696
WBGene00017657.22.1-WBGene00017657.23.1	WBGene00017657	39.2973	44.0086	60.9047	46.0988	39.293	0	38.1072	37.1029	353.676	715.14	568.444	537.82	563.199	458.487	609.716	779.161	0.0537929	0.0913767	0.0449716	1.02281
WBGene00001537.15.1-WBGene00001537.16.1	WBGene00001537	19.6487	44.0086	60.9047	46.0988	13.0977	0	19.0536	0	117.892	176.035	558.293	245.86	353.637	48.2618	171.483	61.8382	0.0112344	0.178314	0.037037	2.26738
WBGene00003637.7.1-WBGene00003637.8.1	WBGene00003637	0	44.0086	60.9047	15.3663	104.781	24.1309	190.536	37.1029	117.892	1210.24	1542.92	952.709	943.031	289.571	1371.86	1137.82	0.031249	0.0229916	0.0914855	-1.99244
WBGene00013975.ws200.7.1-WBGene00013975.ws200.8.1	WBGene00013975	0	154.03	50.7539	61.4651	91.6836	120.655	209.59	234.985	117.892	913.179	406.032	722.215	275.051	506.749	1238.49	1397.54	0.0464612	0.0946953	0.2272	-1.2626
WBGene00010340.ws200.8.1-WBGene00010340.ws200.9.1	WBGene00010340	39.2973	110.022	50.7539	46.0988	26.1953	0	38.1072	0	275.081	814.16	639.5	706.849	615.59	168.916	400.126	395.764	0.0545658	0.105644	0.0344478	1.61673
WBGene00009854.ws200.1.1-WBGene00009854.ws200.2.1	WBGene00009854	19.6487	110.022	50.7539	76.8314	13.0977	0	0	37.1029	98.2433	693.136	446.635	676.116	196.465	72.3928	228.643	346.294	0.022016	0.146501	0.0434524	1.7534
WBGene00010456.1.1-WBGene00010456.2.2	WBGene00010456	58.946	99.0194	50.7539	46.0988	39.293	0	19.0536	12.3676	864.541	2508.49	1745.94	1521.26	1571.72	868.713	1162.27	952.308	0.0362251	0.0417571	0.0135951	1.61893
WBGene00000775.ws200.3.1-WBGene00000775.ws200.4.1	WBGene00000775	19.6487	99.0194	50.7539	46.0988	0	0	19.0536	49.4705	275.081	462.091	233.468	261.227	39.293	168.916	304.858	395.764	0.0350539	0.169894	0.046875	1.85774
WBGene00007178.ws200.1.1-WBGene00007178.ws200.2.1	WBGene00007178	0	99.0194	50.7539	61.4651	104.781	24.1309	114.322	61.8382	78.5946	979.192	456.786	445.622	510.809	144.786	628.769	358.661	0.0241305	0.0875414	0.181507	-1.05199
WBGene00004257.20.1-WBGene00004257.21.1	WBGene00004257	58.946	77.0151	50.7539	46.0988	13.0977	0	0	12.3676	275.081	143.028	253.77	184.395	144.074	168.916	76.2145	61.8382	0.0497338	0.300687	0.0727273	2.04769
WBGene00006642.ws200.3.1-WBGene00006642.ws200.4.1	WBGene00006642	19.6487	77.0151	50.7539	30.7325	0	0	19.0536	24.7353	39.2973	220.043	223.317	230.494	0	24.1309	209.59	185.515	0.0286821	0.302652	0.0560606	2.4326
WBGene00019869.8.1-WBGene00019869.9.1	WBGene00019869	0	77.0151	50.7539	107.564	91.6836	72.3928	95.2681	148.412	903.838	4488.88	2842.22	4901.84	1951.55	1085.89	3086.69	3685.56	0.0121053	0.0142394	0.0461948	-1.69784
WBGene00015972.7.1-WBGene00015972.8.1	WBGene00015972	39.2973	66.013	50.7539	138.296	13.0977	24.1309	38.1072	49.4705	451.919	517.102	263.921	676.116	261.953	434.357	571.609	754.426	0.0156542	0.152867	0.059449	1.36255
WBGene00018595.4.1-WBGene00018595.5.1	WBGene00018595	0	66.013	50.7539	46.0988	130.977	72.3928	228.643	173.147	0	220.043	203.016	276.593	235.758	144.786	381.072	346.294	0.00214858	0.179167	0.538889	-1.58868
WBGene00044304.ws200.3.1-WBGene00044304.ws200.4.1	WBGene00044304	0	66.013	50.7539	0	39.293	24.1309	95.2681	24.7353	19.6487	374.073	304.524	153.663	275.051	24.1309	133.375	49.4705	0.0361526	0.0857843	0.589286	-2.78018
WBGene00017217.8.1-WBGene00017217.9.1	WBGene00017217	19.6487	55.0108	50.7539	0	130.977	193.047	19.0536	49.4705	314.379	264.052	375.579	92.1976	458.418	410.226	95.2681	173.147	0.0282517	0.101492	0.310504	-1.61325
WBGene00008532.ws200.10.1-WBGene00008532.ws200.11.1	WBGene00008532	0	55.0108	50.7539	30.7325	209.563	241.309	95.2681	37.1029	707.352	660.13	1116.59	737.581	2200.41	2364.83	971.735	568.911	0.0465	0.0426136	0.0901339	-1.08076
WBGene00010225.ws200.1.1-WBGene00010225.ws200.2.1	WBGene00010225	0	55.0108	50.7539	138.296	78.5859	48.2618	152.429	61.8382	78.5946	209.041	172.563	507.087	104.781	96.5237	285.804	234.985	0.0463045	0.207501	0.511623	-1.30196
WBGene00011964.4.1-WBGene00011964.5.1	WBGene00011964	0	55.0108	50.7539	15.3663	0	0	0	12.3676	19.6487	110.022	91.3571	46.0988	157.172	72.3928	95.2681	136.044	0.0432518	0.347222	0.0227273	3.93336
WBGene00011893.7.1-WBGene00011893.8.1	WBGene00011893	58.946	44.0086	50.7539	92.1976	13.0977	0	38.1072	24.7353	805.595	374.073	568.444	1029.54	248.856	965.237	762.145	939.94	0.00781935	0.0924139	0.0322368	1.5194
WBGene00010998.ws200.7.1-WBGene00010998.ws200.8.1	WBGene00010998	58.946	44.0086	50.7539	46.0988	13.0977	0	19.0536	37.1029	844.892	1287.25	619.198	1121.74	707.274	434.357	781.198	964.676	0.0396917	0.0567546	0.0203426	1.48023
WBGene00003367.13.1-WBGene00003367.14.1	WBGene00003367	39.2973	44.0086	50.7539	15.3663	458.418	168.916	76.2145	49.4705	2023.81	1188.23	2903.13	1336.87	6902.47	2220.04	2267.38	1397.54	0.0405332	0.0213578	0.0528781	-1.30791
WBGene00008284.ws200.1.1-WBGene00008284.ws200.2.1	WBGene00008284	39.2973	44.0086	50.7539	15.3663	0	0	19.0536	37.1029	314.379	418.082	487.238	537.82	183.367	603.273	381.072	902.837	0.0350553	0.0907503	0.022774	1.99451
WBGene00008110.2.1-WBGene00008110.3.1	WBGene00008110	39.2973	44.0086	50.7539	15.3663	39.293	24.1309	0	0	353.676	352.069	649.651	291.959	1021.62	458.487	190.536	247.353	0.017276	0.0917169	0.0227733	2.00984
WBGene00007782.ws200.5.1-WBGene00007782.ws200.6.1	WBGene00007782	39.2973	44.0086	50.7539	15.3663	0	0	0	0	216.135	462.091	933.873	568.552	275.051	168.916	304.858	136.044	0.0378973	0.0896078	1e-05	13.1294
WBGene00000419.4.1-WBGene00000419.5.1	WBGene00000419	19.6487	44.0086	50.7539	46.0988	52.3906	144.786	133.375	111.309	2515.03	3388.67	2771.17	3810.84	3562.56	4078.13	4572.87	4637.86	0.0373351	0.0128028	0.0258439	-1.01336
WBGene00019116.7.1-WBGene00019116.8.1	WBGene00019116	19.6487	44.0086	50.7539	76.8314	0	0	38.1072	0	58.946	253.05	345.127	491.721	65.4883	265.44	266.751	123.676	0.0256533	0.202639	0.0357143	2.50434
WBGene00015023.2.1-WBGene00015023.3.1	WBGene00015023	0	44.0086	50.7539	61.4651	117.879	144.786	76.2145	185.515	785.946	1342.26	1025.23	937.343	1624.11	1399.59	1257.54	1545.95	0.03731	0.0369664	0.0891587	-1.27016
WBGene00012789.ws200.5.1-WBGene00012789.ws200.6.1	WBGene00012789	0	44.0086	50.7539	61.4651	65.4883	72.3928	57.1609	123.676	78.5946	473.093	548.143	522.453	366.734	361.964	514.448	754.426	0.0343225	0.0758157	0.163404	-1.10787
WBGene00011202.ws200.1.1-WBGene00011202.ws200.2.1	WBGene00011202	0	44.0086	50.7539	107.564	39.293	48.2618	133.375	210.25	196.487	561.11	710.555	1275.4	484.613	337.833	743.091	1632.53	0.0390288	0.0585493	0.133053	-1.18428
WBGene00015449.ws200.1.1-WBGene00015449.ws200.2.1	WBGene00015449	0	231.045	40.6032	15.3663	550.102	96.5237	266.751	432.867	196.487	1441.28	406.032	430.256	2265.89	651.535	2095.9	2003.56	0.0499821	0.0740049	0.183561	-1.31057
WBGene00016889.12.1-WBGene00016889.13.1	WBGene00016889	19.6487	132.026	40.6032	76.8314	144.074	168.916	171.483	123.676	943.136	1760.35	1350.06	1429.06	1650.3	1471.99	1829.15	1261.5	0.00746796	0.044918	0.0984612	-1.13226
WBGene00007424.ws200.1.1-WBGene00007424.ws200.2.1	WBGene00007424	58.946	110.022	40.6032	30.7325	0	0	19.0536	0	569.811	429.084	142.111	215.128	0	144.786	114.322	74.2058	0.0423657	0.197107	0.0416667	2.24201
WBGene00015966.10.1-WBGene00015966.11.1	WBGene00015966	0	110.022	40.6032	92.1976	65.4883	72.3928	114.322	111.309	825.244	1848.36	1624.13	1536.63	929.934	675.666	952.681	2015.92	0.0482868	0.036131	0.088195	-1.28746
WBGene00020273.1.1-WBGene00020273.2.1	WBGene00020273	58.946	99.0194	40.6032	46.0988	0	0	57.1609	12.3676	1395.05	1958.38	1065.83	1152.47	681.078	941.106	1200.38	977.043	0.0541844	0.0427276	0.0150693	1.50356
WBGene00010442.ws200.6.1-WBGene00010442.ws200.7.1	WBGene00010442	19.6487	99.0194	40.6032	92.1976	144.074	24.1309	76.2145	123.676	137.541	198.039	101.508	291.959	209.563	24.1309	152.429	210.25	0.0369903	0.339662	0.693934	-1.0307
WBGene00008076.ws200.5.1-WBGene00008076.ws200.6.1	WBGene00008076	19.6487	88.0173	40.6032	61.4651	0	0	38.1072	0	1002.08	1100.22	659.801	891.244	65.4883	651.535	1143.22	494.705	0.0197653	0.057528	0.00833333	2.7873
WBGene00022797.ws200.3.1-WBGene00022797.ws200.4.1	WBGene00022797	19.6487	88.0173	40.6032	46.0988	13.0977	0	38.1072	0	157.189	561.11	375.579	261.227	117.879	289.571	571.609	556.544	0.0209248	0.14161	0.0444444	1.67185
WBGene00020967.ws200.1.1-WBGene00020967.ws200.2.1	WBGene00020967	19.6487	88.0173	40.6032	46.0988	0	0	0	12.3676	39.2973	605.119	213.167	261.227	196.465	48.2618	152.429	111.309	0.0418271	0.2531	0.0277778	3.1877
WBGene00007008.2.1-WBGene00007008.3.1	WBGene00007008	58.946	66.013	40.6032	76.8314	13.0977	0	38.1072	24.7353	943.136	2233.44	1350.06	1598.09	1309.77	1327.2	1409.97	1904.62	0.0210902	0.0425522	0.0125035	1.7669
WBGene00006608.3.1-WBGene00006608.4.1	WBGene00006608	19.6487	66.013	40.6032	30.7325	261.953	168.916	247.697	74.2058	844.892	1287.25	1319.6	1137.1	3431.59	1858.08	2210.22	1224.4	0.00624344	0.0330835	0.08498	-1.36101
WBGene00012277.ws200.1.1-WBGene00012277.ws200.2.1	WBGene00012277	0	66.013	40.6032	30.7325	0	0	0	0	707.352	1573.31	1126.74	1567.36	982.324	1351.33	1314.7	2300.38	0.0410058	0.0244005	1e-05	11.2527
WBGene00015950.2.1-WBGene00015950.3.1	WBGene00015950	0	66.013	40.6032	0	65.4883	48.2618	57.1609	49.4705	58.946	253.05	111.659	30.7325	91.6836	96.5237	133.375	148.412	0.0333733	0.156126	0.494048	-1.66194
WBGene00002038.14.1-WBGene00002038.15.1	WBGene00002038	58.946	55.0108	40.6032	15.3663	0	48.2618	0	0	648.406	319.063	355.278	184.395	366.734	748.059	171.483	111.309	0.00857877	0.115235	0.016129	2.83685
WBGene00018245.ws200.4.1-WBGene00018245.ws200.6.1	WBGene00018245	58.946	55.0108	40.6032	30.7325	0	72.3928	19.0536	12.3676	98.2433	132.026	131.96	169.029	78.5859	241.309	285.804	173.147	0.0516699	0.376544	0.109524	1.78157
WBGene00000537.2.1-WBGene00000537.3.1	WBGene00000537	39.2973	55.0108	40.6032	30.7325	39.293	0	19.0536	0	589.46	440.086	751.158	399.523	615.59	1278.94	552.555	234.985	0.0425426	0.080661	0.0245781	1.7145
WBGene00011067.1.1-WBGene00011067.2.1	WBGene00011067	19.6487	55.0108	40.6032	61.4651	0	24.1309	38.1072	37.1029	176.838	308.06	345.127	322.692	248.856	579.142	323.912	469.97	0.0323948	0.149451	0.0595653	1.32713
WBGene00008927.3.1-WBGene00008927.4.1	WBGene00008927	0	55.0108	40.6032	92.1976	78.5859	72.3928	95.2681	123.676	255.433	1617.32	1370.36	1398.33	825.152	916.975	1124.16	2164.34	0.0249856	0.0323943	0.0790185	-1.28645
WBGene00015402.ws200.1.1-WBGene00015402.ws200.2.1	WBGene00015402	0	55.0108	40.6032	46.0988	0	0	0	0	0	264.052	253.77	291.959	13.0977	48.2618	190.536	111.309	0.0273539	0.131557	1e-05	13.6834
WBGene00008656.4.1-WBGene00008656.5.1	WBGene00008656	0	55.0108	40.6032	15.3663	13.0977	24.1309	76.2145	24.7353	19.6487	253.05	213.167	338.058	39.293	72.3928	285.804	74.2058	0.0109093	0.113331	0.316667	-1.48242
WBGene00009744.6.1-WBGene00009744.7.1	WBGene00009744	58.946	44.0086	40.6032	61.4651	26.1953	48.2618	57.1609	12.3676	727	869.171	852.666	845.145	1414.55	1544.38	1047.95	754.426	0.0340321	0.0630151	0.0301769	1.06225
WBGene00020964.2.1-WBGene00020964.3.1	WBGene00020964	0	44.0086	40.6032	30.7325	183.367	120.655	95.2681	74.2058	1571.89	1320.26	1715.48	1306.13	2920.78	2533.75	1829.15	2003.56	0.0153773	0.0201328	0.0498799	-1.30891
WBGene00019821.1.1-WBGene00019821.2.1	WBGene00019821	0	44.0086	40.6032	0	196.465	72.3928	76.2145	61.8382	216.135	341.067	304.524	199.762	1100.2	410.226	514.448	346.294	0.0348284	0.0655914	0.17044	-1.37769
WBGene00007550.ws200.3.1-WBGene00007550.ws200.4.1	WBGene00007550	19.6487	77.0151	30.4524	92.1976	0	24.1309	19.0536	61.8382	412.622	737.145	578.595	891.244	419.125	651.535	990.788	1199.66	0.0398712	0.0770441	0.0269535	1.51521
WBGene00006801.6.1-WBGene00006801.7.1	WBGene00006801	58.946	66.013	30.4524	92.1976	0	0	0	0	982.433	539.106	639.5	399.523	458.418	844.582	266.751	272.088	0.0331808	0.115209	1e-05	13.492
WBGene00007932.ws200.1.1-WBGene00007932.ws200.3.1	WBGene00007932	19.6487	55.0108	30.4524	76.8314	0	0	19.0536	12.3676	2868.7	418.082	375.579	783.68	275.051	1037.63	1028.9	531.808	0.0435945	0.0793871	0.0104436	2.92629
WBGene00008519.ws200.6.1-WBGene00008519.ws200.7.1	WBGene00008519	0	44.0086	30.4524	76.8314	0	0	0	0	117.892	374.073	355.278	445.622	144.074	24.1309	57.1609	61.8382	0.0404183	0.0939438	1e-05	13.1976
WBGene00021814.ws200.8.1-WBGene00021814.ws200.9.1	WBGene00021814	19.6487	44.0086	30.4524	61.4651	0	0	0	12.3676	157.189	429.084	101.508	138.296	13.0977	144.786	152.429	148.412	0.0367079	0.243002	0.0208333	3.544
WBGene00022012.ws200.3.1-WBGene00022012.ws200.4.1	WBGene00022012	58.946	66.013	20.3016	61.4651	0	0	57.1609	0	864.541	341.067	253.77	599.285	52.3906	458.487	724.038	185.515	0.0384962	0.111074	0.0197368	2.49256
WBGene00010789.9.1-WBGene00010789.10.1	WBGene00010789	39.2973	55.0108	20.3016	61.4651	0	0	0	12.3676	235.784	286.056	294.373	399.523	78.5859	168.916	152.429	333.926	0.00295147	0.145447	0.00925926	3.97345
WBGene00015435.ws200.5.1-WBGene00015435.ws200.6.1	WBGene00015435	39.2973	44.0086	20.3016	61.4651	104.781	96.5237	171.483	148.412	746.649	473.093	345.127	906.61	445.32	989.368	1333.75	1137.82	0.043596	0.0680687	0.147965	-1.12019
WBGene00015972.9.1-WBGene00015972.10.1	WBGene00015972	58.946	88.0173	10.1508	61.4651	91.6836	72.3928	152.429	173.147	451.919	517.102	263.921	676.116	261.953	434.357	571.609	754.426	0.0220548	0.107505	0.25321	-1.23593
WBGene00008103.4.1-WBGene00008103.5.1	WBGene00008103	0	55.0108	10.1508	61.4651	52.3906	24.1309	38.1072	61.8382	235.784	352.069	172.563	261.227	130.977	96.5237	95.2681	309.191	0.0342433	0.112592	0.3125	-1.47275
WBGene00007782.ws200.11.1-WBGene00007782.ws200.12.2	WBGene00007782	39.2973	33.0065	131.96	169.029	91.6836	48.2618	114.322	61.8382	216.135	462.091	933.873	568.552	275.051	168.916	304.858	136.044	0.0188519	0.172962	0.362148	-1.06612
WBGene00021156.ws200.5.1-WBGene00021156.ws200.6.2	WBGene00021156	58.946	0	111.659	153.663	170.27	72.3928	57.1609	371.029	294.73	132.026	588.746	568.552	432.223	96.5237	209.59	853.367	0.0437308	0.164981	0.462862	-1.48828
WBGene00018995.10.1-WBGene00018995.11.1	WBGene00018995	19.6487	22.0043	81.2063	122.93	196.465	193.047	190.536	98.9411	1611.19	2442.48	2507.25	2689.1	3942.4	2992.23	2629.4	3079.54	0.0525786	0.0248268	0.0547356	-1.14058
WBGene00021262.ws200.2.1-WBGene00021262.ws200.3.1	WBGene00021262	0	22.0043	60.9047	122.93	78.5859	120.655	57.1609	123.676	19.6487	198.039	192.865	307.325	170.27	144.786	95.2681	346.294	0.041584	0.206725	0.563004	-1.44543
WBGene00007042.4.1-WBGene00007042.5.1	WBGene00007042	39.2973	33.0065	172.563	92.1976	379.832	458.487	228.643	272.088	2318.54	1694.33	2253.48	1290.77	6024.92	3523.11	1981.58	1620.16	0.0356907	0.0461087	0.119126	-1.36938
WBGene00006467.5.1-WBGene00006467.6.1	WBGene00006467	39.2973	22.0043	71.0555	92.1976	0	0	0	24.7353	78.5946	143.028	131.96	199.762	65.4883	144.786	57.1609	74.2058	0.0344266	0.413462	0.0833333	2.31079
WBGene00022394.3.1-WBGene00022394.4.1	WBGene00022394	0	11.0022	60.9047	92.1976	183.367	96.5237	76.2145	160.779	137.541	209.041	334.976	291.959	392.93	241.309	400.126	432.867	0.0543569	0.13756	0.357143	-1.37644
WBGene00008006.6.1-WBGene00008006.7.1	WBGene00008006	19.6487	22.0043	101.508	76.8314	248.856	193.047	76.2145	136.044	943.136	759.149	1573.37	1091.01	2056.33	2171.78	1162.27	865.734	0.0385434	0.0461894	0.108156	-1.22748
WBGene00002497.ws200.5.1-WBGene00002497.ws200.6.1	WBGene00002497	0	33.0065	91.3571	76.8314	26.1953	96.5237	57.1609	74.2058	314.379	583.115	944.023	1306.13	248.856	603.273	362.019	729.69	0.02238	0.0530504	0.131213	-1.30648
WBGene00015635.3.1-WBGene00015635.4.1	WBGene00015635	58.946	33.0065	50.7539	76.8314	39.293	72.3928	0	12.3676	1945.22	1210.24	2324.53	1828.59	2436.16	4343.57	2476.97	2226.17	0.0126106	0.0303567	0.00958781	1.66274
WBGene00012142.1.1-WBGene00012142.2.1	WBGene00012142	19.6487	22.0043	50.7539	76.8314	78.5859	120.655	228.643	86.5734	628.757	363.071	324.825	384.157	144.074	410.226	571.609	383.397	0.0192231	0.112027	0.366345	-1.70936
WBGene00011479.3.1-WBGene00011479.4.1	WBGene00011479	19.6487	22.0043	50.7539	76.8314	0	24.1309	38.1072	49.4705	157.189	165.032	263.921	507.087	222.66	265.44	495.394	507.073	0.0208074	0.150539	0.0663483	1.18201
WBGene00018358.1.1-WBGene00018358.2.1	WBGene00018358	0	0	50.7539	76.8314	13.0977	24.1309	114.322	98.9411	19.6487	11.0022	71.0555	107.564	13.0977	24.1309	114.322	136.044	0.0382265	0.357143	0.931818	-1.38355
WBGene00008320.7.1-WBGene00008320.8.1	WBGene00008320	19.6487	33.0065	40.6032	76.8314	39.293	0	0	0	39.2973	154.03	527.841	199.762	432.223	96.5237	95.2681	37.1029	0.0300069	0.293956	0.0227273	3.6931
WBGene00008521.2.1-WBGene00008521.3.1	WBGene00008521	58.946	22.0043	91.3571	61.4651	39.293	0	0	12.3676	275.081	209.041	923.722	184.395	785.859	361.964	171.483	123.676	0.0465545	0.187946	0.0375	2.32536
WBGene00006791.4.1-WBGene00006791.5.1	WBGene00006791	58.946	22.0043	81.2063	61.4651	91.6836	48.2618	0	12.3676	864.541	209.041	822.214	384.157	956.129	1278.94	342.965	346.294	0.0543635	0.108053	0.0423351	1.35181
WBGene00015632.13.1-WBGene00015632.14.1	WBGene00015632	0	11.0022	81.2063	61.4651	52.3906	48.2618	114.322	24.7353	157.189	165.032	710.555	445.622	366.734	241.309	609.716	160.779	0.0336261	0.0797209	0.171051	-1.1014
WBGene00018987.6.1-WBGene00018987.7.1	WBGene00018987	39.2973	22.0043	71.0555	61.4651	52.3906	0	19.0536	0	196.487	374.073	598.897	384.157	615.59	144.786	400.126	309.191	0.0324705	0.134367	0.0331814	2.01773
WBGene00003014.3.1-WBGene00003014.4.1	WBGene00003014	19.6487	11.0022	71.0555	61.4651	52.3906	0	0	12.3676	19.6487	11.0022	121.809	76.8314	248.856	0	57.1609	74.2058	0.000576469	0.845833	0.0942982	3.16507
WBGene00002299.6.1-WBGene00002299.7.1	WBGene00002299	58.946	33.0065	60.9047	61.4651	0	24.1309	19.0536	12.3676	569.811	649.127	548.143	983.442	222.66	748.059	800.252	371.029	0.012021	0.0819767	0.0223502	1.87493
WBGene00001637.8.1-WBGene00001637.9.1	WBGene00001637	58.946	33.0065	50.7539	61.4651	91.6836	0	19.0536	0	334.027	198.039	497.389	261.227	1074.01	168.916	209.59	148.412	0.0149123	0.170118	0.0440687	1.94871
WBGene00018225.ws200.1.1-WBGene00018225.ws200.2.1	WBGene00018225	0	0	50.7539	61.4651	39.293	24.1309	76.2145	49.4705	58.946	22.0043	182.714	430.256	117.879	48.2618	228.643	222.617	0.033103	0.105159	0.347222	-1.72329
WBGene00003167.6.1-WBGene00003167.7.1	WBGene00003167	0	33.0065	40.6032	61.4651	0	0	0	0	0	286.056	253.77	307.325	235.758	24.1309	133.375	136.044	0.0333017	0.118846	1e-05	13.5368
WBGene00016060.ws200.13.1-WBGene00016060.ws200.14.1	WBGene00016060	39.2973	22.0043	40.6032	61.4651	117.879	120.655	95.2681	98.9411	1061.03	704.138	933.873	937.343	1611.01	1182.42	1429.02	828.632	0.0191321	0.0443348	0.0903203	-1.02661
WBGene00007463.ws200.2.1-WBGene00007463.ws200.3.2	WBGene00007463	137.541	11.0022	10.1508	0	52.3906	410.226	38.1072	37.1029	1591.54	231.045	446.635	138.296	956.129	3137.02	266.751	222.617	0.0320592	0.0391915	0.123772	-1.65907
WBGene00012543.ws200.13.1-WBGene00012543.ws200.14.1	WBGene00012543	98.2433	0	0	0	52.3906	410.226	19.0536	49.4705	1100.33	231.045	477.087	107.564	890.641	2678.53	285.804	371.029	0.0477306	0.0223214	0.102994	-2.20606
WBGene00018776.ws200.8.1-WBGene00018776.ws200.11.1	WBGene00018776	0	22.0043	0	46.0988	78.5859	386.095	95.2681	98.9411	1395.05	660.13	883.119	875.878	1047.81	3088.76	781.198	1113.09	0.00398063	0.0214912	0.10271	-2.25676
WBGene00017066.ws200.3.1-WBGene00017066.ws200.4.1	WBGene00017066	39.2973	22.0043	71.0555	0	222.66	361.964	57.1609	61.8382	491.217	605.119	558.293	307.325	903.738	1520.25	495.394	556.544	0.0451941	0.0609091	0.177742	-1.54505
WBGene00002225.2.1-WBGene00002225.3.1	WBGene00002225	98.2433	11.0022	0	0	52.3906	337.833	38.1072	86.5734	903.838	55.0108	101.508	76.8314	144.074	1737.43	95.2681	173.147	0.0113922	0.0771739	0.36452	-2.23981
WBGene00022381.5.1-WBGene00022381.6.1	WBGene00022381	39.2973	33.0065	20.3016	15.3663	183.367	313.702	76.2145	49.4705	255.433	88.0173	81.2063	61.4651	392.93	748.059	133.375	74.2058	0.00865007	0.257212	0.531029	-1.04583
WBGene00020558.ws200.4.1-WBGene00020558.ws200.5.1	WBGene00020558	216.135	0	30.4524	46.0988	130.977	313.702	152.429	111.309	746.649	176.035	203.016	184.395	340.539	892.844	495.394	259.72	0.030379	0.172368	0.368058	-1.09444
WBGene00002148.ws200.11.1-WBGene00002148.ws200.12.1	WBGene00002148	0	0	10.1508	30.7325	183.367	289.571	38.1072	49.4705	1591.54	341.067	1004.93	414.889	1480.04	2606.14	647.823	395.764	0.0123804	0.0210438	0.104707	-2.31489
WBGene00006933.5.1-WBGene00006933.6.1	WBGene00006933	78.5946	11.0022	20.3016	46.0988	78.5859	289.571	38.1072	86.5734	844.892	198.039	274.071	368.791	445.32	1447.86	323.912	321.559	0.0241004	0.0869132	0.190837	-1.13469
WBGene00004946.ws200.2.1-WBGene00004946.ws200.3.1	WBGene00004946	39.2973	0	10.1508	0	52.3906	289.571	95.2681	24.7353	766.298	462.091	355.278	291.959	694.176	1689.16	533.501	593.646	0.0379708	0.0199634	0.116785	-2.54843
WBGene00004179.ws200.4.1-WBGene00004179.ws200.5.1	WBGene00004179	58.946	0	30.4524	0	117.879	265.44	57.1609	37.1029	314.379	66.013	345.127	61.4651	772.762	1158.28	304.858	222.617	0.0523718	0.0689338	0.183969	-1.41618
WBGene00019822.4.1-WBGene00019822.5.1	WBGene00019822	39.2973	11.0022	40.6032	0	91.6836	265.44	19.0536	24.7353	471.568	110.022	345.127	76.8314	471.516	1061.76	228.643	86.5734	0.046681	0.0752451	0.203373	-1.43446
WBGene00003864.ws200.2.1-WBGene00003864.ws200.3.1	WBGene00003864	117.892	0	10.1508	15.3663	78.5859	265.44	57.1609	61.8382	1552.24	132.026	334.976	245.86	667.981	3305.94	342.965	371.029	0.0153147	0.0421881	0.132818	-1.65454
WBGene00012992.ws200.3.1-WBGene00012992.ws200.4.1	WBGene00012992	39.2973	0	50.7539	0	65.4883	265.44	38.1072	12.3676	98.2433	33.0065	243.619	15.3663	222.66	410.226	76.2145	12.3676	0.0413363	0.152083	0.610294	-2.00465
WBGene00001569.ws200.3.1-WBGene00001569.ws200.4.1	WBGene00001569	39.2973	0	50.7539	0	183.367	241.309	57.1609	49.4705	235.784	66.013	304.524	107.564	903.738	916.975	228.643	259.72	0.0313427	0.0833333	0.226633	-1.44339
WBGene00021440.4.1-WBGene00021440.5.1	WBGene00021440	58.946	11.0022	30.4524	15.3663	144.074	241.309	95.2681	49.4705	530.514	363.071	629.349	199.762	1375.25	1858.08	609.716	284.456	0.0184987	0.0666811	0.141199	-1.08238
WBGene00000552.2.1-WBGene00000552.3.1	WBGene00000552	39.2973	11.0022	20.3016	30.7325	91.6836	241.309	38.1072	37.1029	687.703	176.035	203.016	184.395	406.027	1158.28	171.483	185.515	0.00397559	0.0965774	0.21409	-1.14846
WBGene00017037.8.1-WBGene00017037.9.1	WBGene00017037	19.6487	22.0043	152.262	30.7325	248.856	217.178	114.322	86.5734	392.973	693.136	1735.79	553.186	2069.43	1496.12	990.788	742.058	0.00243271	0.0562552	0.124366	-1.14453
WBGene00004282.6.1-WBGene00004282.7.1	WBGene00004282	0	22.0043	60.9047	15.3663	91.6836	217.178	114.322	111.309	117.892	319.063	395.881	215.128	222.66	434.357	476.341	395.764	0.00559376	0.0735601	0.358254	-2.28399
WBGene00020609.ws200.4.1-WBGene00020609.ws200.5.1	WBGene00020609	176.838	11.0022	20.3016	15.3663	91.6836	217.178	190.536	197.882	2377.49	352.069	619.198	1198.57	694.176	2123.52	2515.08	2436.42	0.0165436	0.0378094	0.097831	-1.37155
WBGene00011529.1.1-WBGene00011529.2.1	WBGene00011529	58.946	0	0	0	78.5859	217.178	19.0536	12.3676	412.622	33.0065	60.9047	30.7325	196.465	796.32	57.1609	61.8382	0.00307222	0.0357143	0.301515	-3.07766
WBGene00016844.3.1-WBGene00016844.4.1	WBGene00016844	19.6487	22.0043	111.659	46.0988	301.246	193.047	190.536	148.412	314.379	220.043	548.143	261.227	1100.2	965.237	704.984	358.661	0.0324231	0.135669	0.289468	-1.09331
WBGene00011625.6.1-WBGene00011625.7.1	WBGene00011625	0	11.0022	71.0555	46.0988	196.465	193.047	114.322	61.8382	1237.87	1034.2	1451.56	952.709	2933.88	2823.32	1314.7	1224.4	0.0312417	0.0269941	0.0682005	-1.33714
WBGene00017138.8.1-WBGene00017138.9.1	WBGene00017138	58.946	11.0022	50.7539	30.7325	144.074	193.047	57.1609	74.2058	1002.08	990.194	994.777	414.889	1152.59	1158.28	800.252	680.22	0.027183	0.0487573	0.118047	-1.27567
WBGene00012317.5.1-WBGene00012317.6.1	WBGene00012317	78.5946	22.0043	20.3016	15.3663	130.977	193.047	95.2681	24.7353	255.433	55.0108	60.9047	61.4651	170.27	313.702	95.2681	37.1029	0.00285757	0.322756	0.762821	-1.2409
WBGene00000537.8.1-WBGene00000537.9.1	WBGene00000537	39.2973	33.0065	60.9047	30.7325	52.3906	193.047	152.429	49.4705	589.46	440.086	751.158	399.523	615.59	1278.94	552.555	234.985	0.0415563	0.0749177	0.18061	-1.2695
WBGene00003163.1.1-WBGene00003163.2.1	WBGene00003163	39.2973	0	81.2063	0	537.004	168.916	76.2145	12.3676	137.541	0	162.413	0	851.348	289.571	133.375	12.3676	0.0198004	0.196429	0.696383	-1.82587
WBGene00004319.8.1-WBGene00004319.9.1	WBGene00004319	39.2973	22.0043	81.2063	30.7325	275.051	168.916	247.697	111.309	1139.62	770.151	680.103	706.849	1912.26	2002.87	1143.22	680.22	0.0326266	0.0564839	0.152119	-1.42929
WBGene00018488.3.1-WBGene00018488.4.1	WBGene00018488	0	11.0022	253.77	15.3663	235.758	168.916	152.429	24.7353	1159.27	704.138	3461.42	399.523	3745.93	2582.01	1543.34	259.72	0.0391578	0.0318501	0.0805903	-1.33931
WBGene00019827.ws200.3.1-WBGene00019827.ws200.4.1	WBGene00019827	39.2973	22.0043	50.7539	15.3663	196.465	168.916	38.1072	24.7353	451.919	99.0194	284.222	184.395	484.613	627.404	171.483	49.4705	0.0289187	0.142771	0.349215	-1.29041
WBGene00011962.1.1-WBGene00011962.2.1	WBGene00011962	39.2973	11.0022	71.0555	30.7325	183.367	168.916	76.2145	37.1029	1434.35	836.164	1806.84	706.849	2436.16	2123.52	971.735	952.308	0.0202847	0.0308398	0.0680517	-1.14184
WBGene00017923.3.1-WBGene00017923.4.1	WBGene00017923	58.946	22.0043	142.111	30.7325	157.172	168.916	57.1609	61.8382	471.568	242.048	700.404	215.128	550.102	796.32	209.59	173.147	0.00968213	0.140416	0.281926	-1.00561
WBGene00005015.4.1-WBGene00005015.5.1	WBGene00005015	19.6487	11.0022	50.7539	30.7325	157.172	168.916	19.0536	37.1029	785.946	429.084	669.952	338.058	1296.67	1327.2	266.751	272.088	0.0371714	0.0543269	0.114069	-1.07017
WBGene00017951.6.1-WBGene00017951.7.1	WBGene00017951	0	0	20.3016	15.3663	144.074	168.916	38.1072	37.1029	1002.08	704.138	1238.4	583.918	2973.17	2340.7	1200.38	531.808	0.00813035	0.0106773	0.0555341	-2.37883
WBGene00019245.2.1-WBGene00019245.3.1	WBGene00019245	0	0	30.4524	15.3663	117.879	168.916	76.2145	37.1029	884.19	319.063	619.198	414.889	1204.98	1640.9	419.18	581.279	0.0182329	0.0215543	0.111604	-2.37234
WBGene00007445.3.1-WBGene00007445.4.1	WBGene00007445	19.6487	0	10.1508	0	104.781	168.916	38.1072	0	294.73	143.028	121.809	122.93	183.367	482.618	76.2145	61.8382	0.048848	0.0375	0.355357	-3.24431
WBGene00011324.ws200.3.1-WBGene00011324.ws200.4.1	WBGene00011324	176.838	33.0065	30.4524	30.7325	91.6836	168.916	19.0536	0	392.973	55.0108	60.9047	30.7325	248.856	434.357	76.2145	61.8382	0.0457272	0.6375	0.251827	1.33999
WBGene00011629.8.1-WBGene00011629.9.1	WBGene00011629	39.2973	22.0043	30.4524	15.3663	91.6836	168.916	171.483	123.676	3595.71	1727.34	2101.21	1644.19	2580.24	4970.97	1981.58	2003.56	0.0143886	0.0118766	0.0544451	-2.19668
WBGene00008177.6.1-WBGene00008177.7.1	WBGene00008177	216.135	22.0043	10.1508	15.3663	91.6836	168.916	247.697	98.9411	1925.57	275.054	253.77	476.355	327.441	1134.15	1714.83	544.176	0.0153802	0.0661257	0.1888	-1.51358
WBGene00009498.2.1-WBGene00009498.4.2	WBGene00009498	0	11.0022	71.0555	0	65.4883	168.916	76.2145	24.7353	844.892	726.143	1603.82	998.808	1886.06	2244.18	1409.97	618.382	0.039852	0.0148638	0.0510113	-1.77901
WBGene00018612.2.1-WBGene00018612.3.1	WBGene00018612	0	11.0022	40.6032	15.3663	52.3906	168.916	57.1609	24.7353	137.541	66.013	243.619	92.1976	301.246	434.357	95.2681	61.8382	0.0331322	0.125	0.3907	-1.64413
WBGene00009994.3.1-WBGene00009994.4.1	WBGene00009994	0	33.0065	20.3016	46.0988	52.3906	168.916	76.2145	49.4705	19.6487	121.024	81.2063	76.8314	52.3906	217.178	133.375	61.8382	0.0153494	0.280682	0.787302	-1.48798
WBGene00003132.7.1-WBGene00003132.8.1	WBGene00003132	19.6487	0	20.3016	0	52.3906	168.916	38.1072	12.3676	1473.65	506.099	933.873	307.325	1571.72	2244.18	685.93	395.764	0.0139259	0.00876812	0.0488519	-2.47808
WBGene00013335.ws200.5.1-WBGene00013335.ws200.6.1	WBGene00013335	19.6487	0	10.1508	15.3663	52.3906	168.916	95.2681	24.7353	1846.97	132.026	111.659	338.058	275.051	1134.15	590.662	148.412	0.0011094	0.0367505	0.166842	-2.18265
WBGene00008061.6.1-WBGene00008061.7.1	WBGene00008061	39.2973	33.0065	60.9047	0	366.734	144.786	114.322	37.1029	668.054	451.089	994.777	353.424	2082.53	1520.25	514.448	408.132	0.0347995	0.0483047	0.146118	-1.5969
WBGene00007207.4.1-WBGene00007207.5.1	WBGene00007207	39.2973	11.0022	71.0555	46.0988	209.563	144.786	38.1072	61.8382	353.676	704.138	964.325	430.256	1440.74	603.273	266.751	358.661	0.0208536	0.0768908	0.175181	-1.18796
WBGene00013789.4.1-WBGene00013789.5.1	WBGene00013789	0	33.0065	50.7539	15.3663	183.367	144.786	95.2681	24.7353	117.892	187.037	243.619	107.564	576.297	361.964	190.536	136.044	0.0366851	0.131915	0.35	-1.40775
WBGene00000157.2.1-WBGene00000157.3.1	WBGene00000157	19.6487	55.0108	20.3016	0	157.172	144.786	19.0536	24.7353	39.2973	77.0151	71.0555	30.7325	235.758	168.916	19.0536	24.7353	0.0257772	0.375	0.880952	-1.23217
WBGene00000822.1.1-WBGene00000822.2.1	WBGene00000822	19.6487	22.0043	91.3571	15.3663	117.879	144.786	57.1609	111.309	2239.95	1089.21	1979.4	891.244	1807.48	2027	1009.84	766.793	0.0310548	0.0230923	0.0846028	-1.87329
WBGene00000275.3.1-WBGene00000275.4.1	WBGene00000275	0	0	71.0555	0	117.879	144.786	57.1609	24.7353	314.379	143.028	537.992	46.0988	694.176	868.713	190.536	173.147	0.0157243	0.0330189	0.194834	-2.56088
WBGene00015499.ws200.10.1-WBGene00015499.ws200.11.1	WBGene00015499	0	11.0022	40.6032	46.0988	104.781	144.786	76.2145	86.5734	510.865	220.043	294.373	399.523	576.297	892.844	285.804	606.014	0.0353288	0.0758289	0.188376	-1.3128
WBGene00019729.ws200.3.1-WBGene00019729.ws200.4.1	WBGene00019729	19.6487	0	10.1508	30.7325	104.781	144.786	19.0536	24.7353	392.973	627.123	477.087	430.256	877.543	675.666	285.804	210.25	0.0349252	0.0356763	0.129501	-1.85993
WBGene00000939.1.1-WBGene00000939.2.1	WBGene00000939	0	66.013	30.4524	15.3663	91.6836	144.786	95.2681	98.9411	3300.98	3421.67	2598.6	2673.73	5304.55	4126.39	4134.64	3166.11	0.0229478	0.00918962	0.0266658	-1.53691
WBGene00016418.ws200.9.1-WBGene00016418.ws200.10.1	WBGene00016418	0	0	30.4524	15.3663	91.6836	144.786	114.322	61.8382	785.946	374.073	365.428	676.116	1663.4	1278.94	704.984	469.97	0.0247784	0.0265152	0.115517	-2.12321
WBGene00018864.6.1-WBGene00018864.7.1	WBGene00018864	19.6487	11.0022	20.3016	30.7325	91.6836	144.786	76.2145	37.1029	1414.7	1584.31	1492.17	1505.89	2763.61	2220.04	1867.25	2127.23	0.0488289	0.0137117	0.0391627	-1.51407
WBGene00022200.ws200.4.1-WBGene00022200.ws200.5.1	WBGene00022200	0	11.0022	20.3016	46.0988	91.6836	144.786	57.1609	37.1029	1139.62	440.086	700.404	737.581	746.567	941.106	704.984	420.5	0.0080302	0.0291214	0.111492	-1.93679
WBGene00003524.ws200.1.1-WBGene00003524.ws200.2.1	WBGene00003524	19.6487	11.0022	20.3016	122.93	65.4883	144.786	228.643	24.7353	766.298	693.136	578.595	1152.47	419.125	1206.55	1390.91	383.397	0.0396213	0.0458171	0.126287	-1.46275
WBGene00001815.10.1-WBGene00001815.11.1	WBGene00001815	0	0	0	0	65.4883	144.786	19.0536	12.3676	648.406	99.0194	395.881	92.1976	576.297	1013.5	95.2681	49.4705	0.00112737	1e-05	0.176623	-14.1084
WBGene00022738.7.1-WBGene00022738.8.1	WBGene00022738	78.5946	11.0022	10.1508	0	52.3906	144.786	19.0536	12.3676	569.811	132.026	172.563	46.0988	209.563	868.713	95.2681	74.2058	0.0110567	0.070022	0.195833	-1.48374
WBGene00016977.4.1-WBGene00016977.5.1	WBGene00016977	19.6487	22.0043	71.0555	15.3663	170.27	120.655	38.1072	74.2058	1178.92	726.143	2101.21	599.285	3785.22	2244.18	876.467	816.264	0.0353692	0.0266068	0.0582834	-1.13129
WBGene00017951.12.1-WBGene00017951.13.1	WBGene00017951	19.6487	22.0043	60.9047	0	170.27	120.655	114.322	24.7353	1002.08	704.138	1238.4	583.918	2973.17	2340.7	1200.38	531.808	0.0474997	0.0250095	0.0626412	-1.32464
WBGene00015037.5.1-WBGene00015037.6.1	WBGene00015037	0	44.0086	30.4524	30.7325	170.27	120.655	76.2145	173.147	746.649	814.16	974.476	1137.1	2069.43	844.582	1276.59	1966.45	0.0204087	0.0280828	0.0932219	-1.73098
WBGene00011253.2.1-WBGene00011253.3.1	WBGene00011253	58.946	0	40.6032	15.3663	157.172	120.655	38.1072	12.3676	314.379	99.0194	274.071	107.564	471.516	555.011	133.375	61.8382	0.0349709	0.119626	0.25911	-1.11503
WBGene00021661.ws200.3.1-WBGene00021661.ws200.4.1	WBGene00021661	58.946	0	30.4524	15.3663	157.172	120.655	38.1072	37.1029	314.379	165.032	284.222	169.029	641.785	772.189	133.375	173.147	0.0339756	0.096388	0.225287	-1.22484
WBGene00016391.4.1-WBGene00016391.5.1	WBGene00016391	0	0	40.6032	0	144.074	120.655	57.1609	74.2058	1021.73	660.13	883.119	568.552	1663.4	1882.21	571.609	729.69	0.00179805	0.0114943	0.0881029	-2.93827
WBGene00012608.ws200.7.1-WBGene00012608.ws200.8.1	WBGene00012608	58.946	22.0043	233.468	15.3663	130.977	120.655	95.2681	74.2058	766.298	286.056	1624.13	399.523	720.371	675.666	190.536	197.882	0.0329569	0.0840144	0.308847	-1.87818
WBGene00003507.4.1-WBGene00003507.5.1	WBGene00003507	0	77.0151	30.4524	0	104.781	120.655	133.375	49.4705	0	231.045	182.714	15.3663	327.441	241.309	266.751	74.2058	0.0130704	0.125	0.496667	-1.99035
WBGene00009922.ws200.8.1-WBGene00009922.ws200.9.1	WBGene00009922	0	22.0043	30.4524	30.7325	104.781	120.655	171.483	86.5734	1277.16	1573.31	1837.29	1659.56	3064.85	2437.22	2819.94	2671.41	0.00687632	0.0122698	0.0442278	-1.84984
WBGene00003819.ws200.2.1-WBGene00003819.ws200.3.1	WBGene00003819	137.541	11.0022	20.3016	0	91.6836	120.655	19.0536	24.7353	1277.16	121.024	223.317	169.029	366.734	892.844	152.429	173.147	0.0541286	0.0723776	0.163248	-1.17345
WBGene00004404.ws200.3.1-WBGene00004404.ws200.4.1	WBGene00004404	19.6487	0	10.1508	30.7325	91.6836	120.655	57.1609	24.7353	294.73	66.013	182.714	199.762	366.734	361.964	190.536	210.25	0.0192072	0.0690171	0.250245	-1.85832
WBGene00006602.20.1-WBGene00006602.21.3	WBGene00006602	39.2973	11.0022	101.508	46.0988	78.5859	120.655	57.1609	136.044	412.622	154.03	761.309	276.593	288.148	675.666	76.2145	210.25	0.049824	0.116667	0.462089	-1.98577
WBGene00004333.ws200.3.1-WBGene00004333.ws200.4.1	WBGene00004333	0	11.0022	30.4524	0	78.5859	120.655	133.375	49.4705	589.46	462.091	669.952	583.918	1021.62	820.451	838.359	1174.93	0.0253827	0.017316	0.106295	-2.6179
WBGene00018847.5.1-WBGene00018847.6.1	WBGene00018847	0	22.0043	10.1508	46.0988	65.4883	120.655	57.1609	49.4705	766.298	242.048	274.071	414.889	550.102	965.237	247.697	197.882	0.0294795	0.0597643	0.181204	-1.60026
WBGene00013967.2.1-WBGene00013967.3.1	WBGene00013967	19.6487	11.0022	10.1508	0	65.4883	120.655	19.0536	24.7353	275.081	110.022	324.825	122.93	327.441	482.618	152.429	98.9411	0.00553524	0.0506696	0.20625	-2.0252
WBGene00000269.4.1-WBGene00000269.5.1	WBGene00000269	0	11.0022	0	0	65.4883	120.655	38.1072	24.7353	137.541	33.0065	111.659	30.7325	235.758	217.178	95.2681	37.1029	0.0168173	0.0833333	0.475	-2.51096
WBGene00000199.ws200.2.1-WBGene00000199.ws200.3.1	WBGene00000199	39.2973	0	0	0	65.4883	120.655	38.1072	12.3676	373.325	44.0086	385.73	107.564	340.539	651.535	190.536	210.25	0.0207605	0.0263158	0.159079	-2.59574
WBGene00004752.1.1-WBGene00004752.2.1	WBGene00004752	0	44.0086	30.4524	15.3663	52.3906	120.655	95.2681	111.309	825.244	1694.33	1624.13	1444.43	1977.75	1882.21	2134.01	2213.81	0.0145521	0.0138406	0.0463787	-1.74456
WBGene00015298.5.1-WBGene00015298.6.1	WBGene00015298	0	0	20.3016	0	52.3906	120.655	38.1072	49.4705	0	143.028	91.3571	61.4651	130.977	144.786	76.2145	86.5734	0.00294121	0.0555556	0.57619	-3.37454
WBGene00020209.8.1-WBGene00020209.9.1	WBGene00020209	19.6487	0	0	0	52.3906	120.655	19.0536	37.1029	628.757	110.022	517.69	153.663	301.246	1085.89	362.019	185.515	0.00973866	0.0078125	0.134414	-4.10476
WBGene00020765.ws200.4.1-WBGene00020765.ws200.5.1	WBGene00020765	0	11.0022	101.508	0	196.465	96.5237	38.1072	49.4705	117.892	275.054	984.627	169.029	1100.2	289.571	323.912	346.294	0.0271657	0.0357732	0.193102	-2.43241
WBGene00006755.18.1-WBGene00006755.19.1	WBGene00006755	19.6487	44.0086	20.3016	15.3663	196.465	96.5237	57.1609	24.7353	962.784	880.173	913.571	537.82	1624.11	1713.3	571.609	630.749	0.0512887	0.0303005	0.0791304	-1.38489
WBGene00021555.ws200.7.1-WBGene00021555.ws200.8.1	WBGene00021555	39.2973	11.0022	60.9047	0	170.27	96.5237	38.1072	49.4705	550.163	132.026	751.158	153.663	1506.23	723.928	381.072	247.353	0.0402722	0.0589607	0.136594	-1.21207
WBGene00021021.2.1-WBGene00021021.3.1	WBGene00021021	19.6487	0	30.4524	0	157.172	96.5237	57.1609	12.3676	137.541	176.035	243.619	184.395	537.004	555.011	95.2681	24.7353	0.0207405	0.0669643	0.391649	-2.5481
WBGene00009922.ws200.1.1-WBGene00009922.ws200.2.1	WBGene00009922	0	11.0022	50.7539	15.3663	130.977	96.5237	57.1609	98.9411	1277.16	1573.31	1837.29	1659.56	3064.85	2437.22	2819.94	2671.41	0.0212775	0.0109691	0.0349116	-1.67026
WBGene00003596.4.1-WBGene00003596.5.1	WBGene00003596	39.2973	22.0043	121.809	0	130.977	96.5237	76.2145	86.5734	1375.41	594.117	1289.15	568.552	1820.57	1134.15	666.877	556.544	0.049172	0.0400242	0.106723	-1.41493
WBGene00017641.2.2-WBGene00017641.3.1	WBGene00017641	0	0	30.4524	0	130.977	96.5237	19.0536	12.3676	785.946	396.078	1147.04	507.087	3143.44	1930.47	952.681	581.279	0.0374726	0.00663717	0.0332358	-2.3241
WBGene00019276.ws200.2.1-WBGene00019276.ws200.3.1	WBGene00019276	0	0	20.3016	15.3663	130.977	96.5237	38.1072	12.3676	628.757	110.022	527.841	230.494	772.762	579.142	438.233	197.882	0.0244487	0.0262821	0.121404	-2.20766
WBGene00020504.5.1-WBGene00020504.6.1	WBGene00020504	19.6487	44.0086	30.4524	15.3663	117.879	96.5237	38.1072	24.7353	727	792.156	771.46	507.087	1165.69	772.189	533.501	358.661	0.0110106	0.0380898	0.0916294	-1.26641
WBGene00007561.1.1-WBGene00007561.2.1	WBGene00007561	19.6487	11.0022	50.7539	15.3663	104.781	96.5237	76.2145	37.1029	157.189	220.043	375.579	261.227	510.809	723.928	362.019	148.412	0.0168325	0.0922397	0.199747	-1.11471
WBGene00004873.6.1-WBGene00004873.7.1	WBGene00004873	39.2973	11.0022	0	0	104.781	96.5237	19.0536	37.1029	2632.92	891.175	1065.83	491.721	2501.65	2509.62	971.735	803.896	0.00569028	0.00681776	0.036527	-2.42159
WBGene00001596.10.1-WBGene00001596.11.1	WBGene00001596	19.6487	0	30.4524	0	78.5859	96.5237	19.0536	24.7353	1119.97	341.067	1126.74	537.82	1480.04	2509.62	1067	507.073	0.033372	0.0111427	0.0395491	-1.82755
WBGene00007789.11.1-WBGene00007789.12.1	WBGene00007789	0	0	30.4524	15.3663	78.5859	96.5237	57.1609	24.7353	1257.51	385.076	984.627	568.552	2056.33	1737.43	1219.43	667.852	0.0193339	0.0144887	0.044421	-1.61631
WBGene00019002.ws200.1.1-WBGene00019002.ws200.2.1	WBGene00019002	0	22.0043	20.3016	15.3663	78.5859	96.5237	152.429	111.309	903.838	506.099	588.746	491.721	720.371	1037.63	1200.38	779.161	0.000737279	0.0273028	0.117989	-2.11153
WBGene00021282.ws200.5.1-WBGene00021282.ws200.6.1	WBGene00021282	19.6487	11.0022	0	0	78.5859	96.5237	19.0536	12.3676	157.189	121.024	20.3016	15.3663	379.832	361.964	76.2145	86.5734	0.00844059	0.0539773	0.216605	-2.00464
WBGene00020950.1.1-WBGene00020950.2.1	WBGene00020950	19.6487	0	0	15.3663	78.5859	96.5237	38.1072	12.3676	1139.62	187.037	284.222	199.762	510.809	1471.99	228.643	197.882	0.0376634	0.0235411	0.112147	-2.25214
WBGene00006896.10.1-WBGene00006896.11.1	WBGene00006896	39.2973	22.0043	30.4524	30.7325	65.4883	96.5237	133.375	98.9411	550.163	770.151	862.817	1137.1	681.078	1158.28	1067	1150.19	0.00683688	0.0405803	0.0976272	-1.2665
WBGene00003997.11.1-WBGene00003997.12.1	WBGene00003997	0	66.013	20.3016	30.7325	65.4883	96.5237	38.1072	98.9411	353.676	451.089	527.841	276.593	445.32	361.964	228.643	309.191	0.0289381	0.0739785	0.225098	-1.60538
WBGene00003220.ws200.6.1-WBGene00003220.ws200.7.1	WBGene00003220	78.5946	22.0043	20.3016	0	65.4883	96.5237	19.0536	24.7353	550.163	231.045	152.262	76.8314	275.051	772.189	76.2145	136.044	0.0507483	0.0928571	0.198728	-1.09771
WBGene00021715.ws200.3.1-WBGene00021715.ws200.4.1	WBGene00021715	78.5946	0	10.1508	0	65.4883	96.5237	19.0536	12.3676	235.784	11.0022	121.809	30.7325	209.563	337.833	38.1072	49.4705	0.0525467	0.104167	0.337054	-1.69408
WBGene00000994.8.1-WBGene00000994.9.1	WBGene00000994	0	11.0022	0	15.3663	65.4883	96.5237	76.2145	24.7353	785.946	286.056	639.5	414.889	903.738	1520.25	876.467	346.294	0.00377182	0.0188746	0.0735852	-1.96297
WBGene00008004.1.1-WBGene00008004.2.1	WBGene00008004	0	0	0	0	65.4883	96.5237	19.0536	12.3676	2102.41	803.158	1207.94	660.75	3457.78	2678.53	1124.16	1286.23	0.0107398	1e-05	0.020385	-10.9933
WBGene00019712.ws200.7.1-WBGene00019712.ws200.8.1	WBGene00019712	0	33.0065	60.9047	46.0988	52.3906	96.5237	152.429	136.044	275.081	693.136	649.651	783.68	589.395	892.844	1429.02	1335.7	0.0414191	0.0500481	0.101379	-1.01837
WBGene00012998.6.1-WBGene00012998.7.1	WBGene00012998	0	0	50.7539	0	52.3906	96.5237	19.0536	24.7353	117.892	88.0173	284.222	76.8314	170.27	289.571	171.483	37.1029	0.0459575	0.0446429	0.354701	-2.9901
WBGene00044025.ws200.2.1-WBGene00044025.ws200.3.1	WBGene00044025	39.2973	33.0065	30.4524	0	52.3906	96.5237	133.375	74.2058	1375.41	341.067	324.825	522.453	275.051	916.975	1028.9	358.661	0.023279	0.0547739	0.158066	-1.52897
WBGene00019041.ws200.1.1-WBGene00019041.ws200.2.1	WBGene00019041	0	33.0065	20.3016	30.7325	52.3906	96.5237	76.2145	272.088	0	88.0173	50.7539	107.564	65.4883	96.5237	76.2145	408.132	0.00271683	0.265179	0.866667	-1.70851
WBGene00013756.2.1-WBGene00013756.3.1	WBGene00013756	98.2433	0	20.3016	15.3663	52.3906	96.5237	38.1072	49.4705	1454	286.056	182.714	215.128	248.856	579.142	323.912	296.823	0.0137137	0.0625268	0.165377	-1.40321
WBGene00003043.5.1-WBGene00003043.6.1	WBGene00003043	0	0	0	0	52.3906	96.5237	19.0536	0	235.784	22.0043	172.563	122.93	353.637	603.273	76.2145	173.147	0.0358058	1e-05	0.139537	-13.7684
WBGene00011093.8.1-WBGene00011093.9.1	WBGene00011093	58.946	22.0043	0	153.663	78.5859	72.3928	247.697	98.9411	1198.57	847.166	781.611	1890.05	550.102	941.106	1638.61	1360.44	0.0382381	0.0391138	0.110918	-1.50374
WBGene00001057.1.1-WBGene00001057.2.1	WBGene00001057	0	11.0022	40.6032	15.3663	130.977	72.3928	114.322	24.7353	176.838	363.071	527.841	353.424	890.641	482.618	457.287	408.132	0.0342444	0.0376761	0.151916	-2.01155
WBGene00016582.2.1-WBGene00016582.3.1	WBGene00016582	39.2973	0	50.7539	46.0988	117.879	72.3928	114.322	49.4705	785.946	385.076	751.158	645.384	969.227	965.237	838.359	531.808	0.0328664	0.047249	0.106502	-1.17252
WBGene00017126.1.1-WBGene00017126.2.1	WBGene00017126	0	22.0043	30.4524	92.1976	78.5859	72.3928	114.322	197.882	98.2433	319.063	771.46	952.709	366.734	434.357	1276.59	1595.42	0.0287433	0.0513033	0.148634	-1.53464
WBGene00010386.4.1-WBGene00010386.5.1	WBGene00010386	19.6487	33.0065	20.3016	92.1976	52.3906	72.3928	114.322	222.617	451.919	1386.27	1167.34	1613.46	785.859	603.273	1695.77	1756.2	0.0186851	0.0354555	0.0952107	-1.42511
WBGene00008568.ws200.10.1-WBGene00008568.ws200.11.1	WBGene00008568	0	11.0022	10.1508	0	52.3906	72.3928	114.322	74.2058	39.2973	77.0151	213.167	92.1976	144.074	241.309	419.18	346.294	0.00192954	0.047619	0.287662	-2.59477
WBGene00015942.5.1-WBGene00015942.6.1	WBGene00015942	0	11.0022	60.9047	30.7325	117.879	72.3928	95.2681	37.1029	176.838	143.028	416.182	322.692	445.32	217.178	228.643	210.25	0.0103703	0.0796257	0.297794	-1.90301
WBGene00021264.1.1-WBGene00021264.2.1	WBGene00021264	0	33.0065	81.2063	30.7325	65.4883	72.3928	95.2681	136.044	176.838	242.048	213.167	322.692	209.563	168.916	171.483	346.294	0.0305208	0.153139	0.422371	-1.46367
WBGene00011479.1.1-WBGene00011479.2.1	WBGene00011479	0	22.0043	30.4524	61.4651	52.3906	72.3928	95.2681	136.044	157.189	165.032	263.921	507.087	222.66	265.44	495.394	507.073	0.00611185	0.0924825	0.242155	-1.38868
WBGene00014243.1.1-WBGene00014243.2.1	WBGene00014243	19.6487	11.0022	0	15.3663	52.3906	72.3928	95.2681	49.4705	1807.68	638.125	659.801	1060.27	1060.91	4802.05	2114.95	1756.2	0.0350212	0.0106509	0.034418	-1.69219
WBGene00010013.1.1-WBGene00010013.2.1	WBGene00010013	0	0	0	0	52.3906	72.3928	95.2681	37.1029	609.109	110.022	223.317	76.8314	497.711	1640.9	628.769	420.5	0.00465596	1e-05	0.0972828	-13.248
WBGene00012890.5.1-WBGene00012890.6.1	WBGene00012890	0	11.0022	0	0	91.6836	24.1309	95.2681	12.3676	0	66.013	101.508	46.0988	196.465	48.2618	209.59	49.4705	0.00175737	0.0416667	0.417803	-3.32586
WBGene00003241.3.1-WBGene00003241.4.1	WBGene00003241	19.6487	11.0022	91.3571	0	183.367	72.3928	76.2145	49.4705	668.054	374.073	883.119	276.593	2069.43	1037.63	571.609	395.764	0.0546337	0.040568	0.104177	-1.36062
WBGene00021868.ws200.1.1-WBGene00021868.ws200.2.1	WBGene00021868	19.6487	11.0022	40.6032	30.7325	170.27	72.3928	76.2145	61.8382	766.298	1067.21	791.762	553.186	1676.5	1809.82	819.306	692.588	0.0418721	0.035697	0.0809679	-1.18155
WBGene00017534.1.1-WBGene00017534.2.1	WBGene00017534	39.2973	11.0022	20.3016	15.3663	130.977	72.3928	76.2145	37.1029	1002.08	715.14	984.627	630.017	2003.94	1158.28	990.788	717.323	0.00168176	0.0249023	0.0641267	-1.36465
WBGene00021831.7.1-WBGene00021831.8.1	WBGene00021831	0	0	30.4524	30.7325	104.781	72.3928	76.2145	61.8382	1316.46	682.134	1106.44	706.849	1846.77	1399.59	1390.91	1348.07	0.0201742	0.0177503	0.052282	-1.55847
WBGene00006773.1.1-WBGene00006773.2.1	WBGene00006773	0	22.0043	40.6032	0	91.6836	72.3928	76.2145	37.1029	962.784	396.078	477.087	414.889	641.785	1061.76	495.394	507.073	0.0530931	0.0351655	0.109514	-1.63888
WBGene00003507.2.1-WBGene00003507.3.1	WBGene00003507	0	11.0022	30.4524	0	91.6836	72.3928	76.2145	24.7353	0	231.045	182.714	15.3663	327.441	241.309	266.751	74.2058	0.000974267	0.0535714	0.299762	-2.48428
WBGene00011738.6.1-WBGene00011738.7.1	WBGene00011738	58.946	33.0065	30.4524	0	78.5859	72.3928	76.2145	74.2058	255.433	253.05	324.825	122.93	222.66	289.571	152.429	173.147	0.00946125	0.113739	0.382878	-1.75116
WBGene00015008.2.1-WBGene00015008.3.1	WBGene00015008	0	22.0043	40.6032	30.7325	52.3906	72.3928	76.2145	61.8382	0	143.028	81.2063	107.564	78.5859	72.3928	133.375	86.5734	0.0115969	0.23489	0.738095	-1.65182
WBGene00018837.21.1-WBGene00018837.22.1	WBGene00018837	19.6487	11.0022	40.6032	30.7325	52.3906	72.3928	76.2145	49.4705	196.487	99.0194	243.619	215.128	196.465	458.487	247.697	111.309	0.0364112	0.130159	0.294175	-1.1764
WBGene00010013.2.1-WBGene00010013.3.1	WBGene00010013	0	0	20.3016	0	52.3906	72.3928	76.2145	74.2058	609.109	110.022	223.317	76.8314	497.711	1640.9	628.769	420.5	0.0458639	0.0227273	0.111766	-2.29798
WBGene00020096.1.1-WBGene00020096.2.1	WBGene00020096	0	33.0065	50.7539	30.7325	78.5859	48.2618	76.2145	61.8382	550.163	913.179	1157.19	752.947	1335.96	916.975	1143.22	519.441	0.0525852	0.0302051	0.0742923	-1.29842
WBGene00003073.1.1-WBGene00003073.2.1	WBGene00003073	0	11.0022	0	15.3663	104.781	24.1309	76.2145	61.8382	1414.7	605.119	1096.29	645.384	1506.23	1689.16	1047.95	1632.53	0.0459996	0.0104978	0.0486142	-2.21129
WBGene00000461.ws200.2.1-WBGene00000461.ws200.3.1	WBGene00000461	0	33.0065	30.4524	0	78.5859	24.1309	76.2145	37.1029	235.784	462.091	334.976	245.86	419.125	265.44	419.18	371.029	0.0298354	0.0405844	0.140057	-1.78702
WBGene00021742.ws200.9.1-WBGene00021742.ws200.10.1	WBGene00021742	0	11.0022	20.3016	15.3663	78.5859	24.1309	76.2145	136.044	353.676	968.19	1015.08	906.61	1362.16	1254.81	1448.08	1756.2	0.0215849	0.0120782	0.0517549	-2.09929
WBGene00017310.9.1-WBGene00017310.10.1	WBGene00017310	19.6487	0	10.1508	0	78.5859	24.1309	76.2145	37.1029	353.676	187.037	192.865	46.0988	117.879	458.487	171.483	136.044	0.0444825	0.0270468	0.359118	-3.73093
WBGene00004856.5.1-WBGene00004856.6.1	WBGene00004856	0	99.0194	30.4524	30.7325	52.3906	24.1309	76.2145	49.4705	648.406	1232.24	872.968	676.116	484.613	265.44	800.252	544.176	0.016535	0.0401739	0.0962911	-1.26114
WBGene00011436.ws200.12.1-WBGene00011436.ws200.13.1	WBGene00011436	0	11.0022	0	0	65.4883	0	76.2145	37.1029	432.271	572.112	477.087	937.343	838.25	772.189	1028.9	816.264	0.0537594	0.00480769	0.0494134	-3.36149
WBGene00012654.ws200.5.1-WBGene00012654.ws200.6.1	WBGene00012654	0	0	20.3016	46.0988	52.3906	48.2618	57.1609	272.088	19.6487	88.0173	162.413	368.791	288.148	168.916	628.769	927.573	0.0461452	0.0625	0.212944	-1.76855
WBGene00000048.6.1-WBGene00000048.7.1	WBGene00000048	0	11.0022	20.3016	0	65.4883	24.1309	38.1072	136.044	19.6487	198.039	192.865	153.663	471.516	96.5237	323.912	729.69	0.0139465	0.0402047	0.173244	-2.10737
WBGene00017974.11.1-WBGene00017974.11.3	WBGene00017974	0	11.0022	40.6032	15.3663	91.6836	48.2618	57.1609	111.309	334.027	132.026	334.976	184.395	484.613	555.011	285.804	432.867	0.0435846	0.0719697	0.183322	-1.34892
WBGene00000265.1.1-WBGene00000265.2.1	WBGene00000265	0	0	20.3016	15.3663	288.148	24.1309	57.1609	98.9411	628.757	627.123	1471.86	691.482	4977.11	1134.15	1714.83	1236.76	0.0328493	0.00900383	0.0481262	-2.41821
WBGene00007266.6.1-WBGene00007266.7.1	WBGene00007266	0	22.0043	71.0555	46.0988	104.781	24.1309	57.1609	98.9411	19.6487	121.024	294.373	338.058	183.367	48.2618	171.483	272.088	0.00740735	0.13989	0.4421	-1.66008
WBGene00008690.ws200.2.1-WBGene00008690.ws200.3.1	WBGene00008690	0	22.0043	71.0555	46.0988	78.5859	24.1309	57.1609	98.9411	157.189	264.052	355.278	399.523	235.758	120.655	381.072	259.72	0.0508764	0.0996795	0.266071	-1.41644
WBGene00004879.ws200.26.1-WBGene00004879.ws200.27.1	WBGene00004879	19.6487	22.0043	40.6032	15.3663	52.3906	48.2618	57.1609	86.5734	1512.95	1518.3	1644.43	1674.92	1427.64	2316.57	1600.5	2312.75	0.0152947	0.0153364	0.0326695	-1.09098
WBGene00017990.1.1-WBGene00017990.2.1	WBGene00017990	19.6487	33.0065	10.1508	0	91.6836	72.3928	38.1072	86.5734	117.892	286.056	162.413	107.564	432.223	241.309	209.59	210.25	0.0230491	0.0861378	0.276426	-1.68217
WBGene00001081.7.1-WBGene00001081.8.1	WBGene00001081	19.6487	0	40.6032	0	52.3906	72.3928	38.1072	86.5734	825.244	253.05	345.127	199.762	379.832	844.582	381.072	432.867	0.0451753	0.0353641	0.130911	-1.88823
WBGene00013869.ws200.13.1-WBGene00013869.ws200.14.1	WBGene00013869	0	11.0022	71.0555	0	65.4883	24.1309	38.1072	86.5734	530.514	1419.28	1431.26	1336.87	707.274	458.487	647.823	1137.82	0.00974285	0.0143493	0.0700337	-2.28707
WBGene00004411.7.1-WBGene00004411.8.1	WBGene00004411	0	22.0043	30.4524	30.7325	130.977	72.3928	57.1609	74.2058	1257.51	1749.34	1502.32	1244.67	1938.45	1882.21	1848.2	2881.66	0.0506868	0.0143851	0.040677	-1.49964
WBGene00011965.1.1-WBGene00011965.2.1	WBGene00011965	0	11.0022	0	0	52.3906	24.1309	38.1072	74.2058	982.433	1353.27	984.627	1444.43	1060.91	1134.15	1505.24	1756.2	0.00355134	0.00203252	0.0345573	-4.08765
WBGene00001997.ws200.1.2-WBGene00001997.ws200.2.1	WBGene00001997	0	22.0043	10.1508	0	65.4883	48.2618	19.0536	74.2058	294.73	561.11	558.293	583.918	1021.62	796.32	762.145	1014.15	0.0261795	0.0143494	0.0557198	-1.9572
WBGene00006349.8.1-WBGene00006349.9.1	WBGene00006349	39.2973	11.0022	10.1508	30.7325	65.4883	72.3928	57.1609	61.8382	962.784	539.106	822.214	599.285	1257.38	1110.02	914.574	803.896	0.018796	0.0312131	0.0641809	-1.03999
WBGene00001997.ws200.3.1-WBGene00001997.ws200.4.1	WBGene00001997	0	11.0022	10.1508	30.7325	78.5859	24.1309	57.1609	61.8382	294.73	561.11	558.293	583.918	1021.62	796.32	762.145	1014.15	0.0474228	0.0226053	0.0608004	-1.42742
WBGene00003045.3.1-WBGene00003045.4.1	WBGene00003045	0	11.0022	20.3016	30.7325	65.4883	48.2618	38.1072	61.8382	235.784	495.097	456.786	583.918	379.832	506.749	457.287	902.837	0.0278987	0.0298246	0.10487	-1.81403
WBGene00016330.6.1-WBGene00016330.7.1	WBGene00016330	19.6487	55.0108	30.4524	30.7325	52.3906	48.2618	38.1072	61.8382	785.946	726.143	619.198	430.256	825.152	386.095	266.751	519.441	0.0327621	0.0553416	0.112599	-1.02476
WBGene00018339.2.2-WBGene00018339.3.1	WBGene00018339	0	0	20.3016	0	78.5859	72.3928	19.0536	61.8382	451.919	297.058	568.444	230.494	812.055	675.666	400.126	507.073	0.00374537	0.00892857	0.0933718	-3.38649
WBGene00019975.ws200.4.1-WBGene00019975.ws200.5.1	WBGene00019975	0	33.0065	40.6032	0	117.879	24.1309	19.0536	61.8382	0	176.035	324.825	138.296	235.758	24.1309	57.1609	247.353	0.0441566	0.078125	0.520833	-2.73696
WBGene00001231.4.1-WBGene00001231.5.1	WBGene00001231	0	0	30.4524	0	78.5859	48.2618	57.1609	49.4705	157.189	44.0086	233.468	30.7325	419.125	193.047	114.322	173.147	0.0109708	0.0326087	0.305804	-3.22928
WBGene00018950.ws200.1.2-WBGene00018950.ws200.2.1	WBGene00018950	0	0	10.1508	0	52.3906	72.3928	38.1072	49.4705	1650.49	528.104	2080.91	630.017	4492.5	4053.99	1752.93	1100.72	0.0211594	0.00121951	0.0240505	-4.30169
WBGene00015212.16.1-WBGene00015212.18.1	WBGene00015212	0	22.0043	40.6032	0	91.6836	48.2618	38.1072	49.4705	471.568	1155.23	1147.04	1106.37	825.152	482.618	552.555	507.073	0.000620445	0.0136115	0.0944094	-2.7941
WBGene00015347.1.1-WBGene00015347.2.1	WBGene00015347	0	0	30.4524	0	104.781	24.1309	38.1072	49.4705	550.163	616.121	852.666	691.482	1846.77	1327.2	876.467	890.47	0.0340295	0.00892857	0.0434883	-2.28413
WBGene00003549.9.1-WBGene00003549.10.1	WBGene00003549	0	11.0022	40.6032	15.3663	52.3906	24.1309	38.1072	49.4705	157.189	792.156	883.119	614.651	301.246	96.5237	400.126	234.985	0.00335185	0.0212165	0.182419	-3.104
WBGene00004317.2.1-WBGene00004317.3.1	WBGene00004317	0	11.0022	81.2063	0	144.074	72.3928	19.0536	49.4705	471.568	242.048	1136.89	184.395	1152.59	458.487	228.643	173.147	0.0295817	0.0292208	0.162986	-2.47968
WBGene00008370.5.1-WBGene00008370.7.1	WBGene00008370	0	0	0	30.7325	65.4883	24.1309	19.0536	49.4705	982.433	2508.49	2020.01	3518.88	2763.61	2220.04	3353.44	3784.5	0.0434908	0.00218341	0.01333	-2.61002
WBGene00020688.5.1-WBGene00020688.6.1	WBGene00020688	0	44.0086	30.4524	0	26.1953	144.786	190.536	197.882	275.081	275.054	406.032	660.75	170.27	675.666	1143.22	1310.97	0.0328653	0.05875	0.171435	-1.545
WBGene00011930.1.1-WBGene00011930.2.1	WBGene00011930	0	0	20.3016	15.3663	26.1953	144.786	171.483	24.7353	157.189	66.013	91.3571	230.494	65.4883	265.44	628.769	210.25	0.047166	0.0722222	0.333957	-2.20915
WBGene00011189.ws200.1.1-WBGene00011189.ws200.2.1	WBGene00011189	137.541	0	30.4524	46.0988	39.293	265.44	152.429	111.309	1178.92	121.024	466.936	599.285	144.074	1544.38	1543.34	692.588	0.042642	0.0647018	0.176021	-1.44387
WBGene00012450.1.1-WBGene00012450.2.1	WBGene00012450	176.838	11.0022	10.1508	46.0988	13.0977	120.655	133.375	98.9411	844.892	143.028	101.508	169.029	39.293	361.964	342.965	259.72	0.00706335	0.164738	0.359127	-1.12432
WBGene00006975.10.1-WBGene00006975.11.1	WBGene00006975	58.946	11.0022	30.4524	0	39.293	193.047	76.2145	24.7353	1198.57	407.08	578.595	368.791	654.883	2630.27	495.394	296.823	0.0468162	0.0322097	0.0926435	-1.52419
WBGene00001215.ws200.5.1-WBGene00001215.ws200.6.1	WBGene00001215	19.6487	11.0022	10.1508	15.3663	26.1953	144.786	76.2145	61.8382	334.027	110.022	91.3571	76.8314	130.977	627.404	152.429	148.412	0.0310894	0.117484	0.336859	-1.51968
WBGene00016352.7.1-WBGene00016352.8.1	WBGene00016352	0	44.0086	20.3016	30.7325	26.1953	144.786	38.1072	86.5734	412.622	583.115	345.127	614.651	248.856	868.713	724.038	593.646	0.053989	0.0460738	0.117599	-1.35186
WBGene00016003.3.1-WBGene00016003.4.1	WBGene00016003	0	11.0022	0	0	13.0977	144.786	38.1072	61.8382	137.541	396.078	20.3016	169.029	117.879	555.011	685.93	469.97	0.0234133	0.00694444	0.139779	-4.33115
WBGene00000396.6.1-WBGene00000396.7.1	WBGene00000396	0	0	0	46.0988	39.293	120.655	19.0536	61.8382	314.379	319.063	436.484	583.918	733.469	748.059	285.804	420.5	0.0414219	0.0197368	0.107147	-2.44063
WBGene00004916.2.1-WBGene00004916.3.1	WBGene00004916	176.838	0	20.3016	30.7325	39.293	530.88	57.1609	49.4705	530.514	33.0065	50.7539	107.564	65.4883	1037.63	76.2145	86.5734	0.013178	0.254762	0.608264	-1.25555
WBGene00003918.12.1-WBGene00003918.13.1	WBGene00003918	78.5946	33.0065	10.1508	0	39.293	313.702	57.1609	49.4705	1866.62	792.156	669.952	875.878	1021.62	3233.54	857.413	828.632	0.0432419	0.0247309	0.0654612	-1.40433
WBGene00017969.1.1-WBGene00017969.2.1	WBGene00017969	0	11.0022	30.4524	30.7325	26.1953	96.5237	57.1609	49.4705	235.784	187.037	355.278	291.959	353.637	313.702	247.697	272.088	0.0452645	0.0624502	0.198588	-1.669
WBGene00017275.ws200.4.1-WBGene00017275.ws200.7.2	WBGene00017275	39.2973	0	10.1508	0	26.1953	96.5237	38.1072	49.4705	1945.22	1342.26	933.873	1106.37	929.934	1761.56	1733.88	2077.76	0.0358982	0.0077679	0.0321878	-2.05092
WBGene00000123.ws200.10.1-WBGene00000123.ws200.11.1	WBGene00000123	196.487	0	0	0	26.1953	241.309	19.0536	49.4705	766.298	77.0151	71.0555	107.564	65.4883	1471.99	76.2145	148.412	0.034866	0.0641026	0.286817	-2.16168
WBGene00017328.3.1-WBGene00017328.4.1	WBGene00017328	19.6487	11.0022	10.1508	0	39.293	144.786	19.0536	49.4705	1119.97	132.026	121.809	61.4651	366.734	1158.28	95.2681	210.25	0.0179685	0.0460526	0.166859	-1.85727
WBGene00003728.ws200.2.1-WBGene00003728.ws200.3.1	WBGene00003728	19.6487	11.0022	20.3016	76.8314	26.1953	72.3928	76.2145	86.5734	255.433	473.093	395.881	414.889	261.953	289.571	285.804	395.764	0.0523248	0.0841615	0.208854	-1.31126
WBGene00016018.ws200.3.1-WBGene00016018.ws200.4.1	WBGene00016018	0	22.0043	50.7539	15.3663	39.293	24.1309	76.2145	86.5734	589.46	3894.76	2426.04	2274.21	1453.84	506.749	1924.42	1632.53	0.00347945	0.00833174	0.0418201	-2.32751
WBGene00021994.6.1-WBGene00021994.7.1	WBGene00021994	0	0	10.1508	15.3663	26.1953	24.1309	76.2145	86.5734	1061.03	572.112	964.325	891.244	1480.04	1061.76	1238.49	1991.19	0.0359969	0.00694192	0.0363608	-2.38898
WBGene00006477.ws200.15.1-WBGene00006477.ws200.16.1	WBGene00006477	0	0	10.1508	15.3663	26.1953	0	76.2145	86.5734	98.2433	869.171	416.182	783.68	157.172	289.571	419.18	544.176	0.0359323	0.0109995	0.126894	-3.52811
WBGene00005795.ws200.1.1-WBGene00005795.ws200.2.1	WBGene00005795	19.6487	11.0022	20.3016	0	26.1953	24.1309	171.483	74.2058	98.2433	44.0086	40.6032	122.93	26.1953	48.2618	247.697	148.412	0.0318859	0.2375	0.673077	-1.50284
WBGene00008819.14.1-WBGene00008819.15.1	WBGene00008819	0	22.0043	10.1508	30.7325	26.1953	48.2618	95.2681	74.2058	196.487	352.069	700.404	845.145	458.418	410.226	514.448	704.955	0.0252618	0.0283391	0.11631	-2.03711
WBGene00004182.3.1-WBGene00004182.4.1	WBGene00004182	0	66.013	30.4524	46.0988	26.1953	24.1309	76.2145	74.2058	255.433	1122.22	893.269	860.511	628.688	217.178	533.501	494.705	0.0374139	0.0366215	0.111409	-1.6051
WBGene00011665.4.1-WBGene00011665.5.1	WBGene00011665	98.2433	0	20.3016	0	26.1953	48.2618	133.375	61.8382	334.027	0	101.508	76.8314	78.5859	120.655	362.019	247.353	0.0375552	0.123529	0.337939	-1.45191
WBGene00007863.ws200.7.1-WBGene00007863.ws200.8.1	WBGene00007863	0	0	40.6032	0	13.0977	24.1309	114.322	61.8382	0	66.013	50.7539	46.0988	13.0977	48.2618	114.322	86.5734	0.0418298	0.2	0.803571	-2.00643
WBGene00017063.5.1-WBGene00017063.6.1	WBGene00017063	39.2973	11.0022	10.1508	61.4651	39.293	48.2618	76.2145	61.8382	707.352	352.069	304.524	414.889	196.465	361.964	419.18	457.602	0.0253422	0.0670718	0.162572	-1.2773
WBGene00020582.5.1-WBGene00020582.6.1	WBGene00020582	0	0	60.9047	15.3663	39.293	24.1309	76.2145	61.8382	19.6487	110.022	142.111	184.395	52.3906	48.2618	152.429	148.412	0.0162333	0.127976	0.541667	-2.08153
WBGene00013376.1.1-WBGene00013376.2.1	WBGene00013376	0	0	10.1508	15.3663	39.293	24.1309	76.2145	61.8382	746.649	385.076	334.976	614.651	484.613	699.797	800.252	383.397	0.0277044	0.0138258	0.0930231	-2.75023
WBGene00019373.3.1-WBGene00019373.4.1	WBGene00019373	0	55.0108	30.4524	30.7325	26.1953	72.3928	76.2145	49.4705	412.622	726.143	690.254	937.343	379.832	603.273	857.413	618.382	0.036241	0.0381655	0.0894636	-1.22903
WBGene00013448.3.1-WBGene00013448.4.1	WBGene00013448	0	0	10.1508	15.3663	13.0977	48.2618	76.2145	49.4705	39.2973	88.0173	121.809	184.395	52.3906	289.571	114.322	234.985	0.0543664	0.0416667	0.323465	-2.95664
WBGene00004211.ws200.2.1-WBGene00004211.ws200.3.1	WBGene00004211	0	0	0	0	13.0977	24.1309	76.2145	49.4705	39.2973	154.03	142.111	460.988	144.074	168.916	362.019	309.191	0.000865779	1e-05	0.151073	-13.883
