# Supplementary material for: Differential alternative splicing coupled to nonsense-mediated decay of mRNA ensures dietary restriction-induced longevity
Source: Nat Commun. 2017 Aug 21;8:306. doi: 10.1038/s41467-017-00370-5 (PMC5563511; doi:10.1038/s41467-017-00370-5)
Supplement: Supplementary file 5 — Supplementary Data 4 [file 41467_2017_370_MOESM5_ESM.xlsx]

## Sheet: Data
Supplementary Data 4: Alternatively spliced junctions in eat-2(ad1116) on day 1, as determined by splicing index for Supplementary Figure 1B.
		R.P.K.M.								Normalised Intensity(NI)
		WT				eat-2(ad1116)				WT				eat-2(ad1116)				Statistical Analysis
Junction id	Gene	Rep 01	Rep 02	Rep 03	Rep 04	Rep 01	Rep 02	Rep 03	Rep 04	Rep 01	Rep 02	Rep 03	Rep 04	Rep 01	Rep 02	Rep 03	Rep 04	P-value	N.I. WT	N.I. eat-2(ad1116)	S.I.(log scale)
WBGene00000022.10.1-WBGene00000022.11.1	WBGene00000022	10.4434	0	10.7735	14.4329	105.733	89.1766	12.8316	16.3764	0.0454545	0	0.0408163	0.0379747	0.0847458	0.0720721	0.0540541	0.0461538	0.050721	0.0310614	0.0642564	1.04872
WBGene00000057.9.1-WBGene00000057.10.1	WBGene00000057	31.3301	42.4711	10.7735	19.2439	26.4333	11.1471	6.41581	5.45879	0.285714	0.5	0.25	0.5	0.277778	0.111111	0.111111	0.166667	0.0318002	0.383929	0.166667	-1.20387
WBGene00000070.5.1-WBGene00000070.6.1	WBGene00000070	0	0	0	0	21.1467	22.2941	0	21.8352	0	0	0	0	0.117647	0.1	0	0.190476	0.0406664	1e-05	0.102031	13.3167
WBGene00000095.2.1-WBGene00000095.3.1	WBGene00000095	15.665	0	21.5471	14.4329	37.0067	66.8824	44.9107	27.294	0.107143	0	0.129032	0.0612245	0.132075	0.193548	0.152174	0.138889	0.0453008	0.0743499	0.154172	1.05214
WBGene00000100.18.1-WBGene00000100.19.1	WBGene00000100	20.8867	42.4711	16.1603	28.8659	31.72	22.2941	6.41581	10.9176	0.0625	0.0526316	0.0357143	0.0571429	0.0273973	0.0196078	0.0153846	0.013986	0.00235613	0.0519972	0.0190939	-1.44532
WBGene00000164.6.1-WBGene00000164.7.1	WBGene00000164	5.22168	56.6282	21.5471	28.8659	31.72	44.5883	70.5739	76.4231	0.0192308	0.0930233	0.0769231	0.0594059	0.0588235	0.153846	0.177419	0.179487	0.0489211	0.0621458	0.142394	1.19616
WBGene00000225.7.1-WBGene00000225.8.1	WBGene00000225	36.5518	56.6282	32.3206	52.9208	37.0067	11.1471	6.41581	10.9176	0.159091	0.129032	0.171429	0.23913	0.0823529	0.0526316	0.0333333	0.0606061	0.00358373	0.174671	0.057231	-1.60977
WBGene00000237.4.1-WBGene00000237.5.1	WBGene00000237	10.4434	28.3141	0	0	68.7267	66.8824	12.8316	16.3764	0.0645161	0.0769231	0	0	0.12037	0.15	0.0769231	0.103448	0.0235525	0.0353598	0.112685	1.67211
WBGene00000253.ws200.10.1-WBGene00000253.ws200.11.1	WBGene00000253	5.22168	14.157	5.38677	9.62196	47.58	44.5883	12.8316	21.8352	0.0322581	0.025	0.05	0.0487805	0.0671642	0.0869565	0.0952381	0.1	0.00227511	0.0390096	0.0873397	1.16281
WBGene00000408.ws200.1.2-WBGene00000408.ws200.2.1	WBGene00000408	10.4434	14.157	0	4.81098	37.0067	22.2941	32.0791	10.9176	0.00732601	0.00460829	0	0.00192308	0.0142566	0.00858369	0.0129199	0.00497512	0.0444237	0.00346434	0.0101838	1.55562
WBGene00000421.8.1-WBGene00000421.9.2	WBGene00000421	0	28.3141	5.38677	4.81098	47.58	55.7354	32.0791	49.1291	0	0.0229885	0.0153846	0.00520833	0.0409091	0.0277778	0.046729	0.0330882	0.00748894	0.0108954	0.037126	1.76871
WBGene00000421.ws200.1.1-WBGene00000421.ws200.2.1	WBGene00000421	0	28.3141	5.38677	9.62196	63.44	89.1766	12.8316	60.0467	0	0.0229885	0.0153846	0.0104167	0.0545455	0.0444444	0.0186916	0.0404412	0.0224887	0.0121974	0.0395307	1.6964
WBGene00000482.3.1-WBGene00000482.4.1	WBGene00000482	5.22168	0	0	4.81098	31.72	33.4412	12.8316	38.2115	0.0769231	0	0	0.0344828	0.139535	0.107143	0.125	0.127273	0.00249687	0.0278515	0.124738	2.16307
WBGene00000526.1.1-WBGene00000526.2.1	WBGene00000526	10.4434	28.3141	0	4.81098	26.4333	11.1471	12.8316	21.8352	0.181818	0.222222	0	0.0769231	0.357143	0.25	0.181818	0.307692	0.050286	0.120241	0.274163	1.1891
WBGene00000548.10.1-WBGene00000548.11.1	WBGene00000548	5.22168	14.157	10.7735	4.81098	37.0067	78.0295	12.8316	43.6703	0.02	0.015625	0.0165289	0.00621118	0.0289256	0.0486111	0.0192308	0.030303	0.0449976	0.0145913	0.0317676	1.12245
WBGene00000564.4.1-WBGene00000564.5.1	WBGene00000564	15.665	14.157	21.5471	19.2439	74.0134	89.1766	25.6632	92.7995	0.0666667	0.047619	0.047619	0.0430108	0.119658	0.117647	0.0727273	0.130769	0.00534603	0.0512289	0.1102	1.10509
WBGene00000775.ws200.1.1-WBGene00000775.ws200.2.1	WBGene00000775	10.4434	42.4711	0	14.4329	58.1534	44.5883	25.6632	10.9176	0.08	0.12	0	0.12	0.164179	0.222222	0.2	0.153846	0.0176778	0.08	0.185062	1.20994
WBGene00000778.3.1-WBGene00000778.4.1	WBGene00000778	5.22168	0	5.38677	9.62196	21.1467	11.1471	12.8316	21.8352	0.2	0	0.2	0.333333	0.444444	1	0.5	0.571429	0.0211745	0.183333	0.628968	1.77852
WBGene00000803.7.1-WBGene00000803.8.1	WBGene00000803	0	14.157	10.7735	9.62196	42.2934	89.1766	32.0791	32.7528	0	0.0666667	0.0689655	0.0434783	0.142857	0.32	0.185185	0.12	0.0211653	0.0447776	0.192011	2.10034
WBGene00000803.9.1-WBGene00000803.10.1	WBGene00000803	20.8867	56.6282	16.1603	52.9208	26.4333	22.2941	6.41581	21.8352	0.173913	0.266667	0.103448	0.23913	0.0892857	0.08	0.037037	0.08	0.0175242	0.19579	0.0715807	-1.45166
WBGene00000834.2.1-WBGene00000834.3.1	WBGene00000834	5.22168	14.157	5.38677	14.4329	89.8734	78.0295	32.0791	43.6703	0.0175439	0.0107527	0.00625	0.0152284	0.0534591	0.0341463	0.0290698	0.0330579	0.00590275	0.0124437	0.0374333	1.58891
WBGene00000845.3.1-WBGene00000845.4.1	WBGene00000845	15.665	14.157	0	14.4329	68.7267	66.8824	44.9107	16.3764	0.130435	0.0588235	0	0.12	0.166667	0.25	0.212121	0.272727	0.0081279	0.0773146	0.225379	1.54354
WBGene00000857.6.1-WBGene00000857.7.1	WBGene00000857	31.3301	42.4711	26.9338	19.2439	15.86	11.1471	25.6632	10.9176	0.3	0.230769	0.416667	0.210526	0.1	0.0625	0.190476	0.0952381	0.016709	0.289491	0.112054	-1.36932
WBGene00000898.8.1-WBGene00000898.9.1	WBGene00000898	5.22168	56.6282	0	4.81098	79.3	133.765	44.9107	81.8819	0.0769231	0.0784314	0	0.0151515	0.0986842	0.110092	0.116667	0.0793651	0.0376673	0.0426265	0.101202	1.24742
WBGene00000908.16.1-WBGene00000908.17.1	WBGene00000908	10.4434	28.3141	21.5471	19.2439	5.28667	11.1471	0	5.45879	0.105263	0.08	0.166667	0.307692	0.010989	0.025641	0	0.0263158	0.0271516	0.164906	0.0157365	-3.38946
WBGene00000938.4.1-WBGene00000938.5.2	WBGene00000938	0	28.3141	10.7735	9.62196	52.8667	133.765	12.8316	43.6703	0	0.0238095	0.0196078	0.0135135	0.044843	0.0659341	0.0227273	0.0349345	0.0379262	0.0142327	0.0421097	1.56494
WBGene00000939.11.1-WBGene00000939.12.1	WBGene00000939	0	14.157	5.38677	14.4329	37.0067	44.5883	25.6632	43.6703	0	0.010989	0.00641026	0.0084507	0.022293	0.0151515	0.0158103	0.0164948	0.00866169	0.00646249	0.0174374	1.43202
WBGene00000989.ws200.5.1-WBGene00000989.ws200.6.1	WBGene00000989	26.1084	28.3141	5.38677	19.2439	0	0	6.41581	27.294	0.227273	0.4	0.25	0.210526	0	0	0.125	0.116279	0.00897858	0.27195	0.0603198	-2.17264
WBGene00001008.9.2-WBGene00001008.10.1	WBGene00001008	31.3301	99.0993	16.1603	38.4879	42.2934	22.2941	12.8316	27.294	0.0857143	0.155556	0.0810811	0.123077	0.0343348	0.0363636	0.0645161	0.0724638	0.0248673	0.111357	0.0519196	-1.10084
WBGene00001016.ws200.4.1-WBGene00001016.ws200.5.1	WBGene00001016	0	42.4711	26.9338	43.2988	74.0134	144.912	44.9107	81.8819	0	0.075	0.0531915	0.0703125	0.142857	0.113043	0.114754	0.0857143	0.0210523	0.049626	0.114092	1.20103
WBGene00001086.6.1-WBGene00001086.7.1	WBGene00001086	0	28.3141	10.7735	9.62196	31.72	55.7354	19.2474	38.2115	0	0.0909091	0.0625	0.0357143	0.113208	0.125	0.12	0.0744681	0.0354301	0.0472808	0.108169	1.19396
WBGene00001101.1.1-WBGene00001101.2.1	WBGene00001101	10.4434	28.3141	10.7735	4.81098	52.8667	66.8824	32.0791	54.5879	0.0645161	0.0526316	0.0588235	0.0188679	0.104167	0.113208	0.113636	0.111111	0.00104954	0.0487098	0.11053	1.18215
WBGene00001157.ws200.4.1-WBGene00001157.ws200.5.1	WBGene00001157	5.22168	28.3141	5.38677	0	31.72	33.4412	64.1581	32.7528	0.05	0.0645161	0.0163934	0	0.0923077	0.12	0.0625	0.0631579	0.0429254	0.0327274	0.0844914	1.36831
WBGene00001179.1.1-WBGene00001179.2.1	WBGene00001179	15.665	56.6282	21.5471	14.4329	42.2934	33.4412	6.41581	21.8352	0.125	0.235294	0.173913	0.272727	0.125	0.0909091	0.0526316	0.0952381	0.0215205	0.201734	0.0909447	-1.14939
WBGene00001179.4.1-WBGene00001179.5.1	WBGene00001179	5.22168	0	0	4.81098	42.2934	22.2941	12.8316	21.8352	0.0416667	0	0	0.0909091	0.125	0.0606061	0.105263	0.0952381	0.0472648	0.0331439	0.0965268	1.54219
WBGene00001335.2.1-WBGene00001335.3.1	WBGene00001335	5.22168	0	21.5471	67.3538	58.1534	33.4412	64.1581	92.7995	0.0217391	0	0.05	0.121739	0.15493	0.107143	0.138889	0.202381	0.0212746	0.0483696	0.150836	1.64081
WBGene00001441.1.1-WBGene00001441.2.1	WBGene00001441	10.4434	56.6282	0	0	58.1534	100.324	12.8316	16.3764	0.0465116	0.148148	0	0	0.108911	0.204545	0.133333	0.142857	0.050258	0.0486649	0.147412	1.5989
WBGene00001443.7.1-WBGene00001443.8.1	WBGene00001443	0	42.4711	0	14.4329	42.2934	156.059	38.4949	70.9643	0	0.0666667	0	0.0215827	0.057971	0.12069	0.0705882	0.062201	0.0402021	0.0220624	0.0778625	1.81934
WBGene00001446.1.1-WBGene00001446.2.1	WBGene00001446	15.665	14.157	0	9.62196	21.1467	66.8824	25.6632	38.2115	0.15	0.1	0	0.105263	0.363636	0.4	0.307692	0.241379	0.00221375	0.0888158	0.328177	1.88559
WBGene00001479.2.1-WBGene00001479.3.1	WBGene00001479	15.665	84.9422	5.38677	28.8659	74.0134	144.912	44.9107	81.8819	0.0909091	0.157895	0.0294118	0.0869565	0.164706	0.371429	0.21875	0.288462	0.0170681	0.091293	0.260837	1.51457
WBGene00001559.12.1-WBGene00001559.13.1	WBGene00001559	26.1084	56.6282	16.1603	9.62196	21.1467	11.1471	12.8316	21.8352	0.172414	0.137931	0.125	0.08	0.04	0.0238095	0.0740741	0.0727273	0.0155706	0.128836	0.0526527	-1.29096
WBGene00001560.16.1-WBGene00001560.17.1	WBGene00001560	5.22168	0	0	4.81098	47.58	111.471	12.8316	43.6703	0.0119048	0	0	0.0232558	0.0240642	0.0578035	0.0606061	0.0522876	0.0074469	0.00879014	0.0486903	2.46968
WBGene00001560.8.1-WBGene00001560.9.1	WBGene00001560	5.22168	14.157	0	0	37.0067	89.1766	6.41581	21.8352	0.0119048	0.0138889	0	0	0.0187166	0.0462428	0.030303	0.0261438	0.0135266	0.00644841	0.0303515	2.23475
WBGene00001561.ws200.4.1-WBGene00001561.ws200.5.2	WBGene00001561	0	0	0	19.2439	31.72	55.7354	19.2474	21.8352	0	0	0	0.036036	0.06	0.0515464	0.0441176	0.0220994	0.0265998	0.00900901	0.0444409	2.30245
WBGene00001565.17.1-WBGene00001565.18.1	WBGene00001565	5.22168	0	0	9.62196	47.58	22.2941	12.8316	60.0467	0.05	0	0	0.0465116	0.118421	0.0540541	0.0952381	0.122222	0.0128521	0.0241279	0.0974839	2.01446
WBGene00001567.2.1-WBGene00001567.3.1	WBGene00001567	57.4385	113.256	16.1603	9.62196	37.0067	0	6.41581	5.45879	0.152778	0.285714	0.142857	0.125	0.0853659	0	0.0434783	0.047619	0.0174628	0.176587	0.0441158	-2.00101
WBGene00001568.2.1-WBGene00001568.3.1	WBGene00001568	5.22168	28.3141	37.7074	19.2439	58.1534	100.324	51.3265	76.4231	0.0163934	0.0192308	0.0305677	0.0097561	0.0544554	0.0497238	0.0274914	0.0358056	0.02345	0.018987	0.0418691	1.14087
WBGene00001592.ws200.1.1-WBGene00001592.ws200.2.1	WBGene00001592	5.22168	14.157	0	0	26.4333	44.5883	6.41581	5.45879	0.030303	0.0588235	0	0	0.166667	0.210526	0.0909091	0.111111	0.00707754	0.0222816	0.144803	2.70017
WBGene00001596.17.1-WBGene00001596.18.1	WBGene00001596	0	42.4711	53.8677	38.4879	126.88	267.53	57.7423	212.893	0	0.0294118	0.0325733	0.0434783	0.0550459	0.0626632	0.0538922	0.0466507	0.0287217	0.0263658	0.054563	1.04926
WBGene00001623.ws200.2.1-WBGene00001623.ws200.3.1	WBGene00001623	0	14.157	0	0	37.0067	33.4412	44.9107	38.2115	0	0.166667	0	0	0.2	0.428571	0.333333	0.233333	0.0082429	0.0416667	0.29881	2.84226
WBGene00001651.16.1-WBGene00001651.17.1	WBGene00001651	0	14.157	10.7735	0	95.16	55.7354	12.8316	38.2115	0	0.015873	0.0425532	0	0.0659341	0.042735	0.04	0.0482759	0.0245238	0.0146066	0.0492362	1.7531
WBGene00001651.22.1-WBGene00001651.23.1	WBGene00001651	5.22168	14.157	5.38677	14.4329	68.7267	78.0295	32.0791	43.6703	0.0333333	0.015873	0.0212766	0.0422535	0.047619	0.0598291	0.1	0.0551724	0.0291314	0.0281841	0.0656551	1.22003
WBGene00001660.1.1-WBGene00001660.2.1	WBGene00001660	5.22168	0	21.5471	14.4329	37.0067	66.8824	38.4949	32.7528	0.0243902	0	0.0506329	0.0306122	0.0402299	0.0674157	0.0722892	0.0526316	0.0469336	0.0264089	0.0581416	1.13855
WBGene00001709.3.1-WBGene00001709.4.1	WBGene00001709	0	0	0	0	15.86	55.7354	0	27.294	0	0	0	0	0.176471	0.357143	0	0.192308	0.0473998	1e-05	0.18148	14.1475
WBGene00001811.ws200.8.1-WBGene00001811.ws200.9.1	WBGene00001811	0	0	16.1603	14.4329	10.5733	33.4412	44.9107	27.294	0	0	0.157895	0.130435	0.1	0.230769	0.269231	0.294118	0.0456474	0.0720824	0.223529	1.63274
WBGene00001814.3.1-WBGene00001814.4.1	WBGene00001814	41.7734	0	16.1603	24.0549	63.44	78.0295	51.3265	43.6703	0.102564	0	0.0422535	0.0649351	0.108108	0.104478	0.111111	0.1	0.0479425	0.0524382	0.105924	1.01434
WBGene00001833.4.1-WBGene00001833.5.1	WBGene00001833	5.22168	14.157	10.7735	4.81098	52.8667	78.0295	44.9107	81.8819	0.05	0.0454545	0.021978	0.00497512	0.0952381	0.0654206	0.0769231	0.078534	0.00732047	0.0306019	0.0790289	1.36876
WBGene00001997.ws200.2.1-WBGene00001997.ws200.3.1	WBGene00001997	0	28.3141	16.1603	28.8659	26.4333	55.7354	25.6632	60.0467	0	0.0434783	0.0294118	0.0375	0.0537634	0.0675676	0.040404	0.0705128	0.0425373	0.0275975	0.058062	1.07306
WBGene00002173.19.1-WBGene00002173.20.1	WBGene00002173	0	28.3141	0	4.81098	42.2934	55.7354	19.2474	21.8352	0	0.0217391	0	0.0185185	0.0209424	0.0318471	0.0588235	0.0481928	0.0268054	0.0100644	0.0399515	1.98899
WBGene00002174.19.1-WBGene00002174.20.1	WBGene00002174	0	14.157	5.38677	0	42.2934	55.7354	19.2474	27.294	0	0.0128205	0.0181818	0	0.0168776	0.0257732	0.04	0.0416667	0.0209071	0.00775058	0.0310794	2.00358
WBGene00002188.7.1-WBGene00002188.8.1	WBGene00002188	10.4434	0	0	0	52.8667	33.4412	25.6632	5.45879	0.2	0	0	0	0.16129	0.3	0.190476	0.333333	0.0234998	0.05	0.246275	2.30027
WBGene00002216.7.1-WBGene00002216.8.1	WBGene00002216	5.22168	56.6282	0	4.81098	79.3	55.7354	12.8316	16.3764	0.0588235	0.0952381	0	0.0526316	0.138889	0.217391	0.166667	0.12	0.00920482	0.0516733	0.160737	1.63721
WBGene00002217.13.1-WBGene00002217.14.1	WBGene00002217	5.22168	28.3141	5.38677	9.62196	52.8667	100.324	32.0791	21.8352	0.0416667	0.0363636	0.0416667	0.0465116	0.0694444	0.0967742	0.128205	0.0769231	0.00836363	0.0415521	0.0928367	1.15977
WBGene00002239.9.1-WBGene00002239.10.1	WBGene00002239	20.8867	42.4711	10.7735	43.2988	26.4333	11.1471	12.8316	21.8352	0.166667	0.09375	0.111111	0.155172	0.0684932	0.0333333	0.0487805	0.0869565	0.013656	0.131675	0.0593909	-1.14867
WBGene00002245.2.1-WBGene00002245.3.1	WBGene00002245	5.22168	14.157	21.5471	4.81098	26.4333	78.0295	19.2474	49.1291	0.00917431	0.0108696	0.0140351	0.00401606	0.0179211	0.0341463	0.015	0.0231362	0.0325242	0.00952376	0.0225509	1.24358
WBGene00002295.1.1-WBGene00002295.2.1	WBGene00002295	0	0	0	0	21.1467	11.1471	6.41581	21.8352	0	0	0	0	0.0519481	0.0212766	0.0454545	0.0634921	0.00219317	1e-05	0.0455428	12.153
WBGene00002295.12.1-WBGene00002295.13.1	WBGene00002295	0	0	0	0	42.2934	22.2941	0	32.7528	0	0	0	0	0.103896	0.0425532	0	0.0952381	0.0472333	1e-05	0.0604218	12.5609
WBGene00002497.ws200.5.1-WBGene00002497.ws200.6.1	WBGene00002497	5.22168	42.4711	5.38677	4.81098	26.4333	55.7354	19.2474	43.6703	0.0625	0.136364	0.0714286	0.0333333	0.192308	0.227273	0.136364	0.285714	0.0123825	0.0759064	0.210415	1.47094
WBGene00002583.10.1-WBGene00002583.11.1	WBGene00002583	0	14.157	5.38677	4.81098	42.2934	55.7354	19.2474	65.5055	0	0.010101	0.00714286	0.00355872	0.0208333	0.016835	0.0157068	0.0259179	0.00371477	0.00520065	0.0198233	1.93043
WBGene00002583.13.1-WBGene00002583.14.1	WBGene00002583	0	14.157	10.7735	4.81098	52.8667	55.7354	12.8316	60.0467	0	0.010101	0.0142857	0.00355872	0.0260417	0.016835	0.0104712	0.0237581	0.0419241	0.00698636	0.0192765	1.46423
WBGene00002583.3.1-WBGene00002583.4.1	WBGene00002583	0	0	10.7735	0	52.8667	100.324	19.2474	32.7528	0	0	0.0142857	0	0.0260417	0.030303	0.0157068	0.012959	0.017695	0.00357143	0.0212526	2.57307
WBGene00002583.6.1-WBGene00002583.7.1	WBGene00002583	0	28.3141	10.7735	14.4329	84.5867	111.471	19.2474	70.9643	0	0.020202	0.0142857	0.0106762	0.0416667	0.03367	0.0157068	0.0280778	0.0368176	0.011291	0.0297803	1.39919
WBGene00002978.4.2-WBGene00002978.5.1	WBGene00002978	208.867	198.199	43.0941	91.4087	137.453	234.089	186.059	163.764	0.00577534	0.00624442	0.00202634	0.00819672	0.00701376	0.0170732	0.0107527	0.0163845	0.0373034	0.00556071	0.012806	1.20348
WBGene00002979.3.1-WBGene00002979.4.1	WBGene00002979	46.9951	169.884	59.2545	48.1098	79.3	44.5883	38.4949	10.9176	0.128571	0.176471	0.183333	0.0909091	0.0986842	0.0555556	0.0882353	0.0196078	0.0302902	0.144821	0.0655207	-1.14425
WBGene00002988.4.1-WBGene00002988.5.1	WBGene00002988	15.665	14.157	5.38677	4.81098	68.7267	55.7354	51.3265	10.9176	0.157895	0.125	0.0769231	0.0555556	0.236364	0.333333	0.4	0.2	0.0102194	0.103843	0.292424	1.49366
WBGene00003002.13.1-WBGene00003002.14.1	WBGene00003002	10.4434	56.6282	43.0941	38.4879	37.0067	33.4412	6.41581	38.2115	0.0377358	0.045977	0.0326531	0.0142857	0.0231788	0.0142857	0.00413223	0.0123239	0.0484994	0.0326629	0.0134802	-1.27681
WBGene00003002.14.1-WBGene00003002.15.1	WBGene00003002	0	14.157	32.3206	72.1647	116.307	55.7354	70.5739	152.846	0	0.0114943	0.0244898	0.0267857	0.0728477	0.0238095	0.0454545	0.0492958	0.0345494	0.0156924	0.0478519	1.60851
WBGene00003007.3.1-WBGene00003007.4.1	WBGene00003007	41.7734	113.256	10.7735	28.8659	21.1467	11.1471	6.41581	10.9176	0.0941176	0.210526	0.0952381	0.125	0.0555556	0.0416667	0.0232558	0.0625	0.0247623	0.131221	0.0457445	-1.52033
WBGene00003011.11.1-WBGene00003011.12.1	WBGene00003011	10.4434	28.3141	21.5471	62.5428	21.1467	22.2941	19.2474	16.3764	0.153846	0.142857	0.153846	0.236364	0.097561	0.0645161	0.107143	0.0681818	0.0111254	0.171728	0.0843504	-1.02566
WBGene00003060.ws200.2.1-WBGene00003060.ws200.4.1	WBGene00003060	0	0	16.1603	28.8659	42.2934	44.5883	12.8316	65.5055	0	0	0.0967742	0.0545455	0.135593	0.0888889	0.08	0.122449	0.0432142	0.0378299	0.106733	1.49641
WBGene00003087.3.1-WBGene00003087.4.1	WBGene00003087	15.665	28.3141	21.5471	24.0549	84.5867	122.618	38.4949	49.1291	0.0545455	0.0571429	0.0470588	0.0454545	0.195122	0.255814	0.0952381	0.072	0.0533544	0.0510504	0.154544	1.59802
WBGene00003258.ws200.8.1-WBGene00003258.ws200.9.1	WBGene00003258	5.22168	0	32.3206	86.5977	95.16	111.471	57.7423	152.846	0.0222222	0	0.0348837	0.0666667	0.0962567	0.0684932	0.054878	0.0924092	0.0328804	0.0309432	0.0780093	1.33402
WBGene00003394.ws200.4.1-WBGene00003394.ws200.5.1	WBGene00003394	5.22168	0	5.38677	24.0549	21.1467	22.2941	12.8316	21.8352	0.0714286	0	0.0454545	0.131579	0.133333	0.25	0.142857	0.235294	0.020292	0.0621155	0.190371	1.61579
WBGene00003400.9.1-WBGene00003400.10.1	WBGene00003400	5.22168	0	5.38677	9.62196	47.58	33.4412	19.2474	38.2115	0.0666667	0	0.0625	0.0869565	0.136364	0.0909091	0.157895	0.159091	0.0157988	0.0540308	0.136065	1.33244
WBGene00003409.2.1-WBGene00003409.3.1	WBGene00003409	0	0	5.38677	0	31.72	66.8824	12.8316	5.45879	0	0	0.0204082	0	0.0375	0.08	0.0322581	0.0172414	0.043663	0.00510204	0.0417499	3.03263
WBGene00003497.ws200.12.1-WBGene00003497.ws200.13.1	WBGene00003497	31.3301	42.4711	0	9.62196	153.313	234.089	19.2474	87.3407	0.0779221	0.0306122	0	0.020202	0.0892308	0.102439	0.075	0.109589	0.0144717	0.0321841	0.0940647	1.54731
WBGene00003515.3.1-WBGene00003515.4.1	WBGene00003515	0	0	0	0	58.1534	55.7354	0	5.45879	0	0	0	0	0.268293	0.238095	0	0.125	0.0413108	1e-05	0.157847	13.9462
WBGene00003518.9.1-WBGene00003518.10.1	WBGene00003518	10.4434	14.157	21.5471	28.8659	68.7267	66.8824	64.1581	43.6703	0.0555556	0.030303	0.142857	0.176471	0.151163	0.214286	0.238095	0.242424	0.0350469	0.101297	0.211492	1.06201
WBGene00003526.ws200.1.1-WBGene00003526.ws200.2.1	WBGene00003526	20.8867	70.7852	16.1603	14.4329	10.5733	0	0	0	0.222222	0.3125	0.5	0.3	0.04	0	0	0	0.0016397	0.333681	0.01	-5.0604
WBGene00003553.ws200.8.1-WBGene00003553.ws200.9.1	WBGene00003553	26.1084	42.4711	10.7735	48.1098	111.02	66.8824	32.0791	0	0.0574713	0.0769231	0.0666667	0.0775194	0.0403846	0.0375	0.0320513	0	0.00689979	0.0696451	0.027484	-1.34143
WBGene00003617.2.1-WBGene00003617.3.1	WBGene00003617	0	0	5.38677	0	31.72	66.8824	38.4949	5.45879	0	0	0.142857	0	0.176471	0.285714	0.25	0.0555556	0.0456116	0.0357143	0.191935	2.42604
WBGene00003618.ws200.7.1-WBGene00003618.ws200.8.1	WBGene00003618	5.22168	0	5.38677	4.81098	68.7267	66.8824	57.7423	98.2583	0.0333333	0	0.0769231	0.03125	0.125	0.12	0.113924	0.152542	0.00211773	0.0353766	0.127867	1.85378
WBGene00003624.7.1-WBGene00003624.8.1	WBGene00003624	5.22168	14.157	10.7735	9.62196	42.2934	55.7354	19.2474	21.8352	0.0322581	0.0625	0.0833333	0.08	0.108108	0.217391	0.142857	0.105263	0.0329233	0.0645228	0.143405	1.15221
WBGene00003625.5.1-WBGene00003625.6.1	WBGene00003625	41.7734	141.57	43.0941	62.5428	111.02	33.4412	57.7423	5.45879	0.186047	0.142857	0.242424	0.19403	0.0967742	0.0491803	0.105882	0.0204082	0.00511035	0.191339	0.0680613	-1.49122
WBGene00003628.ws200.5.1-WBGene00003628.ws200.6.1	WBGene00003628	26.1084	28.3141	10.7735	19.2439	142.74	66.8824	51.3265	70.9643	0.0666667	0.030303	0.0384615	0.0357143	0.109756	0.0869565	0.0695652	0.0884354	0.00740784	0.0427864	0.0886783	1.05143
WBGene00003647.2.1-WBGene00003647.3.1	WBGene00003647	5.22168	14.157	0	4.81098	10.5733	11.1471	25.6632	21.8352	0.0909091	0.125	0	0.0454545	0.166667	0.1	0.173913	0.222222	0.0351065	0.0653409	0.1657	1.34252
WBGene00003647.6.1-WBGene00003647.7.1	WBGene00003647	20.8867	28.3141	16.1603	19.2439	10.5733	0	12.8316	5.45879	0.363636	0.25	0.272727	0.181818	0.166667	0	0.0869565	0.0555556	0.0100069	0.267045	0.0772947	-1.78864
WBGene00003669.4.1-WBGene00003669.5.1	WBGene00003669	5.22168	28.3141	0	4.81098	26.4333	55.7354	64.1581	54.5879	0.0416667	0.08	0	0.0333333	0.0724638	0.185185	0.133333	0.0877193	0.0367006	0.03875	0.119675	1.62685
WBGene00003678.3.1-WBGene00003678.4.1	WBGene00003678	20.8867	14.157	5.38677	14.4329	126.88	55.7354	51.3265	92.7995	0.0833333	0.0294118	0.0454545	0.107143	0.224299	0.106383	0.173913	0.193182	0.0122917	0.0663356	0.174444	1.39491
WBGene00003694.3.1-WBGene00003694.4.1	WBGene00003694	46.9951	84.9422	43.0941	33.6769	42.2934	55.7354	25.6632	10.9176	0.243243	0.1875	0.347826	0.269231	0.131148	0.227273	0.0833333	0.0645161	0.0335408	0.26195	0.126567	-1.04939
WBGene00003707.ws200.6.1-WBGene00003707.ws200.7.1	WBGene00003707	0	0	5.38677	0	21.1467	22.2941	38.4949	16.3764	0	0	0.142857	0	0.25	0.333333	0.428571	0.12	0.0160678	0.0357143	0.282976	2.98611
WBGene00003716.ws200.6.1-WBGene00003716.ws200.7.1	WBGene00003716	5.22168	28.3141	0	0	21.1467	22.2941	25.6632	43.6703	0.142857	0.2	0	0	0.190476	0.222222	0.285714	0.4	0.0333717	0.0857143	0.274603	1.67974
WBGene00003723.2.1-WBGene00003723.3.1	WBGene00003723	26.1084	28.3141	21.5471	14.4329	26.4333	33.4412	6.41581	5.45879	0.238095	0.4	0.333333	0.2	0.166667	0.1875	0.0526316	0.0322581	0.0225602	0.292857	0.109764	-1.41579
WBGene00003731.ws200.10.1-WBGene00003731.ws200.11.2	WBGene00003731	20.8867	70.7852	21.5471	38.4879	31.72	33.4412	38.4949	0	0.266667	0.263158	0.25	0.4	0.193548	0.157895	0.157895	0	0.0238473	0.294956	0.127334	-1.21188
WBGene00003732.ws200.12.1-WBGene00003732.ws200.13.2	WBGene00003732	31.3301	42.4711	21.5471	19.2439	42.2934	33.4412	0	0	0.2	0.125	0.25	0.173913	0.106667	0.1	0	0	0.0141423	0.187228	0.0516667	-1.85749
WBGene00003733.2.1-WBGene00003733.3.1	WBGene00003733	20.8867	14.157	10.7735	9.62196	58.1534	78.0295	32.0791	21.8352	0.0416667	0.0169492	0.0454545	0.0186916	0.0662651	0.0875	0.116279	0.0512821	0.020839	0.0306905	0.0803315	1.38817
WBGene00003735.ws200.2.2-WBGene00003735.ws200.3.1	WBGene00003735	20.8867	0	16.1603	4.81098	63.44	22.2941	19.2474	21.8352	0.111111	0	0.136364	0.037037	0.206897	0.117647	0.15	0.166667	0.0514371	0.071128	0.160303	1.17231
WBGene00003786.ws200.3.2-WBGene00003786.ws200.8.2	WBGene00003786	0	0	0	14.4329	42.2934	11.1471	32.0791	27.294	0	0	0	0.0132743	0.0288809	0.00318471	0.0276243	0.0210084	0.0475811	0.00331858	0.0201746	2.6039
WBGene00003792.9.1-WBGene00003792.10.1	WBGene00003792	0	28.3141	21.5471	9.62196	42.2934	66.8824	44.9107	76.4231	0	0.0240964	0.0236686	0.00858369	0.030888	0.0309278	0.0448718	0.0440252	0.0159245	0.0140872	0.0376782	1.41935
WBGene00003824.7.1-WBGene00003824.8.1	WBGene00003824	5.22168	14.157	10.7735	4.81098	63.44	144.912	19.2474	87.3407	0.00806452	0.008	0.00561798	0.00251889	0.0225141	0.0361111	0.0141509	0.024024	0.00842898	0.00605035	0.0242	1.99992
WBGene00003911.9.1-WBGene00003911.10.1	WBGene00003911	46.9951	56.6282	32.3206	24.0549	26.4333	22.2941	12.8316	27.294	0.0909091	0.08	0.0895522	0.0657895	0.0413223	0.031746	0.037037	0.0364964	0.000325432	0.0815627	0.0366504	-1.15408
WBGene00004000.ws200.7.1-WBGene00004000.ws200.8.1	WBGene00004000	36.5518	127.413	5.38677	9.62196	52.8667	33.4412	0	0	0.104478	0.121622	0.166667	0.125	0.0645161	0.038961	0	0	0.0023866	0.129441	0.0258693	-2.32298
WBGene00004023.ws200.1.1-WBGene00004023.ws200.2.1	WBGene00004023	20.8867	14.157	0	4.81098	15.86	78.0295	19.2474	32.7528	0.108108	0.0555556	0	0.030303	0.09375	0.175	0.1	0.115385	0.0489815	0.0484917	0.121034	1.3196
WBGene00004025.7.1-WBGene00004025.8.1	WBGene00004025	36.5518	70.7852	21.5471	52.9208	21.1467	33.4412	19.2474	27.294	0.166667	0.108696	0.181818	0.169231	0.0481928	0.0697674	0.0666667	0.125	0.0143712	0.156603	0.0774067	-1.01658
WBGene00004063.1.1-WBGene00004063.3.1	WBGene00004063	15.665	42.4711	64.6412	33.6769	42.2934	33.4412	12.8316	38.2115	0.0967742	0.0731707	0.103448	0.0397727	0.0526316	0.03125	0.021978	0.0348259	0.0338774	0.0782915	0.0351714	-1.15445
WBGene00004095.6.1-WBGene00004095.7.1	WBGene00004095	10.4434	28.3141	32.3206	24.0549	68.7267	156.059	44.9107	109.176	0.0285714	0.0240964	0.0265487	0.0189394	0.0548523	0.0714286	0.0454545	0.0481928	0.00265371	0.024539	0.0549821	1.16389
WBGene00004108.ws200.1.1-WBGene00004108.ws200.2.1	WBGene00004108	0	0	0	4.81098	42.2934	33.4412	12.8316	38.2115	0	0	0	0.0625	0.102564	0.0638298	0.0588235	0.0721649	0.018987	0.015625	0.0743456	2.25039
WBGene00004121.16.1-WBGene00004121.17.1	WBGene00004121	0	14.157	16.1603	14.4329	31.72	44.5883	32.0791	38.2115	0	0.025641	0.0447761	0.0416667	0.0491803	0.0689655	0.0892857	0.0648148	0.0226814	0.028021	0.0680616	1.28033
WBGene00004121.21.1-WBGene00004121.22.1	WBGene00004121	15.665	42.4711	26.9338	43.2988	31.72	22.2941	19.2474	32.7528	0.115385	0.0769231	0.0746269	0.125	0.0491803	0.0344828	0.0535714	0.0555556	0.0113536	0.0979836	0.0481975	-1.02358
WBGene00004161.5.1-WBGene00004161.6.1	WBGene00004161	0	14.157	5.38677	4.81098	31.72	55.7354	19.2474	10.9176	0	0.0384615	0.025641	0.0285714	0.075	0.119048	0.0967742	0.0392157	0.0199694	0.0231685	0.0825094	1.83239
WBGene00004166.4.1-WBGene00004166.5.1	WBGene00004166	0	0	5.38677	4.81098	31.72	11.1471	12.8316	60.0467	0	0	0.00555556	0.00285714	0.0269058	0.00404858	0.0112994	0.0212766	0.0398091	0.00210317	0.0158826	2.91681
WBGene00004202.1.1-WBGene00004202.2.1	WBGene00004202	20.8867	42.4711	37.7074	28.8659	0	11.1471	19.2474	10.9176	0.142857	0.176471	0.184211	0.15	0	0.0526316	0.111111	0.0540541	0.00461081	0.163385	0.0544492	-1.58529
WBGene00004213.18.1-WBGene00004213.19.1	WBGene00004213	10.4434	28.3141	5.38677	0	37.0067	33.4412	12.8316	21.8352	0.125	0.117647	0.111111	0	0.170732	0.176471	0.2	0.285714	0.0237146	0.0884395	0.208229	1.23541
WBGene00004228.7.1-WBGene00004228.8.1	WBGene00004228	5.22168	14.157	0	14.4329	58.1534	44.5883	6.41581	32.7528	0.0625	0.047619	0	0.12	0.166667	0.222222	0.166667	0.333333	0.0120989	0.0575298	0.222222	1.94962
WBGene00004237.11.1-WBGene00004237.12.1	WBGene00004237	5.22168	14.157	0	9.62196	52.8667	22.2941	38.4949	49.1291	0.0322581	0.0333333	0	0.0540541	0.0961538	0.0869565	0.3	0.183673	0.0357611	0.0299114	0.166696	2.47845
WBGene00004254.5.1-WBGene00004254.6.1	WBGene00004254	5.22168	14.157	5.38677	9.62196	68.7267	100.324	6.41581	70.9643	0.0192308	0.016129	0.00568182	0.00790514	0.045614	0.0424528	0.00869565	0.0436242	0.0510245	0.0122367	0.0350967	1.52012
WBGene00004323.8.1-WBGene00004323.9.1	WBGene00004323	0	0	48.4809	105.842	121.593	144.912	115.485	147.387	0	0	0.0789474	0.106796	0.129944	0.106557	0.107784	0.112971	0.0511492	0.0464359	0.114314	1.29969
WBGene00004348.3.1-WBGene00004348.4.1	WBGene00004348	5.22168	28.3141	0	9.62196	26.4333	44.5883	12.8316	38.2115	0.1	0.153846	0	0.0307692	0.217391	0.25	0.1	0.25	0.0364274	0.0711538	0.204348	1.52202
WBGene00004369.9.1-WBGene00004369.10.1	WBGene00004369	0	0	0	0	37.0067	66.8824	0	16.3764	0	0	0	0	0.25	0.230769	0	0.136364	0.0355007	1e-05	0.154283	13.9133
WBGene00004371.2.1-WBGene00004371.3.1	WBGene00004371	0	0	0	0	15.86	44.5883	6.41581	21.8352	0	0	0	0	0.0535714	0.097561	0.0434783	0.0481928	0.00278802	1e-05	0.0607009	12.5675
WBGene00004377.16.1-WBGene00004377.16.3	WBGene00004377	26.1084	28.3141	37.7074	91.4087	0	33.4412	25.6632	49.1291	0.135135	0.0869565	0.0813953	0.132867	0	0.0508475	0.05	0.0638298	0.0150836	0.109089	0.0411693	-1.40586
WBGene00004681.12.1-WBGene00004681.13.1	WBGene00004681	31.3301	99.0993	53.8677	67.3538	42.2934	100.324	25.6632	54.5879	0.0588235	0.0424242	0.0383142	0.0381471	0.0190476	0.0258621	0.0168776	0.0206186	0.0039773	0.0444273	0.0206015	-1.1087
WBGene00004727.10.1-WBGene00004727.11.1	WBGene00004727	36.5518	99.0993	37.7074	67.3538	31.72	22.2941	57.7423	43.6703	0.142857	0.134615	0.0795455	0.104478	0.0327869	0.0246914	0.0865385	0.0446927	0.0142976	0.115374	0.0471774	-1.29015
WBGene00004735.3.1-WBGene00004735.4.1	WBGene00004735	5.22168	28.3141	10.7735	4.81098	37.0067	66.8824	19.2474	16.3764	0.0188679	0.0526316	0.0416667	0.0222222	0.0492958	0.107143	0.107143	0.0652174	0.028158	0.0338471	0.0821997	1.2801
WBGene00004767.15.1-WBGene00004767.16.1	WBGene00004767	26.1084	28.3141	70.028	52.9208	10.5733	55.7354	25.6632	21.8352	0.0185185	0.01	0.0208668	0.0170015	0.00346021	0.0107991	0.00823045	0.00457666	0.0143241	0.0165967	0.00676661	-1.29439
WBGene00004855.7.1-WBGene00004855.8.1	WBGene00004855	0	14.157	5.38677	4.81098	89.8734	111.471	19.2474	32.7528	0	0.0333333	0.0294118	0.0106383	0.0894737	0.0934579	0.0447761	0.0352941	0.0311886	0.0183458	0.0657505	1.84155
WBGene00004858.4.1-WBGene00004858.5.1	WBGene00004858	10.4434	28.3141	0	14.4329	63.44	33.4412	38.4949	21.8352	0.0363636	0.037037	0	0.0517241	0.0722892	0.0441176	0.08	0.0689655	0.0405274	0.0312812	0.0663431	1.08465
WBGene00004860.5.1-WBGene00004860.6.1	WBGene00004860	10.4434	28.3141	0	0	63.44	78.0295	25.6632	27.294	0.105263	0.0625	0	0	0.0983607	0.162791	0.0930233	0.128205	0.0410601	0.0419408	0.120595	1.52374
WBGene00004862.20.1-WBGene00004862.21.1	WBGene00004862	0	28.3141	10.7735	14.4329	42.2934	100.324	51.3265	98.2583	0	0.0408163	0.030303	0.0365854	0.0377358	0.0647482	0.108108	0.0674157	0.0480868	0.0269262	0.069502	1.36804
WBGene00004862.7.1-WBGene00004862.8.1	WBGene00004862	0	0	10.7735	0	42.2934	111.471	12.8316	32.7528	0	0	0.030303	0	0.0377358	0.0719424	0.027027	0.0224719	0.0543819	0.00757576	0.0397943	2.3931
WBGene00004879.10.1-WBGene00004879.11.1	WBGene00004879	0	0	5.38677	4.81098	31.72	55.7354	19.2474	38.2115	0	0	0.00632911	0.00416667	0.0209059	0.016835	0.0227273	0.0174564	0.000206301	0.00262395	0.0194811	2.89226
WBGene00004894.3.1-WBGene00004894.4.1	WBGene00004894	31.3301	56.6282	16.1603	28.8659	10.5733	22.2941	6.41581	27.294	0.333333	0.444444	0.5	0.333333	0.0869565	0.125	0.1	0.416667	0.0477549	0.402778	0.182156	-1.14481
WBGene00004900.2.1-WBGene00004900.3.1	WBGene00004900	31.3301	14.157	26.9338	19.2439	68.7267	156.059	44.9107	131.011	0.09375	0.030303	0.116279	0.0526316	0.110169	0.241379	0.145833	0.266667	0.0315674	0.0732409	0.191012	1.38294
WBGene00004946.ws200.10.1-WBGene00004946.ws200.11.1	WBGene00004946	15.665	28.3141	0	9.62196	42.2934	89.1766	25.6632	49.1291	0.0322581	0.019802	0	0.00809717	0.0363636	0.0536913	0.0253165	0.0348837	0.0496257	0.0150393	0.0375638	1.32061
WBGene00005644.1.1-WBGene00005644.2.1	WBGene00005644	20.8867	28.3141	0	0	31.72	55.7354	6.41581	5.45879	0.4	0.285714	0	0	0.333333	1	1	1	0.0146712	0.171429	0.833333	2.28128
WBGene00005644.2.1-WBGene00005644.3.1	WBGene00005644	26.1084	56.6282	10.7735	4.81098	52.8667	0	0	0	0.5	0.571429	1	1	0.555556	0	0	0	0.0174785	0.767857	0.138889	-2.46691
WBGene00005655.ws200.1.1-WBGene00005655.ws200.3.1	WBGene00005655	10.4434	28.3141	0	0	26.4333	78.0295	19.2474	21.8352	0.117647	0.142857	0	0	0.125	0.304348	0.157895	0.25	0.0422429	0.0651261	0.209311	1.68434
WBGene00006349.11.1-WBGene00006349.12.1	WBGene00006349	5.22168	0	16.1603	14.4329	52.8667	33.4412	32.0791	70.9643	0.0285714	0	0.027027	0.0294118	0.0869565	0.0422535	0.0769231	0.0691489	0.00720139	0.0212526	0.0688205	1.6952
WBGene00006349.2.1-WBGene00006349.3.1	WBGene00006349	5.22168	0	16.1603	9.62196	47.58	55.7354	6.41581	70.9643	0.0285714	0	0.027027	0.0196078	0.0782609	0.0704225	0.0153846	0.0691489	0.0472118	0.0188016	0.0583042	1.63274
WBGene00006353.ws200.1.1-WBGene00006353.ws200.2.1	WBGene00006353	26.1084	14.157	21.5471	43.2988	68.7267	44.5883	89.8214	125.552	0.0657895	0.04	0.045977	0.0714286	0.110169	0.0833333	0.119658	0.164286	0.0137578	0.0557988	0.119362	1.09704
WBGene00006364.18.1-WBGene00006364.19.1	WBGene00006364	5.22168	14.157	21.5471	28.8659	15.86	0	12.8316	16.3764	0.0909091	0.04	0.105263	0.136364	0.0394737	0	0.05	0.0508475	0.0476782	0.093134	0.0350803	-1.40865
WBGene00006364.9.1-WBGene00006364.10.1	WBGene00006364	0	14.157	5.38677	14.4329	42.2934	33.4412	25.6632	27.294	0	0.04	0.0263158	0.0681818	0.105263	0.0666667	0.1	0.0847458	0.0156352	0.0336244	0.0891689	1.40703
WBGene00006369.2.1-WBGene00006369.3.1	WBGene00006369	5.22168	42.4711	21.5471	4.81098	74.0134	78.0295	38.4949	76.4231	0.0384615	0.130435	0.056338	0.0123457	0.141414	0.134615	0.111111	0.126126	0.0388833	0.059395	0.128317	1.1113
WBGene00006382.8.1-WBGene00006382.9.1	WBGene00006382	0	14.157	16.1603	38.4879	58.1534	55.7354	32.0791	60.0467	0	0.03125	0.0422535	0.0824742	0.114583	0.0735294	0.0714286	0.0887097	0.0506907	0.0389944	0.0870627	1.15879
WBGene00006383.ws200.5.1-WBGene00006383.ws200.6.1	WBGene00006383	26.1084	84.9422	70.028	43.2988	26.4333	55.7354	0	49.1291	0.25	0.5	0.317073	0.473684	0.238095	0.166667	0	0.25	0.0379333	0.385189	0.16369	-1.2346
WBGene00006410.2.1-WBGene00006410.4.1	WBGene00006410	5.22168	14.157	5.38677	9.62196	21.1467	22.2941	38.4949	27.294	0.0117647	0.0204082	0.0119048	0.0192308	0.031746	0.0333333	0.0705882	0.046729	0.0183775	0.0158271	0.0455991	1.52661
WBGene00006454.ws200.1.1-WBGene00006454.ws200.2.1	WBGene00006454	10.4434	14.157	0	4.81098	47.58	66.8824	19.2474	10.9176	0.117647	0.0555556	0	0.0357143	0.152542	0.214286	0.111111	0.0952381	0.0457356	0.0522292	0.143294	1.45605
WBGene00006462.7.1-WBGene00006462.8.1	WBGene00006462	5.22168	0	5.38677	0	21.1467	22.2941	19.2474	27.294	0.166667	0	0.142857	0	0.166667	0.153846	0.333333	0.416667	0.0515649	0.077381	0.267628	1.79018
WBGene00006467.3.1-WBGene00006467.4.1	WBGene00006467	0	14.157	0	9.62196	47.58	44.5883	12.8316	21.8352	0	0.125	0	0.285714	0.2	0.307692	0.4	0.4	0.0351684	0.102679	0.326923	1.67081
WBGene00006477.ws200.3.1-WBGene00006477.ws200.4.1	WBGene00006477	0	0	0	9.62196	21.1467	33.4412	12.8316	27.294	0	0	0	0.027027	0.05	0.0810811	0.04	0.0617284	0.0035822	0.00675676	0.0582024	3.10668
WBGene00006508.1.1-WBGene00006508.2.1	WBGene00006508	5.22168	28.3141	0	4.81098	42.2934	33.4412	25.6632	21.8352	0.00980392	0.0235294	0	0.00877193	0.0425532	0.0566038	0.0493827	0.0449438	0.000594933	0.0105263	0.0483709	2.20014
WBGene00006579.1.1-WBGene00006579.3.1	WBGene00006579	0	0	5.38677	4.81098	31.72	22.2941	12.8316	27.294	0	0	0.00502513	0.00480769	0.0226415	0.0111111	0.0194175	0.0114943	0.00530363	0.0024582	0.0161661	2.7173
WBGene00006602.4.1-WBGene00006602.5.1	WBGene00006602	0	14.157	5.38677	0	37.0067	55.7354	6.41581	10.9176	0	0.0243902	0.0263158	0	0.0416667	0.0746269	0.0294118	0.0377358	0.0360589	0.0126765	0.0458603	1.85509
WBGene00006640.5.1-WBGene00006640.6.1	WBGene00006640	5.22168	14.157	0	4.81098	52.8667	44.5883	12.8316	10.9176	0.0625	0.166667	0	0.0769231	0.25641	0.444444	0.222222	0.117647	0.0528372	0.0765224	0.260181	1.76556
WBGene00006646.3.1-WBGene00006646.4.1	WBGene00006646	10.4434	28.3141	32.3206	19.2439	10.5733	0	0	10.9176	1	0.4	0.6	0.8	0.222222	0	0	0.222222	0.00646565	0.7	0.111111	-2.65535
WBGene00006662.10.1-WBGene00006662.11.1	WBGene00006662	0	0	0	4.81098	26.4333	44.5883	12.8316	21.8352	0	0	0	0.2	0.2	0.307692	0.222222	0.266667	0.0114695	0.05	0.249145	2.31699
WBGene00006714.2.1-WBGene00006714.3.1	WBGene00006714	10.4434	28.3141	21.5471	9.62196	58.1534	33.4412	25.6632	27.294	0.1	0.181818	0.25	0.0952381	0.354839	0.6	0.333333	0.294118	0.0227389	0.156764	0.395572	1.33535
WBGene00006780.ws200.16.1-WBGene00006780.ws200.17.3	WBGene00006780	104.434	113.256	37.7074	28.8659	63.44	22.2941	25.6632	5.45879	0.0649351	0.0522876	0.0534351	0.0422535	0.0303797	0.0152672	0.034188	0.01	0.00613898	0.0532278	0.0224587	-1.24491
WBGene00006781.2.1-WBGene00006781.3.1	WBGene00006781	10.4434	42.4711	32.3206	52.9208	100.447	100.324	70.5739	109.176	0.03125	0.0666667	0.0425532	0.0780142	0.132867	0.111111	0.115789	0.10582	0.00233333	0.054621	0.116397	1.09153
WBGene00006787.14.1-WBGene00006787.15.1	WBGene00006787	26.1084	56.6282	10.7735	4.81098	68.7267	122.618	32.0791	54.5879	0.0359712	0.0512821	0.0285714	0.0078125	0.0433333	0.0839695	0.111111	0.0606061	0.0440394	0.0309093	0.074755	1.27413
WBGene00006787.17.1-WBGene00006787.18.1	WBGene00006787	10.4434	28.3141	10.7735	9.62196	47.58	66.8824	12.8316	54.5879	0.0143885	0.025641	0.0285714	0.015625	0.03	0.0458015	0.0444444	0.0606061	0.0152561	0.0210565	0.045213	1.10247
WBGene00006804.2.1-WBGene00006804.3.1	WBGene00006804	15.665	42.4711	43.0941	19.2439	79.3	189.5	51.3265	76.4231	0.0769231	0.142857	0.102564	0.0540541	0.208333	0.314815	0.16	0.152174	0.0341298	0.0940996	0.208831	1.15008
WBGene00006815.7.1-WBGene00006815.8.1	WBGene00006815	0	42.4711	10.7735	0	84.5867	111.471	12.8316	49.1291	0	0.0375	0.0327869	0	0.0592593	0.0952381	0.0263158	0.0769231	0.0394368	0.0175717	0.0644341	1.87457
WBGene00006824.2.1-WBGene00006824.3.1	WBGene00006824	62.6601	28.3141	26.9338	24.0549	84.5867	89.1766	44.9107	27.294	0.210526	0.0645161	0.142857	0.172414	0.271186	0.4	0.368421	0.357143	0.00280593	0.147578	0.349188	1.24253
WBGene00006874.10.1-WBGene00006874.12.1	WBGene00006874	0	0	0	4.81098	21.1467	55.7354	12.8316	32.7528	0	0	0	0.0344828	0.0512821	0.108696	0.08	0.1875	0.0182575	0.00862069	0.106869	3.6319
WBGene00006882.17.1-WBGene00006882.18.1	WBGene00006882	20.8867	56.6282	16.1603	19.2439	15.86	0	6.41581	10.9176	0.0888889	0.173913	0.107143	0.1	0.046875	0	0.0322581	0.037037	0.00653224	0.117486	0.0290425	-2.01625
WBGene00006886.5.1-WBGene00006886.6.1	WBGene00006886	5.22168	14.157	0	0	21.1467	44.5883	6.41581	27.294	0.0833333	0.142857	0	0	0.153846	0.181818	0.166667	0.263158	0.01953	0.0565476	0.191372	1.75884
WBGene00006887.17.1-WBGene00006887.18.1	WBGene00006887	10.4434	56.6282	16.1603	33.6769	15.86	0	6.41581	38.2115	0.1	0.125	0.0857143	0.148936	0.025641	0	0.03125	0.0985915	0.0236177	0.114913	0.0388706	-1.56379
WBGene00006887.9.1-WBGene00006887.10.1	WBGene00006887	5.22168	0	5.38677	14.4329	68.7267	33.4412	19.2474	27.294	0.05	0	0.0285714	0.0638298	0.111111	0.0652174	0.09375	0.0704225	0.030082	0.0356003	0.0851253	1.2577
WBGene00006923.2.1-WBGene00006923.3.1	WBGene00006923	15.665	56.6282	0	0	74.0134	78.0295	12.8316	43.6703	0.0833333	0.1	0	0	0.134615	0.137255	0.125	0.150943	0.0154472	0.0458333	0.136953	1.57921
WBGene00006923.3.1-WBGene00006923.4.1	WBGene00006923	20.8867	99.0993	10.7735	4.81098	47.58	22.2941	6.41581	21.8352	0.111111	0.175	0.133333	0.125	0.0865385	0.0392157	0.0625	0.0754717	0.00633154	0.136111	0.0659315	-1.04574
WBGene00007027.ws200.16.1-WBGene00007027.ws200.17.1	WBGene00007027	0	0	16.1603	9.62196	21.1467	33.4412	25.6632	54.5879	0	0	0.0309278	0.0246914	0.032	0.0337079	0.057971	0.0414938	0.0345519	0.0139048	0.0412932	1.57032
WBGene00007028.14.1-WBGene00007028.15.1	WBGene00007028	0	0	5.38677	14.4329	37.0067	33.4412	12.8316	27.294	0	0	0.0163934	0.030303	0.057377	0.047619	0.0363636	0.0265957	0.0222707	0.0116741	0.0419889	1.8467
WBGene00007091.8.1-WBGene00007091.9.1	WBGene00007091	31.3301	56.6282	5.38677	33.6769	132.167	100.324	44.9107	65.5055	0.04	0.0222222	0.0075188	0.0338164	0.0670241	0.0535714	0.0472973	0.0555556	0.010908	0.0258894	0.0558621	1.10951
WBGene00007258.2.1-WBGene00007258.3.1	WBGene00007258	0	28.3141	5.38677	4.81098	47.58	66.8824	12.8316	38.2115	0	0.0606061	0.0212766	0.00990099	0.0978261	0.103448	0.027027	0.0744681	0.0525685	0.0229459	0.0756924	1.72191
WBGene00007282.ws200.4.1-WBGene00007282.ws200.5.1	WBGene00007282	0	0	5.38677	19.2439	21.1467	11.1471	32.0791	49.1291	0	0	0.0434783	0.0258065	0.0784314	0.037037	0.0431034	0.0873786	0.0363439	0.0173212	0.0614876	1.82776
WBGene00007348.5.1-WBGene00007348.6.1	WBGene00007348	0	14.157	5.38677	14.4329	26.4333	66.8824	32.0791	60.0467	0	0.0555556	0.0212766	0.0535714	0.0724638	0.157895	0.113636	0.114583	0.00974726	0.0326009	0.114645	1.81419
WBGene00007387.5.1-WBGene00007387.6.1	WBGene00007387	15.665	14.157	10.7735	24.0549	68.7267	55.7354	44.9107	32.7528	0.00923077	0.01	0.00628931	0.0163399	0.0371429	0.0438596	0.0218069	0.0272727	0.00630258	0.010465	0.0325205	1.63578
WBGene00007431.ws200.2.1-WBGene00007431.ws200.3.1	WBGene00007431	5.22168	0	5.38677	4.81098	63.44	55.7354	19.2474	16.3764	0.04	0	0.142857	0.111111	0.210526	0.333333	0.111111	0.25	0.0353712	0.0734921	0.226243	1.62221
WBGene00007460.ws200.4.1-WBGene00007460.ws200.5.1	WBGene00007460	26.1084	42.4711	0	19.2439	142.74	144.912	51.3265	125.552	0.135135	0.0789474	0	0.137931	0.171975	0.178082	0.16	0.194915	0.037371	0.0880034	0.176243	1.00193
WBGene00007546.ws200.1.1-WBGene00007546.ws200.2.1	WBGene00007546	5.22168	0	0	9.62196	47.58	11.1471	25.6632	10.9176	0.111111	0	0	0.222222	0.375	0.5	0.307692	0.5	0.00326979	0.0833333	0.420673	2.33573
WBGene00007593.7.1-WBGene00007593.8.1	WBGene00007593	31.3301	113.256	32.3206	38.4879	74.0134	44.5883	12.8316	21.8352	0.117647	0.195122	0.26087	0.216216	0.0939597	0.0547945	0.0588235	0.0677966	0.00619505	0.197464	0.0688436	-1.5202
WBGene00007779.10.1-WBGene00007779.11.1	WBGene00007779	10.4434	70.7852	10.7735	19.2439	5.28667	11.1471	12.8316	27.294	0.0909091	0.166667	0.153846	0.210526	0.0185185	0.04	0.0869565	0.0909091	0.0194291	0.155487	0.059096	-1.39566
WBGene00007788.ws200.17.1-WBGene00007788.ws200.18.1	WBGene00007788	46.9951	127.413	48.4809	153.951	26.4333	66.8824	44.9107	70.9643	0.290323	0.409091	0.169811	0.22695	0.119048	0.122449	0.118644	0.141304	0.0279749	0.274044	0.125361	-1.12832
WBGene00007789.17.1-WBGene00007789.18.1	WBGene00007789	52.2168	70.7852	75.4148	173.195	63.44	66.8824	38.4949	60.0467	0.151515	0.1	0.10219	0.210526	0.0805369	0.0530973	0.0722892	0.0614525	0.0321001	0.141058	0.066844	-1.07742
WBGene00007810.ws200.7.1-WBGene00007810.ws200.8.1	WBGene00007810	46.9951	99.0993	16.1603	33.6769	58.1534	22.2941	19.2474	5.45879	0.236842	0.21875	0.125	0.241379	0.148649	0.133333	0.0625	0.0434783	0.0278579	0.205493	0.0969901	-1.08318
WBGene00007833.7.1-WBGene00007833.8.1	WBGene00007833	5.22168	0	0	4.81098	26.4333	22.2941	25.6632	32.7528	0.0769231	0	0	0.037037	0.0746269	0.0714286	0.125	0.206897	0.0472033	0.02849	0.119488	2.06834
WBGene00007847.5.1-WBGene00007847.6.1	WBGene00007847	20.8867	28.3141	16.1603	28.8659	21.1467	0	0	21.8352	0.222222	0.2	0.15	0.26087	0.133333	0	0	0.173913	0.0410566	0.208273	0.0768116	-1.43908
WBGene00007877.4.1-WBGene00007877.5.1	WBGene00007877	5.22168	0	5.38677	9.62196	47.58	44.5883	38.4949	38.2115	0.0166667	0	0.04	0.0384615	0.0849057	0.0571429	0.136364	0.0673077	0.020379	0.0237821	0.08643	1.86166
WBGene00007877.9.1-WBGene00007877.10.1	WBGene00007877	10.4434	56.6282	16.1603	24.0549	21.1467	33.4412	12.8316	21.8352	0.0333333	0.137931	0.12	0.0961538	0.0377358	0.0428571	0.0454545	0.0384615	0.0509972	0.0968546	0.0411273	-1.23572
WBGene00007904.11.1-WBGene00007904.12.1	WBGene00007904	0	28.3141	0	4.81098	21.1467	44.5883	6.41581	21.8352	0	0.1	0	0.0769231	0.0930233	0.16	0.166667	0.129032	0.0239219	0.0442308	0.137181	1.63296
WBGene00007904.9.1-WBGene00007904.10.1	WBGene00007904	0	14.157	0	4.81098	31.72	11.1471	6.41581	32.7528	0	0.05	0	0.0769231	0.139535	0.04	0.166667	0.193548	0.0367924	0.0317308	0.134937	2.08833
WBGene00007906.14.1-WBGene00007906.15.1	WBGene00007906	0	0	10.7735	9.62196	15.86	44.5883	51.3265	32.7528	0	0	0.0487805	0.0263158	0.0361446	0.114286	0.133333	0.0882353	0.0218348	0.0187741	0.0929997	2.30848
WBGene00007913.2.1-WBGene00007913.3.1	WBGene00007913	5.22168	14.157	0	4.81098	31.72	55.7354	19.2474	5.45879	0.0384615	0.0434783	0	0.0526316	0.111111	0.108696	0.157895	0.0434783	0.0340322	0.0336428	0.105295	1.64607
WBGene00007944.10.1-WBGene00007944.11.1	WBGene00007944	0	0	0	4.81098	21.1467	22.2941	12.8316	43.6703	0	0	0	0.0227273	0.0325203	0.0606061	0.0689655	0.129032	0.0190227	0.00568182	0.072781	3.67914
WBGene00007969.2.2-WBGene00007969.3.1	WBGene00007969	15.665	14.157	21.5471	9.62196	68.7267	44.5883	44.9107	54.5879	0.00738916	0.00645161	0.00696864	0.00429185	0.0193452	0.0141844	0.0137795	0.0154083	0.0006262	0.00627532	0.0156794	1.32111
WBGene00007983.3.1-WBGene00007983.4.1	WBGene00007983	5.22168	0	0	0	31.72	22.2941	32.0791	16.3764	0.142857	0	0	0	0.15	0.142857	0.238095	0.142857	0.0207485	0.0357143	0.168452	2.23776
WBGene00008004.3.1-WBGene00008004.4.1	WBGene00008004	0	28.3141	43.0941	14.4329	47.58	111.471	51.3265	158.305	0	0.0176991	0.0276817	0.00521739	0.0280374	0.037037	0.0286738	0.0558767	0.0332611	0.0126495	0.0374062	1.5642
WBGene00008094.7.1-WBGene00008094.8.1	WBGene00008094	10.4434	0	0	0	68.7267	44.5883	25.6632	32.7528	0.111111	0	0	0	0.12381	0.0930233	0.129032	0.130435	0.0202414	0.0277778	0.119075	2.09987
WBGene00008145.18.1-WBGene00008145.19.1	WBGene00008145	10.4434	28.3141	48.4809	86.5977	26.4333	22.2941	19.2474	43.6703	0.117647	0.0909091	0.152542	0.225	0.0925926	0.047619	0.06	0.0888889	0.0539298	0.146525	0.0722751	-1.01958
WBGene00008182.2.1-WBGene00008182.3.1	WBGene00008182	5.22168	42.4711	5.38677	4.81098	68.7267	144.912	19.2474	76.4231	0.0909091	0.1875	0.0588235	0.142857	0.295455	0.270833	0.25	0.297872	0.00203763	0.120022	0.27854	1.21459
WBGene00008182.3.1-WBGene00008182.4.1	WBGene00008182	26.1084	70.7852	32.3206	14.4329	31.72	100.324	6.41581	38.2115	0.454545	0.3125	0.352941	0.428571	0.136364	0.1875	0.0833333	0.148936	0.000739852	0.38714	0.139033	-1.47743
WBGene00008206.5.1-WBGene00008206.6.1	WBGene00008206	0	14.157	5.38677	9.62196	21.1467	22.2941	19.2474	27.294	0	0.05	0.0454545	0.0666667	0.1	0.0869565	0.0769231	0.104167	0.016224	0.0405303	0.0920116	1.18281
WBGene00008270.3.1-WBGene00008270.4.1	WBGene00008270	36.5518	56.6282	5.38677	14.4329	10.5733	0	6.41581	10.9176	0.25	0.173913	0.166667	0.0882353	0.0526316	0	0.0666667	0.111111	0.0316577	0.169704	0.0576023	-1.55882
WBGene00008444.2.1-WBGene00008444.3.1	WBGene00008444	31.3301	127.413	16.1603	48.1098	37.0067	33.4412	12.8316	43.6703	0.122449	0.195652	0.06	0.16129	0.0486111	0.0612245	0.0377358	0.08	0.0429971	0.134848	0.0568929	-1.24501
WBGene00008447.2.1-WBGene00008447.3.1	WBGene00008447	10.4434	0	10.7735	19.2439	15.86	11.1471	51.3265	49.1291	0.142857	0	0.125	0.210526	0.272727	0.25	0.4	0.28125	0.016851	0.119596	0.300994	1.33157
WBGene00008485.ws200.3.1-WBGene00008485.ws200.4.1	WBGene00008485	52.2168	113.256	5.38677	19.2439	52.8667	22.2941	6.41581	5.45879	0.204082	0.25	0.333333	0.4	0.135135	0.105263	0.05	0.1	0.0054445	0.296854	0.0975996	-1.60481
WBGene00008549.12.1-WBGene00008549.13.1	WBGene00008549	0	0	10.7735	0	26.4333	44.5883	19.2474	16.3764	0	0	0.0425532	0	0.0490196	0.0666667	0.0769231	0.026087	0.0288256	0.0106383	0.0546741	2.36159
WBGene00008560.ws200.1.1-WBGene00008560.ws200.2.1	WBGene00008560	5.22168	28.3141	16.1603	48.1098	37.0067	78.0295	76.9897	65.5055	0.0833333	0.0909091	0.0576923	0.103093	0.152174	0.162791	0.125	0.27907	0.0349192	0.0837569	0.179759	1.10178
WBGene00008565.1.1-WBGene00008565.2.1	WBGene00008565	0	14.157	10.7735	28.8659	26.4333	22.2941	25.6632	49.1291	0	0.0555556	0.153846	0.09375	0.208333	0.222222	0.173913	0.209302	0.00942854	0.0757879	0.203443	1.42459
WBGene00008593.ws200.2.1-WBGene00008593.ws200.3.1	WBGene00008593	5.22168	0	0	4.81098	47.58	11.1471	6.41581	38.2115	0.0769231	0	0	0.2	0.428571	0.142857	0.25	0.636364	0.0463694	0.0692308	0.364448	2.39623
WBGene00008597.ws200.5.1-WBGene00008597.ws200.6.1	WBGene00008597	31.3301	42.4711	5.38677	4.81098	21.1467	55.7354	19.2474	10.9176	0.75	0.6	1	0.5	0.181818	0.454545	0.333333	0.333333	0.0194675	0.7125	0.325758	-1.12909
WBGene00008654.7.1-WBGene00008654.8.1	WBGene00008654	0	14.157	10.7735	28.8659	79.3	44.5883	44.9107	38.2115	0	0.0142857	0.0344828	0.0483871	0.0579151	0.0338983	0.0707071	0.0619469	0.0536237	0.0242889	0.0561168	1.20814
WBGene00008692.ws200.9.1-WBGene00008692.ws200.10.1	WBGene00008692	26.1084	56.6282	32.3206	38.4879	63.44	22.2941	19.2474	10.9176	0.142857	0.173913	0.139535	0.186047	0.0851064	0.0454545	0.0555556	0.0465116	0.000443348	0.160588	0.058157	-1.46534
WBGene00008706.1.1-WBGene00008706.2.1	WBGene00008706	15.665	14.157	0	0	84.5867	78.0295	25.6632	27.294	0.3	0.0526316	0	0	0.285714	0.333333	0.2	0.384615	0.0404864	0.0881579	0.300916	1.7712
WBGene00008730.ws200.4.1-WBGene00008730.ws200.5.1	WBGene00008730	26.1084	56.6282	26.9338	9.62196	52.8667	22.2941	19.2474	0	0.227273	0.25	0.263158	0.105263	0.135135	0.111111	0.125	0	0.0478421	0.211423	0.0928116	-1.18776
WBGene00008832.ws200.2.1-WBGene00008832.ws200.3.1	WBGene00008832	41.7734	14.157	16.1603	48.1098	63.44	66.8824	89.8214	76.4231	0.0898876	0.037037	0.0731707	0.142857	0.125	0.26087	0.215385	0.205882	0.0176967	0.0857381	0.201784	1.2348
WBGene00008848.6.1-WBGene00008848.7.1	WBGene00008848	10.4434	0	70.028	28.8659	84.5867	100.324	38.4949	98.2583	0.037037	0	0.0878378	0.0372671	0.0903955	0.1	0.0705882	0.0857143	0.0517193	0.0405355	0.0866745	1.09642
WBGene00008882.4.1-WBGene00008882.5.1	WBGene00008882	0	14.157	16.1603	0	42.2934	44.5883	6.41581	38.2115	0	0.0322581	0.0375	0	0.0987654	0.0689655	0.025	0.0608696	0.0453121	0.0174395	0.0634001	1.86213
WBGene00008882.8.1-WBGene00008882.9.1	WBGene00008882	52.2168	84.9422	37.7074	28.8659	31.72	55.7354	12.8316	10.9176	0.185185	0.193548	0.0875	0.0909091	0.0740741	0.0862069	0.05	0.0173913	0.0453803	0.139286	0.0569181	-1.29109
WBGene00008927.12.1-WBGene00008927.13.1	WBGene00008927	41.7734	113.256	16.1603	28.8659	47.58	33.4412	25.6632	32.7528	0.170213	0.2	0.166667	0.146341	0.0633803	0.0566038	0.105263	0.111111	0.00284249	0.170805	0.0840896	-1.02235
WBGene00008951.6.1-WBGene00008951.7.1	WBGene00008951	5.22168	28.3141	21.5471	28.8659	52.8667	22.2941	38.4949	43.6703	0.0833333	0.105263	0.137931	0.146341	0.232558	0.2	0.352941	0.166667	0.0321134	0.118217	0.238042	1.00978
WBGene00009072.ws200.1.1-WBGene00009072.ws200.2.1	WBGene00009072	0	14.157	0	9.62196	15.86	66.8824	51.3265	54.5879	0	0.111111	0	0.0666667	0.09375	0.333333	0.307692	0.322581	0.0132057	0.0444444	0.264339	2.57232
WBGene00009116.1.1-WBGene00009116.2.1	WBGene00009116	5.22168	14.157	5.38677	14.4329	42.2934	55.7354	19.2474	21.8352	0.111111	0.0714286	0.047619	0.0638298	0.133333	0.217391	0.0882353	0.16	0.0448086	0.0734971	0.14974	1.0267
WBGene00009123.5.1-WBGene00009123.6.1	WBGene00009123	5.22168	42.4711	5.38677	28.8659	95.16	89.1766	83.4055	49.1291	0.04	0.0566038	0.00735294	0.0504202	0.133333	0.0701754	0.0915493	0.0671642	0.0326053	0.0385942	0.0905556	1.23042
WBGene00009162.4.1-WBGene00009162.5.1	WBGene00009162	0	14.157	5.38677	0	21.1467	55.7354	25.6632	49.1291	0	0.0833333	0.0588235	0	0.0597015	0.227273	0.0952381	0.195652	0.0523055	0.0355392	0.144466	2.02325
WBGene00009180.11.1-WBGene00009180.12.1	WBGene00009180	10.4434	14.157	26.9338	14.4329	63.44	89.1766	19.2474	76.4231	0.00706714	0.00729927	0.00970874	0.00655022	0.0291971	0.0325203	0.0112782	0.027451	0.0106965	0.00765634	0.0251116	1.71363
WBGene00009180.8.1-WBGene00009180.9.1	WBGene00009180	10.4434	42.4711	26.9338	4.81098	68.7267	89.1766	32.0791	109.176	0.00706714	0.0218978	0.00970874	0.00218341	0.0316302	0.0325203	0.018797	0.0392157	0.0145343	0.0102143	0.0305408	1.58015
WBGene00009180.9.1-WBGene00009180.10.1	WBGene00009180	15.665	28.3141	32.3206	24.0549	68.7267	122.618	25.6632	60.0467	0.0106007	0.0145985	0.0116505	0.010917	0.0316302	0.0447154	0.0150376	0.0215686	0.0468131	0.0119417	0.028238	1.24163
WBGene00009204.1.1-WBGene00009204.2.1	WBGene00009204	0	14.157	0	0	21.1467	33.4412	12.8316	21.8352	0	0.037037	0	0	0.0434783	0.0410959	0.0425532	0.039604	0.013029	0.00925926	0.0416828	2.17048
WBGene00009226.ws200.5.1-WBGene00009226.ws200.6.1	WBGene00009226	26.1084	14.157	0	0	63.44	55.7354	12.8316	70.9643	0.294118	0.0909091	0	0	0.226415	0.3125	0.333333	0.302326	0.0356756	0.0962567	0.293644	1.60911
WBGene00009299.3.1-WBGene00009299.4.1	WBGene00009299	10.4434	0	5.38677	9.62196	15.86	22.2941	44.9107	27.294	0.4	0	0.125	0.1	0.375	0.5	0.538462	0.454545	0.015273	0.15625	0.467002	1.57957
WBGene00009314.ws200.1.1-WBGene00009314.ws200.2.1	WBGene00009314	0	28.3141	43.0941	38.4879	42.2934	33.4412	32.0791	120.093	0	0.181818	0.142857	0.123077	0.296296	0.142857	0.263158	0.258824	0.0474311	0.111938	0.240284	1.10204
WBGene00009342.ws200.10.1-WBGene00009342.ws200.11.1	WBGene00009342	26.1084	99.0993	59.2545	139.518	26.4333	66.8824	25.6632	38.2115	0.185185	0.162791	0.177419	0.216418	0.0423729	0.0967742	0.108108	0.0843373	0.00136752	0.185453	0.082898	-1.16164
WBGene00009406.ws200.1.1-WBGene00009406.ws200.2.1	WBGene00009406	31.3301	56.6282	0	4.81098	42.2934	33.4412	19.2474	16.3764	0.2	0.333333	0	0.0625	0.333333	0.5	0.6	0.230769	0.053134	0.148958	0.416026	1.48177
WBGene00009460.15.1-WBGene00009460.16.1	WBGene00009460	5.22168	28.3141	10.7735	4.81098	63.44	111.471	12.8316	103.717	0.011236	0.017094	0.00796813	0.00263158	0.0245902	0.0295858	0.00995025	0.03125	0.0483974	0.00973242	0.0238441	1.29276
WBGene00009460.22.1-WBGene00009460.23.1	WBGene00009460	0	70.7852	32.3206	52.9208	95.16	200.647	83.4055	196.517	0	0.042735	0.0239044	0.0289474	0.0368852	0.0532544	0.0646766	0.0592105	0.033025	0.0238967	0.0535067	1.16291
WBGene00009582.6.1-WBGene00009582.7.1	WBGene00009582	15.665	14.157	16.1603	14.4329	84.5867	33.4412	38.4949	49.1291	0.103448	0.0277778	0.0909091	0.0666667	0.173913	0.157895	0.0882353	0.204545	0.0301939	0.0722005	0.156147	1.11282
WBGene00009587.3.1-WBGene00009587.4.1	WBGene00009587	0	14.157	0	0	21.1467	33.4412	6.41581	38.2115	0	0.0384615	0	0	0.0547945	0.0454545	0.03125	0.0721649	0.0184817	0.00961538	0.050916	2.4047
WBGene00009679.2.1-WBGene00009679.3.1	WBGene00009679	41.7734	28.3141	5.38677	9.62196	74.0134	55.7354	32.0791	43.6703	0.177778	0.0869565	0.0909091	0.0869565	0.297872	0.166667	0.208333	0.222222	0.0186371	0.11065	0.223774	1.01604
WBGene00009797.ws200.9.1-WBGene00009797.ws200.10.1	WBGene00009797	5.22168	14.157	0	4.81098	15.86	44.5883	32.0791	43.6703	0.0714286	0.0588235	0	0.047619	0.0967742	0.148148	0.227273	0.2	0.00933714	0.0444678	0.168049	1.91805
WBGene00009825.4.1-WBGene00009825.5.1	WBGene00009825	20.8867	0	5.38677	4.81098	26.4333	11.1471	12.8316	27.294	0.0816327	0	0.0212766	0.0172414	0.102041	0.047619	0.0909091	0.0925926	0.0483922	0.0300377	0.0832904	1.47138
WBGene00009840.ws200.2.1-WBGene00009840.ws200.3.1	WBGene00009840	5.22168	0	0	9.62196	52.8667	33.4412	25.6632	5.45879	0.0833333	0	0	0.166667	0.2	0.25	0.235294	0.1	0.0429018	0.0625	0.196324	1.65131
WBGene00009885.10.1-WBGene00009885.11.1	WBGene00009885	26.1084	42.4711	0	24.0549	74.0134	22.2941	38.4949	16.3764	0.0833333	0.1	0	0.111111	0.159091	0.111111	0.222222	0.136364	0.0523987	0.0736111	0.157197	1.09458
WBGene00009943.ws200.3.1-WBGene00009943.ws200.4.1	WBGene00009943	0	28.3141	5.38677	9.62196	74.0134	11.1471	51.3265	21.8352	0	0.0714286	0.0555556	0.0769231	0.215385	0.047619	0.222222	0.142857	0.0537051	0.0509768	0.157021	1.62304
WBGene00009976.2.1-WBGene00009976.3.1	WBGene00009976	5.22168	28.3141	32.3206	19.2439	58.1534	55.7354	44.9107	60.0467	0.0384615	0.0769231	0.136364	0.0784314	0.211538	0.217391	0.14	0.157143	0.0122585	0.0825449	0.181518	1.13686
WBGene00010013.12.1-WBGene00010013.13.1	WBGene00010013	0	0	0	0	31.72	22.2941	6.41581	27.294	0	0	0	0	0.0526316	0.021978	0.0075188	0.0234742	0.0314814	1e-05	0.0264006	11.3664
WBGene00010013.8.1-WBGene00010013.9.1	WBGene00010013	0	0	5.38677	0	31.72	33.4412	12.8316	21.8352	0	0	0.0147059	0	0.0526316	0.032967	0.0150376	0.0187793	0.0302911	0.00367647	0.0298539	3.02153
WBGene00010047.8.1-WBGene00010047.9.1	WBGene00010047	10.4434	28.3141	5.38677	4.81098	105.733	156.059	19.2474	38.2115	0.05	0.0425532	0.0454545	0.0277778	0.0760456	0.147368	0.0652174	0.0985915	0.0260778	0.0414464	0.0968057	1.22385
WBGene00010059.3.1-WBGene00010059.4.1	WBGene00010059	5.22168	56.6282	5.38677	4.81098	52.8667	66.8824	19.2474	16.3764	0.111111	0.333333	0.111111	0.111111	0.285714	0.428571	0.333333	0.333333	0.0299922	0.166667	0.345238	1.05062
WBGene00010110.1.1-WBGene00010110.2.1	WBGene00010110	57.4385	99.0993	21.5471	19.2439	15.86	11.1471	12.8316	16.3764	0.458333	0.466667	0.666667	0.307692	0.166667	0.2	0.285714	0.272727	0.021588	0.47484	0.231277	-1.03782
WBGene00010125.ws200.7.1-WBGene00010125.ws200.8.1	WBGene00010125	26.1084	0	0	0	100.447	11.1471	57.7423	38.2115	0.111111	0	0	0	0.108571	0.0833333	0.346154	0.28	0.0451359	0.0277778	0.204515	2.8802
WBGene00010134.ws200.45.1-WBGene00010134.ws200.46.1	WBGene00010134	0	0	0	0	31.72	0	12.8316	27.294	0	0	0	0	0.0289855	0	0.0526316	0.0757576	0.0514864	1e-05	0.0393437	11.9419
WBGene00010150.ws200.1.1-WBGene00010150.ws200.2.1	WBGene00010150	10.4434	42.4711	10.7735	14.4329	132.167	122.618	109.069	49.1291	0.037037	0.0410959	0.0487805	0.0428571	0.0686813	0.0808824	0.12782	0.111111	0.0074073	0.0424426	0.0971236	1.19431
WBGene00010268.11.1-WBGene00010268.12.1	WBGene00010268	20.8867	56.6282	5.38677	14.4329	31.72	0	0	0	0.153846	0.190476	0.0769231	0.111111	0.12766	0	0	0	0.0462519	0.133089	0.0319149	-2.06009
WBGene00010302.ws200.1.1-WBGene00010302.ws200.2.1	WBGene00010302	0	14.157	5.38677	4.81098	31.72	44.5883	19.2474	43.6703	0	0.0909091	0.0625	0.166667	0.181818	0.148148	0.214286	0.222222	0.0273389	0.0800189	0.191619	1.25983
WBGene00010362.1.1-WBGene00010362.2.1	WBGene00010362	5.22168	0	21.5471	24.0549	31.72	11.1471	12.8316	27.294	0.0833333	0	0.097561	0.151515	0.214286	0.166667	0.142857	0.172414	0.039504	0.0831024	0.174056	1.06659
WBGene00010630.ws200.10.1-WBGene00010630.ws200.11.1	WBGene00010630	41.7734	70.7852	5.38677	14.4329	15.86	0	6.41581	0	0.150943	0.3125	0.5	0.428571	0.0882353	0	0.25	0	0.0339785	0.348004	0.0845588	-2.04108
WBGene00010630.ws200.2.1-WBGene00010630.ws200.3.1	WBGene00010630	36.5518	28.3141	0	4.81098	47.58	22.2941	6.41581	21.8352	0.132075	0.125	0	0.142857	0.264706	0.166667	0.25	0.444444	0.0359227	0.0999832	0.281454	1.49314
WBGene00010658.ws200.5.1-WBGene00010658.ws200.6.1	WBGene00010658	73.1035	99.0993	16.1603	19.2439	174.46	55.7354	0	16.3764	0.14433	0.127273	0.115385	0.153846	0.087766	0.0520833	0	0.0379747	0.00402017	0.135208	0.044456	-1.60473
WBGene00010661.6.1-WBGene00010661.7.1	WBGene00010661	31.3301	28.3141	16.1603	19.2439	37.0067	33.4412	12.8316	0	0.0967742	0.222222	0.111111	0.153846	0.0729167	0.115385	0.0350877	0	0.0531392	0.145988	0.0558472	-1.38629
WBGene00010704.4.1-WBGene00010704.5.1	WBGene00010704	5.22168	28.3141	21.5471	38.4879	26.4333	11.1471	19.2474	10.9176	0.333333	0.222222	0.444444	0.333333	0.25	0.111111	0.115385	0.125	0.0174631	0.333333	0.150374	-1.14841
WBGene00010706.ws200.4.1-WBGene00010706.ws200.5.1	WBGene00010706	5.22168	28.3141	0	0	21.1467	44.5883	19.2474	27.294	0.0714286	0.2	0	0	0.235294	0.307692	0.375	0.25	0.00760833	0.0678571	0.291997	2.10538
WBGene00010774.4.1-WBGene00010774.5.1	WBGene00010774	52.2168	42.4711	16.1603	19.2439	21.1467	0	12.8316	0	0.4	0.333333	0.3	0.333333	0.148148	0	0.142857	0	0.0012303	0.341667	0.0727513	-2.23155
WBGene00010983.ws200.9.1-WBGene00010983.ws200.10.1	WBGene00010983	0	0	0	9.62196	37.0067	22.2941	25.6632	16.3764	0	0	0	0.0689655	0.132075	0.0909091	0.0851064	0.0833333	0.00809886	0.0172414	0.0978561	2.50478
WBGene00010985.ws200.1.1-WBGene00010985.ws200.2.1	WBGene00010985	15.665	84.9422	10.7735	19.2439	89.8734	78.0295	64.1581	27.294	0.0789474	0.09375	0.0588235	0.0519481	0.142857	0.184211	0.169492	0.0892857	0.0165819	0.0708672	0.146461	1.04733
WBGene00011073.2.1-WBGene00011073.3.1	WBGene00011073	20.8867	56.6282	5.38677	4.81098	21.1467	0	32.0791	0	0.666667	0.5	0.5	0.5	0.222222	0	0.454545	0	0.0185403	0.541667	0.169192	-1.67874
WBGene00011189.ws200.5.1-WBGene00011189.ws200.6.1	WBGene00011189	10.4434	0	5.38677	19.2439	26.4333	33.4412	19.2474	32.7528	0.105263	0	0.0714286	0.153846	0.147059	0.166667	0.176471	0.3	0.0516182	0.0826345	0.197549	1.25739
WBGene00011207.2.1-WBGene00011207.3.1	WBGene00011207	0	0	10.7735	4.81098	37.0067	44.5883	44.9107	21.8352	0	0	0.4	0.111111	0.291667	0.5	0.35	0.571429	0.0394142	0.127778	0.428274	1.74489
WBGene00011344.1.1-WBGene00011344.2.1	WBGene00011344	36.5518	56.6282	53.8677	43.2988	52.8667	22.2941	25.6632	16.3764	0.0250896	0.0231214	0.0321543	0.0215827	0.0193424	0.0105263	0.0109589	0.00810811	0.00785077	0.025487	0.0122339	-1.05888
WBGene00011404.ws200.2.1-WBGene00011404.ws200.3.1	WBGene00011404	10.4434	84.9422	0	9.62196	100.447	66.8824	25.6632	27.294	0.0588235	0.153846	0	0.0666667	0.234568	0.162162	0.137931	0.147059	0.0402159	0.0698341	0.17043	1.28718
WBGene00011505.ws200.2.1-WBGene00011505.ws200.3.1	WBGene00011505	15.665	14.157	32.3206	33.6769	37.0067	44.5883	38.4949	32.7528	0.1875	0.25	0.375	0.212121	0.636364	0.444444	0.545455	0.428571	0.00684827	0.256155	0.513709	1.00393
WBGene00011514.ws200.3.1-WBGene00011514.ws200.4.1	WBGene00011514	10.4434	28.3141	32.3206	67.3538	26.4333	11.1471	12.8316	10.9176	1	1	0.375	0.636364	0.416667	0.25	0.25	0.333333	0.0313224	0.752841	0.3125	-1.26849
WBGene00011583.ws200.5.1-WBGene00011583.ws200.6.1	WBGene00011583	15.665	56.6282	5.38677	9.62196	63.44	55.7354	6.41581	16.3764	0.136364	0.181818	0.111111	0.166667	0.413793	0.333333	0.166667	0.3	0.0284543	0.14899	0.303448	1.02623
WBGene00011660.3.1-WBGene00011660.4.1	WBGene00011660	5.22168	28.3141	10.7735	9.62196	26.4333	122.618	57.7423	141.929	0.333333	0.333333	0.5	0.4	0.116279	0.305556	0.130435	0.183099	0.0118942	0.391667	0.183842	-1.09116
WBGene00011660.6.1-WBGene00011660.7.1	WBGene00011660	0	14.157	0	0	37.0067	89.1766	57.7423	147.387	0	0.166667	0	0	0.162791	0.222222	0.130435	0.190141	0.0263789	0.0416667	0.176397	2.08186
WBGene00011676.ws200.2.1-WBGene00011676.ws200.3.1	WBGene00011676	0	0	0	4.81098	68.7267	55.7354	57.7423	87.3407	0	0	0	0.0909091	0.224138	0.25	0.45	0.592593	0.00749597	0.0227273	0.379183	4.0604
WBGene00011676.ws200.4.1-WBGene00011676.ws200.5.1	WBGene00011676	5.22168	28.3141	10.7735	28.8659	74.0134	55.7354	32.0791	27.294	1	0.5	0.4	0.545455	0.241379	0.25	0.25	0.185185	0.0297884	0.611364	0.231641	-1.40014
WBGene00011755.13.1-WBGene00011755.14.1	WBGene00011755	0	28.3141	0	0	42.2934	55.7354	12.8316	5.45879	0	0.0666667	0	0	0.0851064	0.147059	0.0952381	0.027027	0.0518105	0.0166667	0.0886076	2.41046
WBGene00011768.5.1-WBGene00011768.6.1	WBGene00011768	57.4385	127.413	16.1603	9.62196	37.0067	44.5883	0	10.9176	0.354839	0.272727	0.333333	0.153846	0.152174	0.117647	0	0.222222	0.052899	0.278686	0.123011	-1.17985
WBGene00011803.14.1-WBGene00011803.15.1	WBGene00011803	0	0	5.38677	4.81098	21.1467	33.4412	12.8316	32.7528	0	0	0.0140845	0.0111111	0.0239521	0.0245902	0.021978	0.0487805	0.0184434	0.0062989	0.0298252	2.24336
WBGene00011807.3.1-WBGene00011807.4.1	WBGene00011807	0	28.3141	32.3206	14.4329	63.44	89.1766	96.2372	92.7995	0	0.0357143	0.0625	0.0137615	0.0789474	0.0634921	0.130435	0.07173	0.0288981	0.0279939	0.086151	1.62176
WBGene00011839.3.1-WBGene00011839.4.1	WBGene00011839	5.22168	14.157	5.38677	4.81098	42.2934	22.2941	19.2474	21.8352	0.0357143	0.0625	0.125	0.0769231	0.170213	0.181818	0.428571	0.235294	0.0291287	0.0750343	0.253974	1.75906
WBGene00011940.ws200.1.1-WBGene00011940.ws200.2.1	WBGene00011940	10.4434	28.3141	21.5471	28.8659	58.1534	89.1766	19.2474	65.5055	0.0133333	0.028169	0.0145985	0.0233463	0.047619	0.0512821	0.026087	0.0401338	0.0176475	0.0198618	0.0412805	1.05546
WBGene00011980.ws200.12.1-WBGene00011980.ws200.13.1	WBGene00011980	0	14.157	5.38677	0	79.3	189.5	12.8316	109.176	0	0.0151515	0.0075188	0	0.0511945	0.0742358	0.0188679	0.0488998	0.0116956	0.00566758	0.0482995	3.0912
WBGene00011980.ws200.17.2-WBGene00011980.ws200.18.1	WBGene00011980	0	0	10.7735	0	47.58	89.1766	12.8316	27.294	0	0	0.0150376	0	0.0307167	0.0349345	0.0188679	0.0122249	0.0193862	0.0037594	0.024186	2.6856
WBGene00012013.ws200.3.1-WBGene00012013.ws200.4.1	WBGene00012013	0	0	0	0	15.86	33.4412	38.4949	38.2115	0	0	0	0	0.0612245	0.111111	0.15	0.127273	0.000991268	1e-05	0.112402	13.4564
WBGene00012121.ws200.11.1-WBGene00012121.ws200.12.1	WBGene00012121	0	14.157	5.38677	4.81098	37.0067	44.5883	12.8316	27.294	0	0.0192308	0.015625	0.00833333	0.0324074	0.0327869	0.0206186	0.0280899	0.013444	0.0107973	0.0284757	1.39906
WBGene00012139.2.1-WBGene00012139.3.1	WBGene00012139	0	0	0	0	26.4333	11.1471	19.2474	21.8352	0	0	0	0	0.106383	0.0238095	0.0508475	0.0555556	0.0139157	1e-05	0.0591489	12.5301
WBGene00012198.3.1-WBGene00012198.4.1	WBGene00012198	5.22168	42.4711	26.9338	38.4879	15.86	0	6.41581	49.1291	0.142857	0.333333	0.294118	0.258065	0.136364	0	0.0714286	0.214286	0.0486786	0.257093	0.105519	-1.28479
WBGene00012202.8.1-WBGene00012202.9.1	WBGene00012202	5.22168	0	0	0	52.8667	44.5883	6.41581	27.294	0.1	0	0	0	0.149254	0.210526	0.0625	0.227273	0.0222023	0.025	0.162388	2.69945
WBGene00012259.ws200.14.1-WBGene00012259.ws200.15.1	WBGene00012259	31.3301	56.6282	10.7735	24.0549	10.5733	0	6.41581	16.3764	0.25	0.137931	0.0909091	0.121951	0.0246914	0	0.0263158	0.0652174	0.0173169	0.150198	0.0290561	-2.36995
WBGene00012259.ws200.9.1-WBGene00012259.ws200.10.1	WBGene00012259	0	14.157	0	4.81098	31.72	11.1471	32.0791	16.3764	0	0.0344828	0	0.0243902	0.0740741	0.025	0.131579	0.0652174	0.0461873	0.0147183	0.0739676	2.32928
WBGene00012306.9.1-WBGene00012306.10.2	WBGene00012306	5.22168	28.3141	0	4.81098	47.58	22.2941	38.4949	27.294	0.0526316	0.133333	0	0.04	0.155172	0.117647	0.166667	0.16129	0.0207273	0.0564912	0.150194	1.41073
WBGene00012319.3.1-WBGene00012319.4.1	WBGene00012319	10.4434	28.3141	43.0941	43.2988	100.447	89.1766	51.3265	109.176	0.0151515	0.0194175	0.0248447	0.0171429	0.0523416	0.0313725	0.0304183	0.0414938	0.0118264	0.0191391	0.0389065	1.02349
WBGene00012356.ws200.3.1-WBGene00012356.ws200.4.1	WBGene00012356	0	0	5.38677	9.62196	31.72	44.5883	12.8316	21.8352	0	0	0.025641	0.0338983	0.139535	0.153846	0.0645161	0.0645161	0.0118711	0.0148848	0.105603	2.82674
WBGene00012416.ws200.6.1-WBGene00012416.ws200.7.1	WBGene00012416	5.22168	42.4711	0	4.81098	31.72	33.4412	6.41581	27.294	0.0769231	0.142857	0	0.0833333	0.26087	0.176471	0.2	0.166667	0.0133733	0.0757784	0.201002	1.40735
WBGene00012416.ws200.9.1-WBGene00012416.ws200.10.1	WBGene00012416	5.22168	0	0	0	26.4333	22.2941	6.41581	21.8352	0.0769231	0	0	0	0.217391	0.117647	0.2	0.133333	0.0031635	0.0192308	0.167093	3.11916
WBGene00012478.3.1-WBGene00012478.4.1	WBGene00012478	5.22168	14.157	5.38677	0	31.72	33.4412	12.8316	27.294	0.0526316	0.047619	0.125	0	0.153846	0.1875	0.166667	0.238095	0.00635353	0.0563127	0.186527	1.72785
WBGene00012576.ws200.5.1-WBGene00012576.ws200.6.2	WBGene00012576	31.3301	42.4711	43.0941	33.6769	15.86	0	51.3265	16.3764	0.206897	0.230769	0.195122	0.2	0.075	0	0.210526	0.111111	0.0495907	0.208197	0.0991594	-1.07013
WBGene00012610.ws200.3.1-WBGene00012610.ws200.4.1	WBGene00012610	20.8867	42.4711	16.1603	24.0549	31.72	33.4412	0	0	0.285714	0.375	0.375	0.416667	0.214286	0.272727	0	0	0.0196481	0.363095	0.121753	-1.57639
WBGene00012647.2.1-WBGene00012647.3.1	WBGene00012647	10.4434	28.3141	10.7735	19.2439	42.2934	78.0295	57.7423	27.294	0.1	0.1	0.037037	0.0701754	0.166667	0.368421	0.18	0.142857	0.0435349	0.0768031	0.214486	1.48165
WBGene00012674.4.1-WBGene00012674.5.1	WBGene00012674	41.7734	28.3141	96.9618	86.5977	26.4333	11.1471	32.0791	49.1291	0.210526	0.181818	0.1875	0.122449	0.113636	0.0294118	0.0862069	0.0762712	0.00834229	0.175573	0.0763816	-1.20077
WBGene00012674.6.1-WBGene00012674.7.1	WBGene00012674	20.8867	0	48.4809	120.275	47.58	55.7354	64.1581	169.223	0.105263	0	0.09375	0.170068	0.204545	0.147059	0.172414	0.262712	0.0513743	0.0922703	0.196682	1.09193
WBGene00012676.ws200.1.1-WBGene00012676.ws200.2.1	WBGene00012676	15.665	28.3141	26.9338	4.81098	68.7267	89.1766	38.4949	65.5055	0.0857143	0.0526316	0.0649351	0.0192308	0.1625	0.112676	0.103448	0.133333	0.00910773	0.0556279	0.127989	1.20214
WBGene00012719.ws200.5.1-WBGene00012719.ws200.6.1	WBGene00012719	20.8867	14.157	26.9338	19.2439	0	11.1471	6.41581	5.45879	0.0784314	0.025641	0.0632911	0.0465116	0	0.025	0.015873	0.0120482	0.0179496	0.0534688	0.0132303	-2.01485
WBGene00012804.5.1-WBGene00012804.6.1	WBGene00012804	36.5518	14.157	21.5471	52.9208	68.7267	100.324	89.8214	147.387	0.0608696	0.0126582	0.0176211	0.0317919	0.0467626	0.0576923	0.0714286	0.0830769	0.0444676	0.0307352	0.0647401	1.07477
WBGene00012911.1.1-WBGene00012911.2.1	WBGene00012911	20.8867	14.157	32.3206	48.1098	116.307	33.4412	70.5739	120.093	0.0434783	0.025641	0.05	0.0714286	0.123596	0.0545455	0.0814815	0.121547	0.0475003	0.047637	0.0952924	1.00028
WBGene00012933.5.1-WBGene00012933.6.1	WBGene00012933	0	14.157	21.5471	38.4879	15.86	33.4412	32.0791	38.2115	0	0.0454545	0.0784314	0.1	0.0909091	0.15	0.142857	0.155556	0.024277	0.0559715	0.13483	1.26838
WBGene00012933.6.1-WBGene00012933.7.1	WBGene00012933	0	14.157	16.1603	33.6769	26.4333	22.2941	19.2474	38.2115	0	0.0454545	0.0588235	0.0875	0.151515	0.1	0.0857143	0.155556	0.0254334	0.0479445	0.123196	1.36152
WBGene00013034.ws200.6.1-WBGene00013034.ws200.7.1	WBGene00013034	5.22168	28.3141	16.1603	38.4879	89.8734	133.765	25.6632	103.717	0.0135135	0.0229885	0.0217391	0.0266667	0.0566667	0.0560748	0.0235294	0.0487179	0.0231841	0.021227	0.0462472	1.12347
WBGene00013083.1.1-WBGene00013083.2.1	WBGene00013083	41.7734	42.4711	5.38677	24.0549	58.1534	44.5883	19.2474	16.3764	0.0689655	0.0441176	0.0172414	0.060241	0.1375	0.0930233	0.09375	0.0638298	0.0404603	0.0476414	0.0970258	1.02615
WBGene00013129.9.1-WBGene00013129.10.1	WBGene00013129	0	14.157	5.38677	43.2988	52.8667	78.0295	64.1581	49.1291	0	0.0196078	0.00719424	0.0529412	0.0680272	0.076087	0.078125	0.0573248	0.00751536	0.0199358	0.069891	1.80975
WBGene00013504.14.1-WBGene00013504.15.1	WBGene00013504	10.4434	42.4711	26.9338	67.3538	31.72	11.1471	19.2474	27.294	0.111111	0.142857	0.0862069	0.12844	0.0618557	0.0178571	0.0566038	0.0393701	0.00347092	0.117154	0.0439217	-1.4154
WBGene00013504.5.1-WBGene00013504.6.1	WBGene00013504	0	14.157	10.7735	4.81098	58.1534	55.7354	44.9107	60.0467	0	0.047619	0.0344828	0.00917431	0.113402	0.0892857	0.132075	0.0866142	0.00173046	0.022819	0.105344	2.2068
WBGene00013680.5.1-WBGene00013680.6.1	WBGene00013680	0	0	0	0	47.58	89.1766	12.8316	43.6703	0	0	0	0	0.0967742	0.129032	0.0232558	0.0727273	0.011224	1e-05	0.0804474	12.9738
WBGene00013682.3.1-WBGene00013682.4.1	WBGene00013682	5.22168	56.6282	10.7735	0	79.3	133.765	19.2474	76.4231	0.0322581	0.0655738	0.0714286	0	0.123967	0.12766	0.375	0.155556	0.0495717	0.0423151	0.195546	2.20826
WBGene00013702.1.1-WBGene00013702.2.1	WBGene00013702	36.5518	127.413	48.4809	19.2439	179.747	200.647	57.7423	87.3407	0.0184697	0.075	0.0873786	0.021164	0.0974212	0.135338	0.075	0.101911	0.0547363	0.0505031	0.102418	1.02003
WBGene00013702.7.1-WBGene00013702.8.1	WBGene00013702	20.8867	0	10.7735	19.2439	58.1534	55.7354	38.4949	38.2115	0.0105541	0	0.0194175	0.021164	0.0315186	0.037594	0.05	0.044586	0.00428803	0.0127839	0.0409246	1.67864
WBGene00013743.ws200.4.1-WBGene00013743.ws200.5.1	WBGene00013743	0	14.157	10.7735	81.7867	52.8667	66.8824	51.3265	70.9643	0	0.0769231	0.0833333	0.155963	0.185185	0.176471	0.166667	0.138298	0.0396709	0.0790549	0.166655	1.07594
WBGene00013755.2.1-WBGene00013755.3.1	WBGene00013755	10.4434	42.4711	5.38677	14.4329	58.1534	55.7354	25.6632	32.7528	0.2	0.6	0.125	0.230769	0.611111	0.714286	0.5	0.545455	0.0393981	0.288942	0.592713	1.03655
WBGene00013792.ws200.3.1-WBGene00013792.ws200.4.1	WBGene00013792	5.22168	14.157	37.7074	38.4879	15.86	89.1766	44.9107	54.5879	0.027027	0.0454545	0.0843373	0.0952381	0.0731707	0.181818	0.175	0.131579	0.0405176	0.0630143	0.140392	1.15571
WBGene00013847.11.1-WBGene00013847.12.1	WBGene00013847	26.1084	56.6282	48.4809	86.5977	15.86	22.2941	25.6632	32.7528	0.227273	0.235294	0.264706	0.327273	0.115385	0.0909091	0.0909091	0.125	0.000626956	0.263636	0.105551	-1.32061
WBGene00013895.10.1-WBGene00013895.11.1	WBGene00013895	20.8867	70.7852	26.9338	43.2988	37.0067	22.2941	12.8316	27.294	0.105263	0.125	0.16129	0.147541	0.0457516	0.0625	0.0512821	0.0819672	0.0023231	0.134774	0.0603752	-1.15851
WBGene00013895.4.1-WBGene00013895.5.1	WBGene00013895	10.4434	56.6282	5.38677	14.4329	100.447	55.7354	25.6632	32.7528	0.0526316	0.1	0.0322581	0.0491803	0.124183	0.15625	0.102564	0.0983607	0.0199295	0.0585175	0.120339	1.04016
WBGene00013906.6.1-WBGene00013906.7.1	WBGene00013906	67.8818	84.9422	5.38677	14.4329	63.44	11.1471	6.41581	5.45879	0.122642	0.139535	0.125	0.09375	0.123711	0.0357143	0.0434783	0.0263158	0.0416815	0.120232	0.0573049	-1.06909
WBGene00013921.ws200.2.1-WBGene00013921.ws200.3.1	WBGene00013921	41.7734	28.3141	16.1603	14.4329	137.453	89.1766	70.5739	38.2115	0.114286	0.0526316	0.0882353	0.0638298	0.198473	0.216216	0.207547	0.212121	0.000101487	0.0797456	0.208589	1.38719
WBGene00013969.ws200.15.1-WBGene00013969.ws200.16.1	WBGene00013969	20.8867	113.256	10.7735	43.2988	37.0067	33.4412	0	32.7528	0.142857	0.242424	0.0909091	0.209302	0.0721649	0.0666667	0	0.117647	0.0420642	0.171373	0.0641197	-1.4183
WBGene00014011.2.1-WBGene00014011.3.1	WBGene00014011	0	42.4711	26.9338	38.4879	47.58	89.1766	89.8214	114.635	0	0.103448	0.0892857	0.0754717	0.104651	0.119403	0.147368	0.176471	0.0466994	0.0670514	0.136973	1.03055
WBGene00014075.ws200.7.1-WBGene00014075.ws200.9.1	WBGene00014075	36.5518	42.4711	32.3206	48.1098	163.887	144.912	102.653	169.223	0.048951	0.0205479	0.0240964	0.0344828	0.0851648	0.0599078	0.0586081	0.0861111	0.00657935	0.0320195	0.072448	1.178
WBGene00014080.8.1-WBGene00014080.9.1	WBGene00014080	5.22168	14.157	10.7735	9.62196	31.72	44.5883	38.4949	27.294	0.0526316	0.0526316	0.0645161	0.03125	0.111111	0.102564	0.115385	0.0847458	0.0015327	0.0502573	0.103451	1.04154
WBGene00014208.4.1-WBGene00014208.5.1	WBGene00014208	0	0	5.38677	4.81098	31.72	55.7354	6.41581	27.294	0	0	0.0135135	0.0075188	0.0508475	0.0675676	0.0175439	0.0263158	0.0249641	0.00525808	0.0405687	2.94776
WBGene00014613.ws200.12.1-WBGene00014613.ws200.13.1	WBGene00014613	10.4434	70.7852	37.7074	110.653	26.4333	0	32.0791	43.6703	0.4	0.208333	0.2	0.294872	0.142857	0	0.192308	0.16	0.0526445	0.275801	0.123791	-1.15572
WBGene00015057.5.1-WBGene00015057.6.1	WBGene00015057	0	28.3141	0	0	31.72	44.5883	25.6632	16.3764	0	0.0625	0	0	0.0731707	0.0689655	0.108108	0.06	0.0167064	0.015625	0.0775611	2.31148
WBGene00015057.8.1-WBGene00015057.9.1	WBGene00015057	0	14.157	0	4.81098	47.58	66.8824	32.0791	43.6703	0	0.03125	0	0.0294118	0.109756	0.103448	0.135135	0.16	0.000373413	0.0151654	0.127085	3.06694
WBGene00015061.22.1-WBGene00015061.23.1	WBGene00015061	0	0	5.38677	4.81098	42.2934	22.2941	38.4949	21.8352	0	0	0.0416667	0.0196078	0.0430108	0.0333333	0.115385	0.0727273	0.0514552	0.0153186	0.066114	2.10967
WBGene00015067.ws200.8.1-WBGene00015067.ws200.9.1	WBGene00015067	15.665	0	0	9.62196	26.4333	44.5883	6.41581	27.294	0.176471	0	0	0.25	0.277778	0.285714	0.2	0.384615	0.050159	0.106618	0.287027	1.42874
WBGene00015087.3.1-WBGene00015087.4.1	WBGene00015087	5.22168	0	0	0	42.2934	89.1766	12.8316	21.8352	0.111111	0	0	0	0.125	0.333333	0.111111	0.25	0.0253052	0.0277778	0.204861	2.88264
WBGene00015115.ws200.5.1-WBGene00015115.ws200.6.1	WBGene00015115	20.8867	70.7852	26.9338	43.2988	37.0067	0	19.2474	43.6703	0.444444	0.5	0.384615	0.375	0.368421	0	0.157895	0.266667	0.0350556	0.426015	0.198246	-1.10361
WBGene00015131.ws200.12.1-WBGene00015131.ws200.13.1	WBGene00015131	5.22168	28.3141	0	14.4329	37.0067	55.7354	12.8316	27.294	0.0384615	0.0512821	0	0.0384615	0.0546875	0.0657895	0.0769231	0.0666667	0.0299099	0.0320513	0.0660167	1.04245
WBGene00015131.ws200.18.1-WBGene00015131.ws200.19.1	WBGene00015131	10.4434	70.7852	16.1603	91.4087	21.1467	22.2941	12.8316	21.8352	0.0769231	0.128205	0.214286	0.24359	0.03125	0.0263158	0.0769231	0.0533333	0.0252768	0.165751	0.0469556	-1.81965
WBGene00015266.ws200.2.1-WBGene00015266.ws200.3.1	WBGene00015266	15.665	0	64.6412	24.0549	42.2934	44.5883	25.6632	65.5055	0.0483871	0	0.117647	0.0625	0.16	0.142857	0.097561	0.111111	0.0455274	0.0571335	0.127882	1.1624
WBGene00015285.4.1-WBGene00015285.5.1	WBGene00015285	5.22168	0	32.3206	9.62196	42.2934	55.7354	70.5739	76.4231	0.1	0	0.333333	0.125	0.266667	0.294118	0.423077	0.388889	0.042549	0.139583	0.343188	1.29788
WBGene00015310.ws200.11.1-WBGene00015310.ws200.12.1	WBGene00015310	5.22168	28.3141	10.7735	33.6769	89.8734	144.912	70.5739	49.1291	0.03125	0.0263158	0.017094	0.0292887	0.0758929	0.0698925	0.0509259	0.0354331	0.0166127	0.0259871	0.0580361	1.15915
WBGene00015378.8.1-WBGene00015378.9.1	WBGene00015378	0	0	10.7735	19.2439	42.2934	22.2941	25.6632	32.7528	0	0	0.0952381	0.0833333	0.210526	0.0909091	0.102564	0.162162	0.0434159	0.0446429	0.14154	1.66471
WBGene00015418.1.1-WBGene00015418.2.1	WBGene00015418	0	14.157	5.38677	0	31.72	33.4412	6.41581	32.7528	0	0.0222222	0.00990099	0	0.028436	0.0285714	0.0169492	0.0326087	0.0248758	0.0080308	0.0266413	1.73005
WBGene00015425.ws200.1.1-WBGene00015425.ws200.2.1	WBGene00015425	0	14.157	10.7735	0	15.86	55.7354	25.6632	16.3764	0	0.0263158	0.0206186	0	0.0410959	0.0862069	0.0519481	0.0285714	0.0295181	0.0117336	0.0519556	2.14663
WBGene00015425.ws200.2.1-WBGene00015425.ws200.3.1	WBGene00015425	0	28.3141	10.7735	19.2439	37.0067	55.7354	19.2474	32.7528	0	0.0526316	0.0206186	0.0310078	0.0958904	0.0862069	0.038961	0.0571429	0.0437131	0.0260645	0.0695503	1.41597
WBGene00015425.ws200.5.1-WBGene00015425.ws200.6.1	WBGene00015425	0	0	0	9.62196	15.86	11.1471	32.0791	21.8352	0	0	0	0.0155039	0.0410959	0.0172414	0.0649351	0.0380952	0.0132848	0.00387597	0.0403419	3.37965
WBGene00015429.4.1-WBGene00015429.5.1	WBGene00015429	20.8867	56.6282	10.7735	24.0549	26.4333	22.2941	0	0	0.0833333	0.108108	0.0392157	0.0617284	0.05	0.047619	0	0	0.0542421	0.0730964	0.0244048	-1.58264
WBGene00015434.ws200.11.1-WBGene00015434.ws200.12.1	WBGene00015434	5.22168	14.157	5.38677	4.81098	79.3	78.0295	6.41581	49.1291	0.0294118	0.0263158	0.0666667	0.037037	0.153061	0.184211	0.0384615	0.243243	0.0401001	0.0398578	0.154744	1.95695
WBGene00015449.ws200.1.1-WBGene00015449.ws200.2.1	WBGene00015449	93.9902	481.339	43.0941	62.5428	68.7267	44.5883	6.41581	0	0.236842	0.213836	0.380952	0.236364	0.166667	0.16	0.125	0	0.0300978	0.266999	0.112917	-1.24157
WBGene00015479.8.1-WBGene00015479.9.1	WBGene00015479	5.22168	0	0	0	21.1467	22.2941	6.41581	32.7528	0.142857	0	0	0	0.0952381	0.25	0.166667	0.461538	0.0542143	0.0357143	0.243361	2.76852
WBGene00015480.12.1-WBGene00015480.13.1	WBGene00015480	15.665	84.9422	26.9338	14.4329	37.0067	11.1471	25.6632	10.9176	0.157895	0.285714	0.238095	0.111111	0.0707071	0.047619	0.129032	0.0606061	0.0307805	0.198204	0.0769911	-1.36422
WBGene00015580.ws200.9.1-WBGene00015580.ws200.10.1	WBGene00015580	31.3301	56.6282	16.1603	14.4329	37.0067	33.4412	0	0	0.2	0.0952381	0.130435	0.0833333	0.0625	0.0566038	0	0	0.0209598	0.127252	0.0297759	-2.09547
WBGene00015638.3.1-WBGene00015638.4.1	WBGene00015638	5.22168	0	5.38677	4.81098	10.5733	44.5883	25.6632	27.294	0.0434783	0	0.0322581	0.0172414	0.0434783	0.0909091	0.097561	0.0806452	0.0115766	0.0232444	0.0781484	1.74933
WBGene00015660.3.1-WBGene00015660.4.1	WBGene00015660	62.6601	169.884	10.7735	9.62196	42.2934	156.059	0	0	0.255319	0.196721	0.285714	0.285714	0.125	0.254545	0	0	0.0464151	0.255867	0.0948864	-1.43112
WBGene00015709.2.1-WBGene00015709.3.1	WBGene00015709	41.7734	70.7852	16.1603	14.4329	31.72	11.1471	32.0791	10.9176	0.5	0.454545	0.375	0.166667	0.206897	0.2	0.16129	0.08	0.0369199	0.374053	0.162047	-1.20683
WBGene00015735.3.1-WBGene00015735.4.1	WBGene00015735	0	14.157	0	0	31.72	11.1471	6.41581	21.8352	0	0.0322581	0	0	0.117647	0.0263158	0.0416667	0.0869565	0.0365837	0.00806452	0.0681465	3.07898
WBGene00015743.6.1-WBGene00015743.7.1	WBGene00015743	15.665	56.6282	32.3206	19.2439	15.86	66.8824	12.8316	21.8352	0.214286	0.129032	0.12	0.05	0.0322581	0.0689655	0.0465116	0.0327869	0.0536634	0.128329	0.0451305	-1.50767
WBGene00015767.ws200.6.1-WBGene00015767.ws200.7.1	WBGene00015767	10.4434	99.0993	26.9338	62.5428	37.0067	33.4412	6.41581	5.45879	0.0606061	0.212121	0.192308	0.22807	0.0654206	0.0638298	0.0204082	0.0238095	0.0178569	0.173276	0.043367	-1.9984
WBGene00015779.10.1-WBGene00015779.11.1	WBGene00015779	31.3301	28.3141	21.5471	14.4329	10.5733	22.2941	6.41581	10.9176	0.25	0.0909091	0.235294	0.15	0.0909091	0.0909091	0.0666667	0.0909091	0.0433539	0.181551	0.0848485	-1.09741
WBGene00015783.7.1-WBGene00015783.8.1	WBGene00015783	0	14.157	0	9.62196	31.72	44.5883	19.2474	21.8352	0	0.1	0	0.142857	0.153846	0.266667	0.166667	0.266667	0.0182262	0.0607143	0.213462	1.81387
WBGene00015801.2.1-WBGene00015801.3.1	WBGene00015801	5.22168	28.3141	10.7735	4.81098	47.58	78.0295	38.4949	43.6703	0.03125	0.0487805	0.0526316	0.0222222	0.0873786	0.114754	0.0882353	0.0851064	0.0015249	0.0387211	0.0938686	1.27752
WBGene00015828.ws200.1.1-WBGene00015828.ws200.4.1	WBGene00015828	31.3301	0	5.38677	19.2439	10.5733	0	0	0	0.171429	0	0.333333	0.235294	0.0344828	0	0	0	0.046651	0.185014	0.00862069	-4.42369
WBGene00015894.6.1-WBGene00015894.7.1	WBGene00015894	15.665	56.6282	26.9338	43.2988	0	11.1471	6.41581	0	0.0285714	0.0519481	0.0505051	0.0436893	0	0.0126582	0.015873	0	0.00168141	0.0436785	0.00713281	-2.61438
WBGene00015966.5.1-WBGene00015966.6.1	WBGene00015966	5.22168	56.6282	5.38677	4.81098	148.027	144.912	38.4949	32.7528	0.05	0.0677966	0.0294118	0.0185185	0.153846	0.139785	0.0789474	0.0952381	0.0111591	0.0414317	0.116954	1.49713
WBGene00016060.ws200.2.1-WBGene00016060.ws200.3.1	WBGene00016060	5.22168	42.4711	16.1603	19.2439	42.2934	89.1766	57.7423	114.635	0.0147059	0.0212766	0.0117188	0.010101	0.0238806	0.031746	0.0268657	0.047836	0.0215558	0.0144506	0.0325821	1.17295
WBGene00016073.ws200.2.2-WBGene00016073.ws200.3.2	WBGene00016073	0	0	5.38677	4.81098	31.72	22.2941	6.41581	21.8352	0	0	0.00497512	0.0060241	0.0257511	0.0137931	0.00662252	0.0205128	0.0203101	0.0027498	0.0166699	2.59985
WBGene00016131.ws200.6.1-WBGene00016131.ws200.7.1	WBGene00016131	26.1084	56.6282	16.1603	28.8659	31.72	33.4412	12.8316	10.9176	0.119048	0.142857	0.15	0.1875	0.0722892	0.0810811	0.0909091	0.0540541	0.0035216	0.149851	0.0745833	-1.0066
WBGene00016143.5.1-WBGene00016143.6.2	WBGene00016143	10.4434	0	21.5471	19.2439	42.2934	100.324	64.1581	54.5879	0.0227273	0	0.0285714	0.0141844	0.0338983	0.054878	0.0847458	0.04329	0.0244566	0.0163708	0.054203	1.72725
WBGene00016188.7.1-WBGene00016188.8.1	WBGene00016188	26.1084	0	21.5471	19.2439	63.44	111.471	57.7423	65.5055	0.116279	0	0.0816327	0.0493827	0.164384	0.232558	0.121622	0.142857	0.0239399	0.0618236	0.165355	1.41934
WBGene00016264.5.1-WBGene00016264.6.1	WBGene00016264	57.4385	127.413	16.1603	48.1098	68.7267	22.2941	12.8316	16.3764	0.177419	0.121622	0.115385	0.151515	0.112069	0.0434783	0.0625	0.0483871	0.0124614	0.141485	0.0666086	-1.08687
WBGene00016289.4.1-WBGene00016289.5.1	WBGene00016289	20.8867	70.7852	10.7735	24.0549	126.88	133.765	121.9	32.7528	0.0714286	0.185185	0.0645161	0.102041	0.195122	0.272727	0.339286	0.176471	0.0237731	0.105793	0.245901	1.21683
WBGene00016326.9.1-WBGene00016326.10.1	WBGene00016326	0	56.6282	64.6412	48.1098	132.167	189.5	70.5739	152.846	0	0.0421053	0.0574163	0.0384615	0.0902527	0.07173	0.0635838	0.073107	0.0243104	0.0344958	0.0746684	1.11408
WBGene00016343.ws200.7.1-WBGene00016343.ws200.8.1	WBGene00016343	5.22168	14.157	21.5471	9.62196	52.8667	78.0295	25.6632	27.294	0.125	0.0833333	0.266667	0.125	0.285714	0.411765	0.235294	0.277778	0.0327757	0.15	0.302638	1.01263
WBGene00016354.9.1-WBGene00016354.10.1	WBGene00016354	0	0	0	4.81098	58.1534	44.5883	12.8316	27.294	0	0	0	0.025641	0.150685	0.166667	0.0740741	0.15625	0.00106224	0.00641026	0.136919	4.4168
WBGene00016360.ws200.3.1-WBGene00016360.ws200.4.1	WBGene00016360	5.22168	70.7852	5.38677	38.4879	100.447	156.059	70.5739	49.1291	0.05	0.116279	0.111111	0.195122	0.188119	0.318182	0.255814	0.257143	0.0140264	0.118128	0.254814	1.10909
WBGene00016506.ws200.5.1-WBGene00016506.ws200.6.1	WBGene00016506	5.22168	14.157	5.38677	0	42.2934	44.5883	70.5739	21.8352	0.166667	0.125	0.2	0	0.266667	0.363636	0.323529	0.333333	0.00618248	0.122917	0.321791	1.38844
WBGene00016559.11.1-WBGene00016559.12.1	WBGene00016559	0	0	5.38677	4.81098	26.4333	44.5883	25.6632	10.9176	0	0	0.111111	0.0769231	0.125	0.210526	0.25	0.125	0.0210719	0.0470085	0.177632	1.9179
WBGene00016716.7.1-WBGene00016716.8.1	WBGene00016716	0	28.3141	10.7735	19.2439	68.7267	111.471	44.9107	65.5055	0	0.0714286	0.0571429	0.114286	0.152941	0.121951	0.0945946	0.131868	0.0507415	0.0607143	0.125339	1.04573
WBGene00016756.ws200.3.1-WBGene00016756.ws200.4.1	WBGene00016756	10.4434	14.157	5.38677	4.81098	74.0134	22.2941	44.9107	21.8352	0.0408163	0.0208333	0.0192308	0.0147059	0.0676329	0.0333333	0.0679612	0.0645161	0.0147751	0.0238966	0.0583609	1.2882
WBGene00016864.ws200.3.1-WBGene00016864.ws200.4.1	WBGene00016864	10.4434	14.157	5.38677	14.4329	31.72	22.2941	25.6632	10.9176	0.2	0.333333	0.25	0.25	0.428571	0.666667	0.666667	0.4	0.0112213	0.258333	0.540476	1.065
WBGene00016866.ws200.7.1-WBGene00016866.ws200.8.1	WBGene00016866	15.665	14.157	5.38677	4.81098	37.0067	55.7354	44.9107	49.1291	0.130435	0.0666667	0.0833333	0.0526316	0.152174	0.238095	0.175	0.152542	0.0107976	0.0832666	0.179453	1.1078
WBGene00016913.ws200.9.1-WBGene00016913.ws200.10.1	WBGene00016913	0	56.6282	0	4.81098	52.8667	78.0295	12.8316	21.8352	0	0.108108	0	0.0833333	0.149254	0.189189	0.166667	0.114286	0.0160128	0.0478604	0.154849	1.69396
WBGene00016975.ws200.1.1-WBGene00016975.ws200.2.1	WBGene00016975	20.8867	70.7852	16.1603	4.81098	42.2934	44.5883	6.41581	5.45879	0.181818	0.192308	0.157895	0.0588235	0.0833333	0.097561	0.0344828	0.0263158	0.0479754	0.147711	0.0604232	-1.2896
WBGene00017124.3.1-WBGene00017124.4.1	WBGene00017124	20.8867	14.157	0	4.81098	52.8667	22.2941	12.8316	27.294	0.0547945	0.0294118	0	0.0666667	0.12987	0.105263	0.0952381	0.263158	0.0376885	0.0377182	0.148382	1.97598
WBGene00017126.3.1-WBGene00017126.4.1	WBGene00017126	5.22168	28.3141	0	19.2439	42.2934	44.5883	19.2474	16.3764	0.0909091	0.0540541	0	0.121212	0.133333	0.142857	0.230769	0.230769	0.0197975	0.0665438	0.184432	1.47071
WBGene00017158.3.2-WBGene00017158.4.1	WBGene00017158	5.22168	42.4711	37.7074	52.9208	84.5867	111.471	83.4055	131.011	0.0526316	0.0638298	0.07	0.0820896	0.110345	0.136986	0.136842	0.173913	0.00241815	0.0671377	0.139522	1.0553
WBGene00017195.1.1-WBGene00017195.2.1	WBGene00017195	0	14.157	0	0	21.1467	33.4412	12.8316	32.7528	0	0.03125	0	0	0.0384615	0.0461538	0.0357143	0.0645161	0.00917063	0.0078125	0.0462115	2.5644
WBGene00017195.5.1-WBGene00017195.7.1	WBGene00017195	0	0	0	0	21.1467	33.4412	12.8316	27.294	0	0	0	0	0.0384615	0.0461538	0.0357143	0.0537634	1e-05	1e-05	0.0435233	12.0876
WBGene00017247.9.3-WBGene00017247.10.1	WBGene00017247	83.5469	113.256	0	48.1098	37.0067	100.324	44.9107	76.4231	0.080402	0.135593	0	0.133333	0.175	0.166667	0.194444	0.189189	0.027347	0.0873321	0.181325	1.05399
WBGene00017306.2.1-WBGene00017306.3.1	WBGene00017306	62.6601	127.413	32.3206	48.1098	52.8667	22.2941	6.41581	10.9176	0.292683	0.45	0.545455	0.625	0.285714	0.222222	0.166667	0.222222	0.0151233	0.478284	0.224206	-1.09304
WBGene00017336.ws200.7.1-WBGene00017336.ws200.8.1	WBGene00017336	46.9951	155.727	10.7735	19.2439	26.4333	55.7354	0	0	0.105882	0.215686	0.1	0.125	0.0537634	0.116279	0	0	0.0504503	0.136642	0.0425106	-1.68451
WBGene00017430.ws200.1.1-WBGene00017430.ws200.2.1	WBGene00017430	0	0	5.38677	0	42.2934	44.5883	6.41581	21.8352	0	0	0.0666667	0	0.097561	0.0816327	0.125	0.1	0.00428729	0.0166667	0.101048	2.6
WBGene00017464.ws200.8.1-WBGene00017464.ws200.9.1	WBGene00017464	5.22168	14.157	0	4.81098	21.1467	11.1471	19.2474	27.294	0.0344828	0.03125	0	0.0322581	0.0740741	0.0434783	0.115385	0.172414	0.0384057	0.0244977	0.101338	2.04846
WBGene00017471.3.1-WBGene00017471.4.1	WBGene00017471	20.8867	0	0	4.81098	26.4333	55.7354	19.2474	54.5879	0.0833333	0	0	0.1	0.2	0.106383	0.157895	0.147059	0.0173997	0.0458333	0.152834	1.7375
WBGene00017503.ws200.2.1-WBGene00017503.ws200.3.1	WBGene00017503	0	28.3141	5.38677	9.62196	42.2934	44.5883	12.8316	21.8352	0	0.222222	0.125	0.117647	0.235294	0.571429	0.181818	0.444444	0.0546581	0.116217	0.358246	1.62413
WBGene00017600.ws200.2.1-WBGene00017600.ws200.3.1	WBGene00017600	67.8818	42.4711	16.1603	19.2439	47.58	0	6.41581	10.9176	0.1625	0.142857	0.15	0.181818	0.140625	0	0.04	0.111111	0.0410843	0.159294	0.072934	-1.12703
WBGene00017607.ws200.3.1-WBGene00017607.ws200.4.1	WBGene00017607	0	28.3141	32.3206	24.0549	74.0134	144.912	32.0791	87.3407	0	0.0526316	0.0869565	0.0526316	0.164706	0.132653	0.0675676	0.129032	0.0317956	0.0480549	0.12349	1.36164
WBGene00017699.6.1-WBGene00017699.7.1	WBGene00017699	0	0	10.7735	14.4329	26.4333	55.7354	12.8316	38.2115	0	0	0.0168067	0.0194805	0.0221239	0.0280899	0.0204082	0.0234899	0.0395774	0.00907181	0.023528	1.37492
WBGene00017747.ws200.2.1-WBGene00017747.ws200.3.1	WBGene00017747	20.8867	42.4711	32.3206	9.62196	42.2934	11.1471	12.8316	5.45879	0.190476	0.333333	0.26087	0.181818	0.166667	0.0666667	0.125	0.0666667	0.0197184	0.241624	0.10625	-1.1853
WBGene00017766.4.1-WBGene00017766.5.1	WBGene00017766	5.22168	0	37.7074	24.0549	47.58	55.7354	64.1581	131.011	0.05	0	0.145833	0.0847458	0.155172	0.178571	0.166667	0.26087	0.0214516	0.0701448	0.19032	1.44002
WBGene00017773.ws200.9.1-WBGene00017773.ws200.10.1	WBGene00017773	5.22168	42.4711	0	0	37.0067	111.471	32.0791	21.8352	0.0232558	0.0280374	0	0	0.025641	0.102041	0.0892857	0.0571429	0.0246261	0.0128233	0.0685276	2.41792
WBGene00017780.ws200.3.1-WBGene00017780.ws200.4.1	WBGene00017780	36.5518	70.7852	5.38677	19.2439	74.0134	44.5883	57.7423	21.8352	0.00873908	0.016835	0.00458716	0.0144404	0.0241379	0.0258065	0.0378151	0.0268456	0.0056462	0.0111504	0.0286513	1.36151
WBGene00017782.12.1-WBGene00017782.13.1	WBGene00017782	10.4434	42.4711	26.9338	28.8659	5.28667	33.4412	6.41581	21.8352	0.0540541	0.103448	0.0793651	0.0495868	0.008	0.0517241	0.0136986	0.0273973	0.0261708	0.0716136	0.025205	-1.50652
WBGene00017797.3.1-WBGene00017797.4.1	WBGene00017797	5.22168	28.3141	5.38677	62.5428	42.2934	100.324	51.3265	60.0467	0.0588235	0.0869565	0.02	0.0992366	0.129032	0.166667	0.163265	0.114583	0.0121584	0.0662542	0.143387	1.11383
WBGene00017797.5.1-WBGene00017797.6.1	WBGene00017797	31.3301	84.9422	59.2545	153.951	42.2934	66.8824	32.0791	81.8819	0.352941	0.26087	0.22	0.244275	0.129032	0.111111	0.102041	0.15625	0.00363724	0.269521	0.124609	-1.11299
WBGene00017837.10.1-WBGene00017837.11.1	WBGene00017837	0	28.3141	5.38677	14.4329	52.8667	66.8824	25.6632	43.6703	0	0.0217391	0.0070922	0.010989	0.03125	0.0262009	0.0218579	0.0272109	0.0148379	0.00995508	0.0266299	1.41954
WBGene00017847.4.1-WBGene00017847.5.1	WBGene00017847	0	70.7852	10.7735	38.4879	84.5867	100.324	44.9107	131.011	0	0.0588235	0.0224719	0.0286738	0.0874317	0.0652174	0.0360825	0.100418	0.0525686	0.0274923	0.0722875	1.39472
WBGene00018025.3.1-WBGene00018025.4.1	WBGene00018025	67.8818	0	0	14.4329	58.1534	55.7354	19.2474	76.4231	0.295455	0	0	0.157895	0.354839	0.416667	0.375	0.378378	0.010067	0.113337	0.381221	1.75001
WBGene00018056.ws200.4.1-WBGene00018056.ws200.5.1	WBGene00018056	46.9951	28.3141	0	4.81098	26.4333	33.4412	12.8316	21.8352	0.2	0.166667	0	0.142857	0.185185	0.375	0.25	0.285714	0.0481045	0.127381	0.273975	1.10489
WBGene00018072.6.1-WBGene00018072.7.1	WBGene00018072	31.3301	99.0993	32.3206	81.7867	42.2934	33.4412	51.3265	27.294	0.0869565	0.14	0.0560748	0.10241	0.0473373	0.0285714	0.0629921	0.0257732	0.0299369	0.0963602	0.0411685	-1.2269
WBGene00018100.3.1-WBGene00018100.4.1	WBGene00018100	0	28.3141	5.38677	0	52.8667	22.2941	32.0791	16.3764	0	0.0465116	0.05	0	0.0729927	0.0588235	0.0806452	0.047619	0.0410272	0.0241279	0.0650201	1.43018
WBGene00018174.3.1-WBGene00018174.4.1	WBGene00018174	10.4434	28.3141	5.38677	14.4329	100.447	89.1766	64.1581	60.0467	0.0571429	0.0363636	0.0172414	0.0315789	0.0852018	0.0833333	0.0943396	0.112245	0.00150982	0.0355817	0.0937799	1.39814
WBGene00018193.28.1-WBGene00018193.29.1	WBGene00018193	5.22168	42.4711	26.9338	120.275	42.2934	22.2941	38.4949	49.1291	0.5	0.272727	0.25	0.287356	0.114286	0.0606061	0.285714	0.123288	0.0533486	0.327521	0.145973	-1.16589
WBGene00018286.2.1-WBGene00018286.3.1	WBGene00018286	0	0	0	33.6769	95.16	78.0295	102.653	141.929	0	0	0	0.194444	0.230769	0.259259	0.355556	0.464286	0.0081363	0.0486111	0.327467	2.75199
WBGene00018290.3.1-WBGene00018290.4.1	WBGene00018290	10.4434	0	5.38677	14.4329	15.86	22.2941	44.9107	43.6703	0.00657895	0	0.00222717	0.0051458	0.00505051	0.00784314	0.01417	0.0163934	0.0510958	0.00348798	0.0108643	1.63913
WBGene00018351.2.1-WBGene00018351.3.1	WBGene00018351	5.22168	0	0	4.81098	74.0134	22.2941	12.8316	38.2115	0.0769231	0	0	0.125	0.358974	0.142857	0.117647	0.411765	0.0423791	0.0504808	0.257811	2.35251
WBGene00018354.1.1-WBGene00018354.2.1	WBGene00018354	0	14.157	0	0	26.4333	44.5883	6.41581	10.9176	0	0.1	0	0	0.125	0.235294	0.0909091	0.142857	0.0208624	0.025	0.148515	2.57061
WBGene00018386.2.1-WBGene00018386.3.1	WBGene00018386	0	14.157	32.3206	24.0549	37.0067	33.4412	44.9107	32.7528	0	0.25	0.3	0.142857	0.35	0.428571	0.4375	0.333333	0.0242236	0.173214	0.387351	1.16109
WBGene00018459.2.1-WBGene00018459.3.1	WBGene00018459	36.5518	42.4711	0	57.7318	169.173	66.8824	70.5739	76.4231	0.162791	0.115385	0	0.134831	0.248062	0.222222	0.282051	0.14	0.0430818	0.103252	0.223084	1.11142
WBGene00018508.8.1-WBGene00018508.9.1	WBGene00018508	5.22168	14.157	32.3206	14.4329	79.3	89.1766	51.3265	120.093	0.0285714	0.0119048	0.0324324	0.00733496	0.05	0.0418848	0.0294118	0.0505747	0.0271615	0.0200609	0.0429678	1.09887
WBGene00018516.1.1-WBGene00018516.2.1	WBGene00018516	15.665	56.6282	26.9338	38.4879	21.1467	22.2941	0	5.45879	0.115385	0.25	0.128205	0.140351	0.0634921	0.117647	0	0.025641	0.0374459	0.158485	0.051695	-1.61625
WBGene00018516.4.1-WBGene00018516.5.1	WBGene00018516	10.4434	0	10.7735	4.81098	42.2934	33.4412	19.2474	32.7528	0.0769231	0	0.0512821	0.0175439	0.126984	0.176471	0.103448	0.153846	0.00440606	0.0364372	0.140187	1.94387
WBGene00018520.ws200.3.1-WBGene00018520.ws200.4.1	WBGene00018520	0	0	0	0	21.1467	44.5883	6.41581	16.3764	0	0	0	0	0.0272109	0.0540541	0.025641	0.0294118	0.00225611	1e-05	0.0340794	11.7347
WBGene00018595.1.1-WBGene00018595.2.1	WBGene00018595	20.8867	84.9422	10.7735	4.81098	10.5733	22.2941	25.6632	10.9176	0.4	0.6	0.285714	0.25	0.1	0.153846	0.235294	0.2	0.0454589	0.383929	0.172285	-1.15604
WBGene00018710.6.1-WBGene00018710.7.1	WBGene00018710	20.8867	14.157	16.1603	14.4329	105.733	44.5883	19.2474	87.3407	0.0784314	0.0285714	0.037037	0.0447761	0.134228	0.08	0.0638298	0.123077	0.0384376	0.047204	0.100284	1.08711
WBGene00018898.ws200.10.1-WBGene00018898.ws200.11.1	WBGene00018898	0	0	5.38677	4.81098	21.1467	44.5883	6.41581	43.6703	0	0	0.0133333	0.0107527	0.056338	0.0588235	0.0166667	0.0625	0.00923953	0.00602151	0.0485821	3.01223
WBGene00018966.ws200.2.1-WBGene00018966.ws200.3.1	WBGene00018966	31.3301	42.4711	0	19.2439	89.8734	78.0295	12.8316	27.294	0.181818	0.115385	0	0.210526	0.220779	0.333333	0.222222	0.357143	0.0380647	0.126932	0.283369	1.15863
WBGene00018995.8.1-WBGene00018995.9.1	WBGene00018995	10.4434	14.157	21.5471	14.4329	74.0134	122.618	38.4949	81.8819	0.008	0.00769231	0.0116279	0.00686499	0.0309735	0.0531401	0.0174419	0.0378788	0.0127025	0.0085463	0.0348585	2.02814
WBGene00018995.9.1-WBGene00018995.10.1	WBGene00018995	5.22168	42.4711	5.38677	14.4329	47.58	100.324	44.9107	54.5879	0.004	0.0230769	0.00290698	0.00686499	0.0199115	0.0434783	0.0203488	0.0252525	0.0476579	0.00921222	0.0272478	1.56452
WBGene00019030.7.1-WBGene00019030.8.1	WBGene00019030	5.22168	42.4711	21.5471	24.0549	10.5733	0	0	0	0.0714286	0.3	0.2	0.3125	0.08	0	0	0	0.0147097	0.220982	0.02	-3.46586
WBGene00019079.ws200.2.1-WBGene00019079.ws200.3.1	WBGene00019079	0	14.157	16.1603	76.9757	116.307	133.765	70.5739	103.717	0	0.0212766	0.0352941	0.0677966	0.165414	0.0983607	0.0758621	0.0892019	0.0209207	0.0310918	0.10721	1.78583
WBGene00019102.14.1-WBGene00019102.15.1	WBGene00019102	20.8867	113.256	32.3206	67.3538	74.0134	89.1766	19.2474	5.45879	0.133333	0.131148	0.103448	0.12963	0.0952381	0.0851064	0.0434783	0.00900901	0.0200157	0.12439	0.0582079	-1.09558
WBGene00019116.5.1-WBGene00019116.6.1	WBGene00019116	5.22168	14.157	0	4.81098	74.0134	22.2941	32.0791	38.2115	0.0909091	0.0666667	0	0.0434783	0.259259	0.133333	0.0909091	0.155556	0.0359418	0.0502635	0.159764	1.66836
WBGene00019227.7.1-WBGene00019227.8.1	WBGene00019227	0	14.157	5.38677	4.81098	42.2934	66.8824	32.0791	27.294	0	0.0714286	0.111111	0.0555556	0.195122	0.352941	0.217391	0.208333	0.00544994	0.0595238	0.243447	2.03207
WBGene00019361.ws200.3.2-WBGene00019361.ws200.4.1	WBGene00019361	62.6601	28.3141	10.7735	24.0549	42.2934	78.0295	32.0791	21.8352	0.0421053	0.0215054	0.0307692	0.0490196	0.0509554	0.125	0.0909091	0.0533333	0.0548573	0.0358499	0.0800495	1.15892
WBGene00019380.2.1-WBGene00019380.3.1	WBGene00019380	5.22168	42.4711	53.8677	24.0549	89.8734	178.353	70.5739	87.3407	0.0142857	0.026087	0.028169	0.0119332	0.0576271	0.0733945	0.040293	0.0384615	0.0124762	0.0201187	0.052444	1.38224
WBGene00019456.3.1-WBGene00019456.4.1	WBGene00019456	46.9951	70.7852	21.5471	28.8659	74.0134	11.1471	12.8316	5.45879	0.264706	0.217391	0.333333	0.285714	0.25	0.0769231	0.0952381	0.0588235	0.0211688	0.275286	0.120246	-1.19494
WBGene00019458.ws200.1.1-WBGene00019458.ws200.2.1	WBGene00019458	10.4434	28.3141	21.5471	19.2439	52.8667	66.8824	51.3265	60.0467	0.0487805	0.0689655	0.0533333	0.038835	0.0943396	0.117647	0.0987654	0.113402	0.000709115	0.0524786	0.106039	1.01479
WBGene00019467.ws200.2.1-WBGene00019467.ws200.3.2	WBGene00019467	0	14.157	32.3206	38.4879	42.2934	33.4412	70.5739	38.2115	0	0.047619	0.08	0.0689655	0.137931	0.0769231	0.125	0.107692	0.0295315	0.0491461	0.111887	1.18689
WBGene00019495.2.1-WBGene00019495.3.1	WBGene00019495	10.4434	0	0	0	79.3	11.1471	12.8316	21.8352	0.1	0	0	0	0.148515	0.0555556	0.166667	0.102564	0.0382723	0.025	0.118325	2.24275
WBGene00019533.ws200.5.1-WBGene00019533.ws200.6.1	WBGene00019533	5.22168	14.157	0	4.81098	37.0067	55.7354	25.6632	16.3764	0.047619	0.333333	0	0.125	0.333333	0.454545	0.307692	0.5	0.0203473	0.126488	0.398893	1.657
WBGene00019605.3.1-WBGene00019605.4.1	WBGene00019605	52.2168	42.4711	0	4.81098	89.8734	55.7354	19.2474	27.294	0.0757576	0.0909091	0	0.0185185	0.142857	0.0724638	0.142857	0.125	0.035328	0.0462963	0.120795	1.38359
WBGene00019629.ws200.4.1-WBGene00019629.ws200.5.1	WBGene00019629	0	14.157	0	0	26.4333	66.8824	12.8316	10.9176	0	0.015625	0	0	0.0318471	0.0379747	0.0172414	0.00938967	0.0381567	0.00390625	0.0241132	2.62597
WBGene00019651.ws200.1.1-WBGene00019651.ws200.2.1	WBGene00019651	10.4434	0	43.0941	9.62196	47.58	55.7354	83.4055	43.6703	0.125	0	0.133333	0.0298507	0.183673	0.208333	0.240741	0.121212	0.0324194	0.072046	0.18849	1.3875
WBGene00019743.ws200.6.1-WBGene00019743.ws200.7.1	WBGene00019743	0	14.157	0	0	21.1467	22.2941	32.0791	16.3764	0	0.0666667	0	0	0.125	0.153846	0.238095	0.136364	0.00300526	0.0166667	0.163326	3.29271
WBGene00019786.6.1-WBGene00019786.7.1	WBGene00019786	36.5518	99.0993	37.7074	57.7318	42.2934	11.1471	25.6632	38.2115	0.0804598	0.127273	0.0608696	0.0645161	0.0516129	0.0117647	0.0380952	0.0380435	0.0319144	0.0832796	0.0348791	-1.2556
WBGene00019869.10.1-WBGene00019869.11.1	WBGene00019869	15.665	14.157	0	4.81098	58.1534	100.324	51.3265	38.2115	0.0588235	0.0243902	0	0.0113636	0.0597826	0.116883	0.0601504	0.0945946	0.0203021	0.0236444	0.0828527	1.80905
WBGene00019869.19.1-WBGene00019869.20.1	WBGene00019869	31.3301	70.7852	26.9338	28.8659	52.8667	11.1471	76.9897	21.8352	0.117647	0.121951	0.128205	0.0681818	0.0543478	0.012987	0.0902256	0.0540541	0.0366641	0.108996	0.0529036	-1.04284
WBGene00019876.6.1-WBGene00019876.7.1	WBGene00019876	0	14.157	21.5471	9.62196	42.2934	89.1766	57.7423	54.5879	0	0.0277778	0.0677966	0.0163934	0.0597015	0.091954	0.0803571	0.0617284	0.0322271	0.027992	0.0734353	1.39146
WBGene00019909.ws200.2.1-WBGene00019909.ws200.3.1	WBGene00019909	31.3301	28.3141	21.5471	4.81098	37.0067	0	6.41581	5.45879	0.545455	0.333333	0.5	0.333333	0.35	0	0.2	0.25	0.0481622	0.42803	0.2	-1.09771
WBGene00019935.20.1-WBGene00019935.21.1	WBGene00019935	0	0	5.38677	9.62196	58.1534	55.7354	44.9107	81.8819	0	0	0.0434783	0.0769231	0.180328	0.172414	0.12963	0.1875	0.000931205	0.0301003	0.167468	2.47604
WBGene00019940.4.1-WBGene00019940.5.1	WBGene00019940	5.22168	56.6282	37.7074	24.0549	132.167	200.647	57.7423	169.223	0.0185185	0.0206186	0.0209581	0.00772798	0.0445633	0.0402685	0.0210773	0.0379902	0.0196129	0.0169558	0.0359748	1.08521
WBGene00019967.2.1-WBGene00019967.3.1	WBGene00019967	5.22168	0	0	4.81098	26.4333	44.5883	32.0791	5.45879	0.2	0	0	0.166667	0.416667	0.5	0.263158	0.5	0.00537601	0.0916667	0.419956	2.19577
WBGene00019972.5.1-WBGene00019972.6.1	WBGene00019972	0	0	5.38677	4.81098	42.2934	11.1471	32.0791	5.45879	0	0	0.0555556	0.0434783	0.333333	0.0714286	0.227273	0.0909091	0.0486956	0.0247585	0.180736	2.86789
WBGene00019979.ws200.5.1-WBGene00019979.ws200.6.1	WBGene00019979	20.8867	42.4711	5.38677	9.62196	47.58	78.0295	12.8316	38.2115	0.114286	0.12	0.0833333	0.08	0.209302	0.291667	0.2	0.233333	0.00112826	0.0994048	0.233576	1.2325
WBGene00020028.2.1-WBGene00020028.3.1	WBGene00020028	0	14.157	16.1603	14.4329	26.4333	55.7354	32.0791	43.6703	0	0.0526316	0.0882353	0.0352941	0.106383	0.15625	0.0833333	0.125	0.0217899	0.0440402	0.117742	1.41874
WBGene00020135.3.1-WBGene00020135.4.1	WBGene00020135	0	0	5.38677	4.81098	42.2934	66.8824	32.0791	16.3764	0	0	0.0714286	0.05	0.222222	0.461538	0.2	0.0882353	0.038589	0.0303571	0.242999	3.00084
WBGene00020164.ws200.1.1-WBGene00020164.ws200.2.1	WBGene00020164	0	0	5.38677	14.4329	21.1467	11.1471	38.4949	54.5879	0	0	0.0181818	0.0410959	0.153846	0.0588235	0.181818	0.169492	0.00533275	0.0148194	0.140995	3.25009
WBGene00020256.2.1-WBGene00020256.3.1	WBGene00020256	26.1084	84.9422	21.5471	19.2439	58.1534	11.1471	19.2474	21.8352	0.142857	0.1875	0.125	0.111111	0.106796	0.0277778	0.0517241	0.0888889	0.0244353	0.141617	0.0687967	-1.04158
WBGene00020259.ws200.1.1-WBGene00020259.ws200.2.1	WBGene00020259	0	42.4711	16.1603	38.4879	79.3	178.353	44.9107	114.635	0	0.0357143	0.02	0.0238806	0.0559701	0.0833333	0.0333333	0.0615836	0.0225183	0.0198987	0.0585551	1.55712
WBGene00020307.7.1-WBGene00020307.8.1	WBGene00020307	0	14.157	0	9.62196	21.1467	33.4412	25.6632	16.3764	0	0.125	0	0.1	0.148148	0.25	0.222222	0.166667	0.0133676	0.05625	0.196759	1.8065
WBGene00020324.2.1-WBGene00020324.3.1	WBGene00020324	5.22168	0	0	0	21.1467	11.1471	6.41581	21.8352	0.0833333	0	0	0	0.166667	0.0714286	0.1	0.210526	0.0217803	0.0208333	0.137155	2.71884
WBGene00020341.2.1-WBGene00020341.3.1	WBGene00020341	41.7734	28.3141	5.38677	0	42.2934	22.2941	6.41581	27.294	0.150943	0.117647	0.0909091	0	0.181818	0.285714	0.2	0.238095	0.0138249	0.0898749	0.226407	1.33293
WBGene00020404.ws200.1.1-WBGene00020404.ws200.2.1	WBGene00020404	5.22168	0	0	4.81098	37.0067	22.2941	38.4949	27.294	0.0243902	0	0	0.00819672	0.0569106	0.0273973	0.0652174	0.0462963	0.00644798	0.00814674	0.0489554	2.58717
WBGene00020436.ws200.8.1-WBGene00020436.ws200.9.1	WBGene00020436	31.3301	56.6282	21.5471	33.6769	10.5733	11.1471	0	27.294	0.26087	0.222222	0.333333	0.233333	0.1	0.166667	0	0.2	0.0282005	0.26244	0.116667	-1.16959
WBGene00020504.3.1-WBGene00020504.4.1	WBGene00020504	0	42.4711	5.38677	14.4329	52.8667	89.1766	38.4949	60.0467	0	0.0285714	0.0208333	0.0291262	0.0290698	0.0457143	0.0504202	0.0748299	0.0403224	0.0196327	0.0500085	1.34891
WBGene00020630.4.1-WBGene00020630.5.1	WBGene00020630	5.22168	28.3141	10.7735	9.62196	47.58	55.7354	38.4949	49.1291	0.05	0.0833333	0.0526316	0.030303	0.125	0.135135	0.113208	0.09375	0.00434953	0.054067	0.116773	1.11089
WBGene00020649.15.1-WBGene00020649.16.1	WBGene00020649	15.665	14.157	26.9338	19.2439	15.86	22.2941	12.8316	10.9176	0.0810811	0.0294118	0.106383	0.0588235	0.0227273	0.0235294	0.0227273	0.0150376	0.027108	0.0689248	0.0210054	-1.71426
WBGene00020649.20.1-WBGene00020649.21.1	WBGene00020649	10.4434	56.6282	21.5471	48.1098	15.86	33.4412	25.6632	27.294	0.0540541	0.117647	0.0851064	0.147059	0.0227273	0.0352941	0.0454545	0.037594	0.0190717	0.100967	0.0352675	-1.51747
WBGene00020821.7.1-WBGene00020821.9.1	WBGene00020821	0	28.3141	0	4.81098	37.0067	66.8824	19.2474	38.2115	0	0.0210526	0	0.00262467	0.0286885	0.0263158	0.0123967	0.018617	0.0481582	0.00591933	0.0215045	1.86113
WBGene00020830.4.1-WBGene00020830.5.1	WBGene00020830	20.8867	28.3141	32.3206	9.62196	10.5733	0	12.8316	5.45879	0.129032	0.0909091	0.0895522	0.025641	0.0344828	0	0.0392157	0.0123457	0.037157	0.0837837	0.021511	-1.9616
WBGene00020903.ws200.5.1-WBGene00020903.ws200.6.1	WBGene00020903	5.22168	0	0	0	26.4333	33.4412	38.4949	38.2115	0.125	0	0	0	0.111111	0.157895	0.375	0.259259	0.0262382	0.03125	0.225816	2.85322
WBGene00020920.ws200.8.1-WBGene00020920.ws200.9.2	WBGene00020920	15.665	0	10.7735	14.4329	58.1534	66.8824	44.9107	38.2115	0.142857	0	0.0588235	0.038961	0.215686	0.285714	0.166667	0.118644	0.026551	0.0601604	0.196678	1.70895
WBGene00020947.2.1-WBGene00020947.3.1	WBGene00020947	15.665	28.3141	5.38677	4.81098	89.8734	89.1766	6.41581	16.3764	0.0697674	0.166667	0.111111	0.0714286	0.395349	0.444444	0.25	0.25	0.00576975	0.104743	0.334948	1.67708
WBGene00021009.8.1-WBGene00021009.9.1	WBGene00021009	15.665	0	0	9.62196	31.72	44.5883	12.8316	65.5055	0.0384615	0	0	0.0176991	0.0382166	0.0470588	0.027027	0.0588235	0.0446835	0.0140402	0.0427815	1.60742
WBGene00021051.2.1-WBGene00021051.3.1	WBGene00021051	10.4434	0	26.9338	28.8659	37.0067	44.5883	38.4949	81.8819	0.117647	0	0.227273	0.153846	0.269231	0.307692	0.193548	0.3125	0.0372736	0.124691	0.270743	1.11857
WBGene00021076.ws200.3.1-WBGene00021076.ws200.4.1	WBGene00021076	0	0	10.7735	14.4329	37.0067	44.5883	25.6632	21.8352	0	0	0.117647	0.12	0.333333	0.307692	0.210526	0.137931	0.0160238	0.0594118	0.247371	2.05785
WBGene00021157.ws200.4.1-WBGene00021157.ws200.5.1	WBGene00021157	5.22168	28.3141	0	4.81098	26.4333	66.8824	32.0791	32.7528	0.166667	0.08	0	0.05	0.16129	0.193548	0.192308	0.133333	0.0441792	0.0741667	0.17012	1.19771
WBGene00021239.2.1-WBGene00021239.3.1	WBGene00021239	0	0	16.1603	24.0549	42.2934	22.2941	32.0791	49.1291	0	0	0.0184049	0.0178571	0.030303	0.015873	0.0274725	0.0384615	0.0354795	0.00906551	0.0280275	1.62838
WBGene00021352.ws200.4.1-WBGene00021352.ws200.5.1	WBGene00021352	5.22168	0	5.38677	9.62196	10.5733	22.2941	25.6632	27.294	0.00440529	0	0.00222717	0.0046729	0.0077821	0.0143885	0.00852878	0.0132275	0.0062575	0.00282634	0.0109817	1.95809
WBGene00021411.5.1-WBGene00021411.6.1	WBGene00021411	0	0	21.5471	9.62196	10.5733	55.7354	44.9107	43.6703	0	0	0.0606061	0.0188679	0.0540541	0.135135	0.12069	0.0733945	0.019168	0.0198685	0.0958183	2.26982
WBGene00021448.1.1-WBGene00021448.2.2	WBGene00021448	0	14.157	0	0	26.4333	89.1766	6.41581	5.45879	0	0.0526316	0	0	0.0769231	0.2	0.111111	0.0909091	0.0131497	0.0131579	0.119736	3.18586
WBGene00021464.5.1-WBGene00021464.6.1	WBGene00021464	67.8818	70.7852	0	4.81098	148.027	133.765	25.6632	5.45879	0.173333	0.151515	0	0.125	0.2	0.266667	0.285714	0.2	0.0308385	0.112462	0.238095	1.0821
WBGene00021534.2.1-WBGene00021534.3.1	WBGene00021534	5.22168	14.157	10.7735	9.62196	37.0067	44.5883	25.6632	16.3764	0.004	0.00854701	0.00611621	0.00591716	0.0180879	0.0177778	0.016129	0.00828729	0.0114425	0.00614509	0.0150705	1.29422
WBGene00021554.1.1-WBGene00021554.2.2	WBGene00021554	62.6601	84.9422	107.735	81.7867	26.4333	11.1471	44.9107	76.4231	0.0609137	0.109091	0.0628931	0.047619	0.0255102	0.00884956	0.0414201	0.047619	0.0493347	0.0701292	0.0308497	-1.18476
WBGene00021560.ws200.1.1-WBGene00021560.ws200.2.1	WBGene00021560	5.22168	0	26.9338	19.2439	21.1467	89.1766	38.4949	43.6703	0.0384615	0	0.0641026	0.0347826	0.0615385	0.170213	0.0923077	0.0833333	0.0471015	0.0343367	0.101848	1.56859
WBGene00021605.3.1-WBGene00021605.4.1	WBGene00021605	0	0	10.7735	62.5428	15.86	55.7354	12.8316	87.3407	0	0	0.166667	0.156627	0.2	0.3125	0.25	0.225352	0.0195488	0.0808233	0.246963	1.61145
WBGene00021614.ws200.4.1-WBGene00021614.ws200.5.1	WBGene00021614	67.8818	56.6282	10.7735	9.62196	26.4333	22.2941	6.41581	5.45879	0.288889	0.25	0.153846	0.2	0.125	0.1	0.0714286	0.0909091	0.00697369	0.223184	0.0968344	-1.20464
WBGene00021652.ws200.22.1-WBGene00021652.ws200.23.1	WBGene00021652	0	0	5.38677	0	15.86	44.5883	6.41581	32.7528	0	0	0.1	0	0.0588235	0.0952381	0.166667	0.162162	0.0386822	0.025	0.120723	2.2717
WBGene00021657.ws200.6.1-WBGene00021657.ws200.7.1	WBGene00021657	0	0	5.38677	0	21.1467	44.5883	19.2474	5.45879	0	0	0.0333333	0	0.16	0.210526	0.115385	0.0294118	0.0220758	0.00833333	0.128831	3.95044
WBGene00021743.ws200.3.1-WBGene00021743.ws200.4.1	WBGene00021743	10.4434	56.6282	0	19.2439	111.02	89.1766	25.6632	60.0467	0.0625	0.057971	0	0.0353982	0.143836	0.125	0.0784314	0.0887097	0.0155311	0.0389673	0.108994	1.48391
WBGene00021749.2.1-WBGene00021749.3.1	WBGene00021749	5.22168	14.157	86.1883	57.7318	105.733	122.618	89.8214	141.929	0.05	0.0769231	0.340426	0.222222	0.444444	0.34375	0.424242	0.393939	0.017996	0.172393	0.401594	1.22004
WBGene00021789.ws200.13.1-WBGene00021789.ws200.14.1	WBGene00021789	5.22168	14.157	37.7074	19.2439	15.86	55.7354	38.4949	49.1291	0.0172414	0.027027	0.0492958	0.043956	0.037037	0.1	0.0869565	0.0782609	0.0376162	0.0343801	0.0755636	1.13612
WBGene00021797.ws200.1.1-WBGene00021797.ws200.2.1	WBGene00021797	0	0	5.38677	0	10.5733	11.1471	44.9107	32.7528	0	0	0.0714286	0	0.222222	0.2	0.175	0.15	0.000384932	0.0178571	0.186806	3.38697
WBGene00021797.ws200.5.1-WBGene00021797.ws200.6.1	WBGene00021797	0	0	16.1603	4.81098	21.1467	11.1471	76.9897	70.9643	0	0	0.214286	0.142857	0.444444	0.2	0.3	0.325	0.0209668	0.0892857	0.317361	1.82962
WBGene00021840.8.1-WBGene00021840.9.1	WBGene00021840	31.3301	42.4711	86.1883	72.1647	26.4333	55.7354	12.8316	65.5055	0.181818	0.0967742	0.213333	0.142857	0.0510204	0.0757576	0.0689655	0.0944882	0.018076	0.158696	0.0725579	-1.12906
WBGene00021894.ws200.2.2-WBGene00021894.ws200.3.1	WBGene00021894	5.22168	0	0	24.0549	21.1467	55.7354	19.2474	60.0467	0.05	0	0	0.238095	0.266667	0.357143	0.3	0.423077	0.00712557	0.0720238	0.336722	2.22501
WBGene00021912.ws200.9.1-WBGene00021912.ws200.10.1	WBGene00021912	5.22168	0	5.38677	19.2439	26.4333	22.2941	32.0791	49.1291	0.0454545	0	0.0588235	0.129032	0.138889	0.133333	0.357143	0.191489	0.046488	0.0583276	0.205214	1.81488
WBGene00021913.1.1-WBGene00021913.2.1	WBGene00021913	5.22168	42.4711	0	0	21.1467	55.7354	25.6632	49.1291	0.2	0.3	0	0	0.266667	0.454545	0.444444	0.6	0.0205678	0.125	0.441414	1.8202
WBGene00021950.6.1-WBGene00021950.7.1	WBGene00021950	31.3301	28.3141	10.7735	19.2439	21.1467	0	12.8316	10.9176	0.230769	0.4	0.285714	0.153846	0.16	0	0.117647	0.133333	0.0390708	0.267582	0.102745	-1.38091
WBGene00021965.ws200.3.1-WBGene00021965.ws200.4.1	WBGene00021965	125.32	113.256	32.3206	24.0549	21.1467	0	19.2474	5.45879	0.24	0.235294	0.315789	0.178571	0.0784314	0	0.166667	0.0588235	0.00966696	0.242414	0.0759804	-1.67377
WBGene00021983.ws200.3.1-WBGene00021983.ws200.4.1	WBGene00021983	0	14.157	0	0	42.2934	44.5883	6.41581	10.9176	0	0.125	0	0	0.363636	0.307692	0.142857	0.222222	0.00751661	0.03125	0.259102	3.05159
WBGene00021984.ws200.4.1-WBGene00021984.ws200.5.1	WBGene00021984	109.655	56.6282	5.38677	24.0549	169.173	55.7354	51.3265	38.2115	0.170732	0.0754717	0.0322581	0.060241	0.201258	0.151515	0.170213	0.175	0.0300025	0.0846756	0.174496	1.04318
WBGene00021984.ws200.9.1-WBGene00021984.ws200.10.1	WBGene00021984	73.1035	99.0993	21.5471	86.5977	89.8734	22.2941	6.41581	10.9176	0.113821	0.132075	0.129032	0.216867	0.106918	0.0606061	0.0212766	0.05	0.0237459	0.147949	0.0597002	-1.30929
WBGene00021985.ws200.3.1-WBGene00021985.ws200.4.1	WBGene00021985	5.22168	14.157	16.1603	14.4329	37.0067	44.5883	38.4949	54.5879	0.0175439	0.037037	0.0461538	0.0454545	0.0744681	0.0701754	0.133333	0.0833333	0.0153816	0.0365473	0.0903275	1.3054
WBGene00021986.2.1-WBGene00021986.3.1	WBGene00021986	5.22168	14.157	26.9338	28.8659	52.8667	55.7354	25.6632	65.5055	0.142857	0.142857	0.2	0.115385	0.222222	0.416667	0.285714	0.307692	0.0118034	0.150275	0.308074	1.03567
WBGene00022113.ws200.6.1-WBGene00022113.ws200.7.1	WBGene00022113	10.4434	42.4711	32.3206	81.7867	95.16	89.1766	134.732	125.552	0.0588235	0.0810811	0.0555556	0.130769	0.174757	0.117647	0.233333	0.157534	0.0236545	0.0815573	0.170818	1.06657
WBGene00022197.ws200.2.1-WBGene00022197.ws200.3.1	WBGene00022197	15.665	14.157	5.38677	4.81098	58.1534	44.5883	19.2474	21.8352	0.272727	0.125	0.142857	0.111111	0.407407	0.5	0.3	0.307692	0.0114894	0.162924	0.378775	1.21714
WBGene00022211.8.1-WBGene00022211.9.1	WBGene00022211	10.4434	28.3141	21.5471	86.5977	15.86	11.1471	6.41581	16.3764	0.333333	0.2	0.190476	0.382979	0.0857143	0.0833333	0.0833333	0.075	0.00678702	0.276697	0.0818452	-1.75734
WBGene00022246.ws200.3.1-WBGene00022246.ws200.4.1	WBGene00022246	31.3301	14.157	5.38677	14.4329	63.44	66.8824	19.2474	27.294	0.1	0.0769231	0.1	0.0833333	0.184615	0.24	0.142857	0.185185	0.00324713	0.0900641	0.188164	1.06297
WBGene00022278.1.1-WBGene00022278.2.1	WBGene00022278	26.1084	42.4711	53.8677	33.6769	89.8734	189.5	83.4055	158.305	0.0362319	0.0291262	0.0243309	0.0141988	0.052795	0.0790698	0.0397554	0.0480132	0.0242371	0.0259719	0.0549083	1.08007
WBGene00022296.ws200.5.1-WBGene00022296.ws200.6.1	WBGene00022296	0	14.157	16.1603	28.8659	47.58	55.7354	51.3265	70.9643	0	0.0204082	0.0198675	0.0434783	0.0687023	0.0393701	0.0769231	0.0619048	0.0145041	0.0209385	0.0617251	1.5597
WBGene00022301.11.1-WBGene00022301.12.1	WBGene00022301	0	14.157	26.9338	33.6769	26.4333	111.471	38.4949	109.176	0	0.030303	0.0458716	0.0546875	0.05	0.105263	0.0705882	0.102564	0.0329748	0.0327155	0.0821039	1.32748
WBGene00022301.14.1-WBGene00022301.15.1	WBGene00022301	15.665	56.6282	86.1883	144.329	26.4333	78.0295	89.8214	81.8819	0.25	0.121212	0.146789	0.234375	0.05	0.0736842	0.164706	0.0769231	0.0544453	0.188094	0.0913283	-1.04232
WBGene00022349.9.1-WBGene00022349.10.1	WBGene00022349	0	14.157	0	14.4329	26.4333	11.1471	12.8316	21.8352	0	0.0454545	0	0.0909091	0.135135	0.0625	0.0952381	0.108108	0.0466033	0.0340909	0.100245	1.55607
WBGene00022360.ws200.5.1-WBGene00022360.ws200.6.1	WBGene00022360	10.4434	56.6282	16.1603	24.0549	26.4333	22.2941	0	38.2115	0.285714	0.25	0.0789474	0.227273	0.104167	0.0625	0	0.118644	0.0384319	0.210484	0.0713277	-1.56118
WBGene00022361.ws200.6.1-WBGene00022361.ws200.7.1	WBGene00022361	5.22168	0	26.9338	33.6769	31.72	66.8824	70.5739	87.3407	0.0434783	0	0.0431034	0.0472973	0.0566038	0.0882353	0.11828	0.080402	0.0213214	0.0334698	0.0858802	1.35947
WBGene00022361.ws200.7.1-WBGene00022361.ws200.8.1	WBGene00022361	0	14.157	32.3206	19.2439	31.72	89.1766	51.3265	92.7995	0	0.0357143	0.0517241	0.027027	0.0566038	0.117647	0.0860215	0.0854271	0.0128049	0.0286164	0.0864249	1.5946
WBGene00022386.2.1-WBGene00022386.3.2	WBGene00022386	10.4434	42.4711	0	4.81098	21.1467	22.2941	12.8316	43.6703	0.05	0.130435	0	0.04	0.153846	0.153846	0.125	0.195122	0.0165051	0.0551087	0.156954	1.50999
WBGene00022447.2.1-WBGene00022447.4.1	WBGene00022447	10.4434	14.157	32.3206	24.0549	10.5733	0	6.41581	16.3764	0.117647	0.2	0.157895	0.227273	0.1	0	0.0769231	0.0769231	0.0135442	0.175704	0.0634615	-1.46919
WBGene00022471.8.1-WBGene00022471.9.1	WBGene00022471	5.22168	14.157	32.3206	24.0549	52.8667	89.1766	89.8214	32.7528	0.0285714	0.0344828	0.0638298	0.0263158	0.0970874	0.125	0.0880503	0.046875	0.0321423	0.0382999	0.0892532	1.22056
WBGene00022500.4.2-WBGene00022500.5.1	WBGene00022500	5.22168	42.4711	0	4.81098	84.5867	78.0295	12.8316	38.2115	0.00892857	0.0227273	0	0.00581395	0.0319361	0.0263158	0.0289855	0.0338164	0.0063569	0.00936745	0.0302635	1.69185
WBGene00022549.ws200.8.1-WBGene00022549.ws200.9.1	WBGene00022549	5.22168	0	0	14.4329	21.1467	66.8824	70.5739	16.3764	0.047619	0	0	0.0681818	0.0519481	0.24	0.196429	0.103448	0.041918	0.0289502	0.147956	2.35352
WBGene00022858.6.1-WBGene00022858.7.1	WBGene00022858	0	0	0	4.81098	52.8667	100.324	6.41581	16.3764	0	0	0	0.0128205	0.133333	0.130435	0.016129	0.0322581	0.0547011	0.00320513	0.0780388	4.60574
WBGene00023500.ws200.4.1-WBGene00023500.ws200.5.2	WBGene00023500	46.9951	70.7852	26.9338	28.8659	26.4333	22.2941	6.41581	16.3764	0.2	0.15625	0.294118	0.115385	0.116279	0.0769231	0.0769231	0.0967742	0.0449472	0.191438	0.0917249	-1.06149
WBGene00044073.ws200.1.1-WBGene00044073.ws200.2.1	WBGene00044073	10.4434	42.4711	0	4.81098	74.0134	33.4412	32.0791	27.294	0.0425532	0.130435	0	0.0833333	0.115702	0.115385	0.25	0.277778	0.0502632	0.0640803	0.189716	1.56589
WBGene00044077.5.1-WBGene00044077.6.1	WBGene00044077	20.8867	84.9422	53.8677	57.7318	31.72	33.4412	25.6632	65.5055	0.125	0.0909091	0.0869565	0.0784314	0.0375	0.0205479	0.0353982	0.0521739	0.00279985	0.0953242	0.036405	-1.38871
WBGene00044455.ws200.2.1-WBGene00044455.ws200.3.1	WBGene00044455	0	14.157	0	0	31.72	11.1471	19.2474	32.7528	0	0.142857	0	0	0.153846	0.166667	0.157895	0.333333	0.0249863	0.0357143	0.202935	2.50644
WBGene00044509.ws200.2.1-WBGene00044509.ws200.3.1	WBGene00044509	73.1035	14.157	0	0	74.0134	66.8824	19.2474	16.3764	0.451613	0.125	0	0	0.451613	0.75	0.5	0.333333	0.0385148	0.144153	0.508737	1.81932
WBGene00044588.ws200.2.1-WBGene00044588.ws200.3.1	WBGene00044588	5.22168	14.157	5.38677	4.81098	47.58	33.4412	32.0791	10.9176	0.25	0.166667	0.2	0.142857	0.473684	0.333333	0.416667	0.4	0.00112091	0.189881	0.405921	1.0961
WBGene00044588.ws200.3.1-WBGene00044588.ws200.4.1	WBGene00044588	5.22168	42.4711	21.5471	24.0549	26.4333	22.2941	12.8316	0	0.25	0.5	0.8	0.714286	0.263158	0.222222	0.166667	0	0.0249728	0.566071	0.163012	-1.796
WBGene00044637.ws200.3.1-WBGene00044637.ws200.4.1	WBGene00044637	15.665	0	10.7735	9.62196	31.72	33.4412	38.4949	10.9176	0.107143	0	0.117647	0.125	0.142857	0.375	0.24	0.166667	0.0534403	0.0874475	0.231131	1.40222
WBGene00044699.ws200.1.1-WBGene00044699.ws200.2.1	WBGene00044699	0	0	0	14.4329	31.72	44.5883	19.2474	10.9176	0	0	0	0.176471	0.272727	0.4	0.125	0.166667	0.040402	0.0441176	0.241098	2.45019
WBGene00044745.ws200.2.1-WBGene00044745.ws200.3.1	WBGene00044745	5.22168	56.6282	48.4809	76.9757	52.8667	111.471	121.9	103.717	0.0416667	0.142857	0.191489	0.228571	0.30303	0.37037	0.387755	0.333333	0.00448877	0.151146	0.348622	1.20572
