# Supplementary material for: Differential alternative splicing coupled to nonsense-mediated decay of mRNA ensures dietary restriction-induced longevity
Source: Nat Commun. 2017 Aug 21;8:306. doi: 10.1038/s41467-017-00370-5 (PMC5563511; doi:10.1038/s41467-017-00370-5)
Supplement: Supplementary file 6 — Supplementary Data 5 [file 41467_2017_370_MOESM6_ESM.xlsx]

## Sheet: Data
Supplementary Data 5: Function of genes determined by Gene Ontology, KEGG pathway and Domain analysis
Sheet	For Figures	Title
A)	1E	DAVID analysis performed with genes corresponding to As events in eat-2(ad1116) at day 3.
B)	2D	DAVID analysis performed with genes undergoing AS in CR5
C)	Supplementary Figure 2D	DAVID analysis performed with genes undergoing AS in CR15
D)	Supplementary Figure 2E	DAVID analysis performed with genes undergoing AS in both CR5 and CR15
E)	Supplementary Figure 5E	DAVID analysis performed with genes corresponding to ones that retained introns when smg-2 was knocked down in eat-2(ad1116)

## Sheet: (A) 
DAVID analysis performed with genes corresponding to As events in eat-2(ad1116) at day 3.
											Terms used in the Figure 1E
Gene Ontology											Category term	Log P-value	Count
Term	Count	%	PValue	List Total	Pop Hits	Pop Total	Fold Enrichment				Armadillo-type fold	-4.0784	17
GO:0051301~cell division	13	2.58449	0.00125111	366	137	11627	3.01446				K Homology domain, type 1	-3.56926	7
GO:0043547~positive regulation of GTPase activity	11	2.18688	0.0016768	366	105	11627	3.32805				Bromodomain	-3.19051	5
GO:0051729~germline cell cycle switching, mitotic to meiotic cell cycle	7	1.39165	0.00265816	366	45	11627	4.94165				Pleckstrin homology domain	-2.4745	8
GO:0009792~embryo development ending in birth or egg hatching	122	24.2545	0.00279366	366	3091	11627	1.25386				Initiation factor 2B-related	-2.34553	3
GO:0016310~phosphorylation	22	4.37376	0.00322864	366	348	11627	2.00831				WW domain	-1.75948	4
GO:0006413~translational initiation	6	1.19284	0.0117959	366	44	11627	4.33197				Zinc finger, PHD-type	-1.75585	5
GO:0000003~reproduction	86	17.0974	0.0209706	366	2205	11627	1.23901				UDP-glucuronosyl/UDP-glucosyltransferase	-1.73528	7
GO:0008152~metabolic process	46	9.14513	0.0234244	366	1063	11627	1.37471				Serine/threonine-protein kinase, active site	-1.5019	12
GO:0052696~flavonoid glucuronidation	7	1.39165	0.0237573	366	71	11627	3.13203				Cell division	-2.9027	13
GO:0009813~flavonoid biosynthetic process	7	1.39165	0.0237573	366	71	11627	3.13203				Positive regulation of GTPase activity	-2.77552	11
GO:0006379~mRNA cleavage	3	0.596421	0.0242772	366	8	11627	11.9129				Germline cell cycle switching	-2.57542	7
GO:0007067~mitotic nuclear division	9	1.78926	0.0308769	366	117	11627	2.44367				Embryo dev ending in birth or egg hatching	-2.55383	122
GO:0007049~cell cycle	10	1.98807	0.0322729	366	140	11627	2.26913				Phosphorylation	-2.49098	22
GO:0019509~L-methionine biosynthetic process from methylthioadenosine	3	0.596421	0.0374365	366	10	11627	9.53033				Translational initiation	-1.92827	6
GO:0032543~mitochondrial translation	4	0.795229	0.0514468	366	27	11627	4.70633				Reproduction	-1.67839	86
GO:0044237~cellular metabolic process	3	0.596421	0.0526949	366	12	11627	7.94194				Metabolic process	-1.63033	46
											Flavonoid glucuronidation	-1.6242	7
KEGG pathway											Spliceosome	-2.24971	10
Term	Count	%	PValue	List Total	Pop Hits	Pop Total	Fold Enrichment				MAPK signaling pathway	-2.00211	7
cel03040:Spliceosome	10	1.98807	0.00562711	97	106	3036	2.95273				Pentose phosphate pathway	-1.75177	4
cel04010:MAPK signaling pathway	7	1.39165	0.00995148	97	59	3036	3.71344				Amino sugar and nucleotide sugar metab	-1.72068	5
cel00030:Pentose phosphate pathway	4	0.795229	0.0177103	97	18	3036	6.95533				Basal transcription factors	-1.72068	5
cel00520:Amino sugar and nucleotide sugar metabolism	5	0.994036	0.0190248	97	33	3036	4.74227				Biosynthesis of antibiotics	-1.72025	12
cel03022:Basal transcription factors	5	0.994036	0.0190248	97	33	3036	4.74227				Insulin resistance	-1.67672	5
cel01130:Biosynthesis of antibiotics	12	2.38569	0.0190436	97	173	3036	2.17103				Glycolysis / Gluconeogenesis	-1.47973	5
cel04931:Insulin resistance	5	0.994036	0.0210512	97	34	3036	4.60279				RNA transport	-1.27891	8
cel00010:Glycolysis / Gluconeogenesis	5	0.994036	0.0331339	97	39	3036	4.01269
cel03013:RNA transport	8	1.59046	0.0526124	97	108	3036	2.31844
Domains
Term	Count	%	PValue	List Total	Pop Hits	Pop Total	Fold Enrichment
IPR016024:Armadillo-type fold	17	3.37972	8.34825e-05	406	189	14476	3.20708
IPR011989:Armadillo-like helical	13	2.58449	0.000124739	406	119	14476	3.8951
IPR004088:K Homology domain, type 1	7	1.39165	0.000269615	406	33	14476	7.56322
IPR001487:Bromodomain	5	0.994036	0.000644891	406	15	14476	11.8851
IPR004087:K Homology domain	6	1.19284	0.000965851	406	28	14476	7.64039
IPR018359:Bromodomain, conserved site	4	0.795229	0.00303378	406	11	14476	12.9655
IPR001849:Pleckstrin homology domain	8	1.59046	0.00335351	406	70	14476	4.07488
IPR000649:Initiation factor 2B-related	3	0.596421	0.004513	406	4	14476	26.7414
IPR011993:Pleckstrin homology-like domain	10	1.98807	0.0103232	406	129	14476	2.76397
IPR001202:WW domain	4	0.795229	0.0173989	406	20	14476	7.13103
IPR001965:Zinc finger, PHD-type	5	0.994036	0.0175448	406	36	14476	4.95211
IPR002213:UDP-glucuronosyl/UDP-glucosyltransferase	7	1.39165	0.0183958	406	75	14476	3.32782
IPR008271:Serine/threonine-protein kinase, active site	12	2.38569	0.031485	406	207	14476	2.06697
IPR019786:Zinc finger, PHD-type, conserved site	4	0.795229	0.0350976	406	26	14476	5.48541
IPR019787:Zinc finger, PHD-finger	4	0.795229	0.0350976	406	26	14476	5.48541
IPR017892:Protein kinase, C-terminal	3	0.596421	0.042816	406	12	14476	8.91379

## Sheet: (B)
DAVID analysis performed with genes undergoing AS in CR5
Gene Ontology											Terms used in the Figure 2D
Term	Count	%	PValue	List Total	Pop Hits	Pop Total	Fold Enrichment	FDR			Category term	Log P-value	Count
GO:0006468~protein phosphorylation	159	5.41369	4.64076e-17	2598	576	18082	1.92124	8.96334e-14			Armadillo-type fold	-23.0223	122
GO:0016310~phosphorylation	162	5.51583	2.36781e-15	2598	612	18082	1.84234	4.50751e-12			Protein kinase-like domain	-17.1851	151
GO:0015031~protein transport	150	5.10725	1.2361e-12	2598	592	18082	1.76351	2.38749e-09			WD40/YVTN repeat-like-containing domain	-14.474	102
GO:0016569~covalent chromatin modification	84	2.86006	1.42114e-12	2598	266	18082	2.19789	2.74495e-09			Zinc finger, FYVE/PHD-type	-11.76	52
GO:0046777~protein autophosphorylation	55	1.87266	9.21527e-08	2598	183	18082	2.09179	0.000177987			Tetratricopeptide-like helical	-11.5191	67
GO:0007067~mitotic nuclear division	74	2.51958	1.0245e-07	2598	277	18082	1.85934	0.000197876			Serine/threonine-protein kinase, active site	-10.8519	92
GO:0006974~cellular response to DNA damage stimulus	101	3.43888	1.27857e-07	2598	420	18082	1.67371	0.000246947			Pleckstrin homology-like domain	-10.2607	105
GO:0035556~intracellular signal transduction	96	3.26864	2.95895e-07	2598	400	18082	1.67039	0.000571501			Protein phosphorylation	-16.3334	159
GO:0051301~cell division	90	3.06435	6.34519e-07	2598	374	18082	1.67486	0.00122553			Protein transport	-11.9079	150
GO:0007049~cell cycle	133	4.52843	7.44241e-07	2598	614	18082	1.50762	0.00143745			Covalent chromatin modification	-11.8474	84
GO:0006810~transport	332	11.3041	1.19183e-06	2598	1822	18082	1.26823	0.00230192			Mitotic nuclear division	-6.98949	74
GO:0006351~transcription, DNA-templated	342	11.6445	1.22153e-06	2598	1885	18082	1.26276	0.00235929			Cellular response to DNA damage stimulus	-6.89328	101
GO:0006897~endocytosis	51	1.73647	2.35554e-06	2598	181	18082	1.9611	0.00454949			Intracellular signal transduction	-6.52886	96
GO:0006396~RNA processing	27	0.919305	4.7684e-06	2598	73	18082	2.57424	0.00920946			Cell cycle	-6.12829	133
GO:0006397~mRNA processing	77	2.62172	5.70944e-06	2598	322	18082	1.66434	0.0110268			Transport	-5.92379	332
GO:0006886~intracellular protein transport	59	2.00885	1.17541e-05	2598	232	18082	1.76999	0.0226998			Transcription, DNA-templated	-5.9131	342
GO:0006281~DNA repair	75	2.55363	1.27683e-05	2598	318	18082	1.6415	0.0246583			Endocytosis	-5.62791	51
GO:0034644~cellular response to UV	19	0.646919	3.17978e-05	2598	46	18082	2.87477	0.0613976			mRNA processing	-5.24341	77
GO:0007507~heart development	63	2.14505	3.25099e-05	2598	261	18082	1.67999	0.0627721			DNA repair	-4.89387	75
GO:0030198~extracellular matrix organization	34	1.15764	4.22322e-05	2598	114	18082	2.07578	0.0815373			Focal adhesion	-6.80736	59
GO:0007399~nervous system development	83	2.82601	5.85819e-05	2598	377	18082	1.5323	0.113087			Endocytosis	-5.79077	70
GO:0030030~cell projection organization	41	1.39598	6.51865e-05	2598	151	18082	1.88979	0.125829			Inositol phosphate metabolism	-5.77691	27
GO:0008104~protein localization	26	0.885257	7.15044e-05	2598	79	18082	2.29062	0.138016			Phosphatidylinositol signaling system	-4.69535	31
GO:0042384~cilium assembly	36	1.22574	0.000108302	2598	129	18082	1.94232	0.208972			ECM-receptor interaction	-4.67547	29
GO:0046856~phosphatidylinositol dephosphorylation	12	0.40858	0.000133178	2598	23	18082	3.63129	0.256911			PI3K-Akt signaling pathway	-4.53703	79
GO:0051028~mRNA transport	27	0.919305	0.000183779	2598	88	18082	2.13545	0.354362			Regulation of actin cytoskeleton	-3.93895	52
GO:0007010~cytoskeleton organization	30	1.02145	0.000244945	2598	104	18082	2.00768	0.472037			Lysosome	-3.80814	34
GO:0098609~cell-cell adhesion	46	1.56622	0.000348986	2598	189	18082	1.69396	0.671895			Thyroid hormone signaling pathway	-3.73345	32
GO:0018105~peptidyl-serine phosphorylation	35	1.19169	0.000454919	2598	133	18082	1.83157	0.874998			Insulin signaling pathway	-3.61897	37
GO:0006511~ubiquitin-dependent protein catabolic process	39	1.32789	0.000464947	2598	154	18082	1.76259	0.894203			mTOR signaling pathway	-3.43404	20
GO:0007030~Golgi organization	24	0.81716	0.000532712	2598	79	18082	2.11442	1.0239			Ubiquitin mediated proteolysis	-3.16482	36
GO:0048813~dendrite morphogenesis	16	0.544774	0.000618225	2598	43	18082	2.58976	1.18733
GO:0031532~actin cytoskeleton reorganization	18	0.61287	0.000650638	2598	52	18082	2.40922	1.24921
GO:0051453~regulation of intracellular pH	14	0.476677	0.000713652	2598	35	18082	2.78399	1.3694
GO:0017148~negative regulation of translation	22	0.749064	0.000727277	2598	71	18082	2.15661	1.39538
GO:0007163~establishment or maintenance of cell polarity	12	0.40858	0.000738624	2598	27	18082	3.09332	1.417
GO:0048812~neuron projection morphogenesis	20	0.680967	0.000986008	2598	63	18082	2.20951	1.88732
GO:0007032~endosome organization	13	0.442629	0.00103029	2598	32	18082	2.82749	1.97127
GO:0006983~ER overload response	7	0.238338	0.00108833	2598	10	18082	4.87198	2.08122
GO:0042787~protein ubiquitination involved in ubiquitin-dependent protein catabolic process	34	1.15764	0.00109968	2598	134	18082	1.76596	2.10271
GO:0008380~RNA splicing	53	1.80456	0.00149108	2598	241	18082	1.53062	2.84094
GO:0071625~vocalization behavior	8	0.272387	0.00169388	2598	14	18082	3.97713	3.22137
GO:0060271~cilium morphogenesis	40	1.36193	0.00174628	2598	170	18082	1.63764	3.31943
GO:0043966~histone H3 acetylation	16	0.544774	0.0017478	2598	47	18082	2.36935	3.32229
GO:0006461~protein complex assembly	20	0.680967	0.00181629	2598	66	18082	2.10908	3.45031
GO:0007155~cell adhesion	94	3.20054	0.0018417	2598	485	18082	1.34894	3.49776
GO:0006903~vesicle targeting	5	0.170242	0.00187966	2598	5	18082	6.95997	3.56863
GO:0032876~negative regulation of DNA endoreduplication	5	0.170242	0.00187966	2598	5	18082	6.95997	3.56863
GO:0008277~regulation of G-protein coupled receptor protein signaling pathway	13	0.442629	0.00189725	2598	34	18082	2.66116	3.60144
GO:0048511~rhythmic process	32	1.08955	0.00203136	2598	128	18082	1.73999	3.85131
GO:0042149~cellular response to glucose starvation	12	0.40858	0.00204833	2598	30	18082	2.78399	3.8829
GO:0008152~metabolic process	90	3.06435	0.00208528	2598	463	18082	1.35291	3.95159
GO:0035721~intraciliary retrograde transport	7	0.238338	0.00210366	2598	11	18082	4.42907	3.98576
GO:0008360~regulation of cell shape	34	1.15764	0.0021103	2598	139	18082	1.70244	3.99809
GO:0031175~neuron projection development	34	1.15764	0.0021103	2598	139	18082	1.70244	3.99809
GO:0050772~positive regulation of axonogenesis	11	0.374532	0.00215076	2598	26	18082	2.9446	4.07325
GO:0048675~axon extension	11	0.374532	0.00215076	2598	26	18082	2.9446	4.07325
GO:0043547~positive regulation of GTPase activity	35	1.19169	0.00256168	2598	146	18082	1.66849	4.83335
GO:0006820~anion transport	11	0.374532	0.00298143	2598	27	18082	2.83554	5.6039
GO:0000165~MAPK cascade	20	0.680967	0.00317242	2598	69	18082	2.01738	5.95255
GO:0006887~exocytosis	27	0.919305	0.00324187	2598	105	18082	1.78971	6.07901
GO:0006417~regulation of translation	30	1.02145	0.00327386	2598	121	18082	1.72561	6.13723
GO:0032956~regulation of actin cytoskeleton organization	16	0.544774	0.00343885	2598	50	18082	2.22719	6.43687
GO:0010976~positive regulation of neuron projection development	33	1.1236	0.00360686	2598	138	18082	1.66434	6.74106
GO:0007179~transforming growth factor beta receptor signaling pathway	21	0.715015	0.0037608	2598	75	18082	1.94879	7.01895
GO:0001701~in utero embryonic development	61	2.07695	0.00406523	2598	299	18082	1.41993	7.5662
GO:0007026~negative regulation of microtubule depolymerization	10	0.340483	0.00434769	2598	24	18082	2.89999	8.07122
GO:0007368~determination of left/right symmetry	22	0.749064	0.00435039	2598	81	18082	1.89036	8.07604
GO:0006541~glutamine metabolic process	9	0.306435	0.00449054	2598	20	18082	3.13199	8.32562
GO:0000244~spliceosomal tri-snRNP complex assembly	6	0.20429	0.00462788	2598	9	18082	4.63998	8.5696
GO:2001240~negative regulation of extrinsic apoptotic signaling pathway in absence of ligand	12	0.40858	0.0048127	2598	33	18082	2.5309	8.89694
GO:0016337~single organismal cell-cell adhesion	27	0.919305	0.00485851	2598	108	18082	1.73999	8.97789
GO:0016477~cell migration	42	1.43003	0.00486436	2598	191	18082	1.53046	8.98824
GO:0009411~response to UV	15	0.510725	0.00497325	2598	47	18082	2.22127	9.18038
GO:0045893~positive regulation of transcription, DNA-templated	106	3.60912	0.00511285	2598	576	18082	1.28083	9.42616
GO:0032259~methylation	38	1.29384	0.00516727	2598	169	18082	1.56496	9.52182
GO:0006909~phagocytosis	16	0.544774	0.00517856	2598	52	18082	2.14153	9.54165
GO:0035023~regulation of Rho protein signal transduction	21	0.715015	0.00519219	2598	77	18082	1.89817	9.56557
GO:0006355~regulation of transcription, DNA-templated	369	12.5638	0.00537493	2598	2279	18082	1.12691	9.88588
GO:0030534~adult behavior	13	0.442629	0.00539883	2598	38	18082	2.38104	9.9277
GO:0000723~telomere maintenance	13	0.442629	0.00539883	2598	38	18082	2.38104	9.9277
GO:0016197~endosomal transport	13	0.442629	0.00539883	2598	38	18082	2.38104	9.9277
GO:0035264~multicellular organism growth	29	0.987402	0.00566016	2598	120	18082	1.68199	10.3837
KEGG pathways
Term	Count	%	PValue	List Total	Pop Hits	Pop Total	Fold Enrichment	FDR
mmu04510:Focal adhesion	59	2.00885	1.55827e-07	1106	207	7720	1.9895	0.000205698
mmu04144:Endocytosis	70	2.38338	1.61894e-06	1106	278	7720	1.75758	0.00213705
mmu00562:Inositol phosphate metabolism	27	0.919305	1.67142e-06	1106	70	7720	2.69233	0.00220631
mmu04070:Phosphatidylinositol signaling system	31	1.0555	2.01673e-05	1106	97	7720	2.23076	0.0266183
mmu04512:ECM-receptor interaction	29	0.987402	2.11122e-05	1106	88	7720	2.30026	0.0278654
mmu04151:PI3K-Akt signaling pathway	79	2.68982	2.90381e-05	1106	351	7720	1.57102	0.0383246
mmu04810:Regulation of actin cytoskeleton	52	1.77051	0.000115093	1106	214	7720	1.6961	0.151821
mmu04142:Lysosome	34	1.15764	0.000155547	1106	122	7720	1.94528	0.205134
mmu04919:Thyroid hormone signaling pathway	32	1.08955	0.000184735	1106	113	7720	1.97667	0.243583
mmu04910:Insulin signaling pathway	37	1.25979	0.00024045	1106	140	7720	1.84474	0.316938
mmu04150:mTOR signaling pathway	20	0.680967	0.000368095	1106	59	7720	2.36614	0.48481
mmu04360:Axon guidance	34	1.15764	0.00047584	1106	129	7720	1.83972	0.626307
mmu00310:Lysine degradation	18	0.61287	0.000608761	1106	52	7720	2.41619	0.80061
mmu04120:Ubiquitin mediated proteolysis	36	1.22574	0.000684193	1106	142	7720	1.7696	0.8994
mmu05230:Central carbon metabolism in cancer	20	0.680967	0.001134	1106	64	7720	2.18128	1.48661
mmu04931:Insulin resistance	29	0.987402	0.00134675	1106	110	7720	1.84021	1.76324
mmu04066:HIF-1 signaling pathway	27	0.919305	0.00258514	1106	104	7720	1.81214	3.35918
mmu05205:Proteoglycans in cancer	45	1.53218	0.00261972	1106	203	7720	1.54731	3.40341
mmu03013:RNA transport	39	1.32789	0.00284882	1106	170	7720	1.60132	3.69588
mmu04114:Oocyte meiosis	28	0.953354	0.00286075	1106	110	7720	1.77675	3.7111
mmu04152:AMPK signaling pathway	31	1.0555	0.00322209	1106	127	7720	1.70381	4.17068
mmu00020:Citrate cycle (TCA cycle)	12	0.40858	0.00353921	1106	32	7720	2.61754	4.57234
mmu03015:mRNA surveillance pathway	25	0.851209	0.00370921	1106	96	7720	1.81774	4.78703
mmu00250:Alanine, aspartate and glutamate metabolism	13	0.442629	0.00406757	1106	37	7720	2.45247	5.23812
mmu04015:Rap1 signaling pathway	46	1.56622	0.00432605	1106	214	7720	1.5004	5.56226
mmu05200:Pathways in cancer	76	2.58767	0.00580703	1106	397	7720	1.33624	7.39976
mmu00564:Glycerophospholipid metabolism	24	0.81716	0.00589547	1106	94	7720	1.78216	7.50843
Domains
Term	Count	%	PValue	List Total	Pop Hits	Pop Total	Fold Enrichment	FDR
IPR016024:Armadillo-type fold	122	4.1539	9.49955e-24	2780	354	20594	2.55301	1.73629e-20
IPR011009:Protein kinase-like domain	151	5.1413	6.52937e-18	2780	556	20594	2.01186	1.19342e-14
IPR015943:WD40/YVTN repeat-like-containing domain	102	3.47293	3.35721e-15	2780	340	20594	2.22237	6.08402e-12
IPR011989:Armadillo-like helical	75	2.55363	1.17137e-14	2780	219	20594	2.53696	2.1505e-11
IPR000719:Protein kinase, catalytic domain	134	4.56248	3.16768e-14	2780	515	20594	1.9275	5.78315e-11
IPR011011:Zinc finger, FYVE/PHD-type	52	1.77051	1.73795e-12	2780	136	20594	2.83244	3.17655e-09
IPR001680:WD40 repeat	80	2.72387	1.79699e-12	2780	263	20594	2.25336	3.28451e-09
IPR017986:WD40-repeat-containing domain	89	3.0303	1.80445e-12	2780	307	20594	2.14757	3.2981e-09
IPR011990:Tetratricopeptide-like helical	67	2.28124	3.02628e-12	2780	204	20594	2.43299	5.53126e-09
IPR008271:Serine/threonine-protein kinase, active site	92	3.13245	1.40628e-11	2780	333	20594	2.04663	2.57036e-08
IPR013083:Zinc finger, RING/FYVE/PHD-type	112	3.81342	4.41146e-11	2780	445	20594	1.86446	8.06311e-08
IPR011993:Pleckstrin homology-like domain	105	3.57508	5.48714e-11	2780	409	20594	1.90179	1.00292e-07
IPR017441:Protein kinase, ATP binding site	102	3.47293	6.32732e-11	2780	394	20594	1.91778	1.15648e-07
IPR019786:Zinc finger, PHD-type, conserved site	30	1.02145	5.79551e-10	2780	64	20594	3.47246	1.05928e-06
IPR019787:Zinc finger, PHD-finger	32	1.08955	5.20019e-09	2780	77	20594	3.07861	9.50472e-06
IPR001965:Zinc finger, PHD-type	34	1.15764	3.61844e-08	2780	91	20594	2.76779	6.61365e-05
IPR013026:Tetratricopeptide repeat-containing domain	40	1.36193	6.98695e-08	2780	120	20594	2.4693	0.000127705
IPR019775:WD40 repeat, conserved site	48	1.63432	1.38567e-07	2780	161	20594	2.20857	0.000253268
IPR021133:HEAT, type 2	11	0.374532	1.1739e-06	2780	14	20594	5.8205	0.00214559
IPR013761:Sterile alpha motif/pointed domain	36	1.22574	1.46126e-06	2780	114	20594	2.33934	0.0026708
IPR019734:Tetratricopeptide repeat	37	1.25979	6.62977e-06	2780	126	20594	2.17534	0.012117
IPR027417:P-loop containing nucleoside triphosphate hydrolase	169	5.75417	9.82213e-06	2780	909	20594	1.37727	0.017951
IPR001660:Sterile alpha motif domain	29	0.987402	1.51499e-05	2780	91	20594	2.36076	0.0276868
IPR001452:Src homology-3 domain	52	1.77051	2.17953e-05	2780	212	20594	1.81704	0.0398291
IPR018359:Bromodomain, conserved site	13	0.442629	3.34889e-05	2780	25	20594	3.85212	0.061192
IPR009060:UBA-like	21	0.715015	4.01876e-05	2780	58	20594	2.68218	0.073428
IPR001487:Bromodomain	17	0.578822	4.18994e-05	2780	41	20594	3.07157	0.0765544
IPR003347:JmjC domain	15	0.510725	4.21045e-05	2780	33	20594	3.36723	0.0769291
IPR008979:Galactose-binding domain-like	27	0.919305	4.22614e-05	2780	86	20594	2.32574	0.0772157
IPR000571:Zinc finger, CCCH-type	21	0.715015	5.3144e-05	2780	59	20594	2.63672	0.0970902
IPR000306:Zinc finger, FYVE-type	14	0.476677	6.05134e-05	2780	30	20594	3.45703	0.110546
IPR000569:HECT	13	0.442629	8.6183e-05	2780	27	20594	3.56677	0.157405
IPR001478:PDZ domain	39	1.32789	0.000131263	2780	154	20594	1.87603	0.239646
IPR017455:Zinc finger, FYVE-related	15	0.510725	0.000131391	2780	36	20594	3.08663	0.239879
IPR001791:Laminin G domain	20	0.680967	0.000136591	2780	58	20594	2.55445	0.249362
IPR023753:Pyridine nucleotide-disulphide oxidoreductase, FAD/NAD(P)-binding domain	21	0.715015	0.000149875	2780	63	20594	2.4693	0.273582
IPR001849:Pleckstrin homology domain	58	1.9748	0.000151775	2780	262	20594	1.63992	0.277046
IPR002553:Clathrin/coatomer adaptor, adaptin-like, N-terminal	9	0.306435	0.000152894	2780	14	20594	4.76223	0.279086
IPR016201:Plexin-like fold	17	0.578822	0.000154441	2780	45	20594	2.79855	0.281906
IPR001025:Bromo adjacent homology (BAH) domain	8	0.272387	0.00016206	2780	11	20594	5.38757	0.295793
IPR005123:Oxoglutarate/iron-dependent dioxygenase	11	0.374532	0.000167343	2780	21	20594	3.88034	0.305422
IPR003961:Fibronectin, type III	48	1.63432	0.000314808	2780	211	20594	1.68521	0.573833
IPR018097:EGF-like calcium-binding, conserved site	27	0.919305	0.000369339	2780	97	20594	2.062	0.672914
IPR000742:Epidermal growth factor-like domain	52	1.77051	0.000430229	2780	237	20594	1.62537	0.783442
IPR000152:EGF-type aspartate/asparagine hydroxylation site	27	0.919305	0.000439105	2780	98	20594	2.04096	0.799543
IPR006620:Prolyl 4-hydroxylase, alpha subunit	9	0.306435	0.000509418	2780	16	20594	4.16695	0.92701
IPR015940:Ubiquitin-associated/translation elongation factor EF1B, N-terminal, eukaryote	17	0.578822	0.000606394	2780	50	20594	2.51869	1.10256
IPR001245:Serine-threonine/tyrosine-protein kinase catalytic domain	34	1.15764	0.000733124	2780	139	20594	1.81201	1.33152
IPR000330:SNF2-related	13	0.442629	0.000805478	2780	33	20594	2.91827	1.46202
IPR002035:von Willebrand factor, type A	26	0.885257	0.00121898	2780	99	20594	1.94551	2.20469
IPR000953:Chromo domain/shadow	12	0.40858	0.0012217	2780	30	20594	2.96317	2.20957
IPR018200:Peptidase C19, ubiquitin carboxyl-terminal hydrolase 2, conserved site	17	0.578822	0.00123035	2780	53	20594	2.37612	2.22504
IPR020683:Ankyrin repeat-containing domain	51	1.73647	0.00126063	2780	242	20594	1.56117	2.27921
IPR014729:Rossmann-like alpha/beta/alpha sandwich fold	15	0.510725	0.00139198	2780	44	20594	2.52543	2.51385
IPR000008:C2 calcium-dependent membrane targeting	36	1.22574	0.00150723	2780	156	20594	1.70952	2.71928
IPR002110:Ankyrin repeat	49	1.66837	0.00151048	2780	232	20594	1.5646	2.72506
IPR000195:Rab-GTPase-TBC domain	14	0.476677	0.00164466	2780	40	20594	2.59277	2.96372
IPR019542:Enhancer of polycomb-like, N-terminal	6	0.20429	0.00174985	2780	8	20594	5.55594	3.15042
IPR001606:ARID/BRIGHT DNA-binding domain	8	0.272387	0.00192638	2780	15	20594	3.95089	3.46298
IPR009030:Insulin-like growth factor binding protein, N-terminal	31	1.0555	0.00199844	2780	130	20594	1.7665	3.5903
IPR001164:Arf GTPase activating protein	10	0.340483	0.00200388	2780	23	20594	3.22083	3.5999
IPR001715:Calponin homology domain	21	0.715015	0.00213127	2780	76	20594	2.04692	3.82455
IPR001683:Phox homologous domain	16	0.544774	0.00230376	2780	51	20594	2.32405	4.12796
IPR001394:Peptidase C19, ubiquitin carboxyl-terminal hydrolase 2	17	0.578822	0.00232554	2780	56	20594	2.24883	4.16621
IPR001650:Helicase, C-terminal	27	0.919305	0.00236684	2780	109	20594	1.83499	4.2387
IPR001881:EGF-like calcium-binding	30	1.02145	0.00245115	2780	126	20594	1.76379	4.38651
IPR002049:EGF-like, laminin	13	0.442629	0.00250644	2780	37	20594	2.60278	4.48331
IPR000253:Forkhead-associated (FHA) domain	13	0.442629	0.00250644	2780	37	20594	2.60278	4.48331
IPR006594:LisH dimerisation motif	11	0.374532	0.00254243	2780	28	20594	2.91025	4.5463
IPR000795:Elongation factor, GTP-binding domain	9	0.306435	0.00302321	2780	20	20594	3.33356	5.38373
IPR014001:Helicase, superfamily 1/2, ATP-binding domain	27	0.919305	0.0030931	2780	111	20594	1.80192	5.5049
IPR008936:Rho GTPase activation protein	23	0.783112	0.00309512	2780	89	20594	1.9144	5.50839
IPR009000:Translation elongation/initiation factor/Ribosomal, beta-barrel	11	0.374532	0.00341737	2780	29	20594	2.8099	6.06511
IPR016197:Chromo domain-like	11	0.374532	0.00341737	2780	29	20594	2.8099	6.06511
IPR013769:Band 3 cytoplasmic domain	6	0.20429	0.00349997	2780	9	20594	4.93861	6.20732
IPR002165:Plexin	10	0.340483	0.00389389	2780	25	20594	2.96317	6.88268
IPR001060:FCH domain	9	0.306435	0.00431244	2780	21	20594	3.17482	7.59524
IPR000357:HEAT	7	0.238338	0.00440303	2780	13	20594	3.98888	7.74878
IPR020568:Ribosomal protein S5 domain 2-type fold	13	0.442629	0.00513699	2780	40	20594	2.40757	8.98393
IPR002219:Protein kinase C-like, phorbol ester/diacylglycerol binding	18	0.61287	0.00561014	2780	66	20594	2.02034	9.77186
IPR001627:Semaphorin/CD100 antigen	11	0.374532	0.00587235	2780	31	20594	2.62861	10.2057
IPR011992:EF-hand-like domain	53	1.80456	0.00602692	2780	273	20594	1.43817	10.4606

## Sheet: (C)
DAVID analysis performed with genes undergoing AS in CR15
Gene Ontology											Terms used in the Supplementary Fig. 2D
Term	Count	%	PValue	List Total	Pop Hits	Pop Total	Fold Enrichment	FDR			Category term	Log P-value	Count
GO:0016310~phosphorylation	188	5.03616	3.59605e-14	3295	612	18082	1.68577	7.00107e-11			Armadillo-type fold	-24.6873	144
GO:0016569~covalent chromatin modification	99	2.65202	3.8757e-13	3295	266	18082	2.04242	7.54397e-10			Pleckstrin homology-like domain	-22.8089	155
GO:0015031~protein transport	175	4.68792	1.10751e-11	3295	592	18082	1.62221	2.15571e-08			WD40/YVTN repeat-like-containing domain	-13.9936	118
GO:0006468~protein phosphorylation	170	4.55398	2.57872e-11	3295	576	18082	1.61964	5.01931e-08			Zinc finger, RING/FYVE/PHD-type	-11.6546	137
GO:0006397~mRNA processing	108	2.89312	5.4581e-11	3295	322	18082	1.8406	1.06239e-07			Protein kinase-like domain	-10.9256	160
GO:0006351~transcription, DNA-templated	447	11.9743	2.03231e-10	3295	1885	18082	1.30133	3.95577e-07			P-loop containing NTP hydrolase	-9.8712	232
GO:0006810~transport	433	11.5992	3.17256e-10	3295	1822	18082	1.30416	6.17519e-07			Src homology-3 domain	-9.42698	75
GO:0006511~ubiquitin-dependent protein catabolic process	60	1.60729	3.26079e-09	3295	154	18082	2.13807	6.34693e-06			Serine/threonine-protein kinase, active site	-7.04347	97
GO:0006897~endocytosis	67	1.7948	4.20332e-09	3295	181	18082	2.03136	8.1815e-06			RNA recognition motif domain	-6.40928	74
GO:0006974~cellular response to DNA damage stimulus	125	3.34851	7.72078e-09	3295	420	18082	1.63325	1.5028e-05			phosphorylation	-13.4442	188
GO:0046777~protein autophosphorylation	66	1.76802	1.80538e-08	3295	183	18082	1.97917	3.51406e-05			covalent chromatin modification	-12.4116	99
GO:0006281~DNA repair	98	2.62523	5.83847e-08	3295	318	18082	1.69118	0.000113642			protein transport	-10.9557	175
GO:0006886~intracellular protein transport	75	2.00911	3.11962e-07	3295	232	18082	1.77404	0.000607212			mRNA processing	-10.263	108
GO:0008380~RNA splicing	77	2.06268	3.61747e-07	3295	241	18082	1.75333	0.000704115			transcription, DNA-templated	-9.69201	447
GO:0098609~cell-cell adhesion	64	1.71444	4.15904e-07	3295	189	18082	1.85827	0.000809528			transport	-9.49859	433
GO:0035556~intracellular signal transduction	114	3.05384	4.40022e-07	3295	400	18082	1.564	0.000856472			ubiquitin-dependent protein catabolism	-8.48668	60
GO:0016192~vesicle-mediated transport	69	1.84838	8.91374e-07	3295	213	18082	1.77771	0.00173499			endocytosis	-8.37641	67
GO:0048813~dendrite morphogenesis	23	0.616126	9.98492e-07	3295	43	18082	2.93529	0.00194348			cellular response to DNA damage stimulus	-8.11234	125
GO:0048511~rhythmic process	47	1.25904	1.43192e-06	3295	128	18082	2.01502	0.00278711			DNA repair	-7.2337	98
GO:0007067~mitotic nuclear division	82	2.19662	4.40294e-06	3295	277	18082	1.62452	0.00856969			RNA splicing	-6.4416	77
GO:0046856~phosphatidylinositol dephosphorylation	15	0.401822	6.70563e-06	3295	23	18082	3.57894	0.0130513			Endocytosis	-10.3912	97
GO:0007399~nervous system development	104	2.78596	7.11381e-06	3295	377	18082	1.51385	0.0138457			Inositol phosphate metabolism	-5.7898	31
GO:0007030~Golgi organization	32	0.857219	9.44192e-06	3295	79	18082	2.22287	0.0183765			Ubiquitin mediated proteolysis	-5.57272	50
GO:0071625~vocalization behavior	11	0.294669	1.93875e-05	3295	14	18082	4.31177	0.0377298			Phosphatidylinositol signaling system	-5.49988	38
GO:0006355~regulation of transcription, DNA-templated	486	13.019	3.87794e-05	3295	2279	18082	1.17026	0.0754546			RNA transport	-4.52257	54
GO:0006396~RNA processing	29	0.776855	4.09938e-05	3295	73	18082	2.18005	0.0797617			Protein processing in ER	-4.35468	53
GO:0007049~cell cycle	151	4.045	5.58714e-05	3295	614	18082	1.34958	0.108694			mRNA surveillance pathway	-3.91536	34
GO:0018105~peptidyl-serine phosphorylation	44	1.17868	6.11224e-05	3295	133	18082	1.81548	0.118904			Thyroid hormone signaling pathway	-3.8136	38
GO:0042384~cilium assembly	43	1.15189	6.17617e-05	3295	129	18082	1.82924	0.120147			Glycerophospholipid metabolism	-3.35147	32
GO:0043087~regulation of GTPase activity	28	0.750067	6.65724e-05	3295	71	18082	2.16417	0.129499			mTOR signaling pathway	-2.91656	22
GO:0000209~protein polyubiquitination	36	0.964372	9.38659e-05	3295	103	18082	1.91803	0.182546			Choline metabolism in cancer	-2.76823	32
GO:0007409~axonogenesis	37	0.99116	9.4731e-05	3295	107	18082	1.89762	0.184227			Metabolic pathways	-2.75114	273
GO:0050808~synapse organization	18	0.482186	9.86562e-05	3295	37	18082	2.6697	0.191853			Spliceosome	-2.62497	39
GO:0050885~neuromuscular process controlling balance	24	0.642915	0.000107422	3295	58	18082	2.27078	0.208883
GO:0007020~microtubule nucleation	11	0.294669	0.000108412	3295	16	18082	3.7728	0.210806
GO:0090630~activation of GTPase activity	28	0.750067	0.000115901	3295	73	18082	2.10487	0.225352
GO:0007010~cytoskeleton organization	36	0.964372	0.000116981	3295	104	18082	1.89959	0.22745
GO:0035023~regulation of Rho protein signal transduction	29	0.776855	0.000122946	3295	77	18082	2.0668	0.239035
GO:0043113~receptor clustering	15	0.401822	0.000131536	3295	28	18082	2.93984	0.255715
GO:0008654~phospholipid biosynthetic process	24	0.642915	0.000145961	3295	59	18082	2.23229	0.283722
GO:0043547~positive regulation of GTPase activity	46	1.23225	0.000148492	3295	146	18082	1.729	0.288635
GO:0016579~protein deubiquitination	29	0.776855	0.000158805	3295	78	18082	2.0403	0.308652
GO:0042787~protein ubiquitination involved in ubiquitin-dependent protein catabolic process	43	1.15189	0.000161324	3295	134	18082	1.76098	0.313539
GO:0006915~apoptotic process	139	3.72355	0.000168773	3295	570	18082	1.33823	0.327995
GO:0051301~cell division	97	2.59845	0.000186866	3295	374	18082	1.42328	0.363095
GO:0007507~heart development	72	1.92874	0.000203655	3295	261	18082	1.51385	0.395658
GO:0016477~cell migration	56	1.50013	0.000218758	3295	191	18082	1.60896	0.424941
GO:0060271~cilium morphogenesis	51	1.36619	0.000237744	3295	170	18082	1.64631	0.46174
GO:0051028~mRNA transport	31	0.830431	0.000270138	3295	88	18082	1.93317	0.524497
GO:0006376~mRNA splice site selection	10	0.267881	0.000377476	3295	15	18082	3.65847	0.732178
GO:0031175~neuron projection development	43	1.15189	0.000387808	3295	139	18082	1.69764	0.752147
GO:0070936~protein K48-linked ubiquitination	20	0.535762	0.000429413	3295	48	18082	2.28655	0.832521
GO:0042752~regulation of circadian rhythm	21	0.56255	0.000477595	3295	52	18082	2.21619	0.925521
GO:0006909~phagocytosis	21	0.56255	0.000477595	3295	52	18082	2.21619	0.925521
GO:0008104~protein localization	28	0.750067	0.000511368	3295	79	18082	1.94501	0.99066
GO:0050821~protein stabilization	40	1.07152	0.000511839	3295	128	18082	1.71491	0.991569
GO:0007416~synapse assembly	19	0.508974	0.000519911	3295	45	18082	2.31703	1.00713
GO:0030534~adult behavior	17	0.455398	0.000535297	3295	38	18082	2.45503	1.03679
GO:0006417~regulation of translation	38	1.01795	0.000651372	3295	121	18082	1.72341	1.26026
GO:0034644~cellular response to UV	19	0.508974	0.000710158	3295	46	18082	2.26666	1.37325
GO:1900006~positive regulation of dendrite development	11	0.294669	0.00073285	3295	19	18082	3.17709	1.41684
GO:0030032~lamellipodium assembly	15	0.401822	0.000745202	3295	32	18082	2.57236	1.44055
GO:0008033~tRNA processing	29	0.776855	0.000793284	3295	85	18082	1.87228	1.53282
GO:1900271~regulation of long-term synaptic potentiation	6	0.160729	0.00101871	3295	6	18082	5.48771	1.96431
GO:0050771~negative regulation of axonogenesis	8	0.214305	0.0010965	3295	11	18082	3.99106	2.1128
GO:0001701~in utero embryonic development	77	2.06268	0.00111146	3295	299	18082	1.41322	2.14134
GO:0048812~neuron projection morphogenesis	23	0.616126	0.0011813	3295	63	18082	2.00345	2.27443
GO:0006302~double-strand break repair	23	0.616126	0.0011813	3295	63	18082	2.00345	2.27443
GO:0061136~regulation of proteasomal protein catabolic process	10	0.267881	0.00128949	3295	17	18082	3.22806	2.48025
GO:0007264~small GTPase mediated signal transduction	63	1.68765	0.00129302	3295	236	18082	1.46494	2.48696
GO:0008152~metabolic process	111	2.97348	0.00148367	3295	463	18082	1.31563	2.84866
GO:0031032~actomyosin structure organization	13	0.348245	0.00149658	3295	27	18082	2.64223	2.87311
GO:0032007~negative regulation of TOR signaling	13	0.348245	0.00149658	3295	27	18082	2.64223	2.87311
GO:0034198~cellular response to amino acid starvation	13	0.348245	0.00149658	3295	27	18082	2.64223	2.87311
GO:0008360~regulation of cell shape	41	1.09831	0.00149708	3295	139	18082	1.61868	2.87405
GO:0007528~neuromuscular junction development	16	0.42861	0.00174737	3295	38	18082	2.31061	3.34684
GO:0000723~telomere maintenance	16	0.42861	0.00174737	3295	38	18082	2.31061	3.34684
GO:0043161~proteasome-mediated ubiquitin-dependent protein catabolic process	43	1.15189	0.00179735	3295	149	18082	1.5837	3.44097
GO:0007368~determination of left/right symmetry	27	0.723279	0.00182821	3295	81	18082	1.82924	3.49907
GO:0006816~calcium ion transport	41	1.09831	0.00200229	3295	141	18082	1.59572	3.82612
GO:0061025~membrane fusion	15	0.401822	0.0021275	3295	35	18082	2.35188	4.06071
GO:0060996~dendritic spine development	10	0.267881	0.0021643	3295	18	18082	3.04873	4.12954
GO:0031023~microtubule organizing center organization	8	0.214305	0.00221805	3295	12	18082	3.65847	4.23001
GO:0035264~multicellular organism growth	36	0.964372	0.00222666	3295	120	18082	1.64631	4.24611
GO:0006888~ER to Golgi vesicle-mediated transport	26	0.696491	0.00226657	3295	78	18082	1.82924	4.32063
GO:0060997~dendritic spine morphogenesis	9	0.241093	0.00227951	3295	15	18082	3.29263	4.34477
GO:0030036~actin cytoskeleton organization	41	1.09831	0.00230619	3295	142	18082	1.58448	4.39455
GO:0006461~protein complex assembly	23	0.616126	0.00233826	3295	66	18082	1.91238	4.45435
GO:0009411~response to UV	18	0.482186	0.00269965	3295	47	18082	2.10168	5.12577
GO:0019827~stem cell population maintenance	24	0.642915	0.00285942	3295	71	18082	1.855	5.42118
GO:0000226~microtubule cytoskeleton organization	30	0.803643	0.00289783	3295	96	18082	1.71491	5.49206
GO:0048008~platelet-derived growth factor receptor signaling pathway	15	0.401822	0.00290516	3295	36	18082	2.28655	5.50559
GO:0042297~vocal learning	6	0.160729	0.00302761	3295	7	18082	4.70375	5.7312
GO:0016567~protein ubiquitination	88	2.35735	0.00304947	3295	362	18082	1.33403	5.77143
GO:0032869~cellular response to insulin stimulus	28	0.750067	0.00311935	3295	88	18082	1.74609	5.8999
GO:0070588~calcium ion transmembrane transport	28	0.750067	0.00311935	3295	88	18082	1.74609	5.8999
GO:0006890~retrograde vesicle-mediated transport, Golgi to ER	13	0.348245	0.0031222	3295	29	18082	2.46001	5.90514
GO:0000045~autophagosome assembly	17	0.455398	0.00334828	3295	44	18082	2.12025	6.31963
GO:0035307~positive regulation of protein dephosphorylation	10	0.267881	0.0034526	3295	19	18082	2.88827	6.5103
GO:0050772~positive regulation of axonogenesis	12	0.321457	0.00375326	3295	26	18082	2.53279	7.05779
GO:0048675~axon extension	12	0.321457	0.00375326	3295	26	18082	2.53279	7.05779
GO:0006361~transcription initiation from RNA polymerase I promoter	9	0.241093	0.0038356	3295	16	18082	3.08684	7.2072
GO:0032012~regulation of ARF protein signal transduction	9	0.241093	0.0038356	3295	16	18082	3.08684	7.2072
GO:0031338~regulation of vesicle fusion	15	0.401822	0.00390114	3295	37	18082	2.22475	7.32595
GO:0006661~phosphatidylinositol biosynthetic process	8	0.214305	0.00405312	3295	13	18082	3.37705	7.60078
GO:0032259~methylation	46	1.23225	0.00421915	3295	169	18082	1.4937	7.90015
GO:0030030~cell projection organization	42	1.1251	0.00423091	3295	151	18082	1.52638	7.92132
GO:0006749~glutathione metabolic process	18	0.482186	0.00444139	3295	49	18082	2.01589	8.29942
GO:0032922~circadian regulation of gene expression	21	0.56255	0.00447669	3295	61	18082	1.88921	8.36268
GO:0030433~ER-associated ubiquitin-dependent protein catabolic process	20	0.535762	0.00450526	3295	57	18082	1.92551	8.41385
GO:0032876~negative regulation of DNA endoreduplication	5	0.133941	0.00469783	3295	5	18082	5.48771	8.75808
GO:0006903~vesicle targeting	5	0.133941	0.00469783	3295	5	18082	5.48771	8.75808
GO:0000422~mitophagy	14	0.375033	0.00481621	3295	34	18082	2.25964	8.96909
GO:0000278~mitotic cell cycle	15	0.401822	0.0051575	3295	38	18082	2.1662	9.5748
GO:0006406~mRNA export from nucleus	15	0.401822	0.0051575	3295	38	18082	2.1662	9.5748
GO:0006509~membrane protein ectodomain proteolysis	10	0.267881	0.00527315	3295	20	18082	2.74385	9.7792
GO:0007163~establishment or maintenance of cell polarity	12	0.321457	0.00530473	3295	27	18082	2.43898	9.83493
GO:0007628~adult walking behavior	16	0.42861	0.00539234	3295	42	18082	2.09056	9.98938
GO:0048167~regulation of synaptic plasticity	16	0.42861	0.00539234	3295	42	18082	2.09056	9.98938
KEGG pathways
Term	Count	%	PValue	List Total	Pop Hits	Pop Total	Fold Enrichment	FDR
mmu04144:Endocytosis	97	2.59845	4.06292e-11	1416	278	7720	1.90231	5.39549e-08
mmu00562:Inositol phosphate metabolism	31	0.830431	1.62254e-06	1416	70	7720	2.41445	0.00215468
mmu04120:Ubiquitin mediated proteolysis	50	1.33941	2.67471e-06	1416	142	7720	1.91971	0.00355191
mmu04070:Phosphatidylinositol signaling system	38	1.01795	3.16315e-06	1416	97	7720	2.13583	0.00420052
mmu03013:RNA transport	54	1.44656	3.00215e-05	1416	170	7720	1.7318	0.0398606
mmu04141:Protein processing in endoplasmic reticulum	53	1.41977	4.41896e-05	1416	168	7720	1.71997	0.058667
mmu03015:mRNA surveillance pathway	34	0.910796	0.000121517	1416	96	7720	1.93091	0.161252
mmu04919:Thyroid hormone signaling pathway	38	1.01795	0.000153604	1416	113	7720	1.83341	0.203791
mmu04114:Oocyte meiosis	36	0.964372	0.000424084	1416	110	7720	1.78428	0.561711
mmu00564:Glycerophospholipid metabolism	32	0.857219	0.000445179	1416	94	7720	1.85599	0.589576
mmu04724:Glutamatergic synapse	36	0.964372	0.00105016	1416	115	7720	1.70671	1.38563
mmu04261:Adrenergic signaling in cardiomyocytes	44	1.17868	0.00118313	1416	150	7720	1.59925	1.55981
mmu04150:mTOR signaling pathway	22	0.589338	0.00121183	1416	59	7720	2.03294	1.59737
mmu04914:Progesterone-mediated oocyte maturation	29	0.776855	0.0012656	1416	87	7720	1.81733	1.6677
mmu04666:Fc gamma R-mediated phagocytosis	28	0.750067	0.00156633	1416	84	7720	1.81733	2.06017
mmu05231:Choline metabolism in cancer	32	0.857219	0.00170517	1416	101	7720	1.72736	2.24087
mmu01100:Metabolic pathways	273	7.31315	0.00177361	1416	1278	7720	1.16462	2.32984
mmu03040:Spliceosome	39	1.04474	0.00237156	1416	133	7720	1.5987	3.10393
mmu05100:Bacterial invasion of epithelial cells	26	0.696491	0.00240197	1416	78	7720	1.81733	3.14315
mmu04728:Dopaminergic synapse	39	1.04474	0.00273959	1416	134	7720	1.58677	3.57756
mmu04152:AMPK signaling pathway	37	0.99116	0.00351863	1416	127	7720	1.58837	4.57304
mmu05169:Epstein-Barr virus infection	56	1.50013	0.00460633	1416	215	7720	1.42005	5.94708
mmu04720:Long-term potentiation	22	0.589338	0.0056827	1416	66	7720	1.81733	7.28876
mmu04721:Synaptic vesicle cycle	21	0.56255	0.00579257	1416	62	7720	1.84664	7.4247
mmu04922:Glucagon signaling pathway	30	0.803643	0.00586938	1416	100	7720	1.63559	7.51964
mmu04710:Circadian rhythm	13	0.348245	0.00619346	1416	31	7720	2.28631	7.9192
mmu04110:Cell cycle	35	0.937584	0.00782431	1416	124	7720	1.53886	9.90577
Domains
Term	Count	%	PValue	List Total	Pop Hits	Pop Total	Fold Enrichment	FDR
IPR016024:Armadillo-type fold	144	3.85749	2.05444e-25	3550	354	20594	2.35978	3.80816e-22
IPR011993:Pleckstrin homology-like domain	155	4.15216	1.5526e-23	3550	409	20594	2.19847	2.87794e-20
IPR011989:Armadillo-like helical	92	2.46451	1.2193e-17	3550	219	20594	2.437	2.26013e-14
IPR015943:WD40/YVTN repeat-like-containing domain	118	3.161	1.01489e-14	3550	340	20594	2.01333	1.87295e-11
IPR017986:WD40-repeat-containing domain	105	2.81275	9.37628e-13	3550	307	20594	1.9841	1.73793e-09
IPR001849:Pleckstrin homology domain	93	2.49129	1.92838e-12	3550	262	20594	2.05918	3.57444e-09
IPR013083:Zinc finger, RING/FYVE/PHD-type	137	3.66997	2.21534e-12	3550	445	20594	1.78596	4.10642e-09
IPR011009:Protein kinase-like domain	160	4.2861	1.18684e-11	3550	556	20594	1.66939	2.19996e-08
IPR001680:WD40 repeat	91	2.43772	1.68849e-11	3550	263	20594	2.00723	3.12984e-08
IPR011011:Zinc finger, FYVE/PHD-type	57	1.52692	3.90597e-11	3550	136	20594	2.43135	7.24022e-08
IPR027417:P-loop containing nucleoside triphosphate hydrolase	232	6.21484	1.34525e-10	3550	909	20594	1.4806	2.4936e-07
IPR019786:Zinc finger, PHD-type, conserved site	34	0.910796	3.61841e-10	3550	64	20594	3.08185	6.7072e-07
IPR001452:Src homology-3 domain	75	2.00911	3.74129e-10	3550	212	20594	2.05229	6.93497e-07
IPR000719:Protein kinase, catalytic domain	141	3.77712	7.79381e-09	3550	515	20594	1.58827	1.44468e-05
IPR019787:Zinc finger, PHD-finger	36	0.964372	8.0771e-09	3550	77	20594	2.71222	1.4972e-05
IPR001965:Zinc finger, PHD-type	39	1.04474	3.27513e-08	3550	91	20594	2.4862	6.07087e-05
IPR008271:Serine/threonine-protein kinase, active site	97	2.59845	9.04759e-08	3550	333	20594	1.68982	0.000167709
IPR017441:Protein kinase, ATP binding site	110	2.94669	1.32336e-07	3550	394	20594	1.6196	0.000245302
IPR000504:RNA recognition motif domain	74	1.98232	3.89692e-07	3550	241	20594	1.78126	0.000722343
IPR012677:Nucleotide-binding, alpha-beta plait	83	2.22341	4.41115e-07	3550	281	20594	1.7135	0.000817661
IPR011990:Tetratricopeptide-like helical	65	1.74123	5.10286e-07	3550	204	20594	1.8484	0.000945877
IPR021133:HEAT, type 2	12	0.321457	8.55976e-07	3550	14	20594	4.97239	0.00158665
IPR020472:G-protein beta WD-40 repeat	36	0.964372	1.19218e-06	3550	91	20594	2.29495	0.00220984
IPR001487:Bromodomain	21	0.56255	3.30582e-06	3550	41	20594	2.97131	0.00612759
IPR008984:SMAD/FHA domain	24	0.642915	5.13268e-06	3550	52	20594	2.67744	0.00951367
IPR000330:SNF2-related	18	0.482186	7.05534e-06	3550	33	20594	3.16425	0.0130772
IPR000569:HECT	16	0.42861	7.31686e-06	3550	27	20594	3.4377	0.0135619
IPR020683:Ankyrin repeat-containing domain	70	1.87517	8.35667e-06	3550	242	20594	1.67801	0.015489
IPR019775:WD40 repeat, conserved site	51	1.36619	1.17249e-05	3550	161	20594	1.83762	0.0217315
IPR001202:WW domain	23	0.616126	1.34052e-05	3550	51	20594	2.61619	0.0248453
IPR008936:Rho GTPase activation protein	33	0.884008	1.73339e-05	3550	89	20594	2.15098	0.0321258
IPR013761:Sterile alpha motif/pointed domain	39	1.04474	2.2124e-05	3550	114	20594	1.9846	0.0410019
IPR000938:CAP Gly-rich domain	9	0.241093	2.49656e-05	3550	10	20594	5.22101	0.0462668
IPR002110:Ankyrin repeat	66	1.76802	2.74825e-05	3550	232	20594	1.65032	0.0509301
IPR002219:Protein kinase C-like, phorbol ester/diacylglycerol binding	26	0.696491	5.1987e-05	3550	66	20594	2.28529	0.0963207
IPR018359:Bromodomain, conserved site	14	0.375033	7.59537e-05	3550	25	20594	3.24863	0.140696
IPR001841:Zinc finger, RING-type	76	2.0359	8.00417e-05	3550	286	20594	1.54156	0.148264
IPR000219:Dbl homology (DH) domain	26	0.696491	9.20247e-05	3550	68	20594	2.21808	0.170442
IPR001650:Helicase, C-terminal	36	0.964372	0.000108286	3550	109	20594	1.91597	0.200533
IPR010569:Myotubularin-related	10	0.267881	0.000115198	3550	14	20594	4.14366	0.213319
IPR014001:Helicase, superfamily 1/2, ATP-binding domain	36	0.964372	0.000162211	3550	111	20594	1.88145	0.300253
IPR011991:Winged helix-turn-helix DNA-binding domain	62	1.66086	0.000172835	3550	227	20594	1.58445	0.319888
IPR000306:Zinc finger, FYVE-type	15	0.401822	0.000180835	3550	30	20594	2.90056	0.33467
IPR000253:Forkhead-associated (FHA) domain	17	0.455398	0.000192568	3550	37	20594	2.66538	0.356348
IPR001660:Sterile alpha motif domain	31	0.830431	0.000193799	3550	91	20594	1.97621	0.358621
IPR000433:Zinc finger, ZZ-type	11	0.294669	0.000258948	3550	18	20594	3.54513	0.478906
IPR001715:Calponin homology domain	27	0.723279	0.000260798	3550	76	20594	2.06093	0.482318
IPR027267:Arfaptin homology (AH) domain/BAR domain	15	0.401822	0.00041585	3550	32	20594	2.71928	0.768027
IPR009060:UBA-like	22	0.589338	0.000416267	3550	58	20594	2.20043	0.768796
IPR000357:HEAT	9	0.241093	0.000435638	3550	13	20594	4.01616	0.804435
IPR001180:Citron-like	10	0.267881	0.0004721	3550	16	20594	3.6257	0.871486
IPR003593:AAA+ ATPase domain	42	1.1251	0.000539441	3550	144	20594	1.692	0.995209
IPR001478:PDZ domain	44	1.17868	0.000627465	3550	154	20594	1.65746	1.15671
IPR006020:Phosphotyrosine interaction domain	17	0.455398	0.000772193	3550	41	20594	2.40535	1.42171
IPR000795:Elongation factor, GTP-binding domain	11	0.294669	0.000782337	3550	20	20594	3.19062	1.44026
IPR018200:Peptidase C19, ubiquitin carboxyl-terminal hydrolase 2, conserved site	20	0.535762	0.000887283	3550	53	20594	2.1891	1.63196
IPR011511:Variant SH3	21	0.56255	0.00089755	3550	57	20594	2.13726	1.6507
IPR003960:ATPase, AAA-type, conserved site	13	0.348245	0.000901444	3550	27	20594	2.79314	1.6578
IPR000198:Rho GTPase-activating protein domain	23	0.616126	0.00111806	3550	66	20594	2.0216	2.05228
IPR015940:Ubiquitin-associated/translation elongation factor EF1B, N-terminal, eukaryote	19	0.508974	0.00113552	3550	50	20594	2.20443	2.08401
IPR001895:Guanine-nucleotide dissociation stimulator CDC25	13	0.348245	0.00133209	3550	28	20594	2.69338	2.44058
IPR000403:Phosphatidylinositol 3-/4-kinase, catalytic domain	10	0.267881	0.0014412	3550	18	20594	3.22285	2.63796
IPR023394:SEC7-like, alpha orthogonal bundle	9	0.241093	0.00157037	3550	15	20594	3.48068	2.87115
IPR013041:Coatomer/clathrin adaptor appendage, Ig-like subdomain	8	0.214305	0.00158145	3550	12	20594	3.86742	2.89112
IPR008145:Guanylate kinase/L-type calcium channel	12	0.321457	0.00162693	3550	25	20594	2.78454	2.97308
IPR017455:Zinc finger, FYVE-related	15	0.401822	0.00168963	3550	36	20594	2.41714	3.08599
IPR000195:Rab-GTPase-TBC domain	16	0.42861	0.00179642	3550	40	20594	2.32045	3.27796
IPR001394:Peptidase C19, ubiquitin carboxyl-terminal hydrolase 2	20	0.535762	0.00188002	3550	56	20594	2.07183	3.428
IPR009000:Translation elongation/initiation factor/Ribosomal, beta-barrel	13	0.348245	0.00191941	3550	29	20594	2.60051	3.49862
IPR003126:Zinc finger, N-recognin	6	0.160729	0.00233825	3550	7	20594	4.97239	4.24652
IPR004939:Anaphase-promoting complex, subunit 10/DOC domain	6	0.160729	0.00233825	3550	7	20594	4.97239	4.24652
IPR011765:Peptidase M16, N-terminal	6	0.160729	0.00233825	3550	7	20594	4.97239	4.24652
IPR007863:Peptidase M16, C-terminal domain	6	0.160729	0.00233825	3550	7	20594	4.97239	4.24652
IPR011237:Peptidase M16 domain	6	0.160729	0.00233825	3550	7	20594	4.97239	4.24652
IPR011249:Metalloenzyme, LuxS/M16 peptidase-like	6	0.160729	0.00233825	3550	7	20594	4.97239	4.24652
IPR004148:BAR domain	9	0.241093	0.00266865	3550	16	20594	3.26313	4.83262
IPR000904:SEC7-like	9	0.241093	0.00266865	3550	16	20594	3.26313	4.83262
IPR000300:Inositol polyphosphate-related phosphatase	7	0.187517	0.002906	3550	10	20594	4.06079	5.25157
IPR000949:ELM2 domain	8	0.214305	0.00291822	3550	13	20594	3.56992	5.2731
IPR013026:Tetratricopeptide repeat-containing domain	34	0.910796	0.00329186	3550	120	20594	1.64365	5.92892
IPR002999:Tudor domain	12	0.321457	0.00340488	3550	27	20594	2.57828	6.12645
IPR003595:Protein-tyrosine phosphatase, catalytic	21	0.56255	0.00352451	3550	63	20594	1.93371	6.33511
IPR002464:DNA/RNA helicase, ATP-dependent, DEAH-box type, conserved site	10	0.267881	0.00358203	3550	20	20594	2.90056	6.43528
IPR000225:Armadillo	17	0.455398	0.00401646	3550	47	20594	2.09828	7.18856
IPR017884:SANT domain	11	0.294669	0.00427039	3550	24	20594	2.65885	7.62619
IPR003137:Protease-associated domain, PA	9	0.241093	0.00428515	3550	17	20594	3.07118	7.65158
IPR004182:GRAM	9	0.241093	0.00428515	3550	17	20594	3.07118	7.65158
IPR008979:Galactose-binding domain-like	26	0.696491	0.00449999	3550	86	20594	1.75383	8.02022
IPR008942:ENTH/VHS	12	0.321457	0.00474609	3550	28	20594	2.4862	8.4408
IPR005135:Endonuclease/exonuclease/phosphatase	12	0.321457	0.00474609	3550	28	20594	2.4862	8.4408
IPR002553:Clathrin/coatomer adaptor, adaptin-like, N-terminal	8	0.214305	0.00497355	3550	14	20594	3.31493	8.8279
IPR003959:ATPase, AAA-type, core	17	0.455398	0.00507742	3550	48	20594	2.05457	9.00415
IPR000008:C2 calcium-dependent membrane targeting	41	1.09831	0.0051	3550	156	20594	1.52466	9.04242
IPR001005:SANT/Myb domain	16	0.42861	0.00518626	3550	44	20594	2.1095	9.1885
IPR020568:Ribosomal protein S5 domain 2-type fold	15	0.401822	0.00523216	3550	40	20594	2.17542	9.26613
IPR000591:DEP domain	10	0.267881	0.00532051	3550	21	20594	2.76244	9.41539
IPR004092:Mbt repeat	7	0.187517	0.00546424	3550	11	20594	3.69163	9.65772

## Sheet: (D)
DAVID analysis performed with genes undergoing AS in both CR5 and CR15
Gene Ontology											Terms used in the Fig. 2E
Term	Count	%	PValue	List Total	Pop Hits	Pop Total	Fold Enrichment	FDR			Category term	Log P-value	Count
GO:0006468~protein phosphorylation	115	5.8435	1.27612e-13	1770	576	18082	2.03962	2.40929e-10			Armadillo-type fold	-24.1305	100
GO:0016569~covalent chromatin modification	68	3.45528	2.22733e-13	1770	266	18082	2.61156	4.2063e-10			Protein kinase-like domain	-13.8334	110
GO:0016310~phosphorylation	115	5.8435	8.08437e-12	1770	612	18082	1.91964	1.5269e-08			WD40/YVTN repeat-like-containing domain	-13.244	78
GO:0015031~protein transport	104	5.28455	4.2268e-09	1770	592	18082	1.79467	7.98313e-06			Zinc finger, FYVE/PHD-type	-12.7853	44
GO:0006974~cellular response to DNA damage stimulus	80	4.06504	8.84707e-09	1770	420	18082	1.94587	1.67094e-05			Pleckstrin homology-like domain	-11.4809	84
GO:0006281~DNA repair	64	3.25203	3.93752e-08	1770	318	18082	2.05601	7.43675e-05			Tetratricopeptide-like helical	-10.6484	52
GO:0007067~mitotic nuclear division	56	2.84553	2.61082e-07	1770	277	18082	2.06529	0.000493102			Protein kinase, catalytic domain	-10.1892	95
GO:0006897~endocytosis	41	2.08333	6.55171e-07	1770	181	18082	2.31408	0.00123741			Serine/threonine-protein kinase,active site	-8.81559	67
GO:0007030~Golgi organization	24	1.21951	1.14233e-06	1770	79	18082	3.10354	0.00215749			Protein phosphorylation	-12.8941	115
GO:0006511~ubiquitin-dependent protein catabolic process	36	1.82927	1.62297e-06	1770	154	18082	2.38811	0.00306524			Covalent chromatin modification	-12.6522	68
GO:0046777~protein autophosphorylation	40	2.03252	2.33812e-06	1770	183	18082	2.23297	0.0044159			Protein transport	-8.37399	104
GO:0006351~transcription, DNA-templated	243	12.3476	3.10657e-06	1770	1885	18082	1.31695	0.00586719			Cellular response to DNA damage stimulus	-8.0532	80
GO:0035556~intracellular signal transduction	69	3.5061	4.22478e-06	1770	400	18082	1.76223	0.007979			DNA repair	-7.40478	64
GO:0042384~cilium assembly	31	1.5752	5.37728e-06	1770	129	18082	2.45496	0.0101555			Mitotic nuclear division	-6.58322	56
GO:0006810~transport	234	11.8902	6.44592e-06	1770	1822	18082	1.31202	0.0121736			Endocytosis	-6.18365	41
GO:0006397~mRNA processing	58	2.94715	7.23616e-06	1770	322	18082	1.84012	0.013666			Golgi organization	-5.94221	24
GO:0007049~cell cycle	94	4.77642	1.24599e-05	1770	614	18082	1.56399	0.0235302			Ubiquitin-dependent protein catabolism	-5.78969	36
GO:0006396~RNA processing	21	1.06707	1.53745e-05	1770	73	18082	2.9388	0.0290337			Transcription, DNA-templated	-5.50772	243
GO:0034644~cellular response to UV	16	0.813008	1.84494e-05	1770	46	18082	3.55333	0.0348395			Intracellular signal transduction	-5.3742	69
GO:0051301~cell division	63	3.20122	2.44913e-05	1770	374	18082	1.72085	0.0462463			mRNA processing	-5.14049	58
GO:0046856~phosphatidylinositol dephosphorylation	11	0.558943	2.70921e-05	1770	23	18082	4.88583	0.0511563			Endocytosis	-5.74129	54
GO:0007010~cytoskeleton organization	25	1.27033	5.17697e-05	1770	104	18082	2.45573	0.0977317			Inositol phosphate metabolism	-4.48119	20
GO:0030030~cell projection organization	32	1.62602	5.2366e-05	1770	151	18082	2.16494	0.0988569			Phosphatidylinositol signaling system	-4.26572	24
GO:0008104~protein localization	21	1.06707	5.35196e-05	1770	79	18082	2.7156	0.101034			Ubiquitin mediated proteolysis	-3.55141	29
GO:0098609~cell-cell adhesion	37	1.88008	7.22453e-05	1770	189	18082	1.99992	0.136361			RNA transport	-2.91731	31
GO:0071625~vocalization behavior	8	0.406504	0.000156484	1770	14	18082	5.83761	0.295137			AMPK signaling pathway	-2.51101	24
GO:0043547~positive regulation of GTPase activity	30	1.52439	0.000165411	1770	146	18082	2.09914	0.311949			mRNA surveillance pathway	-2.24049	19
GO:0051028~mRNA transport	21	1.06707	0.000263642	1770	88	18082	2.43787	0.496767			RNA degradation	-2.2192	17
GO:0048812~neuron projection morphogenesis	17	0.863821	0.000279966	1770	63	18082	2.75665	0.527448
GO:0006903~vesicle targeting	5	0.254065	0.000420966	1770	5	18082	10.2158	0.792087
GO:0032876~negative regulation of DNA endoreduplication	5	0.254065	0.000420966	1770	5	18082	10.2158	0.792087
GO:0007507~heart development	44	2.23577	0.000462633	1770	261	18082	1.72221	0.870165
GO:0060271~cilium morphogenesis	32	1.62602	0.000489922	1770	170	18082	1.92298	0.921267
GO:0042787~protein ubiquitination involved in ubiquitin-dependent protein catabolic process	27	1.37195	0.000513096	1770	134	18082	2.05841	0.964645
GO:0006886~intracellular protein transport	40	2.03252	0.000555411	1770	232	18082	1.76135	1.0438
GO:0048813~dendrite morphogenesis	13	0.660569	0.000635396	1770	43	18082	3.0885	1.19327
GO:0007368~determination of left/right symmetry	19	0.965447	0.00069813	1770	81	18082	2.3963	1.31035
GO:0008360~regulation of cell shape	27	1.37195	0.000910959	1770	139	18082	1.98437	1.70657
GO:0018105~peptidyl-serine phosphorylation	26	1.32114	0.001052	1770	133	18082	1.99708	1.96833
GO:0017148~negative regulation of translation	17	0.863821	0.001156	1770	71	18082	2.44604	2.16091
GO:0008380~RNA splicing	40	2.03252	0.00117259	1770	241	18082	1.69557	2.19159
GO:0016579~protein deubiquitination	18	0.914634	0.00122204	1770	78	18082	2.3575	2.283
GO:0006417~regulation of translation	24	1.21951	0.00140072	1770	121	18082	2.02628	2.61265
GO:0007026~negative regulation of microtubule depolymerization	9	0.457317	0.00144802	1770	24	18082	3.83093	2.69974
GO:0007399~nervous system development	56	2.84553	0.00171602	1770	377	18082	1.51747	3.19176
GO:0016477~cell migration	33	1.67683	0.00175743	1770	191	18082	1.76504	3.26758
GO:0032869~cellular response to insulin stimulus	19	0.965447	0.00191406	1770	88	18082	2.20569	3.55385
GO:0032259~methylation	30	1.52439	0.00194626	1770	169	18082	1.81346	3.6126
GO:0050771~negative regulation of axonogenesis	6	0.304878	0.00248477	1770	11	18082	5.57227	4.59012
GO:0042297~vocal learning	5	0.254065	0.00250665	1770	7	18082	7.29701	4.62963
GO:0006302~double-strand break repair	15	0.762195	0.00263989	1770	63	18082	2.43234	4.86995
GO:0035264~multicellular organism growth	23	1.1687	0.0028221	1770	120	18082	1.95803	5.19766
GO:0000723~telomere maintenance	11	0.558943	0.00286151	1770	38	18082	2.95721	5.26841
GO:0006303~double-strand break repair via nonhomologous end joining	8	0.406504	0.00286928	1770	21	18082	3.89174	5.28234
GO:0016192~vesicle-mediated transport	35	1.77846	0.00293498	1770	213	18082	1.67866	5.40014
GO:0048511~rhythmic process	24	1.21951	0.0029939	1770	128	18082	1.91547	5.50567
GO:0007416~synapse assembly	12	0.609756	0.00337284	1770	45	18082	2.72422	6.18169
GO:0050885~neuromuscular process controlling balance	14	0.711382	0.00341528	1770	58	18082	2.46589	6.25712
GO:0031175~neuron projection development	25	1.27033	0.00419566	1770	139	18082	1.83738	7.63387
GO:0008152~metabolic process	64	3.25203	0.00448919	1770	463	18082	1.41212	8.14673
GO:0033523~histone H2B ubiquitination	5	0.254065	0.0046259	1770	8	18082	6.38489	8.38467
GO:0036465~synaptic vesicle recycling	5	0.254065	0.0046259	1770	8	18082	6.38489	8.38467
GO:0070417~cellular response to cold	5	0.254065	0.0046259	1770	8	18082	6.38489	8.38467
GO:0007264~small GTPase mediated signal transduction	37	1.88008	0.00484281	1770	236	18082	1.60163	8.76101
Term	Count	%	PValue	List Total	Pop Hits	Pop Total	Fold Enrichment	FDR
mmu04144:Endocytosis	54	2.7439	1.81431e-06	767	278	7720	1.95511	0.00238408
mmu00562:Inositol phosphate metabolism	20	1.01626	3.30221e-05	767	70	7720	2.87577	0.0433843
mmu04070:Phosphatidylinositol signaling system	24	1.21951	5.42348e-05	767	97	7720	2.49036	0.0712442
mmu04120:Ubiquitin mediated proteolysis	29	1.47358	0.000280924	767	142	7720	2.05557	0.368521
mmu00310:Lysine degradation	15	0.762195	0.000388696	767	52	7720	2.90342	0.509565
mmu03013:RNA transport	31	1.5752	0.00120975	767	170	7720	1.83542	1.57806
mmu04512:ECM-receptor interaction	19	0.965447	0.00216125	767	88	7720	2.17317	2.80304
mmu04114:Oocyte meiosis	22	1.11789	0.0023796	767	110	7720	2.01304	3.08216
mmu04152:AMPK signaling pathway	24	1.21951	0.00308315	767	127	7720	1.90208	3.97647
mmu04510:Focal adhesion	34	1.72764	0.00396963	767	207	7720	1.65322	5.09246
mmu04931:Insulin resistance	21	1.06707	0.00532849	767	110	7720	1.92154	6.77989
mmu03015:mRNA surveillance pathway	19	0.965447	0.00574787	767	96	7720	1.99207	7.29504
mmu03018:RNA degradation	17	0.863821	0.00603674	767	82	7720	2.08669	7.64835
Term	Count	%	PValue	List Total	Pop Hits	Pop Total	Fold Enrichment	FDR
IPR016024:Armadillo-type fold	100	5.0813	7.40472e-25	1891	354	20594	3.07642	1.31649e-21
IPR011989:Armadillo-like helical	63	3.20122	3.37453e-16	1891	219	20594	3.13289	5.88418e-13
IPR011009:Protein kinase-like domain	110	5.58943	1.46772e-14	1891	556	20594	2.1546	2.60569e-11
IPR015943:WD40/YVTN repeat-like-containing domain	78	3.96341	5.701e-14	1891	340	20594	2.49842	1.01452e-10
IPR011011:Zinc finger, FYVE/PHD-type	44	2.23577	1.63937e-13	1891	136	20594	3.52341	2.91545e-10
IPR017986:WD40-repeat-containing domain	71	3.60772	5.65369e-13	1891	307	20594	2.51866	1.0051e-09
IPR011993:Pleckstrin homology-like domain	84	4.26829	3.3043e-12	1891	409	20594	2.23669	5.87482e-09
IPR001680:WD40 repeat	62	3.15041	8.06553e-12	1891	263	20594	2.56735	1.43398e-08
IPR013083:Zinc finger, RING/FYVE/PHD-type	88	4.47154	8.22682e-12	1891	445	20594	2.15363	1.46266e-08
IPR011990:Tetratricopeptide-like helical	52	2.64228	2.24711e-11	1891	204	20594	2.77602	3.99513e-08
IPR000719:Protein kinase, catalytic domain	95	4.82724	6.46792e-11	1891	515	20594	2.00893	1.14993e-07
IPR019786:Zinc finger, PHD-type, conserved site	26	1.32114	1.16569e-10	1891	64	20594	4.42428	2.07248e-07
IPR008271:Serine/threonine-protein kinase, active site	67	3.40447	1.52901e-09	1891	333	20594	2.19119	2.71842e-06
IPR019787:Zinc finger, PHD-finger	27	1.37195	2.04654e-09	1891	77	20594	3.81876	3.63854e-06
IPR001965:Zinc finger, PHD-type	29	1.47358	5.37613e-09	1891	91	20594	3.47061	9.55823e-06
IPR021133:HEAT, type 2	11	0.558943	2.93647e-08	1891	14	20594	8.55685	5.22076e-05
IPR027417:P-loop containing nucleoside triphosphate hydrolase	133	6.75813	6.17608e-08	1891	909	20594	1.59344	0.000109805
IPR017441:Protein kinase, ATP binding site	70	3.55691	1.20709e-07	1891	394	20594	1.93487	0.000214609
IPR013761:Sterile alpha motif/pointed domain	29	1.47358	1.02614e-06	1891	114	20594	2.7704	0.00182436
IPR001452:Src homology-3 domain	43	2.18496	1.40005e-06	1891	212	20594	2.20893	0.00248912
IPR013026:Tetratricopeptide repeat-containing domain	29	1.47358	3.05288e-06	1891	120	20594	2.63188	0.00542758
IPR019775:WD40 repeat, conserved site	35	1.77846	3.17427e-06	1891	161	20594	2.36751	0.0056434
IPR001849:Pleckstrin homology domain	48	2.43902	6.11468e-06	1891	262	20594	1.99521	0.0108707
IPR000306:Zinc finger, FYVE-type	13	0.660569	6.18452e-06	1891	30	20594	4.71923	0.0109949
IPR000569:HECT	12	0.609756	1.22853e-05	1891	27	20594	4.84024	0.0218398
IPR001660:Sterile alpha motif domain	23	1.1687	1.87087e-05	1891	91	20594	2.75255	0.033257
IPR009060:UBA-like	17	0.863821	4.55229e-05	1891	58	20594	3.19205	0.0809043
IPR001487:Bromodomain	14	0.711382	4.7455e-05	1891	41	20594	3.71872	0.0843367
IPR017455:Zinc finger, FYVE-related	13	0.660569	5.31305e-05	1891	36	20594	3.93269	0.0944187
IPR020683:Ankyrin repeat-containing domain	42	2.13415	8.94796e-05	1891	242	20594	1.89009	0.158966
IPR000330:SNF2-related	12	0.609756	0.000108682	1891	33	20594	3.96019	0.19305
IPR008936:Rho GTPase activation protein	21	1.06707	0.000131991	1891	89	20594	2.56968	0.234407
IPR002110:Ankyrin repeat	40	2.03252	0.000155346	1891	232	20594	1.87768	0.27583
IPR009000:Translation elongation/initiation factor/Ribosomal, beta-barrel	11	0.558943	0.000161954	1891	29	20594	4.13089	0.287547
IPR019734:Tetratricopeptide repeat	26	1.32114	0.000174751	1891	126	20594	2.24725	0.310236
IPR018200:Peptidase C19, ubiquitin carboxyl-terminal hydrolase 2, conserved site	15	0.762195	0.000222224	1891	53	20594	3.08223	0.394357
IPR000795:Elongation factor, GTP-binding domain	9	0.457317	0.00022767	1891	20	20594	4.90074	0.404002
IPR018359:Bromodomain, conserved site	10	0.50813	0.000237244	1891	25	20594	4.35621	0.420958
IPR001650:Helicase, C-terminal	23	1.1687	0.000324675	1891	109	20594	2.298	0.57567
IPR000253:Forkhead-associated (FHA) domain	12	0.609756	0.000340498	1891	37	20594	3.53207	0.603645
IPR001394:Peptidase C19, ubiquitin carboxyl-terminal hydrolase 2	15	0.762195	0.000413111	1891	56	20594	2.91711	0.73193
IPR014001:Helicase, superfamily 1/2, ATP-binding domain	23	1.1687	0.000423562	1891	111	20594	2.2566	0.750381
IPR015940:Ubiquitin-associated/translation elongation factor EF1B, N-terminal, eukaryote	14	0.711382	0.000437016	1891	50	20594	3.04935	0.774129
IPR000357:HEAT	7	0.355691	0.000576456	1891	13	20594	5.86413	1.01994
IPR013769:Band 3 cytoplasmic domain	6	0.304878	0.000595012	1891	9	20594	7.26036	1.05261
IPR012677:Nucleotide-binding, alpha-beta plait	44	2.23577	0.000602101	1891	281	20594	1.70528	1.06509
IPR000504:RNA recognition motif domain	39	1.98171	0.000683929	1891	241	20594	1.76237	1.20901
IPR001164:Arf GTPase activating protein	9	0.457317	0.000689962	1891	23	20594	4.26151	1.21961
IPR000433:Zinc finger, ZZ-type	8	0.406504	0.000694744	1891	18	20594	4.84024	1.22801
IPR000195:Rab-GTPase-TBC domain	12	0.609756	0.000712051	1891	40	20594	3.26716	1.25842
IPR001478:PDZ domain	28	1.42276	0.000780579	1891	154	20594	1.9801	1.37874
IPR010569:Myotubularin-related	7	0.355691	0.000930677	1891	14	20594	5.44527	1.6418
IPR002553:Clathrin/coatomer adaptor, adaptin-like, N-terminal	7	0.355691	0.000930677	1891	14	20594	5.44527	1.6418
IPR000953:Chromo domain/shadow	10	0.50813	0.00109029	1891	30	20594	3.63018	1.92079
IPR003020:Bicarbonate transporter, eukaryotic	6	0.304878	0.00110009	1891	10	20594	6.53432	1.93791
IPR011531:Bicarbonate transporter, C-terminal	6	0.304878	0.00110009	1891	10	20594	6.53432	1.93791
IPR016152:Phosphotransferase/anion transporter	6	0.304878	0.00110009	1891	10	20594	6.53432	1.93791
IPR001606:ARID/BRIGHT DNA-binding domain	7	0.355691	0.00143125	1891	15	20594	5.08225	2.51429
IPR011991:Winged helix-turn-helix DNA-binding domain	36	1.82927	0.00161795	1891	227	20594	1.72713	2.83784
IPR001025:Bromo adjacent homology (BAH) domain	6	0.304878	0.00186481	1891	11	20594	5.94029	3.26408
IPR011237:Peptidase M16 domain	5	0.254065	0.0019719	1891	7	20594	7.77895	3.44844
IPR007863:Peptidase M16, C-terminal domain	5	0.254065	0.0019719	1891	7	20594	7.77895	3.44844
IPR011765:Peptidase M16, N-terminal	5	0.254065	0.0019719	1891	7	20594	7.77895	3.44844
IPR011249:Metalloenzyme, LuxS/M16 peptidase-like	5	0.254065	0.0019719	1891	7	20594	7.77895	3.44844
IPR006615:Peptidase C19, ubiquitin-specific peptidase, DUSP domain	5	0.254065	0.0019719	1891	7	20594	7.77895	3.44844
IPR001060:FCH domain	8	0.406504	0.00198552	1891	21	20594	4.14877	3.47186
IPR000591:DEP domain	8	0.406504	0.00198552	1891	21	20594	4.14877	3.47186
IPR001180:Citron-like	7	0.355691	0.00211336	1891	16	20594	4.76461	3.69146
IPR008984:SMAD/FHA domain	13	0.660569	0.00220552	1891	52	20594	2.72263	3.84948
IPR002999:Tudor domain	9	0.457317	0.00224133	1891	27	20594	3.63018	3.91081
IPR003347:JmjC domain	10	0.50813	0.00228541	1891	33	20594	3.30016	3.98625
IPR000571:Zinc finger, CCCH-type	14	0.711382	0.00229058	1891	59	20594	2.58419	3.9951
IPR002219:Protein kinase C-like, phorbol ester/diacylglycerol binding	15	0.762195	0.00231278	1891	66	20594	2.47512	4.03308
IPR020568:Ribosomal protein S5 domain 2-type fold	11	0.558943	0.00269468	1891	40	20594	2.9949	4.6841
IPR013041:Coatomer/clathrin adaptor appendage, Ig-like subdomain	6	0.304878	0.00295645	1891	12	20594	5.44527	5.12791
IPR001715:Calponin homology domain	16	0.813008	0.00344396	1891	76	20594	2.29274	5.94927
IPR020472:G-protein beta WD-40 repeat	18	0.914634	0.00350855	1891	91	20594	2.15417	6.05759
IPR026854:Vacuolar protein sorting-associated protein 13A N-terminal domain	5	0.254065	0.00365767	1891	8	20594	6.80658	6.30722
IPR016197:Chromo domain-like	9	0.457317	0.003673	1891	29	20594	3.37982	6.33284
IPR000403:Phosphatidylinositol 3-/4-kinase, catalytic domain	7	0.355691	0.00417465	1891	18	20594	4.23521	7.1678
IPR000008:C2 calcium-dependent membrane targeting	26	1.32114	0.00420781	1891	156	20594	1.81509	7.22274
IPR014729:Rossmann-like alpha/beta/alpha sandwich fold	11	0.558943	0.00563289	1891	44	20594	2.72263	9.55519
IPR001791:Laminin G domain	13	0.660569	0.005709	1891	58	20594	2.44098	9.67819

## Sheet: (E)
DAVID analysis performed with genes corresponding to ones that retained introns when smg-2 was knocked down in eat-2(ad1116)
Gene Ontology											Terms used in the Supplementary Fig. 5E
Term	Count	%	P-Value	List Total	Pop Hits	Pop Total	Fold Enrichment	FDR			Category term	Log P-value	Count
GO:0045087~innate immune response	42	4.57018	1.07169e-08	580	291	10811	2.69026	1.61556e-05			Metabolic pathways	-3.02533	48
GO:0000398~mRNA splicing, via spliceosome	11	1.19695	0.000312878	580	51	10811	4.02032	0.470621			innate immune response	-7.96993	42
GO:0006665~sphingolipid metabolic process	7	0.761697	0.00738341	580	33	10811	3.95387	10.5702			mRNA splicing, via spliceosome	-3.50463	11
											sphingolipid metabolic process	-2.13174	7
											Basic-leucine zipper domain	-2.80555	7
KEGG pathways											Nucleotide-binding, alpha-beta plait	-2.47123	15
Term	Count	%	P-Value	List Total	Pop Hits	Pop Total	Fold Enrichment	FDR			P-loop containing nucleoside triphosphate hydrolase	-2.28685	40
cel01100:Metabolic pathways	48	5.22307	0.000943344	140	675	3029	1.53854	1.02578			RNA recognition motif domain	-2.15774	13
Domains
Term	Count	%	P-Value	List Total	Pop Hits	Pop Total	Fold Enrichment	FDR
IPR004827:Basic-leucine zipper domain	7	0.761697	0.00156478	708	27	14590	5.34264	2.44542
IPR001969:Peptidase aspartic, active site	5	0.54407	0.00275165	708	13	14590	7.9259	4.26276
IPR012677:Nucleotide-binding, alpha-beta plait	15	1.63221	0.00337889	708	127	14590	2.43394	5.21033
IPR027417:P-loop containing nucleoside triphosphate hydrolase	40	4.35256	0.00516599	708	524	14590	1.57308	7.86219
IPR004882:LUC7-related	3	0.326442	0.00680835	708	3	14590	20.6073	10.2378
IPR000504:RNA recognition motif domain	13	1.41458	0.00695437	708	110	14590	2.43541	10.4462
