# Supplementary material for: Differential alternative splicing coupled to nonsense-mediated decay of mRNA ensures dietary restriction-induced longevity
Source: Nat Commun. 2017 Aug 21;8:306. doi: 10.1038/s41467-017-00370-5 (PMC5563511; doi:10.1038/s41467-017-00370-5)
Supplement: Supplementary file 7 — Supplementary Data 6 [file 41467_2017_370_MOESM7_ESM.xlsx]

## Sheet: Data
Supplementary Data 6: Domains encoded by exons whose usages are increased in eat-2(ad1116) compared to WT as shown in Supplementary Figure 1D
The 1010 exons from Table S4 were used for the analysis using Web CD-batch tool of NCBI											Top 21 domains that were used for Supplementary Fig. 1D
Query	Hit type	PSSM-ID	From	To	E-Value	Bitscore	Accession	Short name			Domain	Function	Frequency_random	Frequency_eat-2(ad1116)
Q#5 - >WBGene00001531	multi-dom	214485	1	54	1.07347e-24	92.3205	smart00044	CYCc			cbiO	Cobalt transporter ATP-binding subunit	21.33	58
Q#5 - >WBGene00001531	multi-dom	225025	1	80	1.56035e-08	49.8466	COG2114	AcyC			Smc	Chromosome segregation ATPase(Smc)	4.33	27
Q#7 - >WBGene00001588	multi-dom	273305	1	44	7.90864e-05	36.2298	TIGR00860	LIC			PKc_like superfamily	PKc_like: Protein Kinases, catalytic domain	8.33	25
Q#9 - >WBGene00001716	multi-dom	236090	55	160	5.57815e-05	41.1249	PRK07764	PRK07764			sdhA	Succinate dehydrogenase flavoprotein subunit	0	25
Q#9 - >WBGene00001716	multi-dom	236090	12	163	0.000107743	39.9693	PRK07764	PRK07764			PRK07764	DNA polymerase III subunits gamma and tau	1	20
Q#9 - >WBGene00001716	multi-dom	235124	62	163	0.00145229	36.5518	PRK03427	PRK03427			SMC_prok_B	Chromosome segregation protein SMC, common bacterial type	4	19
Q#9 - >WBGene00001716	multi-dom	130689	47	166	0.00156877	36.7086	TIGR01628	PABP-1234			PTZ00121	MAEBL	1.33	15
Q#9 - >WBGene00001716	multi-dom	236090	60	163	0.00426152	35.347	PRK07764	PRK07764			SMC_prok_A	Chromosome segregation protein SMC, primarily archaeal type	1.67	15
Q#9 - >WBGene00001716	multi-dom	236138	69	163	0.00474864	35.2266	PRK07994	PRK07994			FTH	FTH domain	0.67	12
Q#9 - >WBGene00001716	multi-dom	236090	56	163	0.00547947	34.9618	PRK07764	PRK07764			Pkinase	Protein kinase domain	4.67	12
Q#9 - >WBGene00001716	multi-dom	237030	93	163	0.0062992	34.8662	PRK12270	kgd			S_TKc	Serine/Threonine protein kinases, catalytic domain	4.67	12
Q#9 - >WBGene00001716	multi-dom	237030	96	162	0.00787345	34.481	PRK12270	kgd			FHA	Forkhead associated domain	1.33	11
Q#11 - >WBGene00003168	multi-dom	273309	1	96	2.6686e-26	100.689	TIGR00867	deg-1			SPS1	Serine/threonine protein kinase	1	11
Q#12 - >WBGene00003232	multi-dom	279440	9	62	7.52273e-14	62.0333	pfam01094	ANF_receptor			CLECT	C-type lectin (CTL)/C-type lectin-like (CTLD) domain	1.67	9
Q#13 - >WBGene00003545	multi-dom	279708	1	66	8.31502e-15	63.4584	pfam01400	Astacin			fabG	3-ketoacyl-(acyl-carrier-protein) reductase	2.67	9
Q#15 - >WBGene00004009	multi-dom	224047	156	384	2.72849e-49	165.892	COG1122	EcfA2			PHA03247	Large tegument protein UL36	1.33	9
Q#15 - >WBGene00004009	multi-dom	224055	18	397	4.57599e-129	382.547	COG1132	MdlB			PHA03307	Transcriptional regulator ICP4	0.33	9
Q#15 - >WBGene00004009	multi-dom	131259	16	396	5.82551e-113	341.295	TIGR02204	MsbA_rel			PhnK	Phosphonate C-P lyase system protein	5	9
Q#15 - >WBGene00004009	multi-dom	273363	1	393	2.94687e-112	343.628	TIGR00958	3a01208			TauB	ABC-type nitrate/sulfonate/bicarbonate transport sys., ATPase comp.	5	9
Q#15 - >WBGene00004009	multi-dom	225183	22	396	2.04655e-109	336.122	COG2274	SunT			TyrKc	Tyrosine kinase, catalytic domain	3	9
Q#15 - >WBGene00004009	multi-dom	184214	80	404	9.96758e-103	315.362	PRK13657	PRK13657			dnaA	Chromosomal replication initiator protein DnaA domain	0	8
Q#15 - >WBGene00004009	multi-dom	131258	19	396	1.52305e-100	309.34	TIGR02203	MsbA_lipidA
Q#15 - >WBGene00004009	multi-dom	183016	18	396	4.43214e-94	292.693	PRK11176	PRK11176
Q#15 - >WBGene00004009	multi-dom	227590	15	389	3.84455e-92	285.405	COG5265	ATM1
Q#15 - >WBGene00004009	multi-dom	273831	143	396	1.07353e-87	279.32	TIGR01846	type_I_sec_HlyB
Q#15 - >WBGene00004009	multi-dom	227321	107	399	2.1115e-81	259.116	COG4988	CydD
Q#15 - >WBGene00004009	multi-dom	227320	24	392	1.71747e-77	249.554	COG4987	CydC
Q#15 - >WBGene00004009	multi-dom	274788	154	394	5.322e-75	246.009	TIGR03796	NHLM_micro_ABC1
Q#15 - >WBGene00004009	multi-dom	240339	18	365	1.90293e-72	245.709	PTZ00265	PTZ00265
Q#15 - >WBGene00004009	multi-dom	130260	152	405	3.12621e-72	235.939	TIGR01192	chvA
Q#15 - >WBGene00004009	multi-dom	274789	29	396	1.02129e-70	234.08	TIGR03797	NHLM_micro_ABC2
Q#15 - >WBGene00004009	multi-dom	274323	124	366	1.66334e-70	229.866	TIGR02857	CydD
Q#15 - >WBGene00004009	multi-dom	274550	157	383	4.10125e-70	232.834	TIGR03375	type_I_sec_LssB
Q#15 - >WBGene00004009	multi-dom	236865	161	392	5.13052e-70	229.712	PRK11160	PRK11160
Q#15 - >WBGene00004009	multi-dom	236870	173	392	3.85264e-69	227.806	PRK11174	PRK11174
Q#15 - >WBGene00004009	multi-dom	182732	165	396	4.81538e-63	211.11	PRK10789	PRK10789
Q#15 - >WBGene00004009	multi-dom	182733	121	396	2.89464e-62	209.574	PRK10790	PRK10790
Q#15 - >WBGene00004009	multi-dom	240339	48	394	4.24456e-62	215.663	PTZ00265	PTZ00265
Q#15 - >WBGene00004009	multi-dom	274331	158	356	8.30586e-59	199.124	TIGR02868	CydC
Q#15 - >WBGene00004009	multi-dom	130261	122	395	3.0263e-58	201.121	TIGR01193	bacteriocin_ABC
Q#15 - >WBGene00004009	multi-dom	200134	83	382	3.81258e-56	192.563	TIGR01842	type_I_sec_PrtD
Q#15 - >WBGene00004009	multi-dom	226969	83	384	2.6774e-51	180.165	COG4618	ArpD
Q#15 - >WBGene00004009	multi-dom	224051	159	382	3.2207e-47	160.751	COG1126	GlnQ
Q#15 - >WBGene00004009	multi-dom	224058	159	382	9.02041e-46	159.722	COG1135	AbcC
Q#15 - >WBGene00004009	multi-dom	224054	159	401	1.49862e-45	157.854	COG1131	CcmA
Q#15 - >WBGene00004009	multi-dom	188098	22	394	1.65621e-45	167.43	TIGR00957	MRP_assoc_pro
Q#15 - >WBGene00004009	multi-dom	275313	159	386	1.8536e-45	156.822	TIGR04520	ECF_ATPase_1
Q#15 - >WBGene00004009	multi-dom	215640	1	402	2.18375e-45	167.075	PLN03232	PLN03232
Q#15 - >WBGene00004009	multi-dom	215595	157	383	1.49968e-44	164.526	PLN03130	PLN03130
Q#15 - >WBGene00004009	multi-dom	224041	158	371	1.77901e-44	153.481	COG1116	TauB
Q#15 - >WBGene00004009	multi-dom	224050	159	384	2.66888e-43	152.451	COG1125	OpuBA
Q#15 - >WBGene00004009	multi-dom	224045	158	383	3.70069e-43	150.406	COG1120	FepC
Q#15 - >WBGene00004009	multi-dom	224059	159	375	1.3587e-42	148.041	COG1136	LolD
Q#15 - >WBGene00004009	multi-dom	237452	159	383	6.40642e-42	147.445	PRK13632	cbiO
Q#15 - >WBGene00004009	multi-dom	226359	158	382	1.0933e-39	143.554	COG3839	MalK
Q#15 - >WBGene00004009	multi-dom	224049	158	383	3.95636e-39	139.707	COG1124	DppF
Q#15 - >WBGene00004009	multi-dom	226361	159	382	6.14525e-38	139.338	COG3842	PotA
Q#15 - >WBGene00004009	multi-dom	226967	159	382	4.39488e-37	134.646	COG4608	AppF
Q#15 - >WBGene00004009	multi-dom	224042	152	382	4.70362e-36	131.509	COG1117	PstB
Q#15 - >WBGene00004009	multi-dom	224048	159	382	5.33152e-36	137.322	COG1123	GsiA
Q#15 - >WBGene00004009	multi-dom	184195	162	388	1.0683e-35	131.291	PRK13635	cbiO
Q#15 - >WBGene00004009	multi-dom	275314	159	413	1.2295e-35	131.034	TIGR04521	ECF_ATPase_2
Q#15 - >WBGene00004009	multi-dom	224053	159	388	4.94225e-35	134.176	COG1129	MglA
Q#15 - >WBGene00004009	multi-dom	273372	162	382	1.57221e-34	127.411	TIGR00972	3a0107s01c2
Q#15 - >WBGene00004009	multi-dom	224048	159	384	2.02925e-34	132.7	COG1123	GsiA
Q#15 - >WBGene00004009	multi-dom	225438	159	381	2.0986e-34	126.176	COG2884	FtsE
Q#15 - >WBGene00004009	multi-dom	237648	158	377	4.67919e-34	125.691	PRK14250	PRK14250
Q#15 - >WBGene00004009	multi-dom	130254	175	384	6.28599e-34	128.431	TIGR01186	proV
Q#15 - >WBGene00004009	multi-dom	188353	172	367	6.79516e-34	124.265	TIGR03608	L_ocin_972_ABC
Q#15 - >WBGene00004009	multi-dom	236863	159	377	1.24825e-33	127.224	PRK11153	metN
Q#15 - >WBGene00004009	multi-dom	224043	159	381	1.25257e-33	127.466	COG1118	CysA
Q#15 - >WBGene00004009	multi-dom	172733	158	382	1.30689e-33	124.746	PRK14245	PRK14245
Q#15 - >WBGene00004009	multi-dom	226970	173	366	1.84932e-33	123.817	COG4619	FetA
Q#15 - >WBGene00004009	multi-dom	224046	159	387	6.05096e-33	123.108	COG1121	ZnuC
Q#15 - >WBGene00004009	multi-dom	237651	159	382	9.09679e-33	122.752	PRK14266	PRK14266
Q#15 - >WBGene00004009	multi-dom	130041	173	384	1.03047e-32	122.216	TIGR00968	3a0106s01
Q#15 - >WBGene00004009	multi-dom	184586	173	382	1.79869e-32	121.724	PRK14240	PRK14240
Q#15 - >WBGene00004009	multi-dom	226643	177	383	2.30578e-32	124.799	COG4175	ProV
Q#15 - >WBGene00004009	multi-dom	223521	162	382	3.18992e-32	122.683	COG0444	DppD
Q#15 - >WBGene00004009	multi-dom	182331	162	366	9.7552e-32	119.049	PRK10247	PRK10247
Q#15 - >WBGene00004009	multi-dom	132050	159	384	1.01283e-31	119.934	TIGR03005	ectoine_ehuA
Q#15 - >WBGene00004009	multi-dom	224052	159	382	1.15098e-31	120.005	COG1127	MlaF
Q#15 - >WBGene00004009	multi-dom	237457	159	400	1.5732e-31	119.84	PRK13647	cbiO
Q#15 - >WBGene00004009	multi-dom	131368	159	382	1.78178e-31	118.94	TIGR02315	ABC_phnC
Q#15 - >WBGene00004009	multi-dom	226164	159	382	1.8731e-31	119.28	COG3638	PhnC
Q#15 - >WBGene00004009	multi-dom	184200	159	382	8.02728e-31	118.364	PRK13640	cbiO
Q#15 - >WBGene00004009	multi-dom	183063	172	382	1.31736e-30	116.773	PRK11264	PRK11264
Q#15 - >WBGene00004009	multi-dom	226360	159	383	4.34318e-30	114.756	COG3840	ThiQ
Q#15 - >WBGene00004009	multi-dom	131721	159	360	7.08195e-30	113.883	TIGR02673	FtsE
Q#15 - >WBGene00004009	multi-dom	172743	163	375	7.48236e-30	114.686	PRK14255	PRK14255
Q#15 - >WBGene00004009	multi-dom	274822	162	382	7.68642e-30	114.311	TIGR03864	PQQ_ABC_ATP
Q#15 - >WBGene00004009	multi-dom	181906	159	383	1.0225e-29	114.035	PRK09493	glnQ
Q#15 - >WBGene00004009	multi-dom	172760	173	382	1.97514e-29	113.569	PRK14272	PRK14272
Q#15 - >WBGene00004009	multi-dom	215595	152	412	2.07589e-29	119.843	PLN03130	PLN03130
Q#15 - >WBGene00004009	multi-dom	182980	159	380	2.15121e-29	113.185	PRK11124	artP
Q#15 - >WBGene00004009	multi-dom	237455	159	384	2.42061e-29	114.375	PRK13637	cbiO
Q#15 - >WBGene00004009	multi-dom	274374	175	374	2.79809e-29	112.419	TIGR02982	heterocyst_DevA
Q#15 - >WBGene00004009	multi-dom	130344	181	373	3.38039e-29	111.877	TIGR01277	thiQ
Q#15 - >WBGene00004009	multi-dom	130256	173	414	5.29645e-29	113.639	TIGR01188	drrA
Q#15 - >WBGene00004009	multi-dom	184585	173	382	5.5772e-29	112.562	PRK14239	PRK14239
Q#15 - >WBGene00004009	multi-dom	172750	159	384	5.95758e-29	112.323	PRK14262	PRK14262
Q#15 - >WBGene00004009	multi-dom	237454	159	382	8.38288e-29	112.806	PRK13634	cbiO
Q#15 - >WBGene00004009	multi-dom	274496	157	384	2.22371e-28	113.208	TIGR03265	PhnT2
Q#15 - >WBGene00004009	multi-dom	172732	175	382	2.55589e-28	110.69	PRK14244	PRK14244
Q#15 - >WBGene00004009	multi-dom	236523	173	377	3.04049e-28	113.118	PRK09452	potA
Q#15 - >WBGene00004009	multi-dom	188098	171	403	3.75145e-28	116.198	TIGR00957	MRP_assoc_pro
Q#15 - >WBGene00004009	multi-dom	226647	176	375	3.99083e-28	109.413	COG4181	YbbA
Q#15 - >WBGene00004009	multi-dom	184209	159	392	4.16741e-28	110.592	PRK13650	cbiO
Q#15 - >WBGene00004009	multi-dom	106587	159	383	5.10507e-28	110.462	PRK13644	cbiO
Q#15 - >WBGene00004009	multi-dom	215640	159	414	1.36988e-27	114.303	PLN03232	PLN03232
Q#15 - >WBGene00004009	multi-dom	131266	159	375	2.12929e-27	107.052	TIGR02211	LolD_lipo_ex
Q#15 - >WBGene00004009	multi-dom	162242	192	382	3.73766e-27	109.12	TIGR01187	potA
Q#15 - >WBGene00004009	multi-dom	226961	162	382	4.53858e-27	107.123	COG4598	HisP
Q#15 - >WBGene00004009	multi-dom	240327	157	383	4.67435e-27	112.95	PTZ00243	PTZ00243
Q#15 - >WBGene00004009	multi-dom	131816	171	375	5.59767e-27	107.199	TIGR02769	nickel_nikE
Q#15 - >WBGene00004009	multi-dom	184202	159	382	5.98619e-27	107.486	PRK13642	cbiO
Q#15 - >WBGene00004009	multi-dom	172757	180	382	7.28298e-27	106.65	PRK14269	PRK14269
Q#15 - >WBGene00004009	multi-dom	172739	162	382	7.93933e-27	106.654	PRK14251	PRK14251
Q#15 - >WBGene00004009	multi-dom	184593	152	377	1.07255e-26	106.274	PRK14258	PRK14258
Q#15 - >WBGene00004009	multi-dom	184597	158	382	1.34717e-26	105.804	PRK14270	PRK14270
Q#15 - >WBGene00004009	multi-dom	172756	158	382	1.49174e-26	105.858	PRK14268	PRK14268
Q#15 - >WBGene00004009	multi-dom	226635	159	379	1.65523e-26	105.302	COG4161	ArtP
Q#15 - >WBGene00004009	multi-dom	273530	23	369	1.69549e-26	111.156	TIGR01271	CFTR_protein
Q#15 - >WBGene00004009	multi-dom	237456	159	413	2.09046e-26	106.067	PRK13641	cbiO
Q#15 - >WBGene00004009	multi-dom	130252	177	371	2.29438e-26	104.47	TIGR01184	ntrCD
Q#15 - >WBGene00004009	multi-dom	172730	163	382	3.01436e-26	104.862	PRK14242	PRK14242
Q#15 - >WBGene00004009	multi-dom	172735	173	382	3.34728e-26	104.61	PRK14247	PRK14247
Q#15 - >WBGene00004009	multi-dom	184207	159	382	4.16321e-26	104.833	PRK13648	cbiO
Q#15 - >WBGene00004009	multi-dom	172761	153	382	5.3029e-26	104.35	PRK14273	PRK14273
Q#15 - >WBGene00004009	multi-dom	226364	159	385	5.78043e-26	108.016	COG3845	YufO
Q#15 - >WBGene00004009	multi-dom	182692	158	382	6.16836e-26	104.323	PRK10744	pstB
Q#15 - >WBGene00004009	multi-dom	184205	159	384	6.30103e-26	104.862	PRK13646	cbiO
Q#15 - >WBGene00004009	multi-dom	132302	157	382	6.42835e-26	106.232	TIGR03258	PhnT
Q#15 - >WBGene00004009	multi-dom	223487	160	382	9.7804e-26	102.933	COG0410	LivF
Q#15 - >WBGene00004009	multi-dom	183133	173	384	1.02257e-25	105.572	PRK11432	fbpC
Q#15 - >WBGene00004009	multi-dom	172745	160	377	1.05297e-25	105.195	PRK14257	PRK14257
Q#15 - >WBGene00004009	multi-dom	237451	153	382	1.10078e-25	104.932	PRK13631	cbiO
Q#15 - >WBGene00004009	multi-dom	172748	154	382	1.51118e-25	103.178	PRK14260	PRK14260
Q#15 - >WBGene00004009	multi-dom	182778	175	384	1.67777e-25	105.166	PRK10851	PRK10851
Q#15 - >WBGene00004009	multi-dom	182716	159	383	1.71387e-25	102.353	PRK10771	thiQ
Q#15 - >WBGene00004009	multi-dom	226905	162	403	2.85065e-25	102.527	COG4525	TauB
Q#15 - >WBGene00004009	multi-dom	236898	175	382	3.15369e-25	103.891	PRK11308	dppF
Q#15 - >WBGene00004009	multi-dom	237647	173	382	3.57802e-25	102.349	PRK14248	PRK14248
Q#15 - >WBGene00004009	multi-dom	184584	177	375	4.01382e-25	102.24	PRK14238	PRK14238
Q#15 - >WBGene00004009	multi-dom	223562	160	397	5.48285e-25	105.41	COG0488	Uup
Q#15 - >WBGene00004009	multi-dom	184208	159	377	7.44076e-25	101.745	PRK13649	cbiO
Q#15 - >WBGene00004009	multi-dom	226641	175	382	7.83982e-25	105.049	COG4172	YejF
Q#15 - >WBGene00004009	multi-dom	131367	159	382	1.28974e-24	102.268	TIGR02314	ABC_MetN
Q#15 - >WBGene00004009	multi-dom	237453	159	382	1.44631e-24	100.932	PRK13633	PRK13633
Q#15 - >WBGene00004009	multi-dom	172744	158	382	1.68305e-24	100.086	PRK14256	PRK14256
Q#15 - >WBGene00004009	multi-dom	237645	173	382	1.77827e-24	100.193	PRK14235	PRK14235
Q#15 - >WBGene00004009	multi-dom	172200	168	382	2.60465e-24	100.263	PRK13652	cbiO
Q#15 - >WBGene00004009	multi-dom	163585	176	377	3.11725e-24	99.5036	TIGR03873	F420-0_ABC_ATP
Q#15 - >WBGene00004009	multi-dom	184199	163	382	3.23732e-24	99.7669	PRK13639	cbiO
Q#15 - >WBGene00004009	multi-dom	223562	136	389	3.66271e-24	103.099	COG0488	Uup
Q#15 - >WBGene00004009	multi-dom	184587	180	368	4.44308e-24	99.0237	PRK14241	PRK14241
Q#15 - >WBGene00004009	multi-dom	236689	162	375	5.47366e-24	98.9909	PRK10419	nikE
Q#15 - >WBGene00004009	multi-dom	226927	159	403	7.40716e-24	98.2544	COG4555	NatA
Q#15 - >WBGene00004009	multi-dom	184594	173	382	8.09743e-24	99.5233	PRK14264	PRK14264
Q#15 - >WBGene00004009	multi-dom	130234	173	353	9.74014e-24	96.3382	TIGR01166	cbiO
Q#15 - >WBGene00004009	multi-dom	184582	162	382	1.19769e-23	98.1724	PRK14236	PRK14236
Q#15 - >WBGene00004009	multi-dom	172749	175	389	1.51352e-23	97.5916	PRK14261	PRK14261
Q#15 - >WBGene00004009	multi-dom	224057	138	384	1.70794e-23	97.3011	COG1134	TagH
Q#15 - >WBGene00004009	multi-dom	184203	159	384	1.89753e-23	97.8821	PRK13643	cbiO
Q#15 - >WBGene00004009	multi-dom	226641	176	382	1.95733e-23	100.812	COG4172	YejF
Q#15 - >WBGene00004009	multi-dom	223488	175	384	2.04391e-23	96.8723	COG0411	LivG
Q#15 - >WBGene00004009	multi-dom	183226	180	382	2.34813e-23	99.1394	PRK11607	potG
Q#15 - >WBGene00004009	multi-dom	226929	159	384	6.52357e-23	95.8849	COG4559	COG4559
Q#15 - >WBGene00004009	multi-dom	182893	159	382	7.46315e-23	97.7929	PRK11000	PRK11000
Q#15 - >WBGene00004009	multi-dom	172741	177	382	1.12086e-22	94.9082	PRK14253	PRK14253
Q#15 - >WBGene00004009	multi-dom	226620	162	376	1.25429e-22	93.7436	COG4136	YnjD
Q#15 - >WBGene00004009	multi-dom	237649	173	378	1.42631e-22	95.2515	PRK14254	PRK14254
Q#15 - >WBGene00004009	multi-dom	237652	191	382	1.75552e-22	95.3444	PRK14275	PRK14275
Q#15 - >WBGene00004009	multi-dom	172747	159	368	2.03802e-22	94.4791	PRK14259	PRK14259
Q#15 - >WBGene00004009	multi-dom	182221	181	383	2.11893e-22	97.0262	PRK10070	PRK10070
Q#15 - >WBGene00004009	multi-dom	131197	180	411	3.63281e-22	95.5641	TIGR02142	modC_ABC
Q#15 - >WBGene00004009	multi-dom	184590	158	382	6.69992e-22	92.8216	PRK14249	PRK14249
Q#15 - >WBGene00004009	multi-dom	273361	176	383	7.08056e-22	96.6548	TIGR00955	3a01204
Q#15 - >WBGene00004009	multi-dom	183055	162	373	7.17265e-22	92.8183	PRK11247	ssuB
Q#15 - >WBGene00004009	multi-dom	240327	175	384	7.69746e-22	97.1566	PTZ00243	PTZ00243
Q#15 - >WBGene00004009	multi-dom	274567	176	382	9.65832e-22	91.8178	TIGR03410	urea_trans_UrtE
Q#15 - >WBGene00004009	multi-dom	182528	162	374	1.21989e-21	95.9463	PRK10535	PRK10535
Q#15 - >WBGene00004009	multi-dom	224060	156	329	3.38055e-21	90.725	COG1137	LptB
Q#15 - >WBGene00004009	multi-dom	172751	181	382	3.83098e-21	90.8432	PRK14263	PRK14263
Q#15 - >WBGene00004009	multi-dom	226646	151	355	3.86988e-21	94.2987	COG4178	YddA
Q#15 - >WBGene00004009	multi-dom	224026	176	356	4.04824e-21	90.8476	COG1101	PhnK
Q#15 - >WBGene00004009	multi-dom	237646	162	375	5.02651e-21	90.5486	PRK14237	PRK14237
Q#15 - >WBGene00004009	multi-dom	226963	159	383	6.595e-21	90.0587	COG4604	CeuD
Q#15 - >WBGene00004009	multi-dom	182829	159	359	6.83666e-21	89.1635	PRK10908	PRK10908
Q#15 - >WBGene00004009	multi-dom	184210	175	378	6.87255e-21	90.9158	PRK13651	PRK13651
Q#15 - >WBGene00004009	multi-dom	131817	179	382	1.45218e-20	88.5796	TIGR02770	nickel_nikD
Q#15 - >WBGene00004009	multi-dom	183044	173	381	1.90827e-20	88.5324	PRK11231	fecE
Q#15 - >WBGene00004009	multi-dom	237422	162	381	2.05799e-20	88.6751	PRK13548	hmuV
Q#15 - >WBGene00004009	multi-dom	226628	180	381	2.15116e-20	90.4774	COG4148	ModC
Q#15 - >WBGene00004009	multi-dom	132313	159	385	2.36674e-20	91.7875	TIGR03269	met_CoM_red_A2
Q#15 - >WBGene00004009	multi-dom	172734	163	382	2.41116e-20	88.5656	PRK14246	PRK14246
Q#15 - >WBGene00004009	multi-dom	182592	163	382	3.15438e-20	88.1022	PRK10619	PRK10619
Q#15 - >WBGene00004009	multi-dom	185037	154	382	3.20926e-20	89.3802	PRK15079	PRK15079
Q#15 - >WBGene00004009	multi-dom	184204	157	382	3.4292e-20	88.9114	PRK13645	cbiO
Q#15 - >WBGene00004009	multi-dom	184196	159	382	3.49057e-20	88.7514	PRK13636	cbiO
Q#15 - >WBGene00004009	multi-dom	184596	162	382	3.89763e-20	87.9753	PRK14267	PRK14267
Q#15 - >WBGene00004009	multi-dom	163452	176	373	5.44255e-20	86.6841	TIGR03740	galliderm_ABC
Q#15 - >WBGene00004009	multi-dom	132313	159	413	6.97158e-20	90.2467	TIGR03269	met_CoM_red_A2
Q#15 - >WBGene00004009	multi-dom	130262	64	375	9.01693e-20	90.0165	TIGR01194	cyc_pep_trnsptr
Q#15 - >WBGene00004009	multi-dom	183056	162	362	1.04037e-19	86.6773	PRK11248	tauB
Q#15 - >WBGene00004009	multi-dom	273530	14	401	1.51416e-19	89.9696	TIGR01271	CFTR_protein
Q#15 - >WBGene00004009	multi-dom	224044	158	377	1.86989e-19	85.8265	COG1119	ModF
Q#15 - >WBGene00004009	multi-dom	236554	170	383	2.15604e-19	87.9746	PRK09536	btuD
Q#15 - >WBGene00004009	multi-dom	223473	160	397	3.37138e-19	84.9376	COG0396	SufC
Q#15 - >WBGene00004009	multi-dom	184588	177	394	4.62924e-19	84.8337	PRK14243	PRK14243
Q#15 - >WBGene00004009	multi-dom	275199	158	323	5.48419e-19	84.248	TIGR04406	LPS_export_lptB
Q#15 - >WBGene00004009	multi-dom	172762	177	378	5.57913e-19	84.5758	PRK14274	PRK14274
Q#15 - >WBGene00004009	multi-dom	184198	166	382	6.6492e-19	84.6738	PRK13638	cbiO
Q#15 - >WBGene00004009	multi-dom	182561	162	384	7.24149e-19	84.4539	PRK10575	PRK10575
Q#15 - >WBGene00004009	multi-dom	132561	175	383	1.2335e-18	84.4399	TIGR03522	GldA_ABC_ATP
Q#15 - >WBGene00004009	multi-dom	236947	159	330	1.51102e-18	84.895	PRK11650	ugpC
Q#15 - >WBGene00004009	multi-dom	182336	152	383	1.98791e-18	83.1119	PRK10253	PRK10253
Q#15 - >WBGene00004009	multi-dom	172740	177	377	2.81688e-18	82.7515	PRK14252	PRK14252
Q#15 - >WBGene00004009	multi-dom	182569	176	354	3.64808e-18	81.749	PRK10584	PRK10584
Q#15 - >WBGene00004009	multi-dom	237420	159	365	4.44304e-18	82.931	PRK13537	PRK13537
Q#15 - >WBGene00004009	multi-dom	226622	177	384	5.0666e-18	81.8171	COG4138	BtuD
Q#15 - >WBGene00004009	multi-dom	273362	150	371	7.24762e-18	84.7751	TIGR00956	3a01205
Q#15 - >WBGene00004009	multi-dom	226968	159	375	7.61245e-18	84.0828	COG4615	PvdE
Q#15 - >WBGene00004009	multi-dom	130324	180	363	1.26334e-17	84.2947	TIGR01257	rim_protein
Q#15 - >WBGene00004009	multi-dom	185336	176	382	1.34851e-17	83.1766	PRK15439	PRK15439
Q#15 - >WBGene00004009	multi-dom	188208	178	377	1.56101e-17	80.2598	TIGR02323	CP_lyasePhnK
Q#15 - >WBGene00004009	multi-dom	237419	173	380	2.05507e-17	81.4156	PRK13536	PRK13536
Q#15 - >WBGene00004009	multi-dom	273907	173	391	2.09634e-17	79.6122	TIGR01978	sufC
Q#15 - >WBGene00004009	multi-dom	226637	162	382	2.21418e-17	80.2511	COG4167	SapF
Q#15 - >WBGene00004009	multi-dom	237650	190	368	3.28073e-17	80.0533	PRK14265	PRK14265
Q#15 - >WBGene00004009	multi-dom	235150	180	381	3.81306e-17	79.2064	PRK03695	PRK03695
Q#15 - >WBGene00004009	multi-dom	237917	162	382	4.74215e-17	81.6751	PRK15134	PRK15134
Q#15 - >WBGene00004009	multi-dom	184134	175	365	4.93147e-17	81.5138	PRK13549	PRK13549
Q#15 - >WBGene00004009	multi-dom	182342	163	384	7.48458e-17	81.055	PRK10261	PRK10261
Q#15 - >WBGene00004009	multi-dom	182182	175	380	9.13779e-17	78.5161	PRK09984	PRK09984
Q#15 - >WBGene00004009	multi-dom	182036	177	385	1.10882e-16	80.5989	PRK09700	PRK09700
Q#15 - >WBGene00004009	multi-dom	236707	158	375	1.28052e-16	80.401	PRK10522	PRK10522
Q#15 - >WBGene00004009	multi-dom	131377	176	353	1.78448e-16	76.6608	TIGR02324	CP_lyasePhnL
Q#15 - >WBGene00004009	multi-dom	226952	144	389	1.89952e-16	78.1946	COG4586	COG4586
Q#15 - >WBGene00004009	multi-dom	172759	176	382	2.10872e-16	77.4437	PRK14271	PRK14271
Q#15 - >WBGene00004009	multi-dom	226631	159	388	3.79719e-16	77.0166	COG4152	YhaQ
Q#15 - >WBGene00004009	multi-dom	183244	176	357	4.11093e-16	76.0078	PRK11629	lolD
Q#15 - >WBGene00004009	multi-dom	226617	171	354	4.27487e-16	75.4054	COG4133	CcmA
Q#15 - >WBGene00004009	multi-dom	163483	182	373	5.61861e-16	75.2723	TIGR03771	anch_rpt_ABC
Q#15 - >WBGene00004009	multi-dom	236755	175	371	6.28557e-16	78.1215	PRK10762	PRK10762
Q#15 - >WBGene00004009	multi-dom	182342	186	377	9.65254e-16	77.5882	PRK10261	PRK10261
Q#15 - >WBGene00004009	multi-dom	184132	163	377	1.11778e-15	75.2483	PRK13547	hmuV
Q#15 - >WBGene00004009	multi-dom	130355	173	383	1.32863e-15	75.7362	TIGR01288	nodI
Q#15 - >WBGene00004009	multi-dom	131681	173	371	1.42411e-15	76.7873	TIGR02633	xylG
Q#15 - >WBGene00004009	multi-dom	181965	172	379	2.56935e-15	73.6719	PRK09580	sufC
Q#15 - >WBGene00004009	multi-dom	183077	175	384	2.67959e-15	76.1033	PRK11288	araG
Q#15 - >WBGene00004009	multi-dom	237917	176	375	2.77172e-15	76.2823	PRK15134	PRK15134
Q#15 - >WBGene00004009	multi-dom	188317	178	384	3.93326e-15	75.1992	TIGR03415	ABC_choXWV_ATP
Q#15 - >WBGene00004009	multi-dom	237421	170	333	4.36024e-15	72.2142	PRK13539	PRK13539
Q#15 - >WBGene00004009	multi-dom	227019	175	382	5.51664e-15	72.753	COG4674	COG4674
Q#15 - >WBGene00004009	multi-dom	185067	166	394	8.9939e-15	72.5148	PRK15112	PRK15112
Q#15 - >WBGene00004009	multi-dom	181888	159	382	1.5508e-14	72.835	PRK09473	oppD
Q#15 - >WBGene00004009	multi-dom	273360	158	360	3.18716e-14	73.2445	TIGR00954	3a01203
Q#15 - >WBGene00004009	multi-dom	274568	175	366	3.75239e-14	70.2782	TIGR03411	urea_trans_UrtD
Q#15 - >WBGene00004009	multi-dom	227118	176	362	5.15148e-14	69.762	COG4778	PhnL
Q#15 - >WBGene00004009	multi-dom	215634	150	358	6.54276e-14	72.2196	PLN03211	PLN03211
Q#15 - >WBGene00004009	multi-dom	183231	159	328	7.21306e-14	69.5226	PRK11614	livF
Q#15 - >WBGene00004009	multi-dom	184125	171	354	8.65116e-14	68.2919	PRK13538	PRK13538
Q#15 - >WBGene00004009	multi-dom	182993	175	381	1.69496e-13	69.9031	PRK11144	modC
Q#15 - >WBGene00004009	multi-dom	226592	183	377	3.13284e-13	67.8557	COG4107	PhnK
Q#15 - >WBGene00004009	multi-dom	182817	172	332	3.30583e-13	67.6111	PRK10895	PRK10895
Q#15 - >WBGene00004009	multi-dom	182906	183	384	3.46345e-13	68.6149	PRK11022	dppD
Q#15 - >WBGene00004009	multi-dom	226364	157	381	9.90227e-13	68.3403	COG3845	YufO
Q#15 - >WBGene00004009	multi-dom	236861	173	380	1.02564e-12	68.4385	PRK11147	PRK11147
Q#15 - >WBGene00004009	multi-dom	225265	134	367	2.98062e-12	66.789	COG2401	MK0520
Q#15 - >WBGene00004009	multi-dom	236688	179	382	3.7037e-12	64.7209	PRK10418	nikD
Q#15 - >WBGene00004009	multi-dom	181939	159	356	8.19849e-12	63.5943	PRK09544	znuC
Q#15 - >WBGene00004009	multi-dom	274744	168	354	8.71605e-12	65.3417	TIGR03719	ABC_ABC_ChvD
Q#15 - >WBGene00004009	multi-dom	183080	178	382	1.19357e-11	63.0853	PRK11300	livG
Q#15 - >WBGene00004009	multi-dom	224053	177	385	1.71234e-11	64.4546	COG1129	MglA
Q#15 - >WBGene00004009	multi-dom	183280	181	377	3.80072e-11	61.8656	PRK11701	phnK
Q#15 - >WBGene00004009	multi-dom	185016	186	380	4.78551e-11	61.4372	PRK15056	PRK15056
Q#15 - >WBGene00004009	multi-dom	224166	151	369	5.39169e-11	63.0852	COG1245	Rli1
Q#15 - >WBGene00004009	multi-dom	214372	172	394	6.30341e-11	60.811	CHL00131	ycf16
Q#15 - >WBGene00004009	multi-dom	226639	175	383	7.97697e-11	61.3979	COG4170	SapD
Q#15 - >WBGene00004009	multi-dom	214640	186	371	1.18494e-10	58.1537	smart00382	AAA
Q#15 - >WBGene00004009	multi-dom	184129	170	336	4.26772e-10	57.9364	PRK13543	PRK13543
Q#15 - >WBGene00004009	multi-dom	215599	175	371	4.72631e-10	60.2449	PLN03140	PLN03140
Q#15 - >WBGene00004009	multi-dom	236992	168	332	6.03463e-10	59.3619	PRK11819	PRK11819
Q#15 - >WBGene00004009	multi-dom	274744	153	386	1.08537e-09	58.7933	TIGR03719	ABC_ABC_ChvD
Q#15 - >WBGene00004009	multi-dom	184037	162	369	2.6273e-09	57.511	PRK13409	PRK13409
Q#15 - >WBGene00004009	multi-dom	182880	175	371	1.02645e-08	55.5058	PRK10982	PRK10982
Q#15 - >WBGene00004009	multi-dom	236729	161	379	1.49173e-08	55.1761	PRK10636	PRK10636
Q#15 - >WBGene00004009	multi-dom	182880	282	389	3.9482e-08	53.5798	PRK10982	PRK10982
Q#15 - >WBGene00004009	multi-dom	183077	181	381	8.4468e-08	52.6062	PRK11288	araG
Q#15 - >WBGene00004009	multi-dom	224166	178	359	8.83375e-08	52.6848	COG1245	Rli1
Q#15 - >WBGene00004009	multi-dom	236861	157	329	1.8712e-07	51.875	PRK11147	PRK11147
Q#15 - >WBGene00004009	multi-dom	236992	153	329	1.88958e-07	51.6579	PRK11819	PRK11819
Q#15 - >WBGene00004009	multi-dom	236997	170	354	2.18102e-07	50.5338	PRK11831	PRK11831
Q#15 - >WBGene00004009	multi-dom	182852	158	363	2.94735e-07	51.169	PRK10938	PRK10938
Q#15 - >WBGene00004009	multi-dom	215558	159	337	4.03047e-07	50.6288	PLN03073	PLN03073
Q#15 - >WBGene00004009	multi-dom	236755	278	329	5.37116e-07	50.002	PRK10762	PRK10762
Q#15 - >WBGene00004009	multi-dom	185049	175	383	1.18437e-06	48.6453	PRK15093	PRK15093
Q#15 - >WBGene00004009	multi-dom	184131	177	383	1.31582e-06	48.2735	PRK13546	PRK13546
Q#15 - >WBGene00004009	multi-dom	184037	183	356	1.39075e-06	49.0366	PRK13409	PRK13409
Q#15 - >WBGene00004009	multi-dom	185336	180	373	3.63642e-06	47.7382	PRK15439	PRK15439
Q#15 - >WBGene00004009	multi-dom	130324	180	356	4.89455e-06	47.7007	TIGR01257	rim_protein
Q#15 - >WBGene00004009	multi-dom	184130	158	383	5.58896e-06	47.1924	PRK13545	tagH
Q#15 - >WBGene00004009	multi-dom	182036	297	375	5.96551e-06	46.7014	PRK09700	PRK09700
Q#15 - >WBGene00004009	multi-dom	236729	173	329	6.84383e-06	46.7018	PRK10636	PRK10636
Q#15 - >WBGene00004009	multi-dom	237894	192	354	8.03969e-06	46.4234	PRK15064	PRK15064
Q#15 - >WBGene00004009	multi-dom	273184	276	382	9.57033e-06	46.5446	TIGR00630	uvra
Q#15 - >WBGene00004009	multi-dom	237894	173	384	1.31115e-05	45.653	PRK15064	PRK15064
Q#15 - >WBGene00004009	multi-dom	273362	176	330	2.14802e-05	45.4848	TIGR00956	3a01205
Q#15 - >WBGene00004009	multi-dom	234806	279	366	4.78909e-05	44.4344	PRK00635	PRK00635
Q#15 - >WBGene00004009	multi-dom	215558	297	354	5.42785e-05	44.0804	PLN03073	PLN03073
Q#15 - >WBGene00004009	multi-dom	280601	297	373	0.000187868	42.2644	pfam02463	SMC_N
Q#15 - >WBGene00004009	multi-dom	184134	297	329	0.000237006	41.8383	PRK13549	PRK13549
Q#15 - >WBGene00004009	multi-dom	224117	297	366	0.000322266	41.6236	COG1196	Smc
Q#15 - >WBGene00004009	multi-dom	215599	288	407	0.000353839	41.7553	PLN03140	PLN03140
Q#15 - >WBGene00004009	multi-dom	131681	298	359	0.000366796	41.3489	TIGR02633	xylG
Q#15 - >WBGene00004009	multi-dom	100796	283	363	0.00128232	39.4996	PRK01156	PRK01156
Q#15 - >WBGene00004009	multi-dom	223256	269	366	0.00145532	39.4893	COG0178	UvrA
Q#15 - >WBGene00004009	multi-dom	182852	297	359	0.00203438	38.8426	PRK10938	PRK10938
Q#15 - >WBGene00004009	multi-dom	290396	190	279	0.00829506	35.3404	pfam13671	AAA_33
Q#17 - >WBGene00004146	multi-dom	130689	80	216	8.37158e-06	46.7238	TIGR01628	PABP-1234
Q#17 - >WBGene00004146	multi-dom	286811	85	184	0.000301828	41.8819	pfam09770	PAT1
Q#17 - >WBGene00004146	multi-dom	281188	88	233	0.000547631	40.4524	pfam03153	TFIIA
Q#17 - >WBGene00004146	multi-dom	237605	81	203	0.000884154	40.194	PRK14086	dnaA
Q#17 - >WBGene00004146	multi-dom	237871	85	143	0.00435742	38.1839	PRK14965	PRK14965
Q#17 - >WBGene00004146	multi-dom	227361	90	224	0.00717097	37.4638	COG5028	COG5028
Q#17 - >WBGene00004146	multi-dom	130689	118	233	0.00916384	37.0938	TIGR01628	PABP-1234
Q#28 - >WBGene00006435	multi-dom	166421	2	87	4.93502e-14	64.502	PLN02780	PLN02780
Q#29 - >WBGene00006783	multi-dom	223884	1	84	0.00152476	34.1641	COG0814	SdaC
Q#30 - >WBGene00007163	multi-dom	280073	112	227	2.88366e-19	79.5484	pfam01827	FTH
Q#34 - >WBGene00008083	multi-dom	215393	2	126	6.18266e-06	42.9776	PLN02738	PLN02738
Q#37 - >WBGene00008259	multi-dom	235774	23	56	0.000246029	37.4644	PRK06292	PRK06292
Q#37 - >WBGene00008259	multi-dom	224169	26	56	0.000388012	36.8027	COG1249	Lpd
Q#37 - >WBGene00008259	multi-dom	235779	24	56	0.00831542	32.9751	PRK06327	PRK06327
Q#38 - >WBGene00008809	multi-dom	215393	2	213	2.76095e-10	58.0004	PLN02738	PLN02738
Q#43 - >WBGene00009278	multi-dom	278431	76	150	1.07665e-08	50.7688	pfam00001	7tm_1
Q#45 - >WBGene00009853	multi-dom	183224	6	88	0.00887569	33.4957	PRK11598	PRK11598
Q#50 - >WBGene00010149	multi-dom	278922	26	99	0.00800699	35.5913	pfam00521	DNA_topoisoIV
Q#52 - >WBGene00010278	multi-dom	273309	14	102	1.35123e-21	86.8223	TIGR00867	deg-1
Q#55 - >WBGene00010754	multi-dom	280073	223	343	1.07233e-22	90.7192	pfam01827	FTH
Q#56 - >WBGene00010907	multi-dom	291534	25	46	0.00556534	31.1523	pfam14872	GHL5
Q#61 - >WBGene00011542	multi-dom	280073	98	203	1.45112e-18	77.2372	pfam01827	FTH
Q#63 - >WBGene00011665	multi-dom	215596	25	113	5.78626e-05	39.3979	PLN03133	PLN03133
Q#65 - >WBGene00012679	multi-dom	278528	2	65	7.9368e-20	79.981	pfam00102	Y_phosphatase
Q#65 - >WBGene00012679	multi-dom	214550	2	68	1.0033e-16	72.3067	smart00194	PTPc
Q#65 - >WBGene00012679	multi-dom	165113	2	70	2.25232e-05	41.1675	PHA02746	PHA02746
Q#65 - >WBGene00012679	multi-dom	165114	2	62	5.44782e-05	39.9851	PHA02747	PHA02747
Q#65 - >WBGene00012679	multi-dom	227886	2	71	0.000780252	36.3593	COG5599	COG5599
Q#65 - >WBGene00012679	multi-dom	225297	1	75	0.00124334	35.5049	COG2453	CDC14
Q#65 - >WBGene00012679	multi-dom	222923	2	71	0.00536659	34.13	PHA02738	PHA02738
Q#65 - >WBGene00012679	multi-dom	165109	2	48	0.00959398	33.437	PHA02742	PHA02742
Q#66 - >WBGene00012915	multi-dom	273305	13	114	1.95303e-17	74.7497	TIGR00860	LIC
Q#68 - >WBGene00013138	multi-dom	292450	86	311	1.22932e-05	45.456	pfam15822	MISS
Q#68 - >WBGene00013138	multi-dom	223021	61	584	2.05309e-18	88.4568	PHA03247	PHA03247
Q#68 - >WBGene00013138	multi-dom	223021	59	473	1.43398e-17	85.7604	PHA03247	PHA03247
Q#68 - >WBGene00013138	multi-dom	223021	45	490	2.42743e-17	84.99	PHA03247	PHA03247
Q#68 - >WBGene00013138	multi-dom	223021	49	431	2.7666e-15	78.4416	PHA03247	PHA03247
Q#68 - >WBGene00013138	multi-dom	223021	145	534	9.18772e-14	73.434	PHA03247	PHA03247
Q#68 - >WBGene00013138	multi-dom	223021	23	417	4.04809e-13	71.508	PHA03247	PHA03247
Q#68 - >WBGene00013138	multi-dom	223021	53	376	6.83628e-10	61.1077	PHA03247	PHA03247
Q#68 - >WBGene00013138	multi-dom	223039	72	424	1.09422e-09	60.1849	PHA03307	PHA03307
Q#68 - >WBGene00013138	multi-dom	223039	146	512	1.86041e-08	56.3329	PHA03307	PHA03307
Q#68 - >WBGene00013138	multi-dom	236090	61	241	2.55056e-08	55.3773	PRK07764	PRK07764
Q#68 - >WBGene00013138	multi-dom	236090	118	325	3.16192e-08	55.3773	PRK07764	PRK07764
Q#68 - >WBGene00013138	multi-dom	236090	63	255	7.86159e-08	53.8365	PRK07764	PRK07764
Q#68 - >WBGene00013138	multi-dom	223039	54	367	1.0833e-07	53.6365	PHA03307	PHA03307
Q#68 - >WBGene00013138	multi-dom	236090	78	288	1.22887e-07	53.4513	PRK07764	PRK07764
Q#68 - >WBGene00013138	multi-dom	223039	68	435	1.40003e-07	53.2513	PHA03307	PHA03307
Q#68 - >WBGene00013138	multi-dom	236090	59	239	1.4467e-07	53.0661	PRK07764	PRK07764
Q#68 - >WBGene00013138	multi-dom	236090	68	419	4.57186e-07	51.5253	PRK07764	PRK07764
Q#68 - >WBGene00013138	multi-dom	223039	174	539	5.49589e-07	51.3253	PHA03307	PHA03307
Q#68 - >WBGene00013138	multi-dom	223039	46	341	1.16564e-06	50.1697	PHA03307	PHA03307
Q#68 - >WBGene00013138	multi-dom	281189	54	465	1.42943e-06	50.0155	pfam03154	Atrophin-1
Q#68 - >WBGene00013138	multi-dom	236090	259	477	1.53345e-06	49.9845	PRK07764	PRK07764
Q#68 - >WBGene00013138	multi-dom	236090	48	227	2.14289e-06	49.2141	PRK07764	PRK07764
Q#68 - >WBGene00013138	multi-dom	292450	56	248	3.52043e-06	47.382	pfam15822	MISS
Q#68 - >WBGene00013138	multi-dom	236090	297	508	4.33016e-06	48.4437	PRK07764	PRK07764
Q#68 - >WBGene00013138	multi-dom	236090	245	437	5.05308e-06	48.0585	PRK07764	PRK07764
Q#68 - >WBGene00013138	multi-dom	283060	395	518	5.95799e-06	47.3305	pfam05297	Herpes_LMP1
Q#68 - >WBGene00013138	multi-dom	185628	73	340	6.03487e-06	47.7622	PTZ00449	PTZ00449
Q#68 - >WBGene00013138	multi-dom	287409	71	223	6.14604e-06	47.6587	pfam10428	SOG2
Q#68 - >WBGene00013138	multi-dom	223039	202	588	6.2698e-06	47.8585	PHA03307	PHA03307
Q#68 - >WBGene00013138	multi-dom	223039	244	591	8.45338e-06	47.4733	PHA03307	PHA03307
Q#68 - >WBGene00013138	multi-dom	236090	287	479	1.63595e-05	46.5177	PRK07764	PRK07764
Q#68 - >WBGene00013138	multi-dom	236090	231	423	2.73623e-05	45.7473	PRK07764	PRK07764
Q#68 - >WBGene00013138	multi-dom	292450	84	284	3.08317e-05	44.3004	pfam15822	MISS
Q#68 - >WBGene00013138	multi-dom	287409	64	195	3.12396e-05	45.3475	pfam10428	SOG2
Q#68 - >WBGene00013138	multi-dom	237605	68	266	3.25648e-05	45.5868	PRK14086	dnaA
Q#68 - >WBGene00013138	multi-dom	283060	339	470	3.76894e-05	45.0193	pfam05297	Herpes_LMP1
Q#68 - >WBGene00013138	multi-dom	236090	44	225	4.1644e-05	45.3621	PRK07764	PRK07764
Q#68 - >WBGene00013138	multi-dom	236090	326	531	6.17677e-05	44.5917	PRK07764	PRK07764
Q#68 - >WBGene00013138	multi-dom	237057	80	312	7.11593e-05	44.4815	PRK12323	PRK12323
Q#68 - >WBGene00013138	multi-dom	282372	111	392	9.88288e-05	42.9961	pfam04503	SSDP
Q#68 - >WBGene00013138	multi-dom	184923	77	193	0.000108809	43.9003	PRK14959	PRK14959
Q#68 - >WBGene00013138	multi-dom	283060	325	456	0.000112232	43.4785	pfam05297	Herpes_LMP1
Q#68 - >WBGene00013138	multi-dom	237605	147	350	0.000129062	43.6608	PRK14086	dnaA
Q#68 - >WBGene00013138	multi-dom	130689	102	202	0.000143694	43.257	TIGR01628	PABP-1234
Q#68 - >WBGene00013138	multi-dom	283060	213	341	0.000147085	43.0933	pfam05297	Herpes_LMP1
Q#68 - >WBGene00013138	multi-dom	283060	131	278	0.000148373	43.0933	pfam05297	Herpes_LMP1
Q#68 - >WBGene00013138	multi-dom	283060	255	383	0.000167643	42.7081	pfam05297	Herpes_LMP1
Q#68 - >WBGene00013138	multi-dom	237605	301	487	0.000169968	43.2756	PRK14086	dnaA
Q#68 - >WBGene00013138	multi-dom	237605	130	313	0.000185237	42.8904	PRK14086	dnaA
Q#68 - >WBGene00013138	multi-dom	282372	56	308	0.000188959	42.2257	pfam04503	SSDP
Q#68 - >WBGene00013138	multi-dom	184923	97	221	0.000209198	42.7447	PRK14959	PRK14959
Q#68 - >WBGene00013138	multi-dom	287409	54	153	0.0002223	42.6511	pfam10428	SOG2
Q#68 - >WBGene00013138	multi-dom	236090	339	533	0.000237099	42.6657	PRK07764	PRK07764
Q#68 - >WBGene00013138	multi-dom	223039	45	337	0.00029671	42.4657	PHA03307	PHA03307
Q#68 - >WBGene00013138	multi-dom	236333	63	215	0.000300577	42.3882	PRK08691	PRK08691
Q#68 - >WBGene00013138	multi-dom	281189	140	538	0.000347207	42.3115	pfam03154	Atrophin-1
Q#68 - >WBGene00013138	multi-dom	282372	207	462	0.000348431	41.4553	pfam04503	SSDP
Q#68 - >WBGene00013138	multi-dom	283060	270	414	0.00039053	41.5525	pfam05297	Herpes_LMP1
Q#68 - >WBGene00013138	multi-dom	236333	78	281	0.000481839	41.6178	PRK08691	PRK08691
Q#68 - >WBGene00013138	multi-dom	237605	259	448	0.000498077	41.7348	PRK14086	dnaA
Q#68 - >WBGene00013138	multi-dom	237057	72	195	0.000593009	41.3999	PRK12323	PRK12323
Q#68 - >WBGene00013138	multi-dom	292450	230	437	0.000596614	40.4484	pfam15822	MISS
Q#68 - >WBGene00013138	multi-dom	236382	105	174	0.000654255	41.0404	PRK09111	PRK09111
Q#68 - >WBGene00013138	multi-dom	185628	54	298	0.000819312	41.2138	PTZ00449	PTZ00449
Q#68 - >WBGene00013138	multi-dom	237057	59	256	0.000828685	41.0147	PRK12323	PRK12323
Q#68 - >WBGene00013138	multi-dom	237605	92	294	0.000870999	40.9644	PRK14086	dnaA
Q#68 - >WBGene00013138	multi-dom	237030	60	135	0.000909324	41.0294	PRK12270	kgd
Q#68 - >WBGene00013138	multi-dom	184923	226	347	0.000991666	40.8187	PRK14959	PRK14959
Q#68 - >WBGene00013138	multi-dom	292450	294	466	0.00118404	39.678	pfam15822	MISS
Q#68 - >WBGene00013138	multi-dom	237862	102	184	0.0011886	40.3313	PRK14948	PRK14948
Q#68 - >WBGene00013138	multi-dom	240420	133	323	0.00118964	40.3325	PTZ00441	PTZ00441
Q#68 - >WBGene00013138	multi-dom	283060	54	176	0.00165779	39.6265	pfam05297	Herpes_LMP1
Q#68 - >WBGene00013138	multi-dom	183558	98	183	0.00167379	39.0816	PRK12495	PRK12495
Q#68 - >WBGene00013138	multi-dom	285747	59	292	0.00189954	39.75	pfam08580	KAR9
Q#68 - >WBGene00013138	multi-dom	237057	215	433	0.0019541	39.8591	PRK12323	PRK12323
Q#68 - >WBGene00013138	multi-dom	237864	64	151	0.00217334	39.4076	PRK14950	PRK14950
Q#68 - >WBGene00013138	multi-dom	237057	159	374	0.00240073	39.4739	PRK12323	PRK12323
Q#68 - >WBGene00013138	multi-dom	237057	113	340	0.00246331	39.4739	PRK12323	PRK12323
Q#68 - >WBGene00013138	multi-dom	237874	68	159	0.00263685	39.3735	PRK14971	PRK14971
Q#68 - >WBGene00013138	multi-dom	130689	129	230	0.00273456	39.0198	TIGR01628	PABP-1234
Q#68 - >WBGene00013138	multi-dom	237865	77	215	0.00285248	39.3124	PRK14951	PRK14951
Q#68 - >WBGene00013138	multi-dom	223021	313	590	0.00294342	39.5365	PHA03247	PHA03247
Q#68 - >WBGene00013138	multi-dom	237862	65	148	0.00319355	38.7905	PRK14948	PRK14948
Q#68 - >WBGene00013138	multi-dom	237862	87	170	0.00402742	38.7905	PRK14948	PRK14948
Q#68 - >WBGene00013138	multi-dom	185628	348	507	0.00405116	38.9026	PTZ00449	PTZ00449
Q#68 - >WBGene00013138	multi-dom	236090	371	562	0.00406811	38.8137	PRK07764	PRK07764
Q#68 - >WBGene00013138	multi-dom	237605	53	229	0.00445862	38.6532	PRK14086	dnaA
Q#68 - >WBGene00013138	multi-dom	130689	354	426	0.00462292	38.2494	TIGR01628	PABP-1234
Q#68 - >WBGene00013138	multi-dom	184923	212	319	0.00481887	38.5075	PRK14959	PRK14959
Q#68 - >WBGene00013138	multi-dom	291893	294	410	0.0048201	36.8906	pfam15240	Pro-rich
Q#68 - >WBGene00013138	multi-dom	184923	268	403	0.00503033	38.5075	PRK14959	PRK14959
Q#68 - >WBGene00013138	multi-dom	236333	171	369	0.00522743	38.5362	PRK08691	PRK08691
Q#68 - >WBGene00013138	multi-dom	184923	58	165	0.00529636	38.1223	PRK14959	PRK14959
Q#68 - >WBGene00013138	multi-dom	237865	54	187	0.00538712	38.1568	PRK14951	PRK14951
Q#68 - >WBGene00013138	multi-dom	184918	64	149	0.00551145	38.3855	PRK14954	PRK14954
Q#68 - >WBGene00013138	multi-dom	237057	187	410	0.00570803	38.3183	PRK12323	PRK12323
Q#68 - >WBGene00013138	multi-dom	130689	410	489	0.0057822	38.2494	TIGR01628	PABP-1234
Q#68 - >WBGene00013138	multi-dom	237057	243	466	0.00590719	38.3183	PRK12323	PRK12323
Q#68 - >WBGene00013138	multi-dom	291893	210	325	0.00615112	36.5054	pfam15240	Pro-rich
Q#68 - >WBGene00013138	multi-dom	253234	54	158	0.00622988	38.241	pfam05518	Totivirus_coat
Q#68 - >WBGene00013138	multi-dom	282353	54	150	0.00634655	37.6805	pfam04484	DUF566
Q#68 - >WBGene00013138	multi-dom	240420	232	450	0.00676393	38.0213	PTZ00441	PTZ00441
Q#68 - >WBGene00013138	multi-dom	237862	56	226	0.0069793	38.0201	PRK14948	PRK14948
Q#68 - >WBGene00013138	multi-dom	235906	74	243	0.00709601	37.9068	PRK07003	PRK07003
Q#68 - >WBGene00013138	multi-dom	292450	325	487	0.00781953	36.9816	pfam15822	MISS
Q#68 - >WBGene00013138	multi-dom	292089	58	174	0.00786076	37.8306	pfam15449	Retinal
Q#68 - >WBGene00013138	multi-dom	237030	109	185	0.00800316	37.9478	PRK12270	kgd
Q#68 - >WBGene00013138	multi-dom	184923	156	291	0.00806752	37.7371	PRK14959	PRK14959
Q#68 - >WBGene00013138	multi-dom	291893	154	270	0.00807227	36.1202	pfam15240	Pro-rich
Q#68 - >WBGene00013138	multi-dom	282014	78	140	0.00984187	37.4635	pfam04094	DUF390
Q#71 - >WBGene00013801	multi-dom	197581	1	195	4.48259e-54	171.945	smart00219	TyrKc
Q#71 - >WBGene00013801	multi-dom	214568	1	195	2.15746e-52	167.726	smart00221	STYKc
Q#71 - >WBGene00013801	multi-dom	285015	1	195	1.74888e-51	165.364	pfam07714	Pkinase_Tyr
Q#71 - >WBGene00013801	multi-dom	214567	1	198	1.66575e-30	111.083	smart00220	S_TKc
Q#71 - >WBGene00013801	multi-dom	278497	11	196	1.15958e-28	106.14	pfam00069	Pkinase
Q#71 - >WBGene00013801	multi-dom	240344	11	201	5.89311e-19	82.6098	PTZ00283	PTZ00283
Q#71 - >WBGene00013801	multi-dom	140293	11	199	6.82387e-18	79.6757	PTZ00267	PTZ00267
Q#71 - >WBGene00013801	multi-dom	223589	1	197	1.16492e-16	75.934	COG0515	SPS1
Q#71 - >WBGene00013801	multi-dom	140289	7	193	3.04501e-11	59.8314	PTZ00263	PTZ00263
Q#71 - >WBGene00013801	multi-dom	240233	49	151	2.37889e-10	57.4633	PTZ00024	PTZ00024
Q#71 - >WBGene00013801	multi-dom	215036	11	143	3.47645e-10	56.7558	PLN00034	PLN00034
Q#71 - >WBGene00013801	multi-dom	173502	1	196	1.6202e-08	52.432	PTZ00266	PTZ00266
Q#71 - >WBGene00013801	multi-dom	177557	49	183	7.1869e-07	47.1781	PHA03209	PHA03209
Q#71 - >WBGene00013801	multi-dom	173333	41	144	8.53633e-07	46.9523	PTZ00036	PTZ00036
Q#71 - >WBGene00013801	multi-dom	165291	1	180	1.64561e-06	45.8888	PHA02988	PHA02988
Q#71 - >WBGene00013801	multi-dom	173616	1	165	3.18929e-06	45.3563	PTZ00426	PTZ00426
Q#71 - >WBGene00013801	multi-dom	165478	50	168	3.79585e-06	44.9858	PHA03212	PHA03212
Q#71 - >WBGene00013801	multi-dom	183880	44	144	2.31857e-05	42.8351	PRK13184	pknD
Q#71 - >WBGene00013801	multi-dom	178763	49	82	8.89856e-05	41.2098	PLN03224	PLN03224
Q#71 - >WBGene00013801	multi-dom	165476	48	149	0.000147793	40.4473	PHA03210	PHA03210
Q#71 - >WBGene00013801	multi-dom	165473	50	142	0.000173382	40.2123	PHA03207	PHA03207
Q#71 - >WBGene00013801	multi-dom	177649	42	196	0.000287923	39.4161	PLN00009	PLN00009
Q#80 - >WBGene00015564	multi-dom	223739	28	93	2.82605e-09	51.1742	COG0667	Tas
Q#80 - >WBGene00015564	multi-dom	224370	23	94	8.23924e-07	44.2668	COG1453	COG1453
Q#87 - >WBGene00015792	multi-dom	283546	14	53	0.00812019	31.3916	pfam05914	RIB43A
Q#91 - >WBGene00016224	multi-dom	280073	101	190	2.01071e-28	101.89	pfam01827	FTH
Q#92 - >WBGene00016225	multi-dom	280073	91	204	9.17223e-33	113.831	pfam01827	FTH
Q#105 - >WBGene00016863	multi-dom	223730	5	98	2.81309e-13	62.6452	COG0657	Aes
Q#108 - >WBGene00017194	multi-dom	281053	16	102	2.48885e-13	63.5143	pfam02995	DUF229
Q#112 - >WBGene00017677	multi-dom	278455	2	62	1.66007e-06	42.2687	pfam00026	Asp
Q#126 - >WBGene00019675	multi-dom	273910	112	199	8.9265e-10	54.9934	TIGR01983	UbiG
Q#126 - >WBGene00019675	multi-dom	223574	71	193	3.96959e-08	50.6681	COG0500	SmtA
Q#126 - >WBGene00019675	multi-dom	181382	112	186	7.44712e-08	49.5501	PRK08317	PRK08317
Q#126 - >WBGene00019675	multi-dom	225443	104	188	3.10728e-07	48.1015	COG2890	HemK
Q#126 - >WBGene00019675	multi-dom	273930	112	192	6.38648e-07	46.7154	TIGR02021	BchM-ChlM
Q#126 - >WBGene00019675	multi-dom	235350	112	199	6.77924e-07	46.6861	PRK05134	PRK05134
Q#126 - >WBGene00019675	multi-dom	273953	104	199	2.20372e-06	45.3553	TIGR02072	BioC
Q#126 - >WBGene00019675	multi-dom	225370	109	186	5.63508e-06	44.1856	COG2813	RsmC
Q#126 - >WBGene00019675	multi-dom	236467	104	186	6.82054e-06	43.9972	PRK09328	PRK09328
Q#126 - >WBGene00019675	multi-dom	215135	103	186	1.84373e-05	42.8091	PLN02244	PLN02244
Q#126 - >WBGene00019675	multi-dom	226608	114	171	2.17958e-05	42.2329	COG4123	TrmN6
Q#126 - >WBGene00019675	multi-dom	274634	111	186	3.28622e-05	41.6858	TIGR03534	RF_mod_PrmC
Q#126 - >WBGene00019675	multi-dom	250389	110	171	4.0599e-05	41.1997	pfam01135	PCMT
Q#126 - >WBGene00019675	multi-dom	215360	100	154	4.52712e-05	42.0665	PLN02672	PLN02672
Q#126 - >WBGene00019675	multi-dom	225137	104	171	0.000127857	40.0081	COG2227	UbiG
Q#126 - >WBGene00019675	multi-dom	180751	112	195	0.00041375	39.0829	PRK06922	PRK06922
Q#126 - >WBGene00019675	multi-dom	225173	99	187	0.00132704	37.2798	COG2264	PrmA
Q#126 - >WBGene00019675	multi-dom	234649	115	184	0.00329723	35.522	PRK00121	trmB
Q#126 - >WBGene00019675	multi-dom	226607	114	199	0.00332526	35.7634	COG4122	YrrM
Q#126 - >WBGene00019675	multi-dom	283886	99	154	0.00395597	35.6939	pfam06325	PrmA
Q#126 - >WBGene00019675	multi-dom	173391	89	186	0.00705401	34.9456	PTZ00098	PTZ00098
Q#126 - >WBGene00019675	multi-dom	237007	112	176	0.00876789	34.5389	PRK11873	arsM
Q#129 - >WBGene00020712	multi-dom	278431	1	60	1.29177e-09	49.9984	pfam00001	7tm_1
Q#129 - >WBGene00020712	multi-dom	222976	1	59	0.00262902	32.4427	PHA03087	PHA03087
Q#129 - >WBGene00020712	multi-dom	165021	12	57	0.00381103	31.9074	PHA02638	PHA02638
Q#130 - >WBGene00020841	multi-dom	214550	1	120	1.03141e-44	144.724	smart00194	PTPc
Q#130 - >WBGene00020841	multi-dom	278528	1	116	2.69011e-42	137.761	pfam00102	Y_phosphatase
Q#130 - >WBGene00020841	multi-dom	165114	3	115	2.29675e-21	85.0534	PHA02747	PHA02747
Q#130 - >WBGene00020841	multi-dom	222923	3	95	3.43208e-21	84.5912	PHA02738	PHA02738
Q#130 - >WBGene00020841	multi-dom	227886	5	118	7.40729e-21	83.7389	COG5599	COG5599
Q#130 - >WBGene00020841	multi-dom	165109	3	97	4.40311e-20	81.587	PHA02742	PHA02742
Q#130 - >WBGene00020841	multi-dom	165113	1	104	1.83297e-15	69.2871	PHA02746	PHA02746
Q#143 - >WBGene00021987	multi-dom	280073	96	209	9.593e-34	116.142	pfam01827	FTH
Q#147 - >WBGene00022626	multi-dom	215096	6	91	0.00313836	33.5358	PLN00192	PLN00192
Q#210 - >WBGene00219697	multi-dom	223994	17	96	6.45396e-07	45.0392	COG1067	LonB
Q#241 - >WBGene00010233	multi-dom	273721	212	269	0.00357445	37.2062	TIGR01622	SF-CC1
Q#242 - >WBGene00018913	multi-dom	279908	127	193	0.000105977	40.5732	pfam01636	APH
Q#243 - >WBGene00011687	multi-dom	282713	1	172	2.22074e-50	160.472	pfam04889	Cwf_Cwc_15
Q#250 - >WBGene00021567	multi-dom	279908	127	193	0.000105977	40.5732	pfam01636	APH
Q#252 - >WBGene00235269	multi-dom	223589	7	179	0.00155461	37.0288	COG0515	SPS1
Q#252 - >WBGene00235269	multi-dom	214567	7	145	0.00413983	35.1982	smart00220	S_TKc
Q#261 - >WBGene00219728	multi-dom	215629	1	28	0.00158958	31.9964	PLN03200	PLN03200
Q#262 - >WBGene00001121	multi-dom	214567	1	146	2.0007e-61	188.508	smart00220	S_TKc
Q#262 - >WBGene00001121	multi-dom	278497	1	146	4.93763e-56	174.705	pfam00069	Pkinase
Q#262 - >WBGene00001121	multi-dom	177649	1	154	1.60132e-46	151.894	PLN00009	PLN00009
Q#262 - >WBGene00001121	multi-dom	240233	4	153	3.22747e-46	151.837	PTZ00024	PTZ00024
Q#262 - >WBGene00001121	multi-dom	173333	4	154	3.01909e-38	133.622	PTZ00036	PTZ00036
Q#262 - >WBGene00001121	multi-dom	223589	1	154	4.61716e-29	108.291	COG0515	SPS1
Q#262 - >WBGene00001121	multi-dom	197581	1	127	9.00416e-21	83.7344	smart00219	TyrKc
Q#262 - >WBGene00001121	multi-dom	214568	1	127	3.59002e-20	82.2114	smart00221	STYKc
Q#262 - >WBGene00001121	multi-dom	285015	1	127	9.00447e-19	78.6941	pfam07714	Pkinase_Tyr
Q#262 - >WBGene00001121	multi-dom	173502	3	142	1.73025e-18	79.7812	PTZ00266	PTZ00266
Q#262 - >WBGene00001121	multi-dom	177557	1	150	1.54796e-17	76.4533	PHA03209	PHA03209
Q#262 - >WBGene00001121	multi-dom	140293	2	146	6.74954e-16	72.3569	PTZ00267	PTZ00267
Q#262 - >WBGene00001121	multi-dom	140289	4	147	1.5906e-15	70.617	PTZ00263	PTZ00263
Q#262 - >WBGene00001121	multi-dom	165476	1	149	1.75881e-15	70.8781	PHA03210	PHA03210
Q#262 - >WBGene00001121	multi-dom	215036	32	134	8.77997e-15	68.697	PLN00034	PLN00034
Q#262 - >WBGene00001121	multi-dom	223069	19	126	4.61194e-14	66.033	PHA03390	pk1
Q#262 - >WBGene00001121	multi-dom	274846	4	147	2.69913e-13	64.8659	TIGR03903	TOMM_kin_cyc
Q#262 - >WBGene00001121	multi-dom	223009	16	125	2.83455e-13	64.5289	PHA03211	PHA03211
Q#262 - >WBGene00001121	multi-dom	140307	38	150	4.45988e-12	61.1345	PTZ00284	PTZ00284
Q#262 - >WBGene00001121	multi-dom	240344	18	147	9.39187e-12	60.2682	PTZ00283	PTZ00283
Q#262 - >WBGene00001121	multi-dom	165478	18	126	8.90103e-11	57.3122	PHA03212	PHA03212
Q#262 - >WBGene00001121	multi-dom	215638	17	113	1.23903e-10	57.1089	PLN03225	PLN03225
Q#262 - >WBGene00001121	multi-dom	173616	3	133	2.22234e-10	56.1419	PTZ00426	PTZ00426
Q#262 - >WBGene00001121	multi-dom	165473	25	149	6.15502e-09	52.1535	PHA03207	PHA03207
Q#262 - >WBGene00001121	multi-dom	178763	33	80	2.18515e-08	50.4546	PLN03224	PLN03224
Q#262 - >WBGene00001121	multi-dom	183880	38	134	2.89074e-07	47.4575	PRK13184	pknD
Q#271 - >WBGene00010148	multi-dom	274912	24	204	4.18328e-30	115.942	TIGR03997	mycofact_OYE_2
Q#271 - >WBGene00010148	multi-dom	236203	40	209	2.93734e-27	107.718	PRK08255	PRK08255
Q#271 - >WBGene00010148	multi-dom	188511	28	158	2.06906e-08	52.6218	TIGR03996	mycofact_OYE_1
Q#273 - >WBGene00017309	multi-dom	240420	10	58	1.55385e-05	39.9473	PTZ00441	PTZ00441
Q#279 - >WBGene00011670	multi-dom	280073	114	215	1.82992e-24	92.6452	pfam01827	FTH
Q#282 - >WBGene00015676	multi-dom	273325	1	57	1.19145e-09	57.8284	TIGR00892	2A0113
Q#282 - >WBGene00015676	multi-dom	284993	1	58	7.84151e-08	51.6478	pfam07690	MFS_1
Q#282 - >WBGene00015676	multi-dom	273323	1	54	0.0018496	38.1968	TIGR00890	2A0111
Q#282 - >WBGene00015676	multi-dom	273326	2	38	0.00427081	37.3162	TIGR00893	2A0114
Q#282 - >WBGene00015676	multi-dom	225371	1	63	0.00445757	37.2081	COG2814	AraJ
Q#283 - >WBGene00007067	multi-dom	197555	73	90	0.00012129	37.1023	smart00175	RAB
Q#283 - >WBGene00007067	multi-dom	278499	74	90	0.000154628	36.713	pfam00071	Ras
Q#283 - >WBGene00007067	multi-dom	224025	71	90	0.00389559	33.0103	COG1100	Gem1
Q#283 - >WBGene00007067	multi-dom	197554	75	90	0.004119	32.9706	smart00174	RHO
Q#285 - >WBGene00007448	multi-dom	214567	16	110	1.6948e-10	54.4582	smart00220	S_TKc
Q#285 - >WBGene00007448	multi-dom	278497	16	110	3.4734e-09	51.056	pfam00069	Pkinase
Q#285 - >WBGene00007448	multi-dom	223589	15	100	7.76115e-08	47.4292	COG0515	SPS1
Q#285 - >WBGene00007448	multi-dom	214568	18	66	0.00019686	37.5282	smart00221	STYKc
Q#285 - >WBGene00007448	multi-dom	197581	17	66	0.000445953	36.3548	smart00219	TyrKc
Q#285 - >WBGene00007448	multi-dom	215638	18	34	0.00146196	35.1525	PLN03225	PLN03225
Q#291 - >WBGene00001672	multi-dom	214595	1	32	2.71405e-07	42.1795	smart00275	G_alpha
Q#293 - >WBGene00014813	multi-dom	197581	1	61	1.99026e-12	60.2372	smart00219	TyrKc
Q#293 - >WBGene00014813	multi-dom	214568	1	61	4.36694e-12	59.0994	smart00221	STYKc
Q#293 - >WBGene00014813	multi-dom	285015	2	51	5.69405e-08	47.8781	pfam07714	Pkinase_Tyr
Q#293 - >WBGene00014813	multi-dom	278497	2	63	0.000845459	36.0332	pfam00069	Pkinase
Q#293 - >WBGene00014813	multi-dom	165291	2	62	0.00311025	34.3328	PHA02988	PHA02988
Q#307 - >WBGene00021027	multi-dom	278499	13	61	3.2512e-06	40.1798	pfam00071	Ras
Q#307 - >WBGene00021027	multi-dom	197555	13	61	3.34184e-05	37.4875	smart00175	RAB
Q#307 - >WBGene00021027	multi-dom	214541	11	61	0.000305791	34.8393	smart00173	RAS
Q#307 - >WBGene00021027	multi-dom	197466	11	61	0.00031757	34.8432	smart00010	small_GTPase
Q#307 - >WBGene00021027	multi-dom	224025	12	61	0.00373057	32.2399	COG1100	Gem1
Q#307 - >WBGene00021027	multi-dom	185444	13	53	0.0091334	30.8677	PTZ00099	PTZ00099
Q#308 - >WBGene00021072	multi-dom	240232	58	154	1.90659e-06	44.7621	PTZ00021	PTZ00021
Q#308 - >WBGene00021072	multi-dom	185513	82	154	3.09204e-06	44.3066	PTZ00203	PTZ00203
Q#308 - >WBGene00021072	multi-dom	240381	81	149	0.000216859	39.1032	PTZ00364	PTZ00364
Q#308 - >WBGene00021072	multi-dom	240244	80	149	0.00166586	36.4688	PTZ00049	PTZ00049
Q#308 - >WBGene00021072	multi-dom	240310	93	154	0.00194302	36.211	PTZ00200	PTZ00200
Q#311 - >WBGene00007466	multi-dom	214753	18	93	5.44993e-09	49.9843	smart00636	Glyco_18
Q#311 - >WBGene00007466	multi-dom	279094	17	93	1.28151e-06	43.2144	pfam00704	Glyco_hydro_18
Q#313 - >WBGene00016325	multi-dom	131490	25	114	1.38897e-13	64.0738	TIGR02437	FadB
Q#313 - >WBGene00016325	multi-dom	183293	25	114	1.92992e-10	55.2536	PRK11730	fadB
Q#313 - >WBGene00016325	multi-dom	131493	29	110	0.0013756	35.5615	TIGR02440	FadJ
Q#313 - >WBGene00016325	multi-dom	131494	29	110	0.00242563	34.8128	TIGR02441	fa_ox_alpha_mit
Q#314 - >WBGene00015793	multi-dom	287252	68	128	5.70021e-17	73.4926	pfam10250	O-FucT
Q#320 - >WBGene00010712	multi-dom	197581	1	168	4.268e-60	186.583	smart00219	TyrKc
Q#320 - >WBGene00010712	multi-dom	214568	1	168	1.84358e-59	185.06	smart00221	STYKc
Q#320 - >WBGene00010712	multi-dom	285015	1	168	4.16586e-48	155.734	pfam07714	Pkinase_Tyr
Q#320 - >WBGene00010712	multi-dom	214567	1	166	2.31567e-23	91.8225	smart00220	S_TKc
Q#320 - >WBGene00010712	multi-dom	278497	1	166	1.95486e-18	78.4052	pfam00069	Pkinase
Q#320 - >WBGene00010712	multi-dom	223589	1	158	5.92212e-14	67.4596	COG0515	SPS1
Q#320 - >WBGene00010712	multi-dom	140293	15	107	9.449e-11	58.4897	PTZ00267	PTZ00267
Q#320 - >WBGene00010712	multi-dom	177557	4	106	2.52353e-09	54.1117	PHA03209	PHA03209
Q#320 - >WBGene00010712	multi-dom	177649	1	116	6.31494e-08	49.8164	PLN00009	PLN00009
Q#320 - >WBGene00010712	multi-dom	140289	2	106	6.11485e-07	47.1198	PTZ00263	PTZ00263
Q#320 - >WBGene00010712	multi-dom	165478	2	107	6.52551e-07	46.9118	PHA03212	PHA03212
Q#320 - >WBGene00010712	multi-dom	240344	27	107	7.60424e-07	46.7862	PTZ00283	PTZ00283
Q#320 - >WBGene00010712	multi-dom	240233	19	120	3.59411e-06	44.7517	PTZ00024	PTZ00024
Q#320 - >WBGene00010712	multi-dom	173333	2	106	7.71888e-06	43.8707	PTZ00036	PTZ00036
Q#320 - >WBGene00010712	multi-dom	165291	86	160	5.02751e-05	41.2664	PHA02988	PHA02988
Q#320 - >WBGene00010712	multi-dom	165473	2	108	7.7792e-05	40.9827	PHA03207	PHA03207
Q#320 - >WBGene00010712	multi-dom	215036	12	104	8.49469e-05	40.5774	PLN00034	PLN00034
Q#320 - >WBGene00010712	multi-dom	173616	2	114	0.00012084	40.3487	PTZ00426	PTZ00426
Q#320 - >WBGene00010712	multi-dom	215061	78	113	0.00195483	36.7497	PLN00113	PLN00113
Q#320 - >WBGene00010712	multi-dom	274846	3	107	0.00775123	35.2055	TIGR03903	TOMM_kin_cyc
Q#327 - >WBGene00016324	multi-dom	223395	56	197	2.592e-25	101.384	COG0318	CaiC
Q#327 - >WBGene00016324	multi-dom	278902	55	198	7.90677e-25	98.8538	pfam00501	AMP-binding
Q#327 - >WBGene00016324	multi-dom	236235	34	202	2.19454e-16	75.7669	PRK08314	PRK08314
Q#327 - >WBGene00016324	multi-dom	235730	51	187	1.95909e-15	72.912	PRK06187	PRK06187
Q#327 - >WBGene00016324	multi-dom	215137	59	182	3.06673e-15	72.3206	PLN02246	PLN02246
Q#327 - >WBGene00016324	multi-dom	236072	49	194	1.45961e-14	70.3183	PRK07656	PRK07656
Q#327 - >WBGene00016324	multi-dom	236097	49	202	1.80816e-12	64.1781	PRK07788	PRK07788
Q#327 - >WBGene00016324	multi-dom	235731	57	196	7.01029e-12	62.6962	PRK06188	PRK06188
Q#327 - >WBGene00016324	multi-dom	223442	49	196	2.37226e-11	61.1507	COG0365	Acs
Q#327 - >WBGene00016324	multi-dom	181381	59	200	3.18139e-11	60.7167	PRK08316	PRK08316
Q#327 - >WBGene00016324	multi-dom	235724	59	179	3.73059e-11	60.4399	PRK06178	PRK06178
Q#327 - >WBGene00016324	multi-dom	168698	27	195	7.67461e-11	59.4885	PRK06839	PRK06839
Q#327 - >WBGene00016324	multi-dom	180666	1	187	2.15143e-10	58.1207	PRK06710	PRK06710
Q#327 - >WBGene00016324	multi-dom	139538	54	185	2.4407e-10	58.0963	PRK13390	PRK13390
Q#327 - >WBGene00016324	multi-dom	184022	48	187	3.66066e-10	57.3935	PRK13391	PRK13391
Q#327 - >WBGene00016324	multi-dom	236315	32	187	1.00425e-09	56.4707	PRK08633	PRK08633
Q#327 - >WBGene00016324	multi-dom	215189	59	200	1.24752e-09	56.1408	PLN02330	PLN02330
Q#327 - >WBGene00016324	multi-dom	162605	1	195	6.11804e-09	53.9919	TIGR01923	menE
Q#327 - >WBGene00016324	multi-dom	169098	50	202	6.73513e-09	53.6277	PRK07786	PRK07786
Q#327 - >WBGene00016324	multi-dom	236043	58	191	3.1053e-08	51.8797	PRK07529	PRK07529
Q#327 - >WBGene00016324	multi-dom	236215	59	187	1.15341e-07	49.9021	PRK08276	PRK08276
Q#327 - >WBGene00016324	multi-dom	180988	58	181	3.42647e-07	48.4989	PRK07470	PRK07470
Q#327 - >WBGene00016324	multi-dom	215312	14	204	3.65631e-07	48.6847	PLN02574	PLN02574
Q#327 - >WBGene00016324	multi-dom	235625	38	141	5.70296e-07	47.959	PRK05852	PRK05852
Q#327 - >WBGene00016324	multi-dom	273779	2	202	6.47845e-07	47.6452	TIGR01733	AA-adenyl-dom
Q#327 - >WBGene00016324	multi-dom	132249	37	195	9.82415e-07	47.2623	TIGR03205	pimA
Q#327 - >WBGene00016324	multi-dom	274063	34	206	1.44281e-06	46.7095	TIGR02275	DHB_AMP_lig
Q#327 - >WBGene00016324	multi-dom	236100	107	197	1.46212e-06	46.8019	PRK07798	PRK07798
Q#327 - >WBGene00016324	multi-dom	235531	41	114	2.62881e-06	46.1464	PRK05605	PRK05605
Q#327 - >WBGene00016324	multi-dom	223951	11	205	4.67763e-06	45.3291	COG1020	EntF
Q#327 - >WBGene00016324	multi-dom	223952	46	197	5.05329e-06	45.114	COG1021	EntE
Q#327 - >WBGene00016324	multi-dom	236443	42	198	7.53766e-06	44.5043	PRK09274	PRK09274
Q#327 - >WBGene00016324	multi-dom	237145	59	203	8.47548e-06	44.3784	PRK12583	PRK12583
Q#327 - >WBGene00016324	multi-dom	171961	59	186	1.02126e-05	44.2736	PRK13295	PRK13295
Q#327 - >WBGene00016324	multi-dom	235865	50	185	1.30324e-05	44.186	PRK06814	PRK06814
Q#327 - >WBGene00016324	multi-dom	237144	38	131	1.77522e-05	43.4959	PRK12582	PRK12582
Q#327 - >WBGene00016324	multi-dom	235564	57	200	2.35407e-05	43.6183	PRK05691	PRK05691
Q#327 - >WBGene00016324	multi-dom	236217	10	132	2.53626e-05	42.9392	PRK08279	PRK08279
Q#327 - >WBGene00016324	multi-dom	223953	58	157	3.05417e-05	42.6897	COG1022	FAA1
Q#327 - >WBGene00016324	multi-dom	183506	43	187	4.01891e-05	42.3781	PRK12406	PRK12406
Q#327 - >WBGene00016324	multi-dom	215464	47	157	7.11568e-05	41.708	PLN02860	PLN02860
Q#327 - >WBGene00016324	multi-dom	235719	55	153	8.77686e-05	41.2823	PRK06155	PRK06155
Q#327 - >WBGene00016324	multi-dom	237374	59	145	0.000112058	41.1655	PRK13388	PRK13388
Q#327 - >WBGene00016324	multi-dom	236071	1	199	0.000125358	40.9181	PRK07638	PRK07638
Q#327 - >WBGene00016324	multi-dom	181207	50	181	0.000143161	40.849	PRK08043	PRK08043
Q#327 - >WBGene00016324	multi-dom	235722	50	128	0.000178894	40.4968	PRK06164	PRK06164
Q#327 - >WBGene00016324	multi-dom	180533	50	175	0.000256178	40.1844	PRK06334	PRK06334
Q#327 - >WBGene00016324	multi-dom	235146	1	157	0.000323998	39.5603	PRK03640	PRK03640
Q#327 - >WBGene00016324	multi-dom	236120	59	115	0.000695332	38.5084	PRK07867	PRK07867
Q#327 - >WBGene00016324	multi-dom	237054	57	197	0.00402785	36.4736	PRK12316	PRK12316
Q#327 - >WBGene00016324	multi-dom	224458	43	161	0.0048125	36.1426	COG1541	PaaK
Q#327 - >WBGene00016324	multi-dom	237108	57	197	0.00543068	36.2924	PRK12467	PRK12467
Q#335 - >WBGene00001676	multi-dom	214595	1	101	7.71294e-22	85.707	smart00275	G_alpha
Q#335 - >WBGene00001676	multi-dom	278904	1	101	1.5615e-13	63.0121	pfam00503	G-alpha
Q#337 - >WBGene00022189	multi-dom	185513	62	122	1.53701e-16	72.8114	PTZ00203	PTZ00203
Q#337 - >WBGene00022189	multi-dom	240232	63	130	7.76938e-16	70.9557	PTZ00021	PTZ00021
Q#337 - >WBGene00022189	multi-dom	240310	55	130	9.77089e-13	62.4046	PTZ00200	PTZ00200
Q#337 - >WBGene00022189	multi-dom	227207	43	93	6.89059e-05	39.821	COG4870	COG4870
Q#338 - >WBGene00021028	multi-dom	129972	1	121	7.65907e-16	70.9276	TIGR00894	2A0114euk
Q#338 - >WBGene00021028	multi-dom	284993	3	118	2.53501e-12	60.8926	pfam07690	MFS_1
Q#338 - >WBGene00021028	multi-dom	273326	12	122	3.08854e-06	43.4794	TIGR00893	2A0114
Q#338 - >WBGene00021028	multi-dom	225371	1	100	0.00187993	35.2821	COG2814	AraJ
Q#354 - >WBGene00022815	multi-dom	273309	1	53	6.20759e-28	101.845	TIGR00867	deg-1
Q#355 - >WBGene00022815	multi-dom	273309	1	87	1.60227e-34	121.875	TIGR00867	deg-1
Q#357 - >WBGene00044641	multi-dom	214579	5	61	5.20555e-05	37.7515	smart00241	ZP
Q#358 - >WBGene00044641	multi-dom	214579	4	60	5.21866e-05	37.3663	smart00241	ZP
Q#372 - >WBGene00016422	multi-dom	214579	112	406	1.32739e-17	80.5086	smart00241	ZP
Q#378 - >WBGene00010741	multi-dom	273305	1	104	9.22013e-13	61.2677	TIGR00860	LIC
Q#380 - >WBGene00016250	multi-dom	278441	1	233	5.58249e-39	143.551	pfam00012	HSP70
Q#380 - >WBGene00016250	multi-dom	240227	135	228	1.73401e-08	54.0302	PTZ00009	PTZ00009
Q#380 - >WBGene00016250	multi-dom	240403	135	220	0.00433699	37.1124	PTZ00400	PTZ00400
Q#383 - >WBGene00009948	multi-dom	197547	2	96	3.9328e-41	134.648	smart00156	PP2Ac
Q#383 - >WBGene00009948	multi-dom	140271	1	96	2.26424e-35	120.395	PTZ00244	PTZ00244
Q#383 - >WBGene00009948	multi-dom	185658	3	96	1.8451e-29	105.512	PTZ00480	PTZ00480
Q#383 - >WBGene00009948	multi-dom	173488	1	96	1.02139e-23	90.2603	PTZ00239	PTZ00239
Q#383 - >WBGene00009948	multi-dom	278574	1	96	1.46988e-14	63.9437	pfam00149	Metallophos
Q#386 - >WBGene00020267	multi-dom	215141	1	120	4.41292e-54	179.488	PLN02252	PLN02252
Q#386 - >WBGene00020267	multi-dom	173521	1	120	1.54514e-43	142.664	PTZ00319	PTZ00319
Q#386 - >WBGene00020267	multi-dom	140300	30	120	5.54783e-24	92.2898	PTZ00274	PTZ00274
Q#386 - >WBGene00020267	multi-dom	223617	1	120	1.76066e-13	63.1956	COG0543	Mcr1
Q#386 - >WBGene00020267	multi-dom	131215	16	117	2.83606e-13	63.3033	TIGR02160	PA_CoA_Oxy5
Q#386 - >WBGene00020267	multi-dom	223949	26	108	3.84891e-12	59.6042	COG1018	Fpr
Q#386 - >WBGene00020267	multi-dom	140327	6	115	1.22734e-11	58.6374	PTZ00306	PTZ00306
Q#386 - >WBGene00020267	multi-dom	181300	34	116	2.22921e-11	57.2582	PRK08221	PRK08221
Q#386 - >WBGene00020267	multi-dom	131957	34	114	2.99023e-07	45.9379	TIGR02911	sulfite_red_B
Q#386 - >WBGene00020267	multi-dom	226582	1	119	1.18679e-06	44.3995	COG4097	COG4097
Q#386 - >WBGene00020267	multi-dom	183350	34	116	1.2398e-05	41.2677	PRK11872	antC
Q#386 - >WBGene00020267	multi-dom	215453	32	77	0.000921978	35.9785	PLN02844	PLN02844
Q#386 - >WBGene00020267	multi-dom	215585	38	118	0.00140304	35.3625	PLN03115	PLN03115
Q#391 - >WBGene00016324	multi-dom	223395	56	197	1.6422e-25	101.384	COG0318	CaiC
Q#391 - >WBGene00016324	multi-dom	278902	55	198	5.06943e-25	98.8538	pfam00501	AMP-binding
Q#391 - >WBGene00016324	multi-dom	236235	34	202	1.49296e-16	75.7669	PRK08314	PRK08314
Q#391 - >WBGene00016324	multi-dom	235730	51	187	1.34822e-15	72.912	PRK06187	PRK06187
Q#391 - >WBGene00016324	multi-dom	215137	59	182	3.18347e-15	71.9354	PLN02246	PLN02246
Q#391 - >WBGene00016324	multi-dom	236072	49	194	1.01533e-14	70.3183	PRK07656	PRK07656
Q#391 - >WBGene00016324	multi-dom	236097	49	202	1.2871e-12	64.1781	PRK07788	PRK07788
Q#391 - >WBGene00016324	multi-dom	235731	57	196	5.04038e-12	62.6962	PRK06188	PRK06188
Q#391 - >WBGene00016324	multi-dom	223442	49	196	1.71776e-11	61.1507	COG0365	Acs
Q#391 - >WBGene00016324	multi-dom	181381	59	200	2.30824e-11	60.7167	PRK08316	PRK08316
Q#391 - >WBGene00016324	multi-dom	235724	59	179	2.70257e-11	60.4399	PRK06178	PRK06178
Q#391 - >WBGene00016324	multi-dom	168698	27	195	9.26703e-11	58.7181	PRK06839	PRK06839
Q#391 - >WBGene00016324	multi-dom	180666	1	187	1.70323e-10	58.1207	PRK06710	PRK06710
Q#391 - >WBGene00016324	multi-dom	139538	54	185	1.80095e-10	58.0963	PRK13390	PRK13390
Q#391 - >WBGene00016324	multi-dom	184022	48	187	2.70234e-10	57.3935	PRK13391	PRK13391
Q#391 - >WBGene00016324	multi-dom	215189	59	200	9.2772e-10	56.1408	PLN02330	PLN02330
Q#391 - >WBGene00016324	multi-dom	236315	32	187	1.07709e-09	56.0855	PRK08633	PRK08633
Q#391 - >WBGene00016324	multi-dom	162605	1	195	4.63744e-09	53.9919	TIGR01923	menE
Q#391 - >WBGene00016324	multi-dom	169098	50	202	5.06554e-09	53.6277	PRK07786	PRK07786
Q#391 - >WBGene00016324	multi-dom	236043	58	191	2.34956e-08	51.8797	PRK07529	PRK07529
Q#391 - >WBGene00016324	multi-dom	236215	59	187	8.87284e-08	49.9021	PRK08276	PRK08276
Q#391 - >WBGene00016324	multi-dom	180988	58	181	2.65623e-07	48.4989	PRK07470	PRK07470
Q#391 - >WBGene00016324	multi-dom	235625	38	141	4.44341e-07	47.959	PRK05852	PRK05852
Q#391 - >WBGene00016324	multi-dom	273779	2	202	5.09224e-07	47.6452	TIGR01733	AA-adenyl-dom
Q#391 - >WBGene00016324	multi-dom	215312	14	204	5.14459e-07	47.9143	PLN02574	PLN02574
Q#391 - >WBGene00016324	multi-dom	132249	37	195	7.68892e-07	47.2623	TIGR03205	pimA
Q#391 - >WBGene00016324	multi-dom	236100	107	197	1.14555e-06	46.8019	PRK07798	PRK07798
Q#391 - >WBGene00016324	multi-dom	274063	34	199	1.42895e-06	46.7095	TIGR02275	DHB_AMP_lig
Q#391 - >WBGene00016324	multi-dom	235531	41	114	2.0672e-06	46.1464	PRK05605	PRK05605
Q#391 - >WBGene00016324	multi-dom	223952	46	197	4.00402e-06	45.114	COG1021	EntE
Q#391 - >WBGene00016324	multi-dom	236443	42	198	5.9822e-06	44.5043	PRK09274	PRK09274
Q#391 - >WBGene00016324	multi-dom	237145	59	203	6.74181e-06	44.3784	PRK12583	PRK12583
Q#391 - >WBGene00016324	multi-dom	223951	11	204	6.99954e-06	44.5587	COG1020	EntF
Q#391 - >WBGene00016324	multi-dom	171961	59	186	8.13536e-06	44.2736	PRK13295	PRK13295
Q#391 - >WBGene00016324	multi-dom	237144	38	131	1.41684e-05	43.4959	PRK12582	PRK12582
Q#391 - >WBGene00016324	multi-dom	235564	57	200	1.85924e-05	43.6183	PRK05691	PRK05691
Q#391 - >WBGene00016324	multi-dom	235865	50	185	1.98056e-05	43.4156	PRK06814	PRK06814
Q#391 - >WBGene00016324	multi-dom	236217	10	132	2.03002e-05	42.9392	PRK08279	PRK08279
Q#391 - >WBGene00016324	multi-dom	223953	58	157	2.44953e-05	42.6897	COG1022	FAA1
Q#391 - >WBGene00016324	multi-dom	183506	43	187	3.24537e-05	42.3781	PRK12406	PRK12406
Q#391 - >WBGene00016324	multi-dom	215464	47	157	5.7651e-05	41.708	PLN02860	PLN02860
Q#391 - >WBGene00016324	multi-dom	235719	55	153	7.12781e-05	41.2823	PRK06155	PRK06155
Q#391 - >WBGene00016324	multi-dom	237374	59	145	9.11399e-05	41.1655	PRK13388	PRK13388
Q#391 - >WBGene00016324	multi-dom	236071	1	199	0.000102376	40.9181	PRK07638	PRK07638
Q#391 - >WBGene00016324	multi-dom	181207	50	181	0.000116176	40.849	PRK08043	PRK08043
Q#391 - >WBGene00016324	multi-dom	235722	50	128	0.000146182	40.4968	PRK06164	PRK06164
Q#391 - >WBGene00016324	multi-dom	180533	50	175	0.000217951	39.7992	PRK06334	PRK06334
Q#391 - >WBGene00016324	multi-dom	235146	1	157	0.000266478	39.5603	PRK03640	PRK03640
Q#391 - >WBGene00016324	multi-dom	236120	59	115	0.000574921	38.5084	PRK07867	PRK07867
Q#391 - >WBGene00016324	multi-dom	237054	57	197	0.00334701	36.4736	PRK12316	PRK12316
Q#391 - >WBGene00016324	multi-dom	224458	43	161	0.00405739	36.1426	COG1541	PaaK
Q#391 - >WBGene00016324	multi-dom	237108	57	197	0.00452174	36.2924	PRK12467	PRK12467
Q#399 - >WBGene00011847	multi-dom	214753	1	61	9.33053e-10	50.7547	smart00636	Glyco_18
Q#399 - >WBGene00011847	multi-dom	279094	1	61	4.56369e-07	43.2144	pfam00704	Glyco_hydro_18
Q#400 - >WBGene00015700	multi-dom	240300	3	50	3.92464e-11	54.3799	PTZ00165	PTZ00165
Q#400 - >WBGene00015700	multi-dom	278455	13	51	1.05233e-10	53.0543	pfam00026	Asp
Q#400 - >WBGene00015700	multi-dom	140176	8	50	2.76419e-05	37.5377	PTZ00147	PTZ00147
Q#400 - >WBGene00015700	multi-dom	140051	8	50	5.26243e-05	36.8898	PTZ00013	PTZ00013
Q#403 - >WBGene00017784	multi-dom	252150	1	57	3.82363e-08	49.3426	pfam03761	DUF316
Q#425 - >WBGene00017205	multi-dom	223730	41	98	1.71258e-05	43.7704	COG0657	Aes
Q#428 - >WBGene00011453	multi-dom	278624	13	78	0.00162445	33.9212	pfam00201	UDPGT
Q#430 - >WBGene00015788	multi-dom	130444	4	60	1.14025e-07	44.8206	TIGR01377	soxA_mon
Q#430 - >WBGene00015788	multi-dom	236887	6	54	0.000113851	36.3523	PRK11259	solA
Q#431 - >WBGene00016333	multi-dom	240391	1	258	1.61921e-109	323.07	PTZ00377	PTZ00377
Q#431 - >WBGene00016333	multi-dom	177996	2	258	3.23172e-77	238.162	PLN02368	PLN02368
Q#431 - >WBGene00016333	multi-dom	177876	6	258	1.85203e-70	224.434	PLN02231	PLN02231
Q#431 - >WBGene00016333	multi-dom	223513	11	257	1.21187e-29	113.524	COG0436	AspB
Q#431 - >WBGene00016333	multi-dom	181738	16	257	2.43339e-23	96.0336	PRK09265	PRK09265
Q#431 - >WBGene00016333	multi-dom	237361	1	257	3.63385e-21	90.9514	PRK13355	PRK13355
Q#431 - >WBGene00016333	multi-dom	188123	54	257	6.0426e-20	86.6253	TIGR01265	tyr_nico_aTase
Q#431 - >WBGene00016333	multi-dom	181402	11	257	1.02795e-19	86.0147	PRK08363	PRK08363
Q#431 - >WBGene00016333	multi-dom	273529	39	257	2.00692e-19	85.2196	TIGR01264	tyr_amTase_E
Q#431 - >WBGene00016333	multi-dom	278580	83	258	2.99475e-19	84.275	pfam00155	Aminotran_1_2
Q#431 - >WBGene00016333	multi-dom	185613	98	257	1.46717e-16	77.1342	PTZ00433	PTZ00433
Q#431 - >WBGene00016333	multi-dom	180734	43	258	5.05635e-16	75.3714	PRK06855	PRK06855
Q#431 - >WBGene00016333	multi-dom	181036	104	257	3.94139e-13	66.7988	PRK07568	PRK07568
Q#431 - >WBGene00016333	multi-dom	180542	115	255	9.64929e-13	65.4104	PRK06358	PRK06358
Q#431 - >WBGene00016333	multi-dom	181082	104	257	1.16781e-12	65.5265	PRK07682	PRK07682
Q#431 - >WBGene00016333	multi-dom	235596	105	258	3.54391e-12	63.9907	PRK05764	PRK05764
Q#431 - >WBGene00016333	multi-dom	178262	105	257	7.50568e-12	63.0198	PLN02656	PLN02656
Q#431 - >WBGene00016333	multi-dom	215074	105	257	3.7961e-11	60.9394	PLN00145	PLN00145
Q#431 - >WBGene00016333	multi-dom	215327	96	257	5.47979e-11	60.6743	PLN02607	PLN02607
Q#431 - >WBGene00016333	multi-dom	165711	91	257	8.29661e-11	60.0257	PLN00143	PLN00143
Q#431 - >WBGene00016333	multi-dom	180720	105	257	1.53191e-10	59.0508	PRK06836	PRK06836
Q#431 - >WBGene00016333	multi-dom	215119	87	257	1.99154e-10	58.969	PLN02187	PLN02187
Q#431 - >WBGene00016333	multi-dom	224090	103	258	2.96121e-10	58.4499	COG1168	MalY
Q#431 - >WBGene00016333	multi-dom	273467	134	257	4.55772e-10	57.6635	TIGR01141	hisC
Q#431 - >WBGene00016333	multi-dom	236075	104	257	4.92409e-10	57.8118	PRK07683	PRK07683
Q#431 - >WBGene00016333	multi-dom	224089	98	257	2.49772e-09	55.7989	COG1167	ARO8
Q#431 - >WBGene00016333	multi-dom	178004	110	257	5.90177e-09	54.7025	PLN02376	PLN02376
Q#431 - >WBGene00016333	multi-dom	215089	105	257	1.01569e-08	53.7148	PLN00175	PLN00175
Q#431 - >WBGene00016333	multi-dom	184829	112	257	1.3421e-08	53.3218	PRK14807	PRK14807
Q#431 - >WBGene00016333	multi-dom	180537	32	257	1.82659e-08	52.8005	PRK06348	PRK06348
Q#431 - >WBGene00016333	multi-dom	236248	105	258	1.9378e-08	52.9578	PRK08361	PRK08361
Q#431 - >WBGene00016333	multi-dom	180404	105	257	1.0729e-07	50.7119	PRK06108	PRK06108
Q#431 - >WBGene00016333	multi-dom	235985	105	257	2.19072e-07	49.7225	PRK07309	PRK07309
Q#431 - >WBGene00016333	multi-dom	223157	131	257	3.34297e-07	49.234	COG0079	HisC
Q#431 - >WBGene00016333	multi-dom	236095	105	258	5.39934e-07	48.4958	PRK07777	PRK07777
Q#431 - >WBGene00016333	multi-dom	178069	165	257	1.01259e-06	47.8249	PLN02450	PLN02450
Q#431 - >WBGene00016333	multi-dom	181081	109	257	2.20182e-06	46.7229	PRK07681	PRK07681
Q#431 - >WBGene00016333	multi-dom	181595	70	258	4.22244e-06	45.8156	PRK08960	PRK08960
Q#431 - >WBGene00016333	multi-dom	181580	196	258	5.85966e-06	45.351	PRK08912	PRK08912
Q#431 - >WBGene00016333	multi-dom	163316	68	257	6.41279e-06	45.1006	TIGR03542	DAPAT_plant
Q#431 - >WBGene00016333	multi-dom	274638	105	257	6.70635e-06	45.0512	TIGR03540	DapC_direct
Q#431 - >WBGene00016333	multi-dom	181749	105	257	2.36027e-05	43.3613	PRK09276	PRK09276
Q#431 - >WBGene00016333	multi-dom	132578	102	257	2.43494e-05	43.5696	TIGR03539	DapC_actino
Q#431 - >WBGene00016333	multi-dom	235742	189	257	2.64345e-05	43.6003	PRK06207	PRK06207
Q#431 - >WBGene00016333	multi-dom	181642	101	258	3.70482e-05	42.9808	PRK09082	PRK09082
Q#431 - >WBGene00016333	multi-dom	180403	105	257	3.82745e-05	42.7997	PRK06107	PRK06107
Q#431 - >WBGene00016333	multi-dom	180937	75	258	6.22115e-05	42.3537	PRK07337	PRK07337
Q#431 - >WBGene00016333	multi-dom	181212	131	257	9.6372e-05	41.617	PRK08056	PRK08056
Q#431 - >WBGene00016333	multi-dom	235053	118	238	0.000125677	41.2388	PRK02610	PRK02610
Q#431 - >WBGene00016333	multi-dom	273466	131	255	0.000188467	40.6376	TIGR01140	L_thr_O3P_dcar
Q#431 - >WBGene00016333	multi-dom	234872	128	257	0.000232806	40.2951	PRK00950	PRK00950
Q#431 - >WBGene00016333	multi-dom	180281	105	257	0.000339303	40.0561	PRK05839	PRK05839
Q#431 - >WBGene00016333	multi-dom	181268	105	257	0.000406531	39.6938	PRK08175	PRK08175
Q#431 - >WBGene00016333	multi-dom	181674	102	257	0.000802174	38.8924	PRK09148	PRK09148
Q#431 - >WBGene00016333	multi-dom	274637	104	257	0.00134579	38.1475	TIGR03538	DapC_gpp
Q#431 - >WBGene00016333	multi-dom	180317	79	257	0.0014732	38.161	PRK05942	PRK05942
Q#431 - >WBGene00016333	multi-dom	235749	215	258	0.00180481	37.8101	PRK06225	PRK06225
Q#431 - >WBGene00016333	multi-dom	275146	163	257	0.00241253	37.2976	TIGR04350	C_S_lyase_PatB
Q#431 - >WBGene00016333	multi-dom	183514	217	258	0.00359465	36.6893	PRK12414	PRK12414
Q#434 - >WBGene00020800	multi-dom	214653	11	94	4.16541e-09	49.0409	smart00410	IG_like
Q#434 - >WBGene00020800	multi-dom	214652	11	94	4.16541e-09	49.0409	smart00409	IG
Q#434 - >WBGene00020800	multi-dom	254352	16	91	0.00016779	37.237	pfam07679	I-set
Q#437 - >WBGene00010830	multi-dom	236669	31	241	0.000430381	40.0683	PRK10263	PRK10263
Q#437 - >WBGene00010830	multi-dom	274311	42	242	0.00569345	36.5221	TIGR02813	omega_3_PfaA
Q#438 - >WBGene00012011	multi-dom	214568	45	134	1.35986e-38	129.591	smart00221	STYKc
Q#438 - >WBGene00012011	multi-dom	197581	45	134	1.59629e-38	129.188	smart00219	TyrKc
Q#438 - >WBGene00012011	multi-dom	285015	45	134	1.59573e-35	121.451	pfam07714	Pkinase_Tyr
Q#438 - >WBGene00012011	multi-dom	214567	47	134	2.77083e-19	79.1109	smart00220	S_TKc
Q#438 - >WBGene00012011	multi-dom	278497	46	133	4.62789e-15	68.0048	pfam00069	Pkinase
Q#438 - >WBGene00012011	multi-dom	223589	46	134	1.91564e-12	61.6816	COG0515	SPS1
Q#438 - >WBGene00012011	multi-dom	173616	34	133	1.05804e-06	44.9711	PTZ00426	PTZ00426
Q#438 - >WBGene00012011	multi-dom	140289	43	133	0.000338875	37.4899	PTZ00263	PTZ00263
Q#438 - >WBGene00012011	multi-dom	215036	49	133	0.000385287	37.4958	PLN00034	PLN00034
Q#438 - >WBGene00012011	multi-dom	240233	45	134	0.00449786	34.3513	PTZ00024	PTZ00024
Q#438 - >WBGene00012011	multi-dom	183880	49	134	0.00456751	34.746	PRK13184	pknD
Q#441 - >WBGene00018737	multi-dom	224013	1	91	6.54052e-35	120.409	COG1088	RfbB
Q#441 - >WBGene00018737	multi-dom	273489	1	91	1.73271e-30	108.621	TIGR01181	dTDP_gluc_dehyt
Q#441 - >WBGene00018737	multi-dom	215146	2	91	6.43949e-28	104.443	PLN02260	PLN02260
Q#441 - >WBGene00018737	multi-dom	182313	2	91	1.83626e-21	85.0832	PRK10217	PRK10217
Q#441 - >WBGene00018737	multi-dom	279681	2	77	7.07623e-18	73.8688	pfam01370	Epimerase
Q#441 - >WBGene00018737	multi-dom	223528	1	91	6.00015e-15	66.8893	COG0451	WcaG
Q#441 - >WBGene00018737	multi-dom	292973	1	99	2.19324e-14	65.2434	pfam16363	GDP_Man_Dehyd
Q#441 - >WBGene00018737	multi-dom	177856	9	95	2.53816e-10	54.2163	PLN02206	PLN02206
Q#441 - >WBGene00018737	multi-dom	165812	9	95	2.10589e-08	48.4687	PLN02166	PLN02166
Q#441 - >WBGene00018737	multi-dom	274028	2	78	0.000151797	37.6455	TIGR02197	heptose_epim
Q#441 - >WBGene00018737	multi-dom	185103	2	91	0.000541316	36.2265	PRK15181	PRK15181
Q#441 - >WBGene00018737	multi-dom	224011	7	74	0.00317808	33.7843	COG1086	FlaA1
Q#446 - >WBGene00010698	multi-dom	273317	1	99	0.00302934	35.0074	TIGR00879	SP
Q#450 - >WBGene00016392	multi-dom	240286	1	224	8.08857e-170	480.007	PTZ00139	PTZ00139
Q#450 - >WBGene00016392	multi-dom	236375	1	224	4.54122e-162	459.411	PRK09078	sdhA
Q#450 - >WBGene00016392	multi-dom	177739	1	224	6.35234e-152	435.055	PLN00128	PLN00128
Q#450 - >WBGene00016392	multi-dom	130875	1	224	3.46623e-146	418.012	TIGR01816	sdhA_forward
Q#450 - >WBGene00016392	multi-dom	273815	1	224	1.75409e-118	347.394	TIGR01812	sdhA_frdA_Gneg
Q#450 - >WBGene00016392	multi-dom	180193	1	224	1.00824e-113	335.245	PRK05675	sdhA
Q#450 - >WBGene00016392	multi-dom	236185	1	224	1.12868e-110	327.737	PRK08205	sdhA
Q#450 - >WBGene00016392	multi-dom	181594	1	224	1.98111e-105	314.737	PRK08958	sdhA
Q#450 - >WBGene00016392	multi-dom	180814	1	224	3.91302e-102	306.375	PRK07057	sdhA
Q#450 - >WBGene00016392	multi-dom	223981	1	224	1.79967e-92	280.407	COG1053	SdhA
Q#450 - >WBGene00016392	multi-dom	235689	1	224	7.49323e-82	253.44	PRK06069	sdhA
Q#450 - >WBGene00016392	multi-dom	180319	3	224	1.22232e-81	252.731	PRK05945	sdhA
Q#450 - >WBGene00016392	multi-dom	235758	3	224	3.08591e-68	217.157	PRK06263	sdhA
Q#450 - >WBGene00016392	multi-dom	236421	2	224	1.89027e-64	208.334	PRK09231	PRK09231
Q#450 - >WBGene00016392	multi-dom	180567	2	223	1.54e-63	205.506	PRK06452	sdhA
Q#450 - >WBGene00016392	multi-dom	279262	1	224	1.51272e-60	193.654	pfam00890	FAD_binding_2
Q#450 - >WBGene00016392	multi-dom	273485	2	224	1.12529e-58	193.193	TIGR01176	fum_red_Fp
Q#450 - >WBGene00016392	multi-dom	181507	20	223	6.60457e-58	192.5	PRK08626	PRK08626
Q#450 - >WBGene00016392	multi-dom	223108	1	224	7.31971e-53	176.292	COG0029	NadB
Q#450 - >WBGene00016392	multi-dom	236101	3	224	2.94927e-51	174.069	PRK07803	sdhA
Q#450 - >WBGene00016392	multi-dom	215436	3	224	1.55167e-47	163.731	PLN02815	PLN02815
Q#450 - >WBGene00016392	multi-dom	236374	26	224	3.44711e-46	158.925	PRK09077	PRK09077
Q#450 - >WBGene00016392	multi-dom	273131	26	224	8.67984e-45	154.573	TIGR00551	nadB
Q#450 - >WBGene00016392	multi-dom	236147	1	200	1.71845e-44	153.992	PRK08071	PRK08071
Q#450 - >WBGene00016392	multi-dom	236010	23	224	9.98369e-42	147.499	PRK07395	PRK07395
Q#450 - >WBGene00016392	multi-dom	236036	37	200	1.55562e-37	135.424	PRK07512	PRK07512
Q#450 - >WBGene00016392	multi-dom	130870	2	213	2.70761e-33	124.577	TIGR01811	sdhA_Bsu
Q#450 - >WBGene00016392	multi-dom	236319	2	223	3.34763e-30	115.841	PRK08641	sdhA
Q#450 - >WBGene00016392	multi-dom	236102	64	224	5.64774e-29	111.986	PRK07804	PRK07804
Q#450 - >WBGene00016392	multi-dom	236259	19	200	9.68664e-25	99.8758	PRK08401	PRK08401
Q#450 - >WBGene00016392	multi-dom	236054	2	209	4.99891e-22	92.5731	PRK07573	sdhA
Q#450 - >WBGene00016392	multi-dom	273816	16	189	6.13488e-19	83.1597	TIGR01813	flavo_cyto_c
Q#450 - >WBGene00016392	multi-dom	180584	59	190	7.1241e-16	74.4858	PRK06481	PRK06481
Q#450 - >WBGene00016392	multi-dom	235879	63	223	4.16497e-15	72.2627	PRK06854	PRK06854
Q#450 - >WBGene00016392	multi-dom	140327	85	204	9.90204e-14	68.2674	PTZ00306	PTZ00306
Q#450 - >WBGene00016392	multi-dom	181346	72	220	1.52161e-12	64.6884	PRK08275	PRK08275
Q#450 - >WBGene00016392	multi-dom	237512	67	219	1.27064e-11	62.1748	PRK13800	PRK13800
Q#450 - >WBGene00016392	multi-dom	273946	63	199	3.43474e-06	45.6401	TIGR02061	aprA
Q#450 - >WBGene00016392	multi-dom	236111	66	203	0.000203318	40.4039	PRK07843	PRK07843
Q#450 - >WBGene00016392	multi-dom	237224	64	169	0.00527264	36.2093	PRK12842	PRK12842
Q#2 - >WBGene00020528	multi-dom	273305	3	60	1.5449e-09	50.097	TIGR00860	LIC
Q#30 - >WBGene00009343	multi-dom	225858	1	60	0.00021843	36.6635	COG3321	PksD
Q#41 - >WBGene00008912	multi-dom	215280	13	94	0.00217489	36.0632	PLN02506	PLN02506
Q#45 - >WBGene00015778	multi-dom	278580	1	140	2.88878e-28	105.076	pfam00155	Aminotran_1_2
Q#45 - >WBGene00015778	multi-dom	278580	1	140	2.88878e-28	105.076	pfam00155	Aminotran_1_2
Q#46 - >WBGene00015778	multi-dom	278580	1	140	2.88878e-28	105.076	pfam00155	Aminotran_1_2
Q#46 - >WBGene00015778	multi-dom	278580	1	140	2.88878e-28	105.076	pfam00155	Aminotran_1_2
Q#54 - >WBGene00008021	multi-dom	278431	1	91	0.00433873	33.0496	pfam00001	7tm_1
Q#59 - >WBGene00016419	multi-dom	177683	67	103	8.41129e-07	44.2733	PLN00052	PLN00052
Q#61 - >WBGene00006610	multi-dom	224541	2	90	1.63455e-15	68.6149	COG1626	TreA
Q#68 - >WBGene00019672	multi-dom	227568	22	94	0.00121835	35.3313	COG5243	HRD1
Q#69 - >WBGene00003386	multi-dom	273305	1	157	3.18803e-37	131.374	TIGR00860	LIC
Q#76 - >WBGene00020319	multi-dom	278431	22	129	8.55685e-07	44.9908	pfam00001	7tm_1
Q#76 - >WBGene00020319	multi-dom	291060	50	107	0.00278971	34.8969	pfam14362	DUF4407
Q#77 - >WBGene00004007	multi-dom	224047	159	384	1.2944e-47	161.655	COG1122	EcfA2
Q#77 - >WBGene00004007	multi-dom	224055	11	397	2.50878e-124	370.221	COG1132	MdlB
Q#77 - >WBGene00004007	multi-dom	131259	2	396	7.45565e-111	335.902	TIGR02204	MsbA_rel
Q#77 - >WBGene00004007	multi-dom	273363	11	393	4.31379e-109	335.539	TIGR00958	3a01208
Q#77 - >WBGene00004007	multi-dom	225183	1	396	4.29807e-107	329.959	COG2274	SunT
Q#77 - >WBGene00004007	multi-dom	184214	133	403	5.49267e-104	318.444	PRK13657	PRK13657
Q#77 - >WBGene00004007	multi-dom	131258	14	400	2.35304e-101	311.266	TIGR02203	MsbA_lipidA
Q#77 - >WBGene00004007	multi-dom	183016	150	396	6.45876e-97	300.012	PRK11176	PRK11176
Q#77 - >WBGene00004007	multi-dom	227590	157	389	9.95786e-91	281.553	COG5265	ATM1
Q#77 - >WBGene00004007	multi-dom	273831	143	396	1.09919e-86	276.623	TIGR01846	type_I_sec_HlyB
Q#77 - >WBGene00004007	multi-dom	227321	127	400	2.15505e-81	259.116	COG4988	CydD
Q#77 - >WBGene00004007	multi-dom	227320	79	392	9.24695e-77	247.628	COG4987	CydC
Q#77 - >WBGene00004007	multi-dom	274788	153	394	8.61952e-74	242.927	TIGR03796	NHLM_micro_ABC1
Q#77 - >WBGene00004007	multi-dom	274323	124	366	1.55746e-72	235.259	TIGR02857	CydD
Q#77 - >WBGene00004007	multi-dom	274550	157	383	1.8807e-71	236.301	TIGR03375	type_I_sec_LssB
Q#77 - >WBGene00004007	multi-dom	130260	76	403	1.41181e-70	231.702	TIGR01192	chvA
Q#77 - >WBGene00004007	multi-dom	236865	157	392	1.77255e-69	228.556	PRK11160	PRK11160
Q#77 - >WBGene00004007	multi-dom	236870	173	392	9.48453e-69	226.65	PRK11174	PRK11174
Q#77 - >WBGene00004007	multi-dom	240339	18	365	1.12023e-67	232.227	PTZ00265	PTZ00265
Q#77 - >WBGene00004007	multi-dom	182732	165	414	7.51531e-66	218.814	PRK10789	PRK10789
Q#77 - >WBGene00004007	multi-dom	274789	157	396	6.90741e-64	215.976	TIGR03797	NHLM_micro_ABC2
Q#77 - >WBGene00004007	multi-dom	240339	82	394	1.14777e-62	217.589	PTZ00265	PTZ00265
Q#77 - >WBGene00004007	multi-dom	182733	121	412	1.95743e-61	207.648	PRK10790	PRK10790
Q#77 - >WBGene00004007	multi-dom	274331	98	356	6.66153e-58	196.813	TIGR02868	CydC
Q#77 - >WBGene00004007	multi-dom	130261	157	395	7.53985e-54	189.18	TIGR01193	bacteriocin_ABC
Q#77 - >WBGene00004007	multi-dom	200134	98	382	1.24086e-53	185.629	TIGR01842	type_I_sec_PrtD
Q#77 - >WBGene00004007	multi-dom	226969	99	384	3.0414e-51	179.78	COG4618	ArpD
Q#77 - >WBGene00004007	multi-dom	224054	159	416	7.07297e-48	164.017	COG1131	CcmA
Q#77 - >WBGene00004007	multi-dom	224051	159	382	6.28056e-47	159.981	COG1126	GlnQ
Q#77 - >WBGene00004007	multi-dom	215595	157	416	7.31714e-46	168.378	PLN03130	PLN03130
Q#77 - >WBGene00004007	multi-dom	188098	156	394	1.68844e-44	164.734	TIGR00957	MRP_assoc_pro
Q#77 - >WBGene00004007	multi-dom	215640	157	395	4.19122e-44	163.223	PLN03232	PLN03232
Q#77 - >WBGene00004007	multi-dom	275313	159	386	1.65387e-43	151.814	TIGR04520	ECF_ATPase_1
Q#77 - >WBGene00004007	multi-dom	224058	159	382	6.08628e-43	152.403	COG1135	AbcC
Q#77 - >WBGene00004007	multi-dom	224041	159	371	5.38285e-41	144.622	COG1116	TauB
Q#77 - >WBGene00004007	multi-dom	224045	159	384	1.19195e-40	143.858	COG1120	FepC
Q#77 - >WBGene00004007	multi-dom	237452	161	384	1.34231e-40	143.978	PRK13632	cbiO
Q#77 - >WBGene00004007	multi-dom	224050	159	384	2.49003e-40	144.362	COG1125	OpuBA
Q#77 - >WBGene00004007	multi-dom	226359	159	382	2.37273e-39	142.784	COG3839	MalK
Q#77 - >WBGene00004007	multi-dom	224059	159	375	1.75627e-38	137.255	COG1136	LolD
Q#77 - >WBGene00004007	multi-dom	224048	136	382	2.17792e-38	143.871	COG1123	GsiA
Q#77 - >WBGene00004007	multi-dom	224049	159	384	2.74628e-38	137.396	COG1124	DppF
Q#77 - >WBGene00004007	multi-dom	226361	159	382	7.5094e-37	136.256	COG3842	PotA
Q#77 - >WBGene00004007	multi-dom	275314	159	382	1.92829e-36	133.346	TIGR04521	ECF_ATPase_2
Q#77 - >WBGene00004007	multi-dom	224042	158	382	3.26389e-36	131.894	COG1117	PstB
Q#77 - >WBGene00004007	multi-dom	226967	162	382	1.62319e-34	127.713	COG4608	AppF
Q#77 - >WBGene00004007	multi-dom	184195	162	388	1.72194e-34	128.209	PRK13635	cbiO
Q#77 - >WBGene00004007	multi-dom	273372	158	384	1.94647e-34	127.026	TIGR00972	3a0107s01c2
Q#77 - >WBGene00004007	multi-dom	224048	162	384	4.43842e-34	131.929	COG1123	GsiA
Q#77 - >WBGene00004007	multi-dom	226970	174	366	1.03262e-33	124.202	COG4619	FetA
Q#77 - >WBGene00004007	multi-dom	224046	159	373	1.09194e-33	125.034	COG1121	ZnuC
Q#77 - >WBGene00004007	multi-dom	237457	162	403	1.97917e-33	125.233	PRK13647	cbiO
Q#77 - >WBGene00004007	multi-dom	237648	158	377	8.44094e-33	122.61	PRK14250	PRK14250
Q#77 - >WBGene00004007	multi-dom	172733	158	382	8.73215e-33	122.82	PRK14245	PRK14245
Q#77 - >WBGene00004007	multi-dom	224052	158	382	1.50755e-32	122.316	COG1127	MlaF
Q#77 - >WBGene00004007	multi-dom	224053	175	408	1.74214e-32	126.857	COG1129	MglA
Q#77 - >WBGene00004007	multi-dom	215595	152	414	1.76224e-32	129.087	PLN03130	PLN03130
Q#77 - >WBGene00004007	multi-dom	184586	157	382	2.02567e-32	121.724	PRK14240	PRK14240
Q#77 - >WBGene00004007	multi-dom	236863	159	377	2.24297e-32	123.758	PRK11153	metN
Q#77 - >WBGene00004007	multi-dom	237651	163	382	2.42772e-32	121.596	PRK14266	PRK14266
Q#77 - >WBGene00004007	multi-dom	226643	177	384	3.13738e-32	124.414	COG4175	ProV
Q#77 - >WBGene00004007	multi-dom	224043	159	381	6.49533e-32	122.843	COG1118	CysA
Q#77 - >WBGene00004007	multi-dom	225438	159	381	7.26434e-31	116.546	COG2884	FtsE
Q#77 - >WBGene00004007	multi-dom	132050	159	382	7.79749e-31	117.623	TIGR03005	ectoine_ehuA
Q#77 - >WBGene00004007	multi-dom	181906	159	384	2.19867e-30	115.961	PRK09493	glnQ
Q#77 - >WBGene00004007	multi-dom	188098	141	408	2.56899e-30	122.747	TIGR00957	MRP_assoc_pro
Q#77 - >WBGene00004007	multi-dom	274822	162	382	2.98602e-30	115.467	TIGR03864	PQQ_ABC_ATP
Q#77 - >WBGene00004007	multi-dom	184200	159	384	3.05399e-30	116.823	PRK13640	cbiO
Q#77 - >WBGene00004007	multi-dom	130041	176	382	3.80641e-30	115.282	TIGR00968	3a0106s01
Q#77 - >WBGene00004007	multi-dom	188353	172	367	3.819e-30	114.25	TIGR03608	L_ocin_972_ABC
Q#77 - >WBGene00004007	multi-dom	223521	162	382	4.31912e-30	116.905	COG0444	DppD
Q#77 - >WBGene00004007	multi-dom	172732	175	382	9.07999e-30	114.542	PRK14244	PRK14244
Q#77 - >WBGene00004007	multi-dom	172750	173	383	1.09515e-29	114.249	PRK14262	PRK14262
Q#77 - >WBGene00004007	multi-dom	226164	159	382	1.6559e-29	113.887	COG3638	PhnC
Q#77 - >WBGene00004007	multi-dom	226905	160	415	2.0887e-29	113.697	COG4525	TauB
Q#77 - >WBGene00004007	multi-dom	130254	175	384	2.31378e-29	116.105	TIGR01186	proV
Q#77 - >WBGene00004007	multi-dom	240327	157	383	3.05904e-29	119.498	PTZ00243	PTZ00243
Q#77 - >WBGene00004007	multi-dom	172743	149	375	3.08939e-29	113.145	PRK14255	PRK14255
Q#77 - >WBGene00004007	multi-dom	226360	180	384	3.83461e-29	112.06	COG3840	ThiQ
Q#77 - >WBGene00004007	multi-dom	131368	161	382	4.26697e-29	112.392	TIGR02315	ABC_phnC
Q#77 - >WBGene00004007	multi-dom	106587	159	384	5.02255e-29	113.158	PRK13644	cbiO
Q#77 - >WBGene00004007	multi-dom	131721	159	360	5.2727e-29	111.186	TIGR02673	FtsE
Q#77 - >WBGene00004007	multi-dom	237455	162	384	5.34719e-29	113.219	PRK13637	cbiO
Q#77 - >WBGene00004007	multi-dom	215640	159	411	6.127e-29	118.54	PLN03232	PLN03232
Q#77 - >WBGene00004007	multi-dom	237454	159	416	2.00259e-28	111.65	PRK13634	cbiO
Q#77 - >WBGene00004007	multi-dom	183063	176	382	2.25377e-28	110.61	PRK11264	PRK11264
Q#77 - >WBGene00004007	multi-dom	182331	162	366	2.42236e-28	109.804	PRK10247	PRK10247
Q#77 - >WBGene00004007	multi-dom	273530	95	384	3.17365e-28	116.163	TIGR01271	CFTR_protein
Q#77 - >WBGene00004007	multi-dom	184205	158	415	5.05728e-28	110.64	PRK13646	cbiO
Q#77 - >WBGene00004007	multi-dom	184209	159	414	9.26623e-28	109.821	PRK13650	cbiO
Q#77 - >WBGene00004007	multi-dom	184585	168	382	1.14514e-27	108.71	PRK14239	PRK14239
Q#77 - >WBGene00004007	multi-dom	172739	159	382	1.52321e-27	108.58	PRK14251	PRK14251
Q#77 - >WBGene00004007	multi-dom	236523	176	385	2.95582e-27	110.422	PRK09452	potA
Q#77 - >WBGene00004007	multi-dom	182692	158	382	4.53824e-27	107.404	PRK10744	pstB
Q#77 - >WBGene00004007	multi-dom	172760	173	382	5.03234e-27	107.021	PRK14272	PRK14272
Q#77 - >WBGene00004007	multi-dom	172756	158	382	5.98999e-27	107.014	PRK14268	PRK14268
Q#77 - >WBGene00004007	multi-dom	184594	158	382	6.36072e-27	107.998	PRK14264	PRK14264
Q#77 - >WBGene00004007	multi-dom	184207	159	386	7.07412e-27	107.144	PRK13648	cbiO
Q#77 - >WBGene00004007	multi-dom	274496	176	382	7.52997e-27	108.971	TIGR03265	PhnT2
Q#77 - >WBGene00004007	multi-dom	130344	181	373	9.58617e-27	105.328	TIGR01277	thiQ
Q#77 - >WBGene00004007	multi-dom	131816	171	375	1.26661e-26	106.428	TIGR02769	nickel_nikE
Q#77 - >WBGene00004007	multi-dom	172757	175	382	1.66746e-26	105.494	PRK14269	PRK14269
Q#77 - >WBGene00004007	multi-dom	184597	158	382	2.081e-26	105.419	PRK14270	PRK14270
Q#77 - >WBGene00004007	multi-dom	237451	166	382	2.2403e-26	106.858	PRK13631	cbiO
Q#77 - >WBGene00004007	multi-dom	237453	159	382	2.27426e-26	105.94	PRK13633	PRK13633
Q#77 - >WBGene00004007	multi-dom	184582	158	382	5.19174e-26	104.721	PRK14236	PRK14236
Q#77 - >WBGene00004007	multi-dom	130256	173	382	5.30781e-26	105.55	TIGR01188	drrA
Q#77 - >WBGene00004007	multi-dom	226961	158	382	5.39528e-26	104.427	COG4598	HisP
Q#77 - >WBGene00004007	multi-dom	184202	162	382	6.1784e-26	104.79	PRK13642	cbiO
Q#77 - >WBGene00004007	multi-dom	274374	175	374	6.67534e-26	103.175	TIGR02982	heterocyst_DevA
Q#77 - >WBGene00004007	multi-dom	226927	159	404	9.02085e-26	103.262	COG4555	NatA
Q#77 - >WBGene00004007	multi-dom	184593	152	384	1.25329e-25	103.578	PRK14258	PRK14258
Q#77 - >WBGene00004007	multi-dom	172730	158	382	1.29377e-25	103.321	PRK14242	PRK14242
Q#77 - >WBGene00004007	multi-dom	237645	150	382	1.89212e-25	102.889	PRK14235	PRK14235
Q#77 - >WBGene00004007	multi-dom	240327	173	381	2.12563e-25	107.942	PTZ00243	PTZ00243
Q#77 - >WBGene00004007	multi-dom	162242	192	382	2.54871e-25	104.113	TIGR01187	potA
Q#77 - >WBGene00004007	multi-dom	226647	176	375	4.086e-25	101.324	COG4181	YbbA
Q#77 - >WBGene00004007	multi-dom	183056	160	407	7.27786e-25	101.315	PRK11248	tauB
Q#77 - >WBGene00004007	multi-dom	132302	157	382	7.28111e-25	103.536	TIGR03258	PhnT
Q#77 - >WBGene00004007	multi-dom	172748	153	384	8.02185e-25	101.252	PRK14260	PRK14260
Q#77 - >WBGene00004007	multi-dom	182980	162	400	8.42058e-25	100.474	PRK11124	artP
Q#77 - >WBGene00004007	multi-dom	237647	173	382	1.59507e-24	100.423	PRK14248	PRK14248
Q#77 - >WBGene00004007	multi-dom	237456	159	382	1.80413e-24	100.674	PRK13641	cbiO
Q#77 - >WBGene00004007	multi-dom	184199	163	382	1.89708e-24	100.537	PRK13639	cbiO
Q#77 - >WBGene00004007	multi-dom	163585	176	377	2.22452e-24	99.8888	TIGR03873	F420-0_ABC_ATP
Q#77 - >WBGene00004007	multi-dom	184208	159	377	2.55022e-24	100.204	PRK13649	cbiO
Q#77 - >WBGene00004007	multi-dom	226641	169	382	2.62769e-24	103.509	COG4172	YejF
Q#77 - >WBGene00004007	multi-dom	236898	175	384	3.00162e-24	100.809	PRK11308	dppF
Q#77 - >WBGene00004007	multi-dom	130234	173	353	3.3578e-24	97.4938	TIGR01166	cbiO
Q#77 - >WBGene00004007	multi-dom	172735	173	382	3.95787e-24	98.8317	PRK14247	PRK14247
Q#77 - >WBGene00004007	multi-dom	183226	180	382	4.38764e-24	101.451	PRK11607	potG
Q#77 - >WBGene00004007	multi-dom	184584	173	375	4.49803e-24	99.1581	PRK14238	PRK14238
Q#77 - >WBGene00004007	multi-dom	226635	163	400	6.83107e-24	97.983	COG4161	ArtP
Q#77 - >WBGene00004007	multi-dom	131266	162	375	9.56062e-24	97.037	TIGR02211	LolD_lipo_ex
Q#77 - >WBGene00004007	multi-dom	172745	163	377	1.10577e-23	99.4166	PRK14257	PRK14257
Q#77 - >WBGene00004007	multi-dom	182716	181	384	1.49031e-23	96.96	PRK10771	thiQ
Q#77 - >WBGene00004007	multi-dom	130252	177	371	1.80764e-23	96.7661	TIGR01184	ntrCD
Q#77 - >WBGene00004007	multi-dom	184203	159	377	3.6702e-23	97.1117	PRK13643	cbiO
Q#77 - >WBGene00004007	multi-dom	172741	158	384	3.84721e-23	96.0638	PRK14253	PRK14253
Q#77 - >WBGene00004007	multi-dom	237646	147	375	5.01831e-23	96.3265	PRK14237	PRK14237
Q#77 - >WBGene00004007	multi-dom	131367	172	382	5.43547e-23	97.6459	TIGR02314	ABC_MetN
Q#77 - >WBGene00004007	multi-dom	172749	173	389	6.18422e-23	95.6656	PRK14261	PRK14261
Q#77 - >WBGene00004007	multi-dom	131197	180	382	6.79182e-23	97.4901	TIGR02142	modC_ABC
Q#77 - >WBGene00004007	multi-dom	223562	142	389	7.14285e-23	99.2469	COG0488	Uup
Q#77 - >WBGene00004007	multi-dom	182778	175	382	7.24692e-23	97.4618	PRK10851	PRK10851
Q#77 - >WBGene00004007	multi-dom	223487	160	384	8.07379e-23	94.8437	COG0410	LivF
Q#77 - >WBGene00004007	multi-dom	236689	162	375	8.73126e-23	95.5241	PRK10419	nikE
Q#77 - >WBGene00004007	multi-dom	273361	171	383	9.55978e-23	99.3512	TIGR00955	3a01204
Q#77 - >WBGene00004007	multi-dom	223562	160	378	1.16712e-22	98.4765	COG0488	Uup
Q#77 - >WBGene00004007	multi-dom	172747	159	368	1.296e-22	95.2495	PRK14259	PRK14259
Q#77 - >WBGene00004007	multi-dom	237649	173	378	1.89587e-22	95.2515	PRK14254	PRK14254
Q#77 - >WBGene00004007	multi-dom	172761	162	382	1.9115e-22	94.3349	PRK14273	PRK14273
Q#77 - >WBGene00004007	multi-dom	172200	168	382	2.36633e-22	94.4845	PRK13652	cbiO
Q#77 - >WBGene00004007	multi-dom	182221	181	384	4.24561e-22	95.8706	PRK10070	PRK10070
Q#77 - >WBGene00004007	multi-dom	226628	180	384	4.76638e-22	95.0998	COG4148	ModC
Q#77 - >WBGene00004007	multi-dom	182592	158	384	4.85889e-22	93.495	PRK10619	PRK10619
Q#77 - >WBGene00004007	multi-dom	172744	158	382	9.24534e-22	92.3818	PRK14256	PRK14256
Q#77 - >WBGene00004007	multi-dom	184587	180	368	1.12585e-21	92.4753	PRK14241	PRK14241
Q#77 - >WBGene00004007	multi-dom	273530	176	396	1.35499e-21	96.1328	TIGR01271	CFTR_protein
Q#77 - >WBGene00004007	multi-dom	226364	159	408	1.39874e-21	95.3043	COG3845	YufO
Q#77 - >WBGene00004007	multi-dom	226646	145	355	1.93806e-21	95.0691	COG4178	YddA
Q#77 - >WBGene00004007	multi-dom	183133	176	382	2.0824e-21	93.2454	PRK11432	fbpC
Q#77 - >WBGene00004007	multi-dom	226929	162	384	2.34849e-21	91.2625	COG4559	COG4559
Q#77 - >WBGene00004007	multi-dom	226620	157	376	2.71632e-21	90.2768	COG4136	YnjD
Q#77 - >WBGene00004007	multi-dom	182528	162	374	2.83023e-21	94.7907	PRK10535	PRK10535
Q#77 - >WBGene00004007	multi-dom	163452	172	394	2.92066e-21	90.1509	TIGR03740	galliderm_ABC
Q#77 - >WBGene00004007	multi-dom	237652	191	382	3.13142e-21	91.4924	PRK14275	PRK14275
Q#77 - >WBGene00004007	multi-dom	182893	159	382	3.78581e-21	92.7853	PRK11000	PRK11000
Q#77 - >WBGene00004007	multi-dom	224060	162	384	4.71706e-21	90.3398	COG1137	LptB
Q#77 - >WBGene00004007	multi-dom	224057	158	384	1.10388e-20	89.2119	COG1134	TagH
Q#77 - >WBGene00004007	multi-dom	226622	177	383	1.85784e-20	88.7507	COG4138	BtuD
Q#77 - >WBGene00004007	multi-dom	184590	158	382	2.09149e-20	88.5845	PRK14249	PRK14249
Q#77 - >WBGene00004007	multi-dom	226641	176	382	2.16716e-20	91.9526	COG4172	YejF
Q#77 - >WBGene00004007	multi-dom	237422	162	381	2.24392e-20	88.6751	PRK13548	hmuV
Q#77 - >WBGene00004007	multi-dom	184210	173	384	2.83873e-20	89.375	PRK13651	PRK13651
Q#77 - >WBGene00004007	multi-dom	184204	157	382	3.07942e-20	88.9114	PRK13645	cbiO
Q#77 - >WBGene00004007	multi-dom	172751	181	382	3.34007e-20	88.1468	PRK14263	PRK14263
Q#77 - >WBGene00004007	multi-dom	237420	159	365	4.91156e-20	88.709	PRK13537	PRK13537
Q#77 - >WBGene00004007	multi-dom	183055	159	373	5.8597e-20	87.4255	PRK11247	ssuB
Q#77 - >WBGene00004007	multi-dom	184596	176	382	6.71549e-20	87.2049	PRK14267	PRK14267
Q#77 - >WBGene00004007	multi-dom	184196	162	382	1.16729e-19	87.2106	PRK13636	cbiO
Q#77 - >WBGene00004007	multi-dom	184198	166	382	1.4014e-19	86.5998	PRK13638	cbiO
Q#77 - >WBGene00004007	multi-dom	185037	172	382	1.89184e-19	87.4542	PRK15079	PRK15079
Q#77 - >WBGene00004007	multi-dom	237650	190	384	2.40414e-19	86.2165	PRK14265	PRK14265
Q#77 - >WBGene00004007	multi-dom	132561	173	384	2.51422e-19	86.3659	TIGR03522	GldA_ABC_ATP
Q#77 - >WBGene00004007	multi-dom	274567	162	382	3.33431e-19	84.499	TIGR03410	urea_trans_UrtE
Q#77 - >WBGene00004007	multi-dom	236554	170	383	4.06233e-19	87.2042	PRK09536	btuD
Q#77 - >WBGene00004007	multi-dom	223488	175	384	4.19167e-19	84.9311	COG0411	LivG
Q#77 - >WBGene00004007	multi-dom	224026	152	356	6.66961e-19	84.6844	COG1101	PhnK
Q#77 - >WBGene00004007	multi-dom	131377	176	353	9.87135e-19	83.2092	TIGR02324	CP_lyasePhnL
Q#77 - >WBGene00004007	multi-dom	275199	162	323	1.15617e-18	83.4776	TIGR04406	LPS_export_lptB
Q#77 - >WBGene00004007	multi-dom	226963	159	384	1.19412e-18	83.5103	COG4604	CeuD
Q#77 - >WBGene00004007	multi-dom	130262	153	375	1.29243e-18	86.5497	TIGR01194	cyc_pep_trnsptr
Q#77 - >WBGene00004007	multi-dom	184588	190	394	1.3621e-18	83.6781	PRK14243	PRK14243
Q#77 - >WBGene00004007	multi-dom	172734	181	382	1.36309e-18	83.558	PRK14246	PRK14246
Q#77 - >WBGene00004007	multi-dom	226952	165	416	1.37365e-18	84.743	COG4586	COG4586
Q#77 - >WBGene00004007	multi-dom	172740	158	377	1.96781e-18	83.1367	PRK14252	PRK14252
Q#77 - >WBGene00004007	multi-dom	183044	175	402	2.99616e-18	82.3693	PRK11231	fecE
Q#77 - >WBGene00004007	multi-dom	182829	159	359	4.06656e-18	81.4595	PRK10908	PRK10908
Q#77 - >WBGene00004007	multi-dom	182182	170	384	4.41193e-18	81.9829	PRK09984	PRK09984
Q#77 - >WBGene00004007	multi-dom	226968	119	375	4.88704e-18	84.8532	COG4615	PvdE
Q#77 - >WBGene00004007	multi-dom	237419	176	380	7.87493e-18	82.5712	PRK13536	PRK13536
Q#77 - >WBGene00004007	multi-dom	237917	162	384	1.01041e-17	83.6011	PRK15134	PRK15134
Q#77 - >WBGene00004007	multi-dom	224044	143	377	1.1436e-17	80.8189	COG1119	ModF
Q#77 - >WBGene00004007	multi-dom	172762	177	378	2.06113e-17	80.3387	PRK14274	PRK14274
Q#77 - >WBGene00004007	multi-dom	131817	179	384	2.12298e-17	79.3348	TIGR02770	nickel_nikD
Q#77 - >WBGene00004007	multi-dom	132313	175	410	2.22432e-17	82.5428	TIGR03269	met_CoM_red_A2
Q#77 - >WBGene00004007	multi-dom	172759	176	382	2.77263e-17	80.1401	PRK14271	PRK14271
Q#77 - >WBGene00004007	multi-dom	130324	180	394	2.85852e-17	83.1391	TIGR01257	rim_protein
Q#77 - >WBGene00004007	multi-dom	185336	176	382	4.74406e-17	81.6358	PRK15439	PRK15439
Q#77 - >WBGene00004007	multi-dom	182561	160	384	5.76119e-17	79.0611	PRK10575	PRK10575
Q#77 - >WBGene00004007	multi-dom	182569	176	354	6.9526e-17	77.897	PRK10584	PRK10584
Q#77 - >WBGene00004007	multi-dom	130355	176	384	9.26163e-17	79.203	TIGR01288	nodI
Q#77 - >WBGene00004007	multi-dom	227118	176	362	1.0724e-16	77.466	COG4778	PhnL
Q#77 - >WBGene00004007	multi-dom	236947	158	330	1.90448e-16	78.7318	PRK11650	ugpC
Q#77 - >WBGene00004007	multi-dom	223473	162	380	1.98429e-16	77.2336	COG0396	SufC
Q#77 - >WBGene00004007	multi-dom	132313	162	383	2.45409e-16	79.4612	TIGR03269	met_CoM_red_A2
Q#77 - >WBGene00004007	multi-dom	235150	180	381	2.63526e-16	76.51	PRK03695	PRK03695
Q#77 - >WBGene00004007	multi-dom	237917	176	384	2.82457e-16	79.3639	PRK15134	PRK15134
Q#77 - >WBGene00004007	multi-dom	182336	176	383	3.78291e-16	76.5635	PRK10253	PRK10253
Q#77 - >WBGene00004007	multi-dom	236707	122	375	1.37322e-15	77.3194	PRK10522	PRK10522
Q#77 - >WBGene00004007	multi-dom	188317	178	383	1.88681e-15	75.9696	TIGR03415	ABC_choXWV_ATP
Q#77 - >WBGene00004007	multi-dom	163483	182	373	2.83047e-15	73.3463	TIGR03771	anch_rpt_ABC
Q#77 - >WBGene00004007	multi-dom	188208	178	377	2.94771e-15	73.7114	TIGR02323	CP_lyasePhnK
Q#77 - >WBGene00004007	multi-dom	182342	163	382	3.43555e-15	76.0474	PRK10261	PRK10261
Q#77 - >WBGene00004007	multi-dom	226637	162	382	3.70977e-15	73.7027	COG4167	SapF
Q#77 - >WBGene00004007	multi-dom	182342	149	377	5.09004e-15	75.6622	PRK10261	PRK10261
Q#77 - >WBGene00004007	multi-dom	183077	175	383	5.79359e-15	74.9477	PRK11288	araG
Q#77 - >WBGene00004007	multi-dom	182036	177	384	7.07242e-15	74.8209	PRK09700	PRK09700
Q#77 - >WBGene00004007	multi-dom	227019	175	384	1.09787e-14	71.9826	COG4674	COG4674
Q#77 - >WBGene00004007	multi-dom	182993	175	381	1.20706e-14	73.3699	PRK11144	modC
Q#77 - >WBGene00004007	multi-dom	226631	158	388	1.43343e-14	72.3942	COG4152	YhaQ
Q#77 - >WBGene00004007	multi-dom	226617	171	354	1.9554e-14	70.3978	COG4133	CcmA
Q#77 - >WBGene00004007	multi-dom	184134	175	365	3.53721e-14	72.6542	PRK13549	PRK13549
Q#77 - >WBGene00004007	multi-dom	215634	141	358	3.86517e-14	72.99	PLN03211	PLN03211
Q#77 - >WBGene00004007	multi-dom	236755	175	371	6.44552e-14	71.9583	PRK10762	PRK10762
Q#77 - >WBGene00004007	multi-dom	237421	170	336	1.407e-13	67.977	PRK13539	PRK13539
Q#77 - >WBGene00004007	multi-dom	183244	176	357	1.49345e-13	68.3038	PRK11629	lolD
Q#77 - >WBGene00004007	multi-dom	273362	153	371	1.64618e-13	71.2932	TIGR00956	3a01205
Q#77 - >WBGene00004007	multi-dom	184125	171	354	2.81624e-13	67.1363	PRK13538	PRK13538
Q#77 - >WBGene00004007	multi-dom	181888	178	382	7.76644e-13	67.4422	PRK09473	oppD
Q#77 - >WBGene00004007	multi-dom	183231	159	328	1.01167e-12	66.0558	PRK11614	livF
Q#77 - >WBGene00004007	multi-dom	184132	163	377	1.03339e-12	66.7739	PRK13547	hmuV
Q#77 - >WBGene00004007	multi-dom	274568	175	366	1.4841e-12	65.6558	TIGR03411	urea_trans_UrtD
Q#77 - >WBGene00004007	multi-dom	273907	173	377	2.39354e-12	64.9746	TIGR01978	sufC
Q#77 - >WBGene00004007	multi-dom	182817	172	332	4.54133e-12	64.1443	PRK10895	PRK10895
Q#77 - >WBGene00004007	multi-dom	226592	186	377	5.26e-12	64.3889	COG4107	PhnK
Q#77 - >WBGene00004007	multi-dom	131681	175	371	5.79945e-12	65.6165	TIGR02633	xylG
Q#77 - >WBGene00004007	multi-dom	225265	171	367	6.03805e-12	66.0186	COG2401	MK0520
Q#77 - >WBGene00004007	multi-dom	236688	179	382	6.57726e-12	63.9505	PRK10418	nikD
Q#77 - >WBGene00004007	multi-dom	185016	159	380	7.26699e-12	64.1336	PRK15056	PRK15056
Q#77 - >WBGene00004007	multi-dom	226364	157	381	7.85272e-12	65.2587	COG3845	YufO
Q#77 - >WBGene00004007	multi-dom	185067	166	383	9.10868e-12	63.6552	PRK15112	PRK15112
Q#77 - >WBGene00004007	multi-dom	183280	181	377	3.08156e-11	61.8656	PRK11701	phnK
Q#77 - >WBGene00004007	multi-dom	273360	151	360	3.51487e-11	63.6145	TIGR00954	3a01203
Q#77 - >WBGene00004007	multi-dom	274744	168	354	9.81767e-11	61.8749	TIGR03719	ABC_ABC_ChvD
Q#77 - >WBGene00004007	multi-dom	236992	168	335	1.27282e-10	61.6731	PRK11819	PRK11819
Q#77 - >WBGene00004007	multi-dom	182906	175	382	1.32232e-10	60.9109	PRK11022	dppD
Q#77 - >WBGene00004007	multi-dom	184037	162	369	1.57912e-10	61.363	PRK13409	PRK13409
Q#77 - >WBGene00004007	multi-dom	224053	174	385	1.65122e-10	61.373	COG1129	MglA
Q#77 - >WBGene00004007	multi-dom	224166	175	369	3.77329e-10	60.3888	COG1245	Rli1
Q#77 - >WBGene00004007	multi-dom	181939	159	356	3.78122e-10	58.5867	PRK09544	znuC
Q#77 - >WBGene00004007	multi-dom	214640	186	371	5.87985e-10	56.2277	smart00382	AAA
Q#77 - >WBGene00004007	multi-dom	181965	172	379	9.20982e-10	57.4935	PRK09580	sufC
Q#77 - >WBGene00004007	multi-dom	182880	175	371	1.50788e-09	58.2022	PRK10982	PRK10982
Q#77 - >WBGene00004007	multi-dom	236861	182	380	1.66128e-09	58.4233	PRK11147	PRK11147
Q#77 - >WBGene00004007	multi-dom	183080	178	384	2.16747e-09	56.5369	PRK11300	livG
Q#77 - >WBGene00004007	multi-dom	237894	129	381	2.25534e-09	57.5942	PRK15064	PRK15064
Q#77 - >WBGene00004007	multi-dom	184129	170	329	5.1566e-09	54.8548	PRK13543	PRK13543
Q#77 - >WBGene00004007	multi-dom	274744	175	381	7.76178e-09	56.0969	TIGR03719	ABC_ABC_ChvD
Q#77 - >WBGene00004007	multi-dom	236997	170	354	8.55055e-09	54.771	PRK11831	PRK11831
Q#77 - >WBGene00004007	multi-dom	226639	175	383	1.61609e-08	54.4643	COG4170	SapD
Q#77 - >WBGene00004007	multi-dom	215599	159	371	1.84276e-08	55.2373	PLN03140	PLN03140
Q#77 - >WBGene00004007	multi-dom	214372	172	380	8.18976e-08	51.5662	CHL00131	ycf16
Q#77 - >WBGene00004007	multi-dom	183077	181	381	1.71335e-07	51.8358	PRK11288	araG
Q#77 - >WBGene00004007	multi-dom	236755	278	329	1.94972e-07	51.5428	PRK10762	PRK10762
Q#77 - >WBGene00004007	multi-dom	236729	159	379	4.98825e-07	50.5537	PRK10636	PRK10636
Q#77 - >WBGene00004007	multi-dom	236992	175	329	6.40823e-07	50.1171	PRK11819	PRK11819
Q#77 - >WBGene00004007	multi-dom	236861	157	329	8.81224e-07	49.5638	PRK11147	PRK11147
Q#77 - >WBGene00004007	multi-dom	182880	282	389	1.0496e-06	49.3426	PRK10982	PRK10982
Q#77 - >WBGene00004007	multi-dom	185336	180	373	1.54879e-06	48.8938	PRK15439	PRK15439
Q#77 - >WBGene00004007	multi-dom	184130	145	415	1.63792e-06	48.7332	PRK13545	tagH
Q#77 - >WBGene00004007	multi-dom	224166	178	359	1.95773e-06	48.4476	COG1245	Rli1
Q#77 - >WBGene00004007	multi-dom	185049	297	384	1.99443e-06	47.8749	PRK15093	PRK15093
Q#77 - >WBGene00004007	multi-dom	184037	297	356	3.49207e-06	47.881	PRK13409	PRK13409
Q#77 - >WBGene00004007	multi-dom	215558	124	337	3.8896e-06	47.5472	PLN03073	PLN03073
Q#77 - >WBGene00004007	multi-dom	184131	177	383	4.14507e-06	46.7327	PRK13546	PRK13546
Q#77 - >WBGene00004007	multi-dom	236729	173	340	4.4084e-06	47.4722	PRK10636	PRK10636
Q#77 - >WBGene00004007	multi-dom	237894	192	354	4.4956e-06	47.1938	PRK15064	PRK15064
Q#77 - >WBGene00004007	multi-dom	273184	276	382	5.01748e-06	47.315	TIGR00630	uvra
Q#77 - >WBGene00004007	multi-dom	182036	297	375	6.88946e-06	46.7014	PRK09700	PRK09700
Q#77 - >WBGene00004007	multi-dom	182852	175	363	6.34577e-05	43.465	PRK10938	PRK10938
Q#77 - >WBGene00004007	multi-dom	234806	279	366	8.49107e-05	43.664	PRK00635	PRK00635
Q#77 - >WBGene00004007	multi-dom	184134	297	329	0.000122619	42.6087	PRK13549	PRK13549
Q#77 - >WBGene00004007	multi-dom	131681	298	359	0.000128177	42.5045	TIGR02633	xylG
Q#77 - >WBGene00004007	multi-dom	273362	287	330	0.000178513	42.4032	TIGR00956	3a01205
Q#77 - >WBGene00004007	multi-dom	215558	297	354	0.000210731	42.1544	PLN03073	PLN03073
Q#77 - >WBGene00004007	multi-dom	130324	180	356	0.000247397	42.3079	TIGR01257	rim_protein
Q#77 - >WBGene00004007	multi-dom	224117	255	366	0.000294225	41.6236	COG1196	Smc
Q#77 - >WBGene00004007	multi-dom	280601	297	373	0.00146765	39.568	pfam02463	SMC_N
Q#77 - >WBGene00004007	multi-dom	100796	283	363	0.00163899	39.4996	PRK01156	PRK01156
Q#77 - >WBGene00004007	multi-dom	223256	275	366	0.00337338	38.3337	COG0178	UvrA
Q#77 - >WBGene00004007	multi-dom	182852	297	359	0.00858449	36.9166	PRK10938	PRK10938
Q#80 - >WBGene00016903	multi-dom	227510	11	50	3.89963e-10	51.1102	COG5183	SSM4
Q#84 - >WBGene00009835	multi-dom	280073	130	242	9.38932e-09	51.4289	pfam01827	FTH
Q#85 - >WBGene00017405	multi-dom	197585	114	172	7.03289e-17	70.7976	smart00225	BTB
Q#95 - >WBGene00022479	multi-dom	280073	102	213	3.00943e-29	104.972	pfam01827	FTH
Q#106 - >WBGene00022108	multi-dom	214567	4	90	1.81677e-05	40.591	smart00220	S_TKc
Q#106 - >WBGene00022108	multi-dom	278497	4	54	0.00109369	35.2628	pfam00069	Pkinase
Q#106 - >WBGene00022108	multi-dom	223589	3	85	0.00214753	34.7176	COG0515	SPS1
Q#107 - >WBGene00011381	multi-dom	278431	2	21	0.00502497	31.894	pfam00001	7tm_1
Q#1 - >WBGene00022680	multi-dom	236766	84	227	2.14749e-05	43.4897	PRK10811	rne
Q#1 - >WBGene00022680	multi-dom	236669	89	227	0.000109183	41.6091	PRK10263	PRK10263
Q#1 - >WBGene00022680	multi-dom	236138	92	213	0.000111264	41.3898	PRK07994	PRK07994
Q#1 - >WBGene00022680	multi-dom	235124	93	225	0.000132827	40.789	PRK03427	PRK03427
Q#1 - >WBGene00022680	multi-dom	236766	59	228	0.000140839	41.1785	PRK10811	rne
Q#1 - >WBGene00022680	multi-dom	223021	100	216	0.000215154	40.6921	PHA03247	PHA03247
Q#1 - >WBGene00022680	multi-dom	236766	49	216	0.000242486	40.4081	PRK10811	rne
Q#1 - >WBGene00022680	multi-dom	236138	92	228	0.000492659	39.4638	PRK07994	PRK07994
Q#1 - >WBGene00022680	multi-dom	236669	15	193	0.000944467	38.5275	PRK10263	PRK10263
Q#1 - >WBGene00022680	multi-dom	237865	138	228	0.001273	38.1568	PRK14951	PRK14951
Q#1 - >WBGene00022680	multi-dom	236669	24	184	0.00197392	37.7571	PRK10263	PRK10263
Q#1 - >WBGene00022680	multi-dom	237865	90	187	0.00233014	37.3864	PRK14951	PRK14951
Q#1 - >WBGene00022680	multi-dom	237865	92	215	0.00239402	37.3864	PRK14951	PRK14951
Q#1 - >WBGene00022680	multi-dom	236138	103	227	0.00291988	36.7674	PRK07994	PRK07994
Q#1 - >WBGene00022680	multi-dom	236669	138	215	0.00353681	36.9867	PRK10263	PRK10263
Q#1 - >WBGene00022680	multi-dom	286811	106	219	0.00556025	36.1039	pfam09770	PAT1
Q#1 - >WBGene00022680	multi-dom	275319	80	181	0.00775873	35.7645	TIGR04526	predic_Ig_block
Q#1 - >WBGene00022680	multi-dom	235124	56	194	0.00844798	35.3962	PRK03427	PRK03427
Q#1 - >WBGene00022680	multi-dom	237865	106	227	0.00874845	35.4604	PRK14951	PRK14951
Q#1 - >WBGene00022680	multi-dom	130689	104	210	0.00953876	35.1678	TIGR01628	PABP-1234
Q#4 - >WBGene00016207	multi-dom	280264	5	113	1.39778e-25	98.2256	pfam02057	Glyco_hydro_59
Q#12 - >WBGene00002224	multi-dom	214526	1	69	1.53227e-34	118.058	smart00129	KISc
Q#12 - >WBGene00002224	multi-dom	278646	1	69	4.3604e-24	90.3186	pfam00225	Kinesin
Q#12 - >WBGene00002224	multi-dom	227392	1	69	1.18111e-22	87.4868	COG5059	KIP1
Q#12 - >WBGene00002224	multi-dom	215621	1	39	1.63444e-10	53.4001	PLN03188	PLN03188
Q#12 - >WBGene00002224	multi-dom	223630	12	54	2.10385e-05	38.7262	COG0556	UvrB
Q#12 - >WBGene00002224	multi-dom	235395	12	37	3.07431e-05	38.1049	PRK05298	PRK05298
Q#12 - >WBGene00002224	multi-dom	273185	12	54	7.16265e-05	37.2753	TIGR00631	uvrb
Q#15 - >WBGene00021639	multi-dom	214567	1	149	6.68128e-12	60.2362	smart00220	S_TKc
Q#15 - >WBGene00021639	multi-dom	223589	1	158	1.16622e-10	57.4444	COG0515	SPS1
Q#15 - >WBGene00021639	multi-dom	278497	1	78	3.78377e-09	52.5968	pfam00069	Pkinase
Q#15 - >WBGene00021639	multi-dom	215638	35	77	3.88149e-05	41.3157	PLN03225	PLN03225
Q#15 - >WBGene00021639	multi-dom	240233	35	97	4.56052e-05	40.8997	PTZ00024	PTZ00024
Q#15 - >WBGene00021639	multi-dom	274846	35	108	6.85191e-05	40.5983	TIGR03903	TOMM_kin_cyc
Q#15 - >WBGene00021639	multi-dom	178763	35	77	0.000167771	39.2838	PLN03224	PLN03224
Q#15 - >WBGene00021639	multi-dom	215036	30	78	0.000970503	37.1106	PLN00034	PLN00034
Q#15 - >WBGene00021639	multi-dom	214568	37	101	0.00187805	35.9874	smart00221	STYKc
Q#15 - >WBGene00021639	multi-dom	279908	43	78	0.00282188	35.5656	pfam01636	APH
Q#15 - >WBGene00021639	multi-dom	236586	40	78	0.00419639	35.2493	PRK09605	PRK09605
Q#15 - >WBGene00021639	multi-dom	197581	37	101	0.00702295	34.4288	smart00219	TyrKc
Q#22 - >WBGene00004219	multi-dom	280598	37	132	0.00324244	35.0261	pfam02460	Patched
Q#33 - >WBGene00021604	multi-dom	240271	1	204	1.57051e-39	145.574	PTZ00108	PTZ00108
Q#33 - >WBGene00021604	multi-dom	215593	1	198	4.04194e-33	126.747	PLN03128	PLN03128
Q#33 - >WBGene00021604	multi-dom	215641	1	227	1.01481e-31	123.049	PLN03237	PLN03237
Q#33 - >WBGene00021604	multi-dom	214660	1	188	2.37219e-25	103.029	smart00434	TOP4c
Q#33 - >WBGene00021604	multi-dom	278922	1	191	3.87881e-15	73.3408	pfam00521	DNA_topoisoIV
Q#33 - >WBGene00021604	multi-dom	222896	147	194	0.00216183	37.7288	PHA02592	52
Q#35 - >WBGene00206522	multi-dom	278850	34	112	0.00448691	33.8816	pfam00443	UCH
Q#38 - >WBGene00011688	multi-dom	225180	14	193	3.55822e-14	68.4509	COG2271	UhpC
Q#38 - >WBGene00011688	multi-dom	273319	13	189	9.41438e-09	52.7633	TIGR00881	2A0104
Q#38 - >WBGene00011688	multi-dom	129795	14	193	4.99135e-07	47.5301	TIGR00712	glpT
Q#38 - >WBGene00011688	multi-dom	284993	27	195	1.69628e-06	45.8698	pfam07690	MFS_1
Q#38 - >WBGene00011688	multi-dom	236564	27	108	7.53865e-06	44.2677	PRK09556	uhpT
Q#38 - >WBGene00011688	multi-dom	278511	30	114	1.38396e-05	43.4115	pfam00083	Sugar_tr
Q#38 - >WBGene00011688	multi-dom	284993	12	172	8.4487e-05	40.8622	pfam07690	MFS_1
Q#38 - >WBGene00011688	multi-dom	236889	28	191	0.000355663	38.9223	PRK11273	glpT
Q#38 - >WBGene00011688	multi-dom	129794	27	112	0.00043906	38.8993	TIGR00711	efflux_EmrB
Q#38 - >WBGene00011688	multi-dom	236927	24	102	0.00377738	36.0936	PRK11551	PRK11551
Q#38 - >WBGene00011688	multi-dom	179668	44	96	0.00977307	34.6734	PRK03893	PRK03893
Q#38 - >WBGene00011688	multi-dom	183266	27	103	0.00999089	34.6859	PRK11663	PRK11663
Q#45 - >WBGene00017185	multi-dom	291939	64	105	0.00394699	34.0412	pfam15293	NUFIP2
Q#56 - >WBGene00020583	multi-dom	129972	11	56	3.39208e-05	38.956	TIGR00894	2A0114euk
Q#56 - >WBGene00020583	multi-dom	273326	11	81	0.00328287	33.079	TIGR00893	2A0114
Q#71 - >WBGene00010128	multi-dom	178025	17	73	0.00534957	32.1353	PLN02403	PLN02403
Q#75 - >WBGene00016421	multi-dom	214567	1	118	1.27267e-26	97.9857	smart00220	S_TKc
Q#75 - >WBGene00016421	multi-dom	278497	1	120	6.85307e-22	85.724	pfam00069	Pkinase
Q#75 - >WBGene00016421	multi-dom	223589	1	119	9.07097e-15	67.8448	COG0515	SPS1
Q#75 - >WBGene00016421	multi-dom	173333	1	122	4.3771e-11	57.3527	PTZ00036	PTZ00036
Q#75 - >WBGene00016421	multi-dom	214568	1	118	9.79865e-10	52.9362	smart00221	STYKc
Q#75 - >WBGene00016421	multi-dom	197581	2	118	1.15757e-09	52.5332	smart00219	TyrKc
Q#75 - >WBGene00016421	multi-dom	215036	3	116	1.60202e-08	49.8222	PLN00034	PLN00034
Q#75 - >WBGene00016421	multi-dom	285015	1	110	8.99837e-08	47.4929	pfam07714	Pkinase_Tyr
Q#75 - >WBGene00016421	multi-dom	165473	34	120	9.24842e-08	47.5311	PHA03207	PHA03207
Q#75 - >WBGene00016421	multi-dom	140289	1	116	5.15881e-07	45.579	PTZ00263	PTZ00263
Q#75 - >WBGene00016421	multi-dom	177649	1	116	7.9143e-07	44.8088	PLN00009	PLN00009
Q#75 - >WBGene00016421	multi-dom	165478	1	119	6.0846e-06	42.2894	PHA03212	PHA03212
Q#75 - >WBGene00016421	multi-dom	177557	33	116	9.36059e-06	41.7853	PHA03209	PHA03209
Q#75 - >WBGene00016421	multi-dom	215638	90	121	2.25065e-05	40.9305	PLN03225	PLN03225
Q#75 - >WBGene00016421	multi-dom	223069	41	118	0.000100505	38.6839	PHA03390	pk1
Q#75 - >WBGene00016421	multi-dom	173502	2	118	0.000117756	38.95	PTZ00266	PTZ00266
Q#75 - >WBGene00016421	multi-dom	223009	34	116	0.00033329	37.5649	PHA03211	PHA03211
Q#75 - >WBGene00016421	multi-dom	226699	65	118	0.000944837	36.1337	COG4248	YegI
Q#75 - >WBGene00016421	multi-dom	178763	78	122	0.00233515	35.0466	PLN03224	PLN03224
Q#93 - >WBGene00011647	multi-dom	274008	21	210	5.94771e-06	45.0475	TIGR02168	SMC_prok_B
Q#93 - >WBGene00011647	multi-dom	274008	2	181	8.35932e-06	44.6623	TIGR02168	SMC_prok_B
Q#93 - >WBGene00011647	multi-dom	224117	21	180	1.08726e-05	44.32	COG1196	Smc
Q#93 - >WBGene00011647	multi-dom	225288	34	142	3.61554e-05	42.384	COG2433	COG2433
Q#93 - >WBGene00011647	multi-dom	285171	19	179	4.36846e-05	42.1278	pfam07888	CALCOCO1
Q#93 - >WBGene00011647	multi-dom	225288	82	177	5.26625e-05	41.9988	COG2433	COG2433
Q#93 - >WBGene00011647	multi-dom	224117	19	180	5.51055e-05	42.0088	COG1196	Smc
Q#93 - >WBGene00011647	multi-dom	224117	19	186	0.000110385	41.2384	COG1196	Smc
Q#93 - >WBGene00011647	multi-dom	224117	17	168	0.00011242	41.2384	COG1196	Smc
Q#93 - >WBGene00011647	multi-dom	274009	21	180	0.000115982	41.2067	TIGR02169	SMC_prok_A
Q#93 - >WBGene00011647	multi-dom	224117	56	185	0.00029289	40.0828	COG1196	Smc
Q#93 - >WBGene00011647	multi-dom	274008	16	159	0.000330967	39.6547	TIGR02168	SMC_prok_B
Q#93 - >WBGene00011647	multi-dom	274009	14	177	0.000427027	39.2807	TIGR02169	SMC_prok_A
Q#93 - >WBGene00011647	multi-dom	274008	20	181	0.000608789	38.8843	TIGR02168	SMC_prok_B
Q#93 - >WBGene00011647	multi-dom	274009	12	179	0.000736769	38.5103	TIGR02169	SMC_prok_A
Q#93 - >WBGene00011647	multi-dom	274009	10	186	0.000764028	38.5103	TIGR02169	SMC_prok_A
Q#93 - >WBGene00011647	multi-dom	188306	105	180	0.000850425	38.3682	TIGR03319	RNase_Y
Q#93 - >WBGene00011647	multi-dom	288943	21	170	0.00129145	37.7595	pfam12128	DUF3584
Q#93 - >WBGene00011647	multi-dom	185101	33	144	0.00146168	37.706	PRK15179	PRK15179
Q#93 - >WBGene00011647	multi-dom	274008	18	179	0.00166694	37.7287	TIGR02168	SMC_prok_B
Q#93 - >WBGene00011647	multi-dom	179385	21	179	0.00176871	37.327	PRK02224	PRK02224
Q#93 - >WBGene00011647	multi-dom	274009	34	176	0.00189237	37.3547	TIGR02169	SMC_prok_A
Q#93 - >WBGene00011647	multi-dom	226809	17	185	0.00191685	37.3118	COG4372	COG4372
Q#93 - >WBGene00011647	multi-dom	224117	21	209	0.00238522	37.0012	COG1196	Smc
Q#93 - >WBGene00011647	multi-dom	235175	22	177	0.00343227	36.5804	PRK03918	PRK03918
Q#93 - >WBGene00011647	multi-dom	179385	21	180	0.00385443	36.5566	PRK02224	PRK02224
Q#93 - >WBGene00011647	multi-dom	275056	71	177	0.00446932	35.3689	TIGR04211	SH3_and_anchor
Q#93 - >WBGene00011647	multi-dom	274008	21	180	0.00463329	36.1879	TIGR02168	SMC_prok_B
Q#93 - >WBGene00011647	multi-dom	224117	51	177	0.00557856	35.8456	COG1196	Smc
Q#93 - >WBGene00011647	multi-dom	274009	22	180	0.0059662	35.8139	TIGR02169	SMC_prok_A
Q#93 - >WBGene00011647	multi-dom	275316	18	176	0.00779428	35.3812	TIGR04523	Mplasa_alph_rch
Q#93 - >WBGene00011647	multi-dom	274256	21	179	0.00955578	35.1632	TIGR02680	TIGR02680
Q#105 - >WBGene00004229	multi-dom	280598	3	194	1.48051e-92	285.406	pfam02460	Patched
Q#105 - >WBGene00004229	multi-dom	273337	5	191	9.65777e-19	81.8793	TIGR00917	2A060601
Q#105 - >WBGene00004229	multi-dom	273338	16	151	1.60353e-17	78.3848	TIGR00918	2A060602
Q#105 - >WBGene00004229	multi-dom	273340	10	136	1.02122e-10	58.6952	TIGR00921	2A067
Q#105 - >WBGene00004229	multi-dom	223964	9	134	9.13597e-09	52.6911	COG1033	COG1033
Q#105 - >WBGene00004229	multi-dom	223964	6	135	3.39601e-05	42.2907	COG1033	COG1033
Q#105 - >WBGene00004229	multi-dom	273340	8	136	5.2935e-05	41.7464	TIGR00921	2A067
Q#105 - >WBGene00004229	multi-dom	273339	78	138	0.000284293	39.454	TIGR00920	2A060605
Q#105 - >WBGene00004229	multi-dom	274103	11	78	0.00227772	36.9507	TIGR02386	rpoC_TIGR
Q#111 - >WBGene00014761	multi-dom	235405	7	36	0.00373387	30.7651	PRK05320	PRK05320
Q#114 - >WBGene00020357	multi-dom	280073	112	223	5.71167e-20	81.0892	pfam01827	FTH
Q#116 - >WBGene00006622	multi-dom	214473	18	59	1.17777e-08	47.2874	smart00020	Tryp_SPc
Q#116 - >WBGene00006622	multi-dom	278516	18	61	3.66955e-05	37.4199	pfam00089	Trypsin
Q#117 - >WBGene00012947	multi-dom	215384	5	48	0.00363263	31.762	PLN02724	PLN02724
Q#124 - >WBGene00235352	multi-dom	280073	112	222	2.23893e-27	100.349	pfam01827	FTH
Q#129 - >WBGene00015783	multi-dom	130444	1	69	9.71941e-12	56.7617	TIGR01377	soxA_mon
Q#129 - >WBGene00015783	multi-dom	236887	24	59	6.30276e-05	37.1227	PRK11259	solA
Q#132 - >WBGene00012792	multi-dom	278497	18	53	4.89751e-05	37.1888	pfam00069	Pkinase
Q#132 - >WBGene00012792	multi-dom	214567	2	53	0.000167341	35.9686	smart00220	S_TKc
Q#141 - >WBGene00003976	multi-dom	273167	41	78	4.08985e-05	39.1079	TIGR00601	rad23
Q#146 - >WBGene00018856	multi-dom	274024	18	91	4.67526e-06	41.4205	TIGR02191	RNaseIII
Q#146 - >WBGene00018856	multi-dom	223644	18	92	1.90324e-05	39.927	COG0571	Rnc
Q#146 - >WBGene00018856	multi-dom	275074	25	91	9.45352e-05	38.0029	TIGR04238	seadorna_dsRNA
Q#146 - >WBGene00018856	multi-dom	234633	29	92	0.000370313	36.2424	PRK00102	rnc
Q#151 - >WBGene00006576	multi-dom	278431	20	99	1.0906e-11	57.3172	pfam00001	7tm_1
Q#159 - >WBGene00006449	multi-dom	215631	3	156	7.05947e-53	178.374	PLN03202	PLN03202
Q#162 - >WBGene00007060	multi-dom	273361	2	146	5.95201e-69	217.608	TIGR00955	3a01204
Q#162 - >WBGene00007060	multi-dom	224054	10	146	4.5272e-33	116.638	COG1131	CcmA
Q#162 - >WBGene00007060	multi-dom	273362	8	146	3.11638e-32	118.673	TIGR00956	3a01205
Q#162 - >WBGene00007060	multi-dom	215634	9	146	4.50289e-31	115.362	PLN03211	PLN03211
Q#162 - >WBGene00007060	multi-dom	215599	8	140	6.61693e-27	103.772	PLN03140	PLN03140
Q#162 - >WBGene00007060	multi-dom	188353	10	146	4.32035e-19	78.0409	TIGR03608	L_ocin_972_ABC
Q#162 - >WBGene00007060	multi-dom	130256	22	130	1.07939e-17	75.8895	TIGR01188	drrA
Q#162 - >WBGene00007060	multi-dom	273362	14	146	1.36263e-17	77.0711	TIGR00956	3a01205
Q#162 - >WBGene00007060	multi-dom	224046	22	146	8.93086e-17	73.032	COG1121	ZnuC
Q#162 - >WBGene00007060	multi-dom	224059	18	146	3.3095e-16	71.0011	COG1136	LolD
Q#162 - >WBGene00007060	multi-dom	131721	10	146	1.15447e-13	63.8066	TIGR02673	FtsE
Q#162 - >WBGene00007060	multi-dom	227321	44	133	5.94979e-12	60.7386	COG4988	CydD
Q#162 - >WBGene00007060	multi-dom	130355	73	130	7.79223e-12	59.943	TIGR01288	nodI
Q#162 - >WBGene00007060	multi-dom	237419	73	130	3.15601e-11	58.3036	PRK13536	PRK13536
Q#162 - >WBGene00007060	multi-dom	275199	8	130	4.86036e-11	57.2841	TIGR04406	LPS_export_lptB
Q#162 - >WBGene00007060	multi-dom	224047	44	130	7.558e-11	56.4955	COG1122	EcfA2
Q#162 - >WBGene00007060	multi-dom	225438	73	146	1.11891e-10	56.0694	COG2884	FtsE
Q#162 - >WBGene00007060	multi-dom	223521	74	144	1.12684e-10	56.4283	COG0444	DppD
Q#162 - >WBGene00007060	multi-dom	215599	9	146	1.14393e-10	57.1633	PLN03140	PLN03140
Q#162 - >WBGene00007060	multi-dom	224060	10	130	1.50047e-10	55.6718	COG1137	LptB
Q#162 - >WBGene00007060	multi-dom	237420	23	130	1.51004e-10	56.3522	PRK13537	PRK13537
Q#162 - >WBGene00007060	multi-dom	224048	74	130	1.89579e-10	56.0451	COG1123	GsiA
Q#162 - >WBGene00007060	multi-dom	274323	66	134	4.49539e-10	54.9852	TIGR02857	CydD
Q#162 - >WBGene00007060	multi-dom	182817	10	130	5.96413e-10	54.1291	PRK10895	PRK10895
Q#162 - >WBGene00007060	multi-dom	274331	8	132	1.54972e-09	53.5184	TIGR02868	CydC
Q#162 - >WBGene00007060	multi-dom	224045	10	132	1.61228e-09	52.9508	COG1120	FepC
Q#162 - >WBGene00007060	multi-dom	172740	34	130	2.52692e-09	52.706	PRK14252	PRK14252
Q#162 - >WBGene00007060	multi-dom	227320	7	130	3.23747e-09	52.7174	COG4987	CydC
Q#162 - >WBGene00007060	multi-dom	274374	10	132	3.86921e-09	51.558	TIGR02982	heterocyst_DevA
Q#162 - >WBGene00007060	multi-dom	130324	10	130	5.83352e-09	52.3231	TIGR01257	rim_protein
Q#162 - >WBGene00007060	multi-dom	163483	47	130	1.01298e-08	50.6196	TIGR03771	anch_rpt_ABC
Q#162 - >WBGene00007060	multi-dom	224058	34	132	1.15031e-08	51.096	COG1135	AbcC
Q#162 - >WBGene00007060	multi-dom	226164	74	131	1.2485e-08	50.7141	COG3638	PhnC
Q#162 - >WBGene00007060	multi-dom	172735	21	132	1.64854e-08	50.2966	PRK14247	PRK14247
Q#162 - >WBGene00007060	multi-dom	226647	10	133	1.65689e-08	50.0921	COG4181	YbbA
Q#162 - >WBGene00007060	multi-dom	184210	72	130	1.72371e-08	50.4698	PRK13651	PRK13651
Q#162 - >WBGene00007060	multi-dom	130234	73	130	1.83345e-08	49.729	TIGR01166	cbiO
Q#162 - >WBGene00007060	multi-dom	131368	73	131	1.94854e-08	49.9892	TIGR02315	ABC_phnC
Q#162 - >WBGene00007060	multi-dom	163452	20	130	2.45814e-08	49.7049	TIGR03740	galliderm_ABC
Q#162 - >WBGene00007060	multi-dom	226927	22	130	2.6435e-08	49.7193	COG4555	NatA
Q#162 - >WBGene00007060	multi-dom	234806	73	130	3.0471e-08	50.2124	PRK00635	PRK00635
Q#162 - >WBGene00007060	multi-dom	182528	73	144	3.11331e-08	49.7223	PRK10535	PRK10535
Q#162 - >WBGene00007060	multi-dom	223562	7	116	3.79233e-08	49.5562	COG0488	Uup
Q#162 - >WBGene00007060	multi-dom	172733	34	130	3.8562e-08	49.2464	PRK14245	PRK14245
Q#162 - >WBGene00007060	multi-dom	223488	22	126	4.8818e-08	48.7223	COG0411	LivG
Q#162 - >WBGene00007060	multi-dom	224051	13	130	5.25702e-08	48.6582	COG1126	GlnQ
Q#162 - >WBGene00007060	multi-dom	200134	13	133	6.39206e-08	48.8834	TIGR01842	type_I_sec_PrtD
Q#162 - >WBGene00007060	multi-dom	224055	66	146	6.51008e-08	48.9642	COG1132	MdlB
Q#162 - >WBGene00007060	multi-dom	224052	73	146	7.79581e-08	48.3579	COG1127	MlaF
Q#162 - >WBGene00007060	multi-dom	184199	44	130	8.61599e-08	48.1501	PRK13639	cbiO
Q#162 - >WBGene00007060	multi-dom	131367	37	131	8.75478e-08	48.3403	TIGR02314	ABC_MetN
Q#162 - >WBGene00007060	multi-dom	132313	73	132	9.07127e-08	48.6452	TIGR03269	met_CoM_red_A2
Q#162 - >WBGene00007060	multi-dom	182592	62	131	1.20284e-07	47.6562	PRK10619	PRK10619
Q#162 - >WBGene00007060	multi-dom	182569	10	132	1.21182e-07	47.4662	PRK10584	PRK10584
Q#162 - >WBGene00007060	multi-dom	183244	73	115	1.32684e-07	47.503	PRK11629	lolD
Q#162 - >WBGene00007060	multi-dom	224049	74	146	1.42323e-07	47.6447	COG1124	DppF
Q#162 - >WBGene00007060	multi-dom	130324	10	131	1.44734e-07	48.0859	TIGR01257	rim_protein
Q#162 - >WBGene00007060	multi-dom	182906	23	115	1.90903e-07	47.4289	PRK11022	dppD
Q#162 - >WBGene00007060	multi-dom	182829	63	130	2.3864e-07	46.7915	PRK10908	PRK10908
Q#162 - >WBGene00007060	multi-dom	132561	22	130	2.5462e-07	47.0755	TIGR03522	GldA_ABC_ATP
Q#162 - >WBGene00007060	multi-dom	237451	72	131	2.86762e-07	46.7673	PRK13631	cbiO
Q#162 - >WBGene00007060	multi-dom	237456	73	130	4.01625e-07	46.3609	PRK13641	cbiO
Q#162 - >WBGene00007060	multi-dom	236865	6	130	4.12307e-07	46.7418	PRK11160	PRK11160
Q#162 - >WBGene00007060	multi-dom	236870	67	139	4.32375e-07	46.3766	PRK11174	PRK11174
Q#162 - >WBGene00007060	multi-dom	226635	22	131	4.33919e-07	45.9811	COG4161	ArtP
Q#162 - >WBGene00007060	multi-dom	237917	73	116	4.55083e-07	46.622	PRK15134	PRK15134
Q#162 - >WBGene00007060	multi-dom	273831	67	134	4.94603e-07	46.2741	TIGR01846	type_I_sec_HlyB
Q#162 - >WBGene00007060	multi-dom	184203	73	130	5.70058e-07	45.8802	PRK13643	cbiO
Q#162 - >WBGene00007060	multi-dom	226646	37	146	5.70939e-07	46.1488	COG4178	YddA
Q#162 - >WBGene00007060	multi-dom	131266	73	124	5.9977e-07	45.8055	TIGR02211	LolD_lipo_ex
Q#162 - >WBGene00007060	multi-dom	225183	66	146	6.24046e-07	46.067	COG2274	SunT
Q#162 - >WBGene00007060	multi-dom	274822	22	104	8.03413e-07	45.3605	TIGR03864	PQQ_ABC_ATP
Q#162 - >WBGene00007060	multi-dom	226970	8	146	8.12545e-07	45.2362	COG4619	FetA
Q#162 - >WBGene00007060	multi-dom	224044	73	132	8.23401e-07	45.3806	COG1119	ModF
Q#162 - >WBGene00007060	multi-dom	226361	17	136	9.02058e-07	45.349	COG3842	PotA
Q#162 - >WBGene00007060	multi-dom	172730	34	130	1.093e-06	45.156	PRK14242	PRK14242
Q#162 - >WBGene00007060	multi-dom	226961	63	131	1.34614e-06	44.7211	COG4598	HisP
Q#162 - >WBGene00007060	multi-dom	172739	34	130	1.61564e-06	44.6373	PRK14251	PRK14251
Q#162 - >WBGene00007060	multi-dom	223562	44	111	1.83436e-06	44.5486	COG0488	Uup
Q#162 - >WBGene00007060	multi-dom	227590	61	134	2.15881e-06	44.655	COG5265	ATM1
Q#162 - >WBGene00007060	multi-dom	274550	67	144	2.19782e-06	44.4716	TIGR03375	type_I_sec_LssB
Q#162 - >WBGene00007060	multi-dom	274744	73	111	2.27016e-06	44.5409	TIGR03719	ABC_ABC_ChvD
Q#162 - >WBGene00007060	multi-dom	226631	10	131	2.3074e-06	44.2747	COG4152	YhaQ
Q#162 - >WBGene00007060	multi-dom	131377	74	132	2.33806e-06	43.9188	TIGR02324	CP_lyasePhnL
Q#162 - >WBGene00007060	multi-dom	172751	34	120	2.83436e-06	43.8488	PRK14263	PRK14263
Q#162 - >WBGene00007060	multi-dom	240339	61	134	2.988e-06	44.2495	PTZ00265	PTZ00265
Q#162 - >WBGene00007060	multi-dom	223487	13	126	3.33663e-06	43.6121	COG0410	LivF
Q#162 - >WBGene00007060	multi-dom	172200	44	131	3.96216e-06	43.6382	PRK13652	cbiO
Q#162 - >WBGene00007060	multi-dom	224041	10	126	4.07596e-06	43.3143	COG1116	TauB
Q#162 - >WBGene00007060	multi-dom	237650	35	130	4.68793e-06	43.4593	PRK14265	PRK14265
Q#162 - >WBGene00007060	multi-dom	184208	73	130	4.70089e-06	43.1945	PRK13649	cbiO
Q#162 - >WBGene00007060	multi-dom	226952	73	130	4.75961e-06	43.5267	COG4586	COG4586
Q#162 - >WBGene00007060	multi-dom	236992	61	111	4.9111e-06	43.5687	PRK11819	PRK11819
Q#162 - >WBGene00007060	multi-dom	236861	30	104	5.42402e-06	43.4006	PRK11147	PRK11147
Q#162 - >WBGene00007060	multi-dom	182182	73	131	5.79714e-06	43.0778	PRK09984	PRK09984
Q#162 - >WBGene00007060	multi-dom	182980	22	131	6.01909e-06	42.6939	PRK11124	artP
Q#162 - >WBGene00007060	multi-dom	226969	61	133	6.7689e-06	43.0341	COG4618	ArpD
Q#162 - >WBGene00007060	multi-dom	273372	30	128	6.85921e-06	42.6672	TIGR00972	3a0107s01c2
Q#162 - >WBGene00007060	multi-dom	172762	35	104	7.14491e-06	42.5891	PRK14274	PRK14274
Q#162 - >WBGene00007060	multi-dom	184587	32	116	7.59966e-06	42.7846	PRK14241	PRK14241
Q#162 - >WBGene00007060	multi-dom	172760	72	131	9.24524e-06	42.307	PRK14272	PRK14272
Q#162 - >WBGene00007060	multi-dom	181906	73	131	1.07199e-05	42.0022	PRK09493	glnQ
Q#162 - >WBGene00007060	multi-dom	274788	59	133	1.43609e-05	42.2382	TIGR03796	NHLM_micro_ABC1
Q#162 - >WBGene00007060	multi-dom	172734	27	132	1.44969e-05	41.9564	PRK14246	PRK14246
Q#162 - >WBGene00007060	multi-dom	163585	73	130	1.5291e-05	41.7237	TIGR03873	F420-0_ABC_ATP
Q#162 - >WBGene00007060	multi-dom	182692	39	104	1.62852e-05	41.535	PRK10744	pstB
Q#162 - >WBGene00007060	multi-dom	184596	22	133	2.06494e-05	41.3662	PRK14267	PRK14267
Q#162 - >WBGene00007060	multi-dom	172750	34	128	2.3951e-05	41.0615	PRK14262	PRK14262
Q#162 - >WBGene00007060	multi-dom	237652	72	140	2.42627e-05	41.4165	PRK14275	PRK14275
Q#162 - >WBGene00007060	multi-dom	237648	13	130	2.84091e-05	40.9476	PRK14250	PRK14250
Q#162 - >WBGene00007060	multi-dom	226641	74	120	3.04524e-05	41.1063	COG4172	YejF
Q#162 - >WBGene00007060	multi-dom	240339	25	137	3.05569e-05	41.1679	PTZ00265	PTZ00265
Q#162 - >WBGene00007060	multi-dom	181888	74	104	3.31305e-05	40.8634	PRK09473	oppD
Q#162 - >WBGene00007060	multi-dom	226360	13	146	3.70736e-05	40.4126	COG3840	ThiQ
Q#162 - >WBGene00007060	multi-dom	183063	62	133	4.36346e-05	40.5037	PRK11264	PRK11264
Q#162 - >WBGene00007060	multi-dom	275314	74	131	4.56701e-05	40.5125	TIGR04521	ECF_ATPase_2
Q#162 - >WBGene00007060	multi-dom	184198	73	130	4.5678e-05	40.3758	PRK13638	cbiO
Q#162 - >WBGene00007060	multi-dom	172749	35	128	4.89824e-05	40.1968	PRK14261	PRK14261
Q#162 - >WBGene00007060	multi-dom	237457	44	130	5.08605e-05	40.4891	PRK13647	cbiO
Q#162 - >WBGene00007060	multi-dom	184585	34	136	5.31798e-05	40.1442	PRK14239	PRK14239
Q#162 - >WBGene00007060	multi-dom	226905	34	130	5.57822e-05	40.1244	COG4525	TauB
Q#162 - >WBGene00007060	multi-dom	106587	11	130	6.82228e-05	39.9705	PRK13644	cbiO
Q#162 - >WBGene00007060	multi-dom	215640	23	111	7.18821e-05	40.3445	PLN03232	PLN03232
Q#162 - >WBGene00007060	multi-dom	226929	73	130	7.48833e-05	39.6458	COG4559	COG4559
Q#162 - >WBGene00007060	multi-dom	273184	73	130	7.88915e-05	39.9962	TIGR00630	uvra
Q#162 - >WBGene00007060	multi-dom	188208	74	130	8.94303e-05	39.4287	TIGR02323	CP_lyasePhnK
Q#162 - >WBGene00007060	multi-dom	184597	35	128	9.18627e-05	39.5495	PRK14270	PRK14270
Q#162 - >WBGene00007060	multi-dom	131197	13	104	9.54331e-05	39.7101	TIGR02142	modC_ABC
Q#162 - >WBGene00007060	multi-dom	131817	73	120	9.75802e-05	39.274	TIGR02770	nickel_nikD
Q#162 - >WBGene00007060	multi-dom	236554	73	130	0.000101141	39.4395	PRK09536	btuD
Q#162 - >WBGene00007060	multi-dom	226641	22	116	0.00010201	39.5655	COG4172	YejF
Q#162 - >WBGene00007060	multi-dom	172759	73	128	0.00010228	39.309	PRK14271	PRK14271
Q#162 - >WBGene00007060	multi-dom	172745	35	135	0.000102651	39.7107	PRK14257	PRK14257
Q#162 - >WBGene00007060	multi-dom	172732	39	130	0.000104847	39.4278	PRK14244	PRK14244
Q#162 - >WBGene00007060	multi-dom	183280	74	104	0.000107325	39.1388	PRK11701	phnK
Q#162 - >WBGene00007060	multi-dom	290043	81	133	0.000109199	39.148	pfam13304	AAA_21
Q#162 - >WBGene00007060	multi-dom	237651	34	130	0.00016597	38.7784	PRK14266	PRK14266
Q#162 - >WBGene00007060	multi-dom	185016	40	134	0.000169328	38.7105	PRK15056	PRK15056
Q#162 - >WBGene00007060	multi-dom	184586	35	130	0.00017185	38.9064	PRK14240	PRK14240
Q#162 - >WBGene00007060	multi-dom	223496	74	126	0.000178833	38.9731	COG0419	SbcC
Q#162 - >WBGene00007060	multi-dom	236688	73	121	0.000188026	38.5274	PRK10418	nikD
Q#162 - >WBGene00007060	multi-dom	172757	13	128	0.000194438	38.4697	PRK14269	PRK14269
Q#162 - >WBGene00007060	multi-dom	226592	74	118	0.000202855	38.5805	COG4107	PhnK
Q#162 - >WBGene00007060	multi-dom	226628	73	146	0.000211436	38.4754	COG4148	ModC
Q#162 - >WBGene00007060	multi-dom	224166	40	130	0.000222482	38.8176	COG1245	Rli1
Q#162 - >WBGene00007060	multi-dom	184588	35	130	0.00022531	38.6097	PRK14243	PRK14243
Q#162 - >WBGene00007060	multi-dom	223256	74	126	0.000232937	38.7189	COG0178	UvrA
Q#162 - >WBGene00007060	multi-dom	226967	74	146	0.000264534	38.3465	COG4608	AppF
Q#162 - >WBGene00007060	multi-dom	184205	73	130	0.000266565	38.222	PRK13646	cbiO
Q#162 - >WBGene00007060	multi-dom	182342	73	116	0.000288843	38.2978	PRK10261	PRK10261
Q#162 - >WBGene00007060	multi-dom	237894	71	104	0.000291204	38.3342	PRK15064	PRK15064
Q#162 - >WBGene00007060	multi-dom	184593	73	130	0.000299758	38.0941	PRK14258	PRK14258
Q#162 - >WBGene00007060	multi-dom	184214	66	124	0.000331576	38.0183	PRK13657	PRK13657
Q#162 - >WBGene00007060	multi-dom	237647	45	128	0.000350984	38.0206	PRK14248	PRK14248
Q#162 - >WBGene00007060	multi-dom	131259	67	131	0.000395556	38.1425	TIGR02204	MsbA_rel
Q#162 - >WBGene00007060	multi-dom	224043	73	146	0.000402512	37.7144	COG1118	CysA
Q#162 - >WBGene00007060	multi-dom	224048	74	126	0.000425285	37.9407	COG1123	GsiA
Q#162 - >WBGene00007060	multi-dom	224053	74	144	0.000430907	37.8758	COG1129	MglA
Q#162 - >WBGene00007060	multi-dom	172747	35	130	0.000433762	37.4696	PRK14259	PRK14259
Q#162 - >WBGene00007060	multi-dom	182852	71	126	0.000444482	37.687	PRK10938	PRK10938
Q#162 - >WBGene00007060	multi-dom	185336	71	126	0.000493939	37.723	PRK15439	PRK15439
Q#162 - >WBGene00007060	multi-dom	181939	73	104	0.000528569	37.4008	PRK09544	znuC
Q#162 - >WBGene00007060	multi-dom	237649	34	128	0.000535982	37.4716	PRK14254	PRK14254
Q#162 - >WBGene00007060	multi-dom	226622	73	146	0.000553223	37.134	COG4138	BtuD
Q#162 - >WBGene00007060	multi-dom	184594	32	128	0.00064803	37.1209	PRK14264	PRK14264
Q#162 - >WBGene00007060	multi-dom	184582	34	130	0.000797818	36.9256	PRK14236	PRK14236
Q#162 - >WBGene00007060	multi-dom	131258	66	134	0.000818073	37.0034	TIGR02203	MsbA_lipidA
Q#162 - >WBGene00007060	multi-dom	182893	34	130	0.000850719	36.9314	PRK11000	PRK11000
Q#162 - >WBGene00007060	multi-dom	224042	34	116	0.000979674	36.3642	COG1117	PstB
Q#162 - >WBGene00007060	multi-dom	183056	63	130	0.00100911	36.6013	PRK11248	tauB
Q#162 - >WBGene00007060	multi-dom	237455	73	130	0.00101567	36.5642	PRK13637	cbiO
Q#162 - >WBGene00007060	multi-dom	183231	73	142	0.00108116	36.3954	PRK11614	livF
Q#162 - >WBGene00007060	multi-dom	226617	22	136	0.00112612	36.115	COG4133	CcmA
Q#162 - >WBGene00007060	multi-dom	226359	21	146	0.00129315	36.469	COG3839	MalK
Q#162 - >WBGene00007060	multi-dom	184196	73	130	0.00131181	36.3643	PRK13636	cbiO
Q#162 - >WBGene00007060	multi-dom	172748	34	130	0.00141018	36.1536	PRK14260	PRK14260
Q#162 - >WBGene00007060	multi-dom	226639	43	130	0.00145014	36.36	COG4170	SapD
Q#162 - >WBGene00007060	multi-dom	132302	73	136	0.00151518	36.1258	TIGR03258	PhnT
Q#162 - >WBGene00007060	multi-dom	226364	18	126	0.00155773	35.9835	COG3845	YufO
Q#162 - >WBGene00007060	multi-dom	236863	73	131	0.001586	35.932	PRK11153	metN
Q#162 - >WBGene00007060	multi-dom	172741	72	128	0.00167939	35.9727	PRK14253	PRK14253
Q#162 - >WBGene00007060	multi-dom	236898	74	104	0.001856	35.7106	PRK11308	dppF
Q#162 - >WBGene00007060	multi-dom	172743	34	133	0.00193448	35.7203	PRK14255	PRK14255
Q#162 - >WBGene00007060	multi-dom	237917	74	123	0.00215971	35.8364	PRK15134	PRK15134
Q#162 - >WBGene00007060	multi-dom	172756	35	130	0.00216274	35.752	PRK14268	PRK14268
Q#162 - >WBGene00007060	multi-dom	236729	74	115	0.00228682	35.9162	PRK10636	PRK10636
Q#162 - >WBGene00007060	multi-dom	184207	46	130	0.0024092	35.4973	PRK13648	cbiO
Q#162 - >WBGene00007060	multi-dom	226963	1	130	0.00270434	35.3604	COG4604	CeuD
Q#162 - >WBGene00007060	multi-dom	132050	73	131	0.00284335	35.1906	TIGR03005	ectoine_ehuA
Q#162 - >WBGene00007060	multi-dom	184584	72	116	0.0030189	35.2149	PRK14238	PRK14238
Q#162 - >WBGene00007060	multi-dom	184204	73	130	0.00302439	35.3687	PRK13645	cbiO
Q#162 - >WBGene00007060	multi-dom	273363	66	133	0.00303644	35.4682	TIGR00958	3a01208
Q#162 - >WBGene00007060	multi-dom	172761	35	130	0.00367732	35.0142	PRK14273	PRK14273
Q#162 - >WBGene00007060	multi-dom	226364	74	126	0.00378989	35.2131	COG3845	YufO
Q#162 - >WBGene00007060	multi-dom	274496	73	130	0.00384654	35.0125	TIGR03265	PhnT2
Q#162 - >WBGene00007060	multi-dom	274789	72	126	0.00386787	34.9321	TIGR03797	NHLM_micro_ABC2
Q#162 - >WBGene00007060	multi-dom	237645	35	141	0.00402041	34.7091	PRK14235	PRK14235
Q#162 - >WBGene00007060	multi-dom	274567	13	126	0.00413264	34.8082	TIGR03410	urea_trans_UrtE
Q#162 - >WBGene00007060	multi-dom	237421	74	132	0.00423321	34.4646	PRK13539	PRK13539
Q#162 - >WBGene00007060	multi-dom	130254	73	130	0.00439309	34.828	TIGR01186	proV
Q#162 - >WBGene00007060	multi-dom	130261	73	146	0.00462888	34.7152	TIGR01193	bacteriocin_ABC
Q#162 - >WBGene00007060	multi-dom	131681	72	126	0.00478594	34.8005	TIGR02633	xylG
Q#162 - >WBGene00007060	multi-dom	237454	73	104	0.00496867	34.6106	PRK13634	cbiO
Q#162 - >WBGene00007060	multi-dom	129705	73	132	0.00508505	34.9446	TIGR00618	sbcc
Q#162 - >WBGene00007060	multi-dom	227118	74	130	0.00551187	34.3236	COG4778	PhnL
Q#162 - >WBGene00007060	multi-dom	130344	73	133	0.00687326	34.0665	TIGR01277	thiQ
Q#162 - >WBGene00007060	multi-dom	184590	47	116	0.006905	34.2713	PRK14249	PRK14249
Q#162 - >WBGene00007060	multi-dom	215558	73	115	0.0070291	34.4504	PLN03073	PLN03073
Q#162 - >WBGene00007060	multi-dom	237422	74	130	0.00709808	33.9767	PRK13548	hmuV
Q#162 - >WBGene00007060	multi-dom	227019	22	130	0.00749309	33.8478	COG4674	COG4674
Q#162 - >WBGene00007060	multi-dom	224026	74	113	0.00831938	33.838	COG1101	PhnK
Q#162 - >WBGene00007060	multi-dom	236861	71	104	0.00924725	33.7706	PRK11147	PRK11147
Q#162 - >WBGene00007060	multi-dom	224050	74	130	0.00958045	33.8093	COG1125	OpuBA
Q#162 - >WBGene00007060	multi-dom	162242	34	130	0.00996019	33.6211	TIGR01187	potA
Q#166 - >WBGene00003575	multi-dom	215604	7	82	1.24503e-14	68.2504	PLN03151	PLN03151
Q#166 - >WBGene00003575	multi-dom	273344	8	134	1.26957e-10	56.5424	TIGR00927	2A1904
Q#166 - >WBGene00003575	multi-dom	223604	3	79	0.00207851	35.6563	COG0530	ECM27
Q#168 - >WBGene00016974	multi-dom	290566	58	104	3.01818e-06	39.8183	pfam13855	LRR_8
Q#179 - >WBGene00021072	multi-dom	240244	11	108	2.03786e-22	88.856	PTZ00049	PTZ00049
Q#179 - >WBGene00021072	multi-dom	240310	9	95	5.19504e-18	76.2718	PTZ00200	PTZ00200
Q#179 - >WBGene00021072	multi-dom	185513	19	104	3.04262e-14	65.4926	PTZ00203	PTZ00203
Q#179 - >WBGene00021072	multi-dom	240232	21	94	6.98792e-12	59.0145	PTZ00021	PTZ00021
Q#179 - >WBGene00021072	multi-dom	240381	12	100	4.7886e-10	53.7408	PTZ00364	PTZ00364
Q#179 - >WBGene00021072	multi-dom	185641	11	86	1.50616e-08	49.6744	PTZ00462	PTZ00462
Q#179 - >WBGene00021072	multi-dom	227207	41	86	4.43704e-06	42.5174	COG4870	COG4870
Q#188 - >WBGene00045289	multi-dom	280073	113	206	3.1295e-12	60.2884	pfam01827	FTH
Q#191 - >WBGene00011593	multi-dom	279232	1	84	9.2856e-26	100.449	pfam00860	Xan_ur_permease
Q#192 - >WBGene00001664	multi-dom	214595	1	59	6.04621e-18	73.3806	smart00275	G_alpha
Q#192 - >WBGene00001664	multi-dom	278904	1	50	1.97184e-11	55.3081	pfam00503	G-alpha
Q#193 - >WBGene00000244	multi-dom	290150	1	53	0.000183885	33.8394	pfam13414	TPR_11
Q#193 - >WBGene00000244	multi-dom	291240	7	61	0.000308796	33.345	pfam14559	TPR_19
Q#193 - >WBGene00000244	multi-dom	290168	10	59	0.00166815	31.502	pfam13432	TPR_16
Q#193 - >WBGene00000244	multi-dom	274350	1	59	0.0025785	32.3628	TIGR02917	PEP_TPR_lipo
Q#193 - >WBGene00000244	multi-dom	290160	1	55	0.00327396	31.2309	pfam13424	TPR_12
Q#193 - >WBGene00000244	multi-dom	274350	1	61	0.00727819	31.2072	TIGR02917	PEP_TPR_lipo
Q#194 - >WBGene00009846	multi-dom	178635	43	104	3.02993e-05	41.7814	PLN03086	PLN03086
Q#194 - >WBGene00009846	multi-dom	291060	6	120	0.00167615	36.4377	pfam14362	DUF4407
Q#194 - >WBGene00009846	multi-dom	173412	1	121	0.00192688	36.6575	PTZ00121	PTZ00121
Q#194 - >WBGene00009846	multi-dom	289346	28	90	0.00286216	36.0691	pfam12569	NARP1
Q#194 - >WBGene00009846	multi-dom	290579	5	107	0.00605965	34.8628	pfam13868	TPH
Q#194 - >WBGene00009846	multi-dom	234750	1	130	0.00632432	35.1876	PRK00409	PRK00409
Q#194 - >WBGene00009846	multi-dom	285221	28	95	0.00677983	34.8161	pfam07946	DUF1682
Q#194 - >WBGene00009846	multi-dom	273344	6	104	0.00734782	34.9712	TIGR00927	2A1904
Q#194 - >WBGene00009846	multi-dom	215214	37	104	0.00755334	34.8747	PLN02381	PLN02381
Q#194 - >WBGene00009846	multi-dom	173412	1	133	0.00785924	34.7315	PTZ00121	PTZ00121
Q#194 - >WBGene00009846	multi-dom	173412	1	138	0.00894283	34.7315	PTZ00121	PTZ00121
Q#194 - >WBGene00009846	multi-dom	289097	1	107	0.0089757	34.6279	pfam12297	EVC2_like
Q#194 - >WBGene00009846	multi-dom	235334	5	109	0.00997937	34.5383	PRK05035	PRK05035
Q#228 - >WBGene00001118	multi-dom	252768	76	185	0.00184015	37.4592	pfam04733	Coatomer_E
Q#231 - >WBGene00007116	multi-dom	214567	7	240	4.88059e-16	73.7182	smart00220	S_TKc
Q#231 - >WBGene00007116	multi-dom	214568	1	234	2.80452e-11	60.255	smart00221	STYKc
Q#231 - >WBGene00007116	multi-dom	197581	1	234	5.92341e-11	59.4668	smart00219	TyrKc
Q#231 - >WBGene00007116	multi-dom	285015	1	235	1.08962e-10	58.6637	pfam07714	Pkinase_Tyr
Q#231 - >WBGene00007116	multi-dom	278497	6	227	1.59493e-10	58.3748	pfam00069	Pkinase
Q#231 - >WBGene00007116	multi-dom	140293	138	239	6.72682e-08	51.1709	PTZ00267	PTZ00267
Q#231 - >WBGene00007116	multi-dom	223589	7	238	1.2577e-06	47.4292	COG0515	SPS1
Q#231 - >WBGene00007116	multi-dom	223009	136	226	0.00010342	41.4169	PHA03211	PHA03211
Q#231 - >WBGene00007116	multi-dom	165473	142	244	0.000240677	40.2123	PHA03207	PHA03207
Q#231 - >WBGene00007116	multi-dom	240344	138	234	0.000285526	40.2378	PTZ00283	PTZ00283
Q#231 - >WBGene00007116	multi-dom	177557	126	246	0.000636995	39.0889	PHA03209	PHA03209
Q#234 - >WBGene00003861	multi-dom	254352	1	56	6.47167e-05	35.6962	pfam07679	I-set
Q#236 - >WBGene00012629	multi-dom	223884	21	97	0.000734017	35.3197	COG0814	SdaC
Q#238 - >WBGene00012040	multi-dom	236448	1	50	4.52259e-34	119.785	PRK09281	PRK09281
Q#238 - >WBGene00012040	multi-dom	223134	1	69	2.2689e-30	109.6	COG0056	AtpA
Q#238 - >WBGene00012040	multi-dom	273365	1	51	1.07295e-28	105.163	TIGR00962	atpA
Q#238 - >WBGene00012040	multi-dom	183987	1	51	1.31672e-25	96.523	PRK13343	PRK13343
Q#238 - >WBGene00012040	multi-dom	176999	1	50	6.34324e-22	86.1704	CHL00059	atpA
Q#238 - >WBGene00012040	multi-dom	140212	1	50	4.4741e-14	63.9061	PTZ00185	PTZ00185
Q#238 - >WBGene00012040	multi-dom	132367	1	50	3.6658e-13	61.3206	TIGR03324	alt_F1F0_F1_al
Q#238 - >WBGene00012040	multi-dom	224079	4	50	3.07234e-08	47.2097	COG1157	FliI
Q#238 - >WBGene00012040	multi-dom	273401	4	50	1.39877e-07	45.4397	TIGR01026	fliI_yscN
Q#238 - >WBGene00012040	multi-dom	163293	1	50	1.43198e-07	45.3717	TIGR03498	FliI_clade3
Q#238 - >WBGene00012040	multi-dom	274607	4	50	1.75679e-07	45.1595	TIGR03496	FliI_clade1
Q#238 - >WBGene00012040	multi-dom	235951	1	50	1.59221e-06	42.2675	PRK07165	PRK07165
Q#238 - >WBGene00012040	multi-dom	274191	1	51	1.75698e-06	42.3037	TIGR02546	III_secr_ATP
Q#238 - >WBGene00012040	multi-dom	102061	4	48	1.03884e-05	40.2724	PRK05922	PRK05922
Q#238 - >WBGene00012040	multi-dom	180712	4	50	1.82426e-05	39.4122	PRK06820	PRK06820
Q#238 - >WBGene00012040	multi-dom	235666	1	50	3.11015e-05	38.8254	PRK06002	fliI
Q#238 - >WBGene00012040	multi-dom	180526	1	50	4.22003e-05	38.3481	PRK06315	PRK06315
Q#238 - >WBGene00012040	multi-dom	274608	4	50	8.39075e-05	37.6705	TIGR03497	FliI_clade2
Q#238 - >WBGene00012040	multi-dom	169656	1	50	0.000117782	37.0551	PRK09099	PRK09099
Q#238 - >WBGene00012040	multi-dom	181092	4	50	0.000347032	35.8537	PRK07721	fliI
Q#238 - >WBGene00012040	multi-dom	236351	5	44	0.000519555	35.3402	PRK08927	fliI
Q#238 - >WBGene00012040	multi-dom	181182	6	50	0.00100137	34.3735	PRK07960	fliI
Q#238 - >WBGene00012040	multi-dom	180696	1	50	0.00219253	33.4123	PRK06793	fliI
Q#238 - >WBGene00012040	multi-dom	168181	6	50	0.00308471	33.1654	PRK05688	fliI
Q#238 - >WBGene00012040	multi-dom	225102	24	75	0.00632247	32.0144	COG2191	FwdE
Q#238 - >WBGene00012040	multi-dom	181439	1	50	0.00702798	31.9646	PRK08472	fliI
Q#239 - >WBGene00011612	multi-dom	214567	1	41	1.16068e-10	51.7618	smart00220	S_TKc
Q#239 - >WBGene00011612	multi-dom	278497	1	41	1.44274e-10	51.8264	pfam00069	Pkinase
Q#239 - >WBGene00011612	multi-dom	140289	1	33	1.9935e-08	45.9642	PTZ00263	PTZ00263
Q#239 - >WBGene00011612	multi-dom	173616	1	33	7.36689e-07	41.5043	PTZ00426	PTZ00426
Q#239 - >WBGene00011612	multi-dom	223589	1	41	3.30006e-05	37.0288	COG0515	SPS1
Q#239 - >WBGene00011612	multi-dom	240344	1	28	0.000100822	35.2302	PTZ00283	PTZ00283
Q#239 - >WBGene00011612	multi-dom	173502	3	41	0.0006226	33.172	PTZ00266	PTZ00266
Q#239 - >WBGene00011612	multi-dom	140293	1	41	0.00124457	32.2962	PTZ00267	PTZ00267
Q#242 - >WBGene00044760	multi-dom	185513	55	122	2.76893e-16	72.041	PTZ00203	PTZ00203
Q#242 - >WBGene00044760	multi-dom	240232	63	122	7.92866e-13	62.4813	PTZ00021	PTZ00021
Q#242 - >WBGene00044760	multi-dom	240310	58	124	2.62624e-11	58.1674	PTZ00200	PTZ00200
Q#242 - >WBGene00044760	multi-dom	227207	58	93	0.000546352	37.1246	COG4870	COG4870
Q#245 - >WBGene00000989	multi-dom	236229	1	81	4.04864e-12	58.4721	PRK08303	PRK08303
Q#245 - >WBGene00000989	multi-dom	273824	1	82	3.08641e-10	52.596	TIGR01830	3oxo_ACP_reduc
Q#245 - >WBGene00000989	multi-dom	235962	2	82	1.02956e-09	51.8754	PRK07201	PRK07201
Q#245 - >WBGene00000989	multi-dom	235628	2	82	1.01306e-08	48.8238	PRK05855	PRK05855
Q#245 - >WBGene00000989	multi-dom	237187	1	82	3.84383e-08	46.9506	PRK12743	PRK12743
Q#245 - >WBGene00000989	multi-dom	235546	1	82	4.19468e-08	47.077	PRK05653	fabG
Q#245 - >WBGene00000989	multi-dom	223959	1	82	9.28731e-08	45.9642	COG1028	FabG
Q#245 - >WBGene00000989	multi-dom	278532	1	82	2.60991e-07	44.5185	pfam00106	adh_short
Q#245 - >WBGene00000989	multi-dom	235500	1	82	5.58346e-07	43.6438	PRK05557	fabG
Q#245 - >WBGene00000989	multi-dom	235506	1	82	1.167e-06	42.9068	PRK05565	fabG
Q#245 - >WBGene00000989	multi-dom	235726	2	82	1.17212e-06	43.0431	PRK06181	PRK06181
Q#245 - >WBGene00000989	multi-dom	183775	1	82	1.33538e-06	42.5961	PRK12826	PRK12826
Q#245 - >WBGene00000989	multi-dom	223377	2	82	3.19809e-06	41.8493	COG0300	DltE
Q#245 - >WBGene00000989	multi-dom	180761	2	82	7.33489e-06	40.8739	PRK06935	PRK06935
Q#245 - >WBGene00000989	multi-dom	183833	1	82	7.57924e-06	40.7253	PRK12939	PRK12939
Q#245 - >WBGene00000989	multi-dom	236145	1	86	9.56897e-06	40.4727	PRK08063	PRK08063
Q#245 - >WBGene00000989	multi-dom	180984	1	87	1.94101e-05	39.5574	PRK07454	PRK07454
Q#245 - >WBGene00000989	multi-dom	181297	2	82	2.42591e-05	39.1732	PRK08217	fabG
Q#245 - >WBGene00000989	multi-dom	211705	1	82	2.78508e-05	38.89	TIGR01963	PHB_DH
Q#245 - >WBGene00000989	multi-dom	181131	1	81	4.06947e-05	38.6066	PRK07814	PRK07814
Q#245 - >WBGene00000989	multi-dom	181491	16	82	5.03932e-05	38.2206	PRK08589	PRK08589
Q#245 - >WBGene00000989	multi-dom	236074	1	82	9.91917e-05	37.3607	PRK07666	fabG
Q#245 - >WBGene00000989	multi-dom	237188	1	87	0.000151036	36.8632	PRK12745	PRK12745
Q#245 - >WBGene00000989	multi-dom	235631	33	82	0.000290571	36.258	PRK05866	PRK05866
Q#245 - >WBGene00000989	multi-dom	184025	1	82	0.000418321	35.6417	PRK13394	PRK13394
Q#245 - >WBGene00000989	multi-dom	236210	44	82	0.0004664	35.684	PRK08267	PRK08267
Q#245 - >WBGene00000989	multi-dom	180576	16	82	0.00052091	35.5298	PRK06463	fabG
Q#245 - >WBGene00000989	multi-dom	226674	1	82	0.00111979	34.5357	COG4221	YdfG
Q#245 - >WBGene00000989	multi-dom	181305	31	82	0.00112327	34.3908	PRK08226	PRK08226
Q#245 - >WBGene00000989	multi-dom	235703	1	82	0.00121169	34.2493	PRK06125	PRK06125
Q#245 - >WBGene00000989	multi-dom	235794	52	82	0.00134549	34.4223	PRK06398	PRK06398
Q#245 - >WBGene00000989	multi-dom	181077	2	82	0.00167573	33.8838	PRK07677	PRK07677
Q#245 - >WBGene00000989	multi-dom	181159	1	84	0.00170817	34.1628	PRK07890	PRK07890
Q#245 - >WBGene00000989	multi-dom	235990	1	82	0.00228099	33.4458	PRK07326	PRK07326
Q#245 - >WBGene00000989	multi-dom	188170	1	82	0.00412727	32.8091	TIGR01832	kduD
Q#245 - >WBGene00000989	multi-dom	237218	1	82	0.00530396	32.5331	PRK12825	fabG
Q#245 - >WBGene00000989	multi-dom	235935	1	86	0.00549793	32.5859	PRK07109	PRK07109
Q#249 - >WBGene00012631	multi-dom	281719	26	79	3.23526e-25	90.4299	pfam03762	VOMI
Q#249 - >WBGene00012631	multi-dom	281719	34	75	3.77673e-07	43.4355	pfam03762	VOMI
Q#249 - >WBGene00012631	multi-dom	281719	34	77	2.54424e-06	41.1243	pfam03762	VOMI
Q#255 - >WBGene00044623	multi-dom	223515	1	70	1.41789e-11	56.4951	COG0438	RfaB
Q#255 - >WBGene00044623	multi-dom	132490	1	71	8.9089e-06	39.7213	TIGR03449	mycothiol_MshA
Q#255 - >WBGene00044623	multi-dom	274914	1	70	0.000538331	34.8871	TIGR03999	thiol_BshA
Q#255 - >WBGene00044623	multi-dom	185381	36	70	0.000685254	34.7657	PRK15484	PRK15484
Q#255 - >WBGene00044623	multi-dom	215073	11	70	0.000831546	34.1839	PLN00142	PLN00142
Q#255 - >WBGene00044623	multi-dom	273997	21	70	0.000854641	34.4188	TIGR02149	glgA_Coryne
Q#255 - >WBGene00044623	multi-dom	274719	3	44	0.0016164	33.4143	TIGR03676	aRF1/eRF1
Q#255 - >WBGene00044623	multi-dom	235198	2	44	0.0058883	31.772	PRK04011	PRK04011
Q#269 - >WBGene00003531	multi-dom	279708	1	74	2.82103e-13	61.1472	pfam01400	Astacin
Q#273 - >WBGene00008842	multi-dom	214753	2	243	1.28527e-72	223.709	smart00636	Glyco_18
Q#273 - >WBGene00008842	multi-dom	279094	2	243	8.78056e-63	197.679	pfam00704	Glyco_hydro_18
Q#273 - >WBGene00008842	multi-dom	225862	1	252	9.05461e-34	125.234	COG3325	ChiA
Q#273 - >WBGene00008842	multi-dom	226376	2	245	5.38574e-06	45.5035	COG3858	YaaH
Q#279 - >WBGene00015223	multi-dom	275106	60	105	0.00190618	34.6929	TIGR04286	MSEP-CTERM
Q#280 - >WBGene00001442	multi-dom	227358	13	68	0.000657139	34.4006	COG5025	COG5025
Q#281 - >WBGene00001442	multi-dom	227358	16	71	0.000642463	34.7858	COG5025	COG5025
Q#285 - >WBGene00016333	multi-dom	240391	2	163	2.89135e-85	256.816	PTZ00377	PTZ00377
Q#285 - >WBGene00016333	multi-dom	177876	1	163	2.51953e-63	201.707	PLN02231	PLN02231
Q#285 - >WBGene00016333	multi-dom	177996	1	126	2.94999e-40	138.395	PLN02368	PLN02368
Q#285 - >WBGene00016333	multi-dom	223513	5	163	1.3764e-20	85.4044	COG0436	AspB
Q#285 - >WBGene00016333	multi-dom	181402	10	163	7.61705e-11	57.8951	PRK08363	PRK08363
Q#285 - >WBGene00016333	multi-dom	180734	18	154	3.79492e-10	55.7262	PRK06855	PRK06855
Q#285 - >WBGene00016333	multi-dom	181738	5	154	4.32575e-10	55.5876	PRK09265	PRK09265
Q#285 - >WBGene00016333	multi-dom	235596	84	158	7.40144e-08	48.9679	PRK05764	PRK05764
Q#285 - >WBGene00016333	multi-dom	237361	5	154	2.9757e-06	44.7274	PRK13355	PRK13355
Q#285 - >WBGene00016333	multi-dom	180403	46	155	1.87638e-05	42.0293	PRK06107	PRK06107
Q#285 - >WBGene00016333	multi-dom	236075	46	156	3.76236e-05	41.2482	PRK07683	PRK07683
Q#285 - >WBGene00016333	multi-dom	181036	8	154	5.2217e-05	40.9904	PRK07568	PRK07568
Q#285 - >WBGene00016333	multi-dom	180404	78	155	0.000545888	38.0004	PRK06108	PRK06108
Q#285 - >WBGene00016333	multi-dom	236248	85	156	0.00210952	36.009	PRK08361	PRK08361
Q#285 - >WBGene00016333	multi-dom	235654	5	161	0.0037341	35.4327	PRK05957	PRK05957
Q#285 - >WBGene00016333	multi-dom	181082	82	156	0.00389811	35.4809	PRK07682	PRK07682
Q#293 - >WBGene00017983	multi-dom	290150	73	139	9.22434e-08	46.1658	pfam13414	TPR_11
Q#293 - >WBGene00017983	multi-dom	290160	109	176	0.000196569	37.3941	pfam13424	TPR_12
Q#293 - >WBGene00017983	multi-dom	290160	74	139	1.7061e-07	45.4833	pfam13424	TPR_12
Q#293 - >WBGene00017983	multi-dom	131573	79	187	1.79635e-06	45.406	TIGR02521	type_IV_pilW
Q#293 - >WBGene00017983	multi-dom	223533	74	176	1.96975e-06	45.6073	COG0457	TPR
Q#293 - >WBGene00017983	multi-dom	227343	71	187	2.02821e-05	42.4215	COG5010	TadD
Q#293 - >WBGene00017983	multi-dom	179448	63	142	0.00262473	35.8031	PRK02603	PRK02603
Q#293 - >WBGene00017983	multi-dom	274350	43	191	0.00395385	36.2148	TIGR02917	PEP_TPR_lipo
Q#293 - >WBGene00017983	multi-dom	225504	81	142	0.00563671	35.4505	COG2956	YciM
Q#294 - >WBGene00008810	multi-dom	215393	10	49	0.000476756	35.2737	PLN02738	PLN02738
Q#301 - >WBGene00015779	multi-dom	290566	18	76	5.7395e-06	38.6627	pfam13855	LRR_8
Q#301 - >WBGene00015779	multi-dom	215061	1	76	6.03311e-09	49.4612	PLN00113	PLN00113
Q#301 - >WBGene00015779	multi-dom	185268	6	78	4.33337e-07	44.3026	PRK15370	PRK15370
Q#301 - >WBGene00015779	multi-dom	227223	1	78	3.70233e-06	41.4922	COG4886	LRR
Q#301 - >WBGene00015779	multi-dom	178695	2	80	1.30133e-05	40.1842	PLN03150	PLN03150
Q#301 - >WBGene00015779	multi-dom	227223	1	86	5.09839e-05	38.4106	COG4886	LRR
Q#301 - >WBGene00015779	multi-dom	227223	1	80	0.000327548	36.0994	COG4886	LRR
Q#301 - >WBGene00015779	multi-dom	227223	1	76	0.000368388	36.0994	COG4886	LRR
Q#301 - >WBGene00015779	multi-dom	290566	3	53	0.000619876	33.2699	pfam13855	LRR_8
Q#301 - >WBGene00015779	multi-dom	185268	19	79	0.00112124	34.6726	PRK15370	PRK15370
Q#301 - >WBGene00015779	multi-dom	215061	1	76	0.00118545	34.4385	PLN00113	PLN00113
Q#301 - >WBGene00015779	multi-dom	215061	17	79	0.00808161	32.1273	PLN00113	PLN00113
Q#305 - >WBGene00000372	multi-dom	215393	14	65	4.5859e-06	41.0516	PLN02738	PLN02738
Q#306 - >WBGene00044047	multi-dom	130585	4	76	0.00132061	35.5795	TIGR01522	ATPase-IIA2_Ca
Q#311 - >WBGene00011696	multi-dom	274008	27	296	9.14722e-10	58.1442	TIGR02168	SMC_prok_B
Q#311 - >WBGene00011696	multi-dom	224117	19	290	8.45383e-09	55.1056	COG1196	Smc
Q#311 - >WBGene00011696	multi-dom	274008	7	276	8.88817e-09	55.0627	TIGR02168	SMC_prok_B
Q#311 - >WBGene00011696	multi-dom	224117	7	280	1.1074e-08	54.7204	COG1196	Smc
Q#311 - >WBGene00011696	multi-dom	274008	26	295	2.24419e-08	53.9071	TIGR02168	SMC_prok_B
Q#311 - >WBGene00011696	multi-dom	274008	7	280	6.07632e-08	52.3663	TIGR02168	SMC_prok_B
Q#311 - >WBGene00011696	multi-dom	274008	26	295	7.33456e-08	52.3663	TIGR02168	SMC_prok_B
Q#311 - >WBGene00011696	multi-dom	224117	7	256	2.74288e-07	50.4832	COG1196	Smc
Q#311 - >WBGene00011696	multi-dom	274008	1	290	5.78359e-07	49.2847	TIGR02168	SMC_prok_B
Q#311 - >WBGene00011696	multi-dom	274009	8	282	6.31761e-07	49.2959	TIGR02169	SMC_prok_A
Q#311 - >WBGene00011696	multi-dom	224117	31	296	1.2056e-06	48.5572	COG1196	Smc
Q#311 - >WBGene00011696	multi-dom	224117	19	296	2.20799e-06	47.7868	COG1196	Smc
Q#311 - >WBGene00011696	multi-dom	274008	33	290	3.11122e-06	46.9735	TIGR02168	SMC_prok_B
Q#311 - >WBGene00011696	multi-dom	274009	26	294	5.02196e-06	46.5995	TIGR02169	SMC_prok_A
Q#311 - >WBGene00011696	multi-dom	226809	95	293	5.53089e-06	46.1714	COG4372	COG4372
Q#311 - >WBGene00011696	multi-dom	274009	21	295	1.56227e-05	45.0587	TIGR02169	SMC_prok_A
Q#311 - >WBGene00011696	multi-dom	224117	100	292	2.42135e-05	44.32	COG1196	Smc
Q#311 - >WBGene00011696	multi-dom	235600	40	258	2.50704e-05	44.148	PRK05771	PRK05771
Q#311 - >WBGene00011696	multi-dom	293665	207	296	3.41227e-05	43.3958	pfam17060	MPS2
Q#311 - >WBGene00011696	multi-dom	274009	21	295	3.75111e-05	43.9031	TIGR02169	SMC_prok_A
Q#311 - >WBGene00011696	multi-dom	179385	16	291	4.28287e-05	43.4902	PRK02224	PRK02224
Q#311 - >WBGene00011696	multi-dom	234750	24	158	8.17161e-05	42.5063	PRK00409	PRK00409
Q#311 - >WBGene00011696	multi-dom	224117	1	257	8.49101e-05	42.7792	COG1196	Smc
Q#311 - >WBGene00011696	multi-dom	274008	1	257	8.6102e-05	42.7363	TIGR02168	SMC_prok_B
Q#311 - >WBGene00011696	multi-dom	179385	7	290	0.000106488	42.3346	PRK02224	PRK02224
Q#311 - >WBGene00011696	multi-dom	234750	99	228	0.000192668	41.3507	PRK00409	PRK00409
Q#311 - >WBGene00011696	multi-dom	274009	10	296	0.000245648	41.2067	TIGR02169	SMC_prok_A
Q#311 - >WBGene00011696	multi-dom	274008	89	296	0.000306323	40.8103	TIGR02168	SMC_prok_B
Q#311 - >WBGene00011696	multi-dom	224117	19	263	0.000360239	40.8532	COG1196	Smc
Q#311 - >WBGene00011696	multi-dom	235175	27	296	0.000411261	40.4324	PRK03918	PRK03918
Q#311 - >WBGene00011696	multi-dom	224117	20	296	0.000433343	40.468	COG1196	Smc
Q#311 - >WBGene00011696	multi-dom	283351	20	178	0.000593706	39.6118	pfam05667	DUF812
Q#311 - >WBGene00011696	multi-dom	224428	24	296	0.000661325	39.796	COG1511	YhgE
Q#311 - >WBGene00011696	multi-dom	274009	10	282	0.000706009	39.6659	TIGR02169	SMC_prok_A
Q#311 - >WBGene00011696	multi-dom	223496	7	257	0.000833198	39.3583	COG0419	SbcC
Q#311 - >WBGene00011696	multi-dom	227355	17	275	0.00128299	38.9056	COG5022	COG5022
Q#311 - >WBGene00011696	multi-dom	179385	27	296	0.00131307	38.8678	PRK02224	PRK02224
Q#311 - >WBGene00011696	multi-dom	197874	19	139	0.00181796	38.0749	smart00787	Spc7
Q#311 - >WBGene00011696	multi-dom	235175	27	251	0.0028238	37.736	PRK03918	PRK03918
Q#311 - >WBGene00011696	multi-dom	286769	30	291	0.00293518	37.5396	pfam09726	Macoilin
Q#311 - >WBGene00011696	multi-dom	173412	28	296	0.00343855	37.8131	PTZ00121	PTZ00121
Q#311 - >WBGene00011696	multi-dom	288943	27	257	0.00354488	37.3743	pfam12128	DUF3584
Q#311 - >WBGene00011696	multi-dom	227278	7	196	0.00367565	37.0089	COG4942	EnvC
Q#311 - >WBGene00011696	multi-dom	224117	58	296	0.00635412	36.616	COG1196	Smc
Q#311 - >WBGene00011696	multi-dom	188306	96	280	0.00642252	36.4422	TIGR03319	RNase_Y
Q#311 - >WBGene00011696	multi-dom	235600	117	296	0.00668565	36.444	PRK05771	PRK05771
Q#311 - >WBGene00011696	multi-dom	237177	189	296	0.00695211	36.2946	PRK12704	PRK12704
Q#311 - >WBGene00011696	multi-dom	173412	27	289	0.00838093	36.2723	PTZ00121	PTZ00121
Q#311 - >WBGene00011696	multi-dom	274386	37	274	0.00922684	36.1826	TIGR03007	pepcterm_ChnLen
Q#318 - >WBGene00008678	multi-dom	166421	2	106	6.44068e-17	72.5912	PLN02780	PLN02780
Q#318 - >WBGene00008678	multi-dom	235910	1	86	0.00105598	35.2905	PRK07024	PRK07024
Q#318 - >WBGene00008678	multi-dom	278532	6	36	0.00236316	34.1181	pfam00106	adh_short
Q#318 - >WBGene00008678	multi-dom	223959	3	62	0.0037201	34.023	COG1028	FabG
Q#318 - >WBGene00008678	multi-dom	180984	6	80	0.00402868	33.7794	PRK07454	PRK07454
Q#319 - >WBGene00006865	multi-dom	278511	1	57	0.007465	31.0851	pfam00083	Sugar_tr
Q#320 - >WBGene00016392	multi-dom	240286	1	132	4.33555e-43	147.965	PTZ00139	PTZ00139
Q#320 - >WBGene00016392	multi-dom	236375	1	132	1.95025e-39	137.77	PRK09078	sdhA
Q#320 - >WBGene00016392	multi-dom	130875	1	132	7.82243e-35	124.875	TIGR01816	sdhA_forward
Q#320 - >WBGene00016392	multi-dom	177739	1	132	2.48913e-29	109.561	PLN00128	PLN00128
Q#320 - >WBGene00016392	multi-dom	273815	1	132	1.32534e-25	98.9406	TIGR01812	sdhA_frdA_Gneg
Q#320 - >WBGene00016392	multi-dom	223981	1	113	1.14356e-21	87.807	COG1053	SdhA
Q#320 - >WBGene00016392	multi-dom	180193	1	132	1.34005e-19	81.7836	PRK05675	sdhA
Q#320 - >WBGene00016392	multi-dom	236185	21	132	8.92183e-18	76.5866	PRK08205	sdhA
Q#320 - >WBGene00016392	multi-dom	180814	1	132	9.85281e-18	76.4109	PRK07057	sdhA
Q#320 - >WBGene00016392	multi-dom	180319	1	132	6.8309e-17	73.9983	PRK05945	sdhA
Q#320 - >WBGene00016392	multi-dom	235689	21	132	2.44024e-16	72.3966	PRK06069	sdhA
Q#320 - >WBGene00016392	multi-dom	181594	1	132	1.19169e-15	70.5207	PRK08958	sdhA
Q#320 - >WBGene00016392	multi-dom	180567	6	132	1.62543e-12	61.827	PRK06452	sdhA
Q#320 - >WBGene00016392	multi-dom	236319	4	132	3.41723e-10	54.9792	PRK08641	sdhA
Q#320 - >WBGene00016392	multi-dom	181507	1	70	3.84443e-10	54.9834	PRK08626	PRK08626
Q#320 - >WBGene00016392	multi-dom	236421	3	132	1.42175e-09	53.0987	PRK09231	PRK09231
Q#320 - >WBGene00016392	multi-dom	273485	1	132	5.83175e-08	48.7428	TIGR01176	fum_red_Fp
Q#320 - >WBGene00016392	multi-dom	235758	28	72	1.0688e-07	47.6688	PRK06263	sdhA
Q#320 - >WBGene00016392	multi-dom	130870	21	132	1.57535e-06	44.4551	TIGR01811	sdhA_Bsu
Q#320 - >WBGene00016392	multi-dom	236102	31	99	2.58389e-06	43.8062	PRK07804	PRK07804
Q#320 - >WBGene00016392	multi-dom	236101	34	111	3.02528e-06	43.4859	PRK07803	sdhA
Q#320 - >WBGene00016392	multi-dom	236147	32	68	1.38581e-05	41.5142	PRK08071	PRK08071
Q#320 - >WBGene00016392	multi-dom	273131	24	65	4.23079e-05	40.1684	TIGR00551	nadB
Q#320 - >WBGene00016392	multi-dom	236036	48	68	9.07724e-05	39.5094	PRK07512	PRK07512
Q#320 - >WBGene00016392	multi-dom	223108	35	73	0.000117067	39.1605	COG0029	NadB
Q#320 - >WBGene00016392	multi-dom	236010	27	96	0.00249781	35.0212	PRK07395	PRK07395
Q#322 - >WBGene00016323	multi-dom	224630	18	83	0.000339173	35.7018	COG1716	FHA
Q#324 - >WBGene00001665	multi-dom	214595	2	59	1.61565e-20	80.3142	smart00275	G_alpha
Q#324 - >WBGene00001665	multi-dom	278904	1	50	1.99537e-13	60.7009	pfam00503	G-alpha
Q#325 - >WBGene00001984	multi-dom	279426	1	66	1.71872e-12	58.0116	pfam01079	Hint
Q#328 - >WBGene00004793	multi-dom	236711	1	21	2.37437e-05	36.9231	PRK10537	PRK10537
Q#328 - >WBGene00004793	multi-dom	278921	1	39	0.00125845	32.2372	pfam00520	Ion_trans
Q#336 - >WBGene00016839	multi-dom	278528	2	127	2.39789e-09	51.8614	pfam00102	Y_phosphatase
Q#337 - >WBGene00017647	multi-dom	278528	1	76	2.9116e-21	81.5218	pfam00102	Y_phosphatase
Q#337 - >WBGene00017647	multi-dom	214550	1	81	4.21845e-16	68.4547	smart00194	PTPc
Q#337 - >WBGene00017647	multi-dom	222923	2	58	2.33171e-07	44.9156	PHA02738	PHA02738
Q#337 - >WBGene00017647	multi-dom	165109	1	39	3.30356e-07	44.2226	PHA02742	PHA02742
Q#337 - >WBGene00017647	multi-dom	227886	1	79	6.65527e-06	40.5965	COG5599	COG5599
Q#337 - >WBGene00017647	multi-dom	165114	1	81	0.000258445	36.1331	PHA02747	PHA02747
Q#337 - >WBGene00017647	multi-dom	165113	1	81	0.00846465	31.9228	PHA02746	PHA02746
Q#348 - >WBGene00016323	multi-dom	224630	18	83	0.000339173	35.7018	COG1716	FHA
Q#354 - >WBGene00022433	multi-dom	197585	1	30	0.00798288	31.5073	smart00225	BTB
Q#361 - >WBGene00011165	multi-dom	214753	16	103	2.03227e-20	81.9559	smart00636	Glyco_18
Q#361 - >WBGene00011165	multi-dom	279094	15	103	1.9964e-16	70.9487	pfam00704	Glyco_hydro_18
Q#362 - >WBGene00015778	multi-dom	278580	1	182	7.89124e-55	175.953	pfam00155	Aminotran_1_2
Q#362 - >WBGene00015778	multi-dom	223513	52	153	8.19031e-12	61.1369	COG0436	AspB
Q#362 - >WBGene00015778	multi-dom	235985	56	144	1.31035e-06	45.8705	PRK07309	PRK07309
Q#362 - >WBGene00015778	multi-dom	181036	113	147	1.50014e-05	42.9164	PRK07568	PRK07568
Q#362 - >WBGene00015778	multi-dom	180542	113	177	3.21111e-05	41.9133	PRK06358	PRK06358
Q#362 - >WBGene00015778	multi-dom	236075	50	144	0.000108902	40.4778	PRK07683	PRK07683
Q#362 - >WBGene00015778	multi-dom	163316	89	149	0.00073623	37.7818	TIGR03542	DAPAT_plant
Q#362 - >WBGene00015778	multi-dom	234872	113	181	0.000971796	37.5987	PRK00950	PRK00950
Q#362 - >WBGene00015778	multi-dom	181053	96	147	0.001084	37.5392	PRK07590	PRK07590
Q#362 - >WBGene00015778	multi-dom	235749	56	181	0.00277314	36.2693	PRK06225	PRK06225
Q#362 - >WBGene00015778	multi-dom	180937	107	179	0.00297513	36.1905	PRK07337	PRK07337
Q#362 - >WBGene00015778	multi-dom	180537	113	147	0.00684967	35.0814	PRK06348	PRK06348
Q#378 - >WBGene00021527	multi-dom	223591	9	58	0.00441969	31.2877	COG0517	CBS
Q#416 - >WBGene00019794	multi-dom	224117	1	253	1.09045e-05	45.0904	COG1196	Smc
Q#416 - >WBGene00019794	multi-dom	234750	14	117	7.05116e-05	42.5063	PRK00409	PRK00409
Q#416 - >WBGene00019794	multi-dom	274008	4	247	7.20781e-05	42.3511	TIGR02168	SMC_prok_B
Q#416 - >WBGene00019794	multi-dom	173412	4	243	0.000131525	41.6651	PTZ00121	PTZ00121
Q#416 - >WBGene00019794	multi-dom	274008	4	257	0.000154125	41.5807	TIGR02168	SMC_prok_B
Q#416 - >WBGene00019794	multi-dom	285171	84	233	0.000277716	40.587	pfam07888	CALCOCO1
Q#416 - >WBGene00019794	multi-dom	224117	14	255	0.000302308	40.468	COG1196	Smc
Q#416 - >WBGene00019794	multi-dom	274009	11	253	0.000314616	40.4363	TIGR02169	SMC_prok_A
Q#416 - >WBGene00019794	multi-dom	224117	1	257	0.000377782	40.0828	COG1196	Smc
Q#416 - >WBGene00019794	multi-dom	173412	1	243	0.000745341	39.3539	PTZ00121	PTZ00121
Q#416 - >WBGene00019794	multi-dom	224117	4	254	0.00123388	38.542	COG1196	Smc
Q#416 - >WBGene00019794	multi-dom	274008	4	257	0.00140381	38.4991	TIGR02168	SMC_prok_B
Q#416 - >WBGene00019794	multi-dom	274386	1	207	0.00193512	37.7234	TIGR03007	pepcterm_ChnLen
Q#416 - >WBGene00019794	multi-dom	173412	1	232	0.00284077	37.4279	PTZ00121	PTZ00121
Q#416 - >WBGene00019794	multi-dom	222878	16	251	0.00320815	37.3013	PHA02562	46
Q#416 - >WBGene00019794	multi-dom	173412	1	243	0.00351249	37.4279	PTZ00121	PTZ00121
Q#416 - >WBGene00019794	multi-dom	275056	44	140	0.00363314	36.1393	TIGR04211	SH3_and_anchor
Q#416 - >WBGene00019794	multi-dom	224117	4	200	0.00642201	36.2308	COG1196	Smc
Q#416 - >WBGene00019794	multi-dom	274009	4	208	0.00650738	36.1991	TIGR02169	SMC_prok_A
Q#416 - >WBGene00019794	multi-dom	274009	45	253	0.00730086	36.1991	TIGR02169	SMC_prok_A
Q#416 - >WBGene00019794	multi-dom	287195	116	257	0.00967199	35.4758	pfam10186	Atg14
Q#416 - >WBGene00019794	multi-dom	274008	30	257	0.00969242	35.8027	TIGR02168	SMC_prok_B
Q#416 - >WBGene00019794	multi-dom	224117	4	257	0.00999491	35.8456	COG1196	Smc
Q#418 - >WBGene00017754	multi-dom	290579	1	264	1.29777e-06	47.1891	pfam13868	TPH
Q#418 - >WBGene00017754	multi-dom	290579	5	257	2.04647e-06	46.8039	pfam13868	TPH
Q#418 - >WBGene00017754	multi-dom	290579	7	263	3.94639e-05	42.9519	pfam13868	TPH
Q#418 - >WBGene00017754	multi-dom	173412	6	195	7.26071e-05	42.4355	PTZ00121	PTZ00121
Q#418 - >WBGene00017754	multi-dom	173412	6	263	8.75242e-05	42.4355	PTZ00121	PTZ00121
Q#418 - >WBGene00017754	multi-dom	274765	15	105	0.000106399	41.5514	TIGR03752	conj_TIGR03752
Q#418 - >WBGene00017754	multi-dom	173412	6	263	0.000140205	41.6651	PTZ00121	PTZ00121
Q#418 - >WBGene00017754	multi-dom	173412	1	264	0.000243133	40.8947	PTZ00121	PTZ00121
Q#418 - >WBGene00017754	multi-dom	173412	6	263	0.000789982	39.3539	PTZ00121	PTZ00121
Q#418 - >WBGene00017754	multi-dom	173412	1	183	0.000886261	39.3539	PTZ00121	PTZ00121
Q#418 - >WBGene00017754	multi-dom	280601	6	263	0.00140145	38.4124	pfam02463	SMC_N
Q#418 - >WBGene00017754	multi-dom	280601	7	261	0.00141392	38.4124	pfam02463	SMC_N
Q#418 - >WBGene00017754	multi-dom	290579	6	179	0.00144159	37.9444	pfam13868	TPH
Q#418 - >WBGene00017754	multi-dom	215180	17	87	0.0021668	37.9277	PLN02316	PLN02316
Q#418 - >WBGene00017754	multi-dom	280601	11	263	0.00479007	36.8716	pfam02463	SMC_N
Q#418 - >WBGene00017754	multi-dom	280601	7	265	0.00706323	36.4864	pfam02463	SMC_N
Q#420 - >WBGene00015040	multi-dom	215393	34	98	0.00218908	35.2737	PLN02738	PLN02738
Q#422 - >WBGene00021059	multi-dom	184731	4	39	0.00265892	31.4299	PRK14536	cysS
Q#437 - >WBGene00002051	multi-dom	278467	72	159	2.6454e-16	72.6429	pfam00038	Filament
Q#437 - >WBGene00002051	multi-dom	236887	16	87	0.000153908	39.4339	PRK11259	solA
Q#437 - >WBGene00002051	multi-dom	224117	59	159	0.0023582	36.2308	COG1196	Smc
Q#437 - >WBGene00002051	multi-dom	224117	59	158	0.00303587	35.8456	COG1196	Smc
Q#437 - >WBGene00002051	multi-dom	291729	95	156	0.00606093	34.6334	pfam15070	GOLGA2L5
Q#438 - >WBGene00020182	multi-dom	278624	33	138	2.44652e-08	49.7144	pfam00201	UDPGT
Q#443 - >WBGene00012763	multi-dom	181834	24	73	0.00282478	33.1717	PRK09414	PRK09414
Q#446 - >WBGene00007376	multi-dom	236223	12	37	0.00907565	29.5698	PRK08294	PRK08294
Q#449 - >WBGene00012084	multi-dom	278431	17	59	0.00966835	31.1236	pfam00001	7tm_1
Q#5 - >WBGene00001531	specific	143636	1	75	1.44383e-25	94.183	cd07302	CHD
Q#8 - >WBGene00001704	specific	282065	1	79	1.35191e-19	73.7931	pfam04155	Ground-like
Q#15 - >WBGene00004009	specific	213216	159	396	5.64107e-142	403.073	cd03249	ABC_MTABC3_MDL1_MDL2
Q#15 - >WBGene00004009	specific	278435	177	326	2.61774e-41	142.019	pfam00005	ABC_tran
Q#18 - >WBGene00004176	specific	280653	1	71	3.9498e-19	72.9811	pfam02520	DUF148
Q#32 - >WBGene00007874	specific	280653	1	71	1.82568e-17	70.2847	pfam02520	DUF148
Q#42 - >WBGene00009257	specific	197624	12	60	3.93161e-07	42.2814	smart00280	KAZAL
Q#42 - >WBGene00009257	specific	197624	65	96	7.32414e-07	41.511	smart00280	KAZAL
Q#42 - >WBGene00009257	specific	238052	70	103	1.5825e-05	38.0198	cd00104	KAZAL_FS
Q#42 - >WBGene00009257	specific	238052	16	42	0.00564962	31.0862	cd00104	KAZAL_FS
Q#52 - >WBGene00010278	specific	279230	11	89	2.34985e-19	79.357	pfam00858	ASC
Q#59 - >WBGene00011175	specific	214712	88	252	2.0864e-46	151.04	smart00539	NIDO
Q#65 - >WBGene00012679	specific	214649	1	55	6.11e-12	56.5983	smart00404	PTPc_motif
Q#70 - >WBGene00013608	specific	214480	7	119	6.95303e-17	69.9361	smart00034	CLECT
Q#70 - >WBGene00013608	specific	153057	11	120	3.36842e-13	59.9409	cd00037	CLECT
Q#72 - >WBGene00013943	specific	279838	37	72	0.000601836	33.9506	pfam01549	ShK
Q#72 - >WBGene00013943	specific	279838	1	33	0.0084879	30.869	pfam01549	ShK
Q#80 - >WBGene00015564	specific	223729	16	95	4.68879e-28	101.563	COG0656	ARA1
Q#90 - >WBGene00016221	specific	280324	2	24	5.68038e-05	37.8144	pfam02135	zf-TAZ
Q#91 - >WBGene00016224	specific	197608	3	27	0.0027807	33.179	smart00256	FBOX
Q#99 - >WBGene00016328	specific	214679	2	68	5.03882e-06	41.1278	smart00471	HDc
Q#99 - >WBGene00016328	specific	238032	2	83	0.00315917	33.8521	cd00077	HDc
Q#107 - >WBGene00017033	specific	237987	5	99	7.44479e-06	42.3016	cd00020	ARM
Q#117 - >WBGene00018336	specific	279029	45	144	9.78722e-24	87.7861	pfam00635	Motile_Sperm
Q#121 - >WBGene00018616	specific	279838	30	59	0.00260997	32.0246	pfam01549	ShK
Q#121 - >WBGene00018616	specific	279838	81	110	0.00442227	31.2542	pfam01549	ShK
Q#126 - >WBGene00019675	specific	290559	110	199	6.12112e-16	69.2502	pfam13847	Methyltransf_31
Q#126 - >WBGene00019675	specific	100107	114	198	1.33224e-08	49.3507	cd02440	AdoMet_MTases
Q#137 - >WBGene00021266	specific	280385	2	66	3.1081e-19	78.2416	pfam02206	WSN
Q#137 - >WBGene00021266	specific	197734	5	68	9.36325e-13	61.0574	smart00453	WSN
Q#155 - >WBGene00044331	specific	214480	7	77	4.8281e-11	54.143	smart00034	CLECT
Q#155 - >WBGene00044331	specific	153057	10	77	1.73386e-06	42.2218	cd00037	CLECT
Q#162 - >WBGene00050875	specific	279961	23	193	4.32785e-38	130.18	pfam01697	Glyco_transf_92
Q#170 - >WBGene00189937	specific	278453	49	78	0.000399562	35.2394	pfam00024	PAN_1
Q#195 - >WBGene00219491	specific	285035	181	227	3.93438e-09	50.0786	pfam07735	FBA_2
Q#230 - >WBGene00220161	specific	284857	2	39	9.05691e-09	43.5475	pfam07525	SOCS_box
Q#230 - >WBGene00220161	specific	198037	3	41	0.000165756	32.3804	smart00969	SOCS_box
Q#240 - >WBGene00219271	specific	214496	1	47	3.20772e-05	36.1228	smart00061	MATH
Q#241 - >WBGene00010233	specific	279867	165	208	2.15655e-10	53.6715	pfam01585	G-patch
Q#241 - >WBGene00010233	specific	197727	165	207	4.53459e-09	49.851	smart00443	G_patch
Q#242 - >WBGene00018913	specific	214734	16	201	1.98447e-44	145.551	smart00587	CHK
Q#246 - >WBGene00206519	specific	285035	172	217	1.54698e-13	62.405	pfam07735	FBA_2
Q#247 - >WBGene00010234	specific	279409	1	68	4.76113e-20	77.2128	pfam01060	TTR-52
Q#250 - >WBGene00021567	specific	214734	16	201	1.98447e-44	145.551	smart00587	CHK
Q#251 - >WBGene00011648	specific	281325	1	108	4.01658e-37	120.268	pfam03311	Cornichon
Q#253 - >WBGene00010272	specific	214620	44	102	2.17844e-13	57.9333	smart00326	SH3
Q#253 - >WBGene00010272	specific	291278	50	102	3.40766e-11	52.2179	pfam14604	SH3_9
Q#270 - >WBGene00010274	specific	282057	9	53	2.97314e-08	44.3788	pfam04145	Ctr
Q#273 - >WBGene00017309	specific	214559	7	58	1.95781e-13	57.5967	smart00209	TSP1
Q#273 - >WBGene00017309	specific	278517	8	57	1.33204e-09	47.7953	pfam00090	TSP_1
Q#282 - >WBGene00015676	specific	119392	1	57	4.64771e-07	49.2345	cd06174	MFS
Q#282 - >WBGene00015676	specific	119392	241	306	2.52152e-05	44.2269	cd06174	MFS
Q#289 - >WBGene00010231	specific	285385	194	216	3.63443e-05	38.4743	pfam08159	NUC153
Q#304 - >WBGene00001107	specific	238011	8	35	0.00350492	31.8382	cd00054	EGF_CA
Q#313 - >WBGene00016325	specific	119339	25	115	1.21802e-24	91.0828	cd06558	crotonase-like
Q#313 - >WBGene00016325	specific	223955	25	118	5.08579e-18	75.1301	COG1024	CaiD
Q#337 - >WBGene00022189	specific	214761	60	130	7.60304e-31	107.283	smart00645	Pept_C1
Q#338 - >WBGene00021028	specific	119392	3	102	2.81264e-07	46.1529	cd06174	MFS
Q#347 - >WBGene00008231	specific	214853	53	84	0.00349666	31.445	smart00848	Inhibitor_I29
Q#355 - >WBGene00022815	specific	279230	3	87	9.01739e-24	90.1425	pfam00858	ASC
Q#372 - >WBGene00016422	specific	278526	295	397	1.19522e-07	49.3702	pfam00100	Zona_pellucida
Q#374 - >WBGene00020368	specific	197710	19	102	1.36566e-46	143.177	smart00413	ETS
Q#374 - >WBGene00020368	specific	278602	22	99	1.83061e-46	142.626	pfam00178	Ets
Q#381 - >WBGene00016323	specific	238017	110	160	6.74752e-14	62.4038	cd00060	FHA
Q#381 - >WBGene00016323	specific	214578	133	160	2.36433e-06	41.3948	smart00240	FHA
Q#381 - >WBGene00016323	specific	278899	133	160	4.67899e-06	41.01	pfam00498	FHA
Q#383 - >WBGene00009948	specific	223712	2	96	1.91586e-11	55.4319	COG0639	ApaH
Q#386 - >WBGene00020267	specific	99780	1	120	6.18874e-56	172.366	cd06183	cyt_b5_reduct_like
[truncated: 472 more rows]
