# Supplementary material for: Differential alternative splicing coupled to nonsense-mediated decay of mRNA ensures dietary restriction-induced longevity
Source: Nat Commun. 2017 Aug 21;8:306. doi: 10.1038/s41467-017-00370-5 (PMC5563511; doi:10.1038/s41467-017-00370-5)
Supplement: Supplementary file 8 — Supplementary Data 7 [file 41467_2017_370_MOESM8_ESM.xlsx]

## Sheet: Data
Supplementary Data 7: Differential exon usage in caloric restricted mice (5 months)
Event	Chromosome	Start	Stop	Strand	Location	EqP-values	t-statistics	Gene
EX186313	2	158376745	158376824	+	chr2:158376745-158376824	8.73586e-12	7.67908	ENSMUSG00000044349
EX250310	14	47725929	47726000	+	chr14:47725929-47726000	1.52207e-10	12.1981	ENSMUSG00000021843
EX177013	18	5583713	5583796	-	chr18:5583713-5583796	1.42183e-08	6.10793	ENSMUSG00000063087
EX56368	12	25046203	25046235	+	chr12:25046203-25046235	1.51164e-07	5.40028	ENSMUSG00000036333
EX290734	14	54649532	54650268	-	chr14:54649532-54650268	2.48178e-07	4.39179	ENSMUSG00000022185
EX282074	16	90947015	90947053	-	chr16:90947015-90947053	3.14889e-06	3.38749	ENSMUSG00000022973
EX56367	12	25041246	25041302	+	chr12:25041246-25041302	4.99129e-06	3.70618	ENSMUSG00000036333
EX117765	10	79816792	79816923	+	chr10:79816792-79816923	1.74672e-05	8.42798	ENSMUSG00000035863
EX161127	14	25661267	25661521	+	chr14:25661267-25661521	2.58632e-05	10.7987	ENSMUSG00000007817
EX221531	16	29413729	29413801	-	chr16:29413729-29413801	6.97981e-05	5.69445	ENSMUSG00000038094
EX139403	2	126800289	126800337	-	chr2:126800289-126800337	8.73418e-05	4.43635	ENSMUSG00000027365
EX75270	17	8175519	8176081	+	chr17:8175519-8176081	9.11918e-05	3.86979	ENSMUSG00000069135
EX253272	11	50383831	50383920	+	chr11:50383831-50383920	0.000110267	5.72569	ENSMUSG00000007850
EX387408	15	58947326	58947520	-	chr15:58947326-58947520	0.00011052	5.01033	ENSMUSG00000022353
EX298618	6	105677064	105677197	-	chr6:105677064-105677197	0.000133041	2.92804	ENSMUSG00000085067
EX251108	9	31156190	31156225	-	chr9:31156190-31156225	0.000139772	3.85245	ENSMUSG00000031996
EX187501	X	56494133	56494243	+	chrX:56494133-56494243	0.000141034	5.24555	ENSMUSG00000035967
EX357310	1	160071427	160072782	+	chr1:160071427-160072782	0.000149374	3.29087	ENSMUSG00000090394
EX199764	7	4443737	4443771	-	chr7:4443737-4443771	0.000153626	5.55542	ENSMUSG00000008435
EX250877	9	15325507	15325746	-	chr9:15325507-15325746	0.000154451	2.75056	ENSMUSG00000046111
EX195648	5	121806222	121806275	+	chr5:121806222-121806275	0.00015863	3.70847	ENSMUSG00000042605
EX207442	8	94055536	94055664	+	chr8:94055536-94055664	0.000171842	5.0663	ENSMUSG00000033009
EX212162	9	111213813	111213914	+	chr9:111213813-111213914	0.000190536	6.41137	ENSMUSG00000032497
EX222372	17	24184381	24184398	-	chr17:24184381-24184398	0.000192482	8.28233	ENSMUSG00000036473
EX290917	9	80293527	80293553	+	chr9:80293527-80293553	0.000213481	7.68687	ENSMUSG00000033577
EX87028	6	55491230	55491310	+	chr6:55491230-55491310	0.000222966	5.58326	ENSMUSG00000029778
EX162428	9	21587851	21587919	+	chr9:21587851-21587919	0.000242331	0.927113	ENSMUSG00000032185
EX282822	17	35904108	35904176	-	chr17:35904108-35904176	0.000255265	6.07035	ENSMUSG00000024426
EX331929	10	62760094	62760279	-	chr10:62760094-62760279	0.000266096	2.58942	ENSMUSG00000020074
EX195190	5	99963731	99963877	-	chr5:99963731-99963877	0.000305377	6.47831	ENSMUSG00000000568
EX279905	11	104305313	104305409	+	chr11:104305313-104305409	0.000314141	4.73319	ENSMUSG00000018411
EX185746	2	144479015	144479142	-	chr2:144479015-144479142	0.000317241	2.85002	ENSMUSG00000037259
EX203153	7	128444042	128444100	-	chr7:128444042-128444100	0.000325593	2.65927	ENSMUSG00000030846
EX260238	17	15501154	15501357	+	chr17:15501154-15501357	0.000361363	6.6706	ENSMUSG00000014767
EX216316	11	120613030	120613083	-	chr11:120613030-120613083	0.000379547	2.85893	ENSMUSG00000025137
EX290921	9	80293945	80293974	+	chr9:80293945-80293974	0.000429787	8.95399	ENSMUSG00000033577
EX107877	3	108427861	108427932	-	chr3:108427861-108427932	0.000434333	6.77324	ENSMUSG00000068739
EX109530	4	123715864	123716081	-	chr4:123715864-123716081	0.00045696	3.92322	ENSMUSG00000028648
EX230921	2	73347647	73347759	-	chr2:73347647-73347759	0.000479815	4.13556	ENSMUSG00000041762
EX245599	7	80097172	80097210	-	chr7:80097172-80097210	0.000481373	5.1589	ENSMUSG00000030541
EX221547	16	29415783	29415879	-	chr16:29415783-29415879	0.000499324	3.50281	ENSMUSG00000038094
EX237136	4	53724605	53724742	+	chr4:53724605-53724742	0.0005051	3.24627	ENSMUSG00000028414
EX238214	4	126906521	126906636	-	chr4:126906521-126906636	0.000638375	2.84537	ENSMUSG00000042446
EX279306	11	79031081	79031122	-	chr11:79031081-79031122	0.000642218	6.92686	ENSMUSG00000018334
EX83486	4	109016652	109016785	+	chr4:109016652-109016785	0.000649617	4.87757	ENSMUSG00000053510
EX279897	11	104305212	104305409	+	chr11:104305212-104305409	0.000655374	3.92598	ENSMUSG00000018411
EX199661	6	147012918	147012947	+	chr6:147012918-147012947	0.000657098	2.75824	ENSMUSG00000016487
EX388981	17	36121293	36121465	-	chr17:36121293-36121465	0.000660184	3.05483	ENSMUSG00000079491
EX190308	3	152214825	152214887	+	chr3:152214825-152214887	0.000664244	2.81155	ENSMUSG00000028034
EX232794	2	156178880	156178952	-	chr2:156178880-156178952	0.000718231	2.13335	ENSMUSG00000027620
EX78678	2	32735281	32735922	+	chr2:32735281-32735922	0.000740284	4.85775	ENSMUSG00000059013
EX71966	9	35123601	35123694	+	chr9:35123601-35123694	0.00075141	3.51775	ENSMUSG00000070315
EX157590	10	59354340	59354410	+	chr10:59354340-59354410	0.000780735	5.83503	ENSMUSG00000019916
EX99970	1	82880008	82880127	+	chr1:82880008-82880127	0.000801498	6.59551	ENSMUSG00000026159
EX200257	7	19202977	19203072	+	chr7:19202977-19203072	0.000821436	5.35049	ENSMUSG00000040811
EX268219	3	67355474	67355626	+	chr3:67355474-67355626	0.000828776	5.02432	ENSMUSG00000034544
EX181028	1	131291596	131291690	-	chr1:131291596-131291690	0.000870408	4.06568	ENSMUSG00000026425
EX66545	5	88640589	88642695	+	chr5:88640589-88642695	0.000877394	3.25055	ENSMUSG00000029291
EX63218	3	33818648	33818797	-	chr3:33818648-33818797	0.000888581	0.897677	ENSMUSG00000027676
EX250346	14	51986932	51987222	+	chr14:51986932-51987222	0.000902604	4.33228	ENSMUSG00000004562
EX383743	9	50646105	50646189	-	chr9:50646105-50646189	0.000973473	4.06908	ENSMUSG00000000168
EX247722	10	93971316	93971707	-	chr10:93971316-93971707	0.00103837	8.06594	ENSMUSG00000036099
EX232410	2	135942073	135942187	+	chr2:135942073-135942187	0.00107596	0.910235	ENSMUSG00000039943
EX61880	2	154361250	154361865	-	chr2:154361250-154361865	0.00108737	4.32511	ENSMUSG00000027487
EX388652	17	25785004	25785194	-	chr17:25785004-25785194	0.00117054	-0.079132	ENSMUSG00000061046
EX171927	15	34513090	34513179	+	chr15:34513090-34513179	0.00118467	3.84576	ENSMUSG00000022325
EX252665	11	5091460	5091477	-	chr11:5091460-5091477	0.0012184	4.24571	ENSMUSG00000009079
EX250052	14	31056236	31056280	+	chr14:31056236-31056280	0.00123628	2.5922	ENSMUSG00000042323
EX226198	19	40321793	40321960	-	chr19:40321793-40321960	0.00127575	5.49554	ENSMUSG00000025006
EX51832	7	90194273	90194296	+	chr7:90194273-90194296	0.00127861	7.83325	ENSMUSG00000039361
EX248390	8	45794978	45796558	+	chr8:45794978-45796558	0.00129071	2.97623	ENSMUSG00000031626
EX388975	17	36120185	36120432	-	chr17:36120185-36120432	0.00131472	2.46705	ENSMUSG00000079491
EX92279	9	90009273	90009376	+	chr9:90009273-90009376	0.00132661	6.93165	ENSMUSG00000032356
EX250390	14	51985305	51986072	+	chr14:51985305-51986072	0.00133223	3.57107	ENSMUSG00000004562
EX218508	12	83651646	83651750	+	chr12:83651646-83651750	0.00134724	6.04808	ENSMUSG00000010608
EX250614	14	70617955	70618029	-	chr14:70617955-70618029	0.00137561	1.81776	ENSMUSG00000022099
EX287502	4	134925777	134925821	+	chr4:134925777-134925821	0.00141826	5.74592	ENSMUSG00000037266
EX193655	5	3836778	3836894	+	chr5:3836778-3836894	0.00142921	2.87919	ENSMUSG00000000600
EX166739	11	72191278	72191344	-	chr11:72191278-72191344	0.00143924	2.19275	ENSMUSG00000020807
EX128954	16	32900633	32900707	+	chr16:32900633-32900707	0.00145474	5.35028	ENSMUSG00000022800
EX224511	18	10577638	10577759	-	chr18:10577638-10577759	0.00151855	5.65306	ENSMUSG00000024293
EX221530	16	29415811	29415879	-	chr16:29415811-29415879	0.00155223	2.96791	ENSMUSG00000038094
EX272235	6	17905707	17905842	+	chr6:17905707-17905842	0.0015855	5.36875	ENSMUSG00000029534
EX122639	9	119445287	119445321	+	chr9:119445287-119445321	0.00158851	1.69326	ENSMUSG00000042787
EX284700	2	24606570	24607100	-	chr2:24606570-24607100	0.00163308	2.38733	ENSMUSG00000004113
EX341326	3	88225392	88225438	+	chr3:88225392-88225438	0.00176547	-0.204533	ENSMUSG00000097156
EX233134	2	165286481	165286552	-	chr2:165286481-165286552	0.00184095	0.542271	ENSMUSG00000017664
EX188111	X	159279167	159279203	+	chrX:159279167-159279203	0.00186511	4.69826	ENSMUSG00000031309
EX133262	1	52204170	52204516	-	chr1:52204170-52204516	0.00188633	4.32348	ENSMUSG00000026103
EX235216	3	35841030	35841115	+	chr3:35841030-35841115	0.00192253	2.86905	ENSMUSG00000037400
EX278019	11	3352900	3352917	-	chr11:3352900-3352917	0.00205879	1.32219	ENSMUSG00000020451
EX222796	17	26207546	26207659	+	chr17:26207546-26207659	0.00209334	2.86235	ENSMUSG00000024186
EX133257	1	52204346	52204516	-	chr1:52204346-52204516	0.00212852	4.4077	ENSMUSG00000026103
EX200255	7	19201830	19201927	+	chr7:19201830-19201927	0.00213724	5.68653	ENSMUSG00000040811
EX84841	5	49966110	49966403	-	chr5:49966110-49966403	0.00214399	1.20486	ENSMUSG00000029090
EX141590	X	159491768	159491824	+	chrX:159491768-159491824	0.00216694	3.38583	ENSMUSG00000041020
EX176755	17	80629286	80629348	-	chr17:80629286-80629348	0.00222215	3.47162	ENSMUSG00000024242
EX123456	11	54987051	54987068	-	chr11:54987051-54987068	0.00224317	5.67604	ENSMUSG00000018340
EX57242	16	17650149	17650205	+	chr16:17650149-17650205	0.00225787	8.66593	ENSMUSG00000041617
EX158929	10	107380227	107380303	+	chr10:107380227-107380303	0.00228619	3.49448	ENSMUSG00000019906
EX218851	12	105833100	105833162	+	chr12:105833100-105833162	0.00233794	3.67727	ENSMUSG00000021111
EX175035	17	25200843	25200928	+	chr17:25200843-25200928	0.00239975	0.7186	ENSMUSG00000015127
EX124764	11	101247811	101248250	+	chr11:101247811-101248250	0.00242257	1.88839	ENSMUSG00000001240
EX365217	14	27467506	27467565	+	chr14:27467506-27467565	0.00244915	3.91705	ENSMUSG00000040651
EX166993	11	74795752	74795817	+	chr11:74795752-74795817	0.00245807	6.61318	ENSMUSG00000010554
EX71976	9	35123601	35123640	+	chr9:35123601-35123640	0.00252095	2.25982	ENSMUSG00000070315
EX241563	5	137758185	137758559	+	chr5:137758185-137758559	0.00254317	4.52417	ENSMUSG00000029723
EX182771	2	20853958	20853978	-	chr2:20853958-20853978	0.00257984	6.81834	ENSMUSG00000036591
EX179983	1	71603660	71603929	-	chr1:71603660-71603929	0.00264745	2.73417	ENSMUSG00000026193
EX242350	6	34769549	34769662	+	chr6:34769549-34769662	0.00277127	2.58899	ENSMUSG00000029761
EX66555	5	88640589	88640927	+	chr5:88640589-88640927	0.00277365	2.58193	ENSMUSG00000029291
EX389027	17	45454091	45454211	-	chr17:45454091-45454211	0.00285934	0.944217	ENSMUSG00000023935
EX291659	11	80403365	80403408	+	chr11:80403365-80403408	0.00287833	5.7728	ENSMUSG00000017421
EX191587	4	85381405	85381508	+	chr4:85381405-85381508	0.00289394	6.38	ENSMUSG00000028488
EX66563	5	88640589	88640928	+	chr5:88640589-88640928	0.00294837	2.5529	ENSMUSG00000029291
EX216125	11	120108467	120108588	-	chr11:120108467-120108588	0.002965	5.30806	ENSMUSG00000061306
EX134871	1	130697017	130698085	-	chr1:130697017-130698085	0.00298106	7.51091	ENSMUSG00000026409
EX203159	7	128446731	128447107	-	chr7:128446731-128447107	0.00300691	2.84128	ENSMUSG00000030846
EX225664	19	7279986	7280012	-	chr19:7279986-7280012	0.00301607	6.85917	ENSMUSG00000024969
EX265693	2	45111020	45111170	-	chr2:45111020-45111170	0.00302093	5.56741	ENSMUSG00000026872
EX284696	2	24606375	24607100	-	chr2:24606375-24607100	0.00310282	2.14637	ENSMUSG00000004113
EX382811	14	30974215	30974358	+	chr14:30974215-30974358	0.00311606	7.53801	ENSMUSG00000021918
EX278168	11	5039519	5039603	+	chr11:5039519-5039603	0.00321873	9.23259	ENSMUSG00000009090
EX67430	5	137302780	137302877	-	chr5:137302780-137302877	0.00323137	2.0871	ENSMUSG00000037364
EX136778	2	25912655	25912717	+	chr2:25912655-25912717	0.00326231	4.64781	ENSMUSG00000058740
EX317280	12	69821819	69821872	+	chr12:69821819-69821872	0.00326806	3.40972	ENSMUSG00000020992
EX216132	11	120108467	120108553	-	chr11:120108467-120108553	0.00328883	4.77485	ENSMUSG00000061306
EX315399	8	69226672	69226729	+	chr8:69226672-69226729	0.00330414	-1.13041	ENSMUSG00000059897
EX177325	18	35587631	35587853	+	chr18:35587631-35587853	0.00330604	1.92502	ENSMUSG00000037236
EX179358	1	52658699	52658723	-	chr1:52658699-52658723	0.00335382	4.6709	ENSMUSG00000041439
EX180765	1	93034546	93034572	-	chr1:93034546-93034572	0.00346989	4.97242	ENSMUSG00000014602
EX216245	11	120385770	120385865	-	chr11:120385770-120385865	0.00348198	4.28326	ENSMUSG00000039703
EX359635	4	126684122	126684244	+	chr4:126684122-126684244	0.00349135	1.85576	ENSMUSG00000028837
EX131837	19	6986021	6986094	-	chr19:6986021-6986094	0.0035038	2.17654	ENSMUSG00000024962
EX149355	5	100543839	100543923	+	chr5:100543839-100543923	0.00359734	2.59384	ENSMUSG00000035297
EX285508	2	152830386	152830641	-	chr2:152830386-152830641	0.00369493	3.16623	ENSMUSG00000007659
EX73735	13	21190593	21190686	+	chr13:21190593-21190686	0.00371046	6.07892	ENSMUSG00000021326
EX285504	2	152830386	152830666	-	chr2:152830386-152830666	0.00371834	3.10484	ENSMUSG00000007659
EX221043	16	17109645	17109694	-	chr16:17109645-17109694	0.00373835	5.61332	ENSMUSG00000022771
EX354203	17	6440478	6441478	-	chr17:6440478-6441478	0.00380191	2.45313	ENSMUSG00000096780
EX285515	2	152830386	152830618	-	chr2:152830386-152830618	0.00380622	2.92605	ENSMUSG00000007659
EX193667	5	3836778	3836815	+	chr5:3836778-3836815	0.00385598	1.14619	ENSMUSG00000000600
EX134990	1	132597765	132597969	-	chr1:132597765-132597969	0.00386222	7.60777	ENSMUSG00000026442
EX346659	10	93482250	93482332	+	chr10:93482250-93482332	0.00388713	4.55041	ENSMUSG00000015889
EX59133	1	37892943	37893246	+	chr1:37892943-37893246	0.00388941	3.06581	ENSMUSG00000026087
EX285512	2	152830386	152831112	-	chr2:152830386-152831112	0.00391135	2.77345	ENSMUSG00000007659
EX253308	11	51268165	51268231	+	chr11:51268165-51268231	0.00393588	2.15134	ENSMUSG00000020385
EX263159	19	25424138	25424508	+	chr19:25424138-25424508	0.00394624	0.997808	ENSMUSG00000032702
EX56593	12	87441643	87441726	-	chr12:87441643-87441726	0.00397289	3.23048	ENSMUSG00000079036
EX56583	12	87441643	87441780	-	chr12:87441643-87441780	0.00397568	3.21845	ENSMUSG00000079036
EX93665	11	60706752	60706806	+	chr11:60706752-60706806	0.00398533	2.81747	ENSMUSG00000020536
EX99427	1	39558315	39558411	-	chr1:39558315-39558411	0.00398785	4.08468	ENSMUSG00000048234
EX238213	4	126907086	126907236	-	chr4:126907086-126907236	0.00399262	2.87865	ENSMUSG00000042446
EX50813	6	140593555	140593657	+	chr6:140593555-140593657	0.0040335	5.87215	ENSMUSG00000030231
EX203163	7	128446731	128446798	-	chr7:128446731-128446798	0.00403404	2.73621	ENSMUSG00000030846
EX99993	1	82880008	82880122	+	chr1:82880008-82880122	0.00407302	4.19481	ENSMUSG00000026159
EX263018	19	6513716	6513805	+	chr19:6513716-6513805	0.00407698	7.48199	ENSMUSG00000033768
EX239447	5	9126540	9126643	-	chr5:9126540-9126643	0.00408853	1.53122	ENSMUSG00000042508
EX66557	5	88640589	88642696	+	chr5:88640589-88642696	0.00417637	3.27209	ENSMUSG00000029291
EX304386	4	102863662	102863716	+	chr4:102863662-102863716	0.00425607	3.14182	ENSMUSG00000028524
EX82899	4	28946219	28947047	+	chr4:28946219-28947047	0.0042769	7.23701	ENSMUSG00000028289
EX150075	5	116020004	116020118	-	chr5:116020004-116020118	0.00430064	0.292518	ENSMUSG00000029513
EX66793	5	110786300	110786435	-	chr5:110786300-110786435	0.00433064	3.04627	ENSMUSG00000029512
EX224927	18	38191061	38191099	-	chr18:38191061-38191099	0.00435027	3.24858	ENSMUSG00000051375
EX243414	6	119962397	119963632	-	chr6:119962397-119963632	0.00435853	8.27613	ENSMUSG00000045962
EX367887	13	38045273	38045315	+	chr13:38045273-38045315	0.00436319	4.63533	ENSMUSG00000021428
EX100884	1	135391755	135391935	-	chr1:135391755-135391935	0.00461809	2.64835	ENSMUSG00000041879
EX68849	6	124997075	124997201	+	chr6:124997075-124997201	0.00464348	3.70573	ENSMUSG00000030329
EX125772	13	9158551	9158802	+	chr13:9158551-9158802	0.00476359	8.53317	ENSMUSG00000033499
EX181156	1	133275812	133275865	+	chr1:133275812-133275865	0.00481454	3.34409	ENSMUSG00000041757
EX214037	11	72308607	72308924	+	chr11:72308607-72308924	0.00481772	3.84213	ENSMUSG00000040483
EX260218	17	15501154	15501202	+	chr17:15501154-15501202	0.00490056	4.63497	ENSMUSG00000014767
EX122204	9	104196202	104196330	-	chr9:104196202-104196330	0.00492115	6.85524	ENSMUSG00000032560
EX238068	4	123049152	123049264	+	chr4:123049152-123049264	0.00493331	9.26193	ENSMUSG00000028653
EX94453	11	99044766	99044912	+	chr11:99044766-99044912	0.00497133	4.58962	ENSMUSG00000017493
EX255310	11	106868997	106869108	-	chr11:106868997-106869108	0.00499917	2.16582	ENSMUSG00000018363
EX87785	6	128325424	128325547	-	chr6:128325424-128325547	0.00506209	4.48201	ENSMUSG00000001521
EX201979	7	98707937	98708031	+	chr7:98707937-98708031	0.00511858	3.74381	ENSMUSG00000030753
EX292825	16	56691876	56691916	-	chr16:56691876-56691916	0.00517105	6.12804	ENSMUSG00000022757
EX333294	14	80018138	80018223	+	chr14:80018138-80018223	0.00525738	1.17519	ENSMUSG00000022026
EX252160	9	106445526	106445829	-	chr9:106445526-106445829	0.00538412	2.01677	ENSMUSG00000042210
EX217432	13	101692183	101692630	-	chr13:101692183-101692630	0.00544326	2.10302	ENSMUSG00000041417
EX169247	13	21522224	21522315	-	chr13:21522224-21522315	0.00547634	2.24909	ENSMUSG00000063894
EX118369	8	13258947	13259043	-	chr8:13258947-13259043	0.00551098	1.72987	ENSMUSG00000038506
EX70275	7	127934139	127934280	-	chr7:127934139-127934280	0.00551555	-2.13277	ENSMUSG00000070371
EX177326	18	35588332	35588453	+	chr18:35588332-35588453	0.00556143	0.398951	ENSMUSG00000037236
EX140501	X	20695699	20695761	+	chrX:20695699-20695761	0.0055817	3.02308	ENSMUSG00000031065
EX244372	7	19081919	19081993	+	chr7:19081919-19081993	0.00562101	4.26054	ENSMUSG00000030410
EX161663	14	58075115	58075366	+	chr14:58075115-58075366	0.00572545	1.42148	ENSMUSG00000021974
EX269798	4	123397094	123397420	-	chr4:123397094-123397420	0.00573372	4.71717	ENSMUSG00000028649
EX283144	18	5060515	5060610	+	chr18:5060515-5060610	0.00575332	1.74873	ENSMUSG00000024236
EX265125	2	26385083	26385145	-	chr2:26385083-26385145	0.00579038	1.68679	ENSMUSG00000026927
EX225534	19	3881998	3882120	+	chr19:3881998-3882120	0.00582204	1.66569	ENSMUSG00000024843
EX151850	6	48408529	48408726	+	chr6:48408529-48408726	0.00585814	3.98766	ENSMUSG00000042810
EX138538	2	92377430	92377563	+	chr2:92377430-92377563	0.0058594	3.74998	ENSMUSG00000027222
EX134989	1	132600099	132600214	-	chr1:132600099-132600214	0.00587583	6.3524	ENSMUSG00000026442
EX290853	14	119032361	119032787	-	chr14:119032361-119032787	0.00596083	6.51241	ENSMUSG00000042104
EX243064	6	106776454	106777681	+	chr6:106776454-106777681	0.0059679	2.42034	ENSMUSG00000013736
EX159835	8	60896738	60896836	+	chr8:60896738-60896836	0.00599759	3.17907	ENSMUSG00000038005
EX196228	5	134276372	134276428	-	chr5:134276372-134276428	0.00617184	-0.857274	ENSMUSG00000060261
EX49036	5	120611980	120612074	-	chr5:120611980-120612074	0.00621572	3.13258	ENSMUSG00000029600
EX148449	5	34629139	34629172	+	chr5:34629139-34629172	0.00624516	3.86035	ENSMUSG00000029106
EX60620	2	11785170	11785260	+	chr2:11785170-11785260	0.00624918	4.32596	ENSMUSG00000047909
EX56366	12	25040456	25040569	+	chr12:25040456-25040569	0.00634063	3.02107	ENSMUSG00000036333
EX279578	11	98011343	98011497	-	chr11:98011343-98011497	0.00634646	1.71981	ENSMUSG00000020882
EX124771	11	101247586	101248250	+	chr11:101247586-101248250	0.00640914	2.57165	ENSMUSG00000001240
EX203746	10	20334499	20334645	+	chr10:20334499-20334645	0.00641016	2.75047	ENSMUSG00000037608
EX285398	2	130713397	130713503	-	chr2:130713397-130713503	0.00653765	3.63668	ENSMUSG00000027309
EX152366	6	83979610	83979909	+	chr6:83979610-83979909	0.00665274	3.96669	ENSMUSG00000030016
EX57241	16	17649995	17650074	+	chr16:17649995-17650074	0.00667049	6.27535	ENSMUSG00000041617
EX316448	11	35832571	35832663	-	chr11:35832571-35832663	0.00670684	5.04038	ENSMUSG00000018848
EX207991	14	8301353	8301536	-	chr14:8301353-8301536	0.00675586	2.37027	ENSMUSG00000021750
EX123918	11	74907335	74907451	+	chr11:74907335-74907451	0.00676072	2.98715	ENSMUSG00000038335
EX45610	2	148674464	148674598	+	chr2:148674464-148674598	0.00684537	2.39075	ENSMUSG00000036992
EX87015	6	55491227	55491310	+	chr6:55491227-55491310	0.00687316	3.32348	ENSMUSG00000029778
EX187824	X	135743442	135743522	+	chrX:135743442-135743522	0.00687383	5.89369	ENSMUSG00000043384
EX234934	3	20005467	20005571	+	chr3:20005467-20005571	0.00696242	5.07241	ENSMUSG00000003617
EX341317	3	88056986	88057133	-	chr3:88056986-88057133	0.00699885	1.8492	ENSMUSG00000028070
EX343502	5	140626451	140626526	-	chr5:140626451-140626526	0.00704522	6.42635	ENSMUSG00000036565
EX152345	6	83979847	83979909	+	chr6:83979847-83979909	0.00705491	3.89597	ENSMUSG00000030016
EX193331	4	147916206	147916346	-	chr4:147916206-147916346	0.00709039	0.590253	ENSMUSG00000019055
EX82226	3	108384236	108384285	+	chr3:108384236-108384285	0.00709481	4.6439	ENSMUSG00000068744
EX111817	5	113257474	113258386	-	chr5:113257474-113258386	0.00711843	-0.0852193	ENSMUSG00000042216
EX268941	4	44929581	44929645	+	chr4:44929581-44929645	0.00711965	3.70301	ENSMUSG00000035649
EX304358	4	102863662	102863733	+	chr4:102863662-102863733	0.00712078	3.66941	ENSMUSG00000028524
EX125428	11	115627637	115627873	-	chr11:115627637-115627873	0.00717736	4.54208	ENSMUSG00000020744
EX169684	13	56088252	56088342	-	chr13:56088252-56088342	0.00720473	7.97131	ENSMUSG00000015937
EX175473	17	33926008	33926349	+	chr17:33926008-33926349	0.00721145	6.76621	ENSMUSG00000024308
EX250305	14	47716874	47716960	+	chr14:47716874-47716960	0.0072149	8.86798	ENSMUSG00000021843
EX180877	1	106018219	106018302	+	chr1:106018219-106018302	0.00724374	6.35442	ENSMUSG00000038866
EX162124	14	103174766	103174990	-	chr14:103174766-103174990	0.00725324	3.98745	ENSMUSG00000033004
EX125411	11	115627637	115627799	-	chr11:115627637-115627799	0.00732762	4.50655	ENSMUSG00000020744
EX24956	7	127456980	127457185	+	chr7:127456980-127457185	0.00741516	1.02224	ENSMUSG00000086502
EX125429	11	115627637	115627948	-	chr11:115627637-115627948	0.0074265	4.48448	ENSMUSG00000020744
EX340791	X	50580581	50580949	-	chrX:50580581-50580949	0.00744193	2.60666	ENSMUSG00000085396
EX249748	8	122900602	122900698	-	chr8:122900602-122900698	0.00748058	9.0866	ENSMUSG00000035569
EX106663	3	54707088	54707117	+	chr3:54707088-54707117	0.0075298	0.17183	ENSMUSG00000027751
EX223377	17	33930892	33931070	+	chr17:33930892-33931070	0.00754137	3.88013	ENSMUSG00000041354
EX125432	11	115627637	115627929	-	chr11:115627637-115627929	0.00761301	4.44532	ENSMUSG00000020744
EX157117	7	141990348	141990413	+	chr7:141990348-141990413	0.00764223	2.61831	ENSMUSG00000053046
EX276001	8	69870029	69870182	+	chr8:69870029-69870182	0.00771237	4.32073	ENSMUSG00000031860
EX223379	17	33930908	33931070	+	chr17:33930908-33931070	0.00780964	3.7013	ENSMUSG00000041354
EX171778	15	9098809	9098874	+	chr15:9098809-9098874	0.00788954	4.66525	ENSMUSG00000022253
EX90139	10	80280929	80281011	+	chr10:80280929-80281011	0.00801937	2.27143	ENSMUSG00000069565
EX293264	18	74728871	74728948	+	chr18:74728871-74728948	0.00808741	4.07732	ENSMUSG00000025885
EX196748	5	144810151	144810204	+	chr5:144810151-144810204	0.0081079	3.64193	ENSMUSG00000045482
EX350986	11	78283059	78283158	+	chr11:78283059-78283158	0.00816272	6.12788	ENSMUSG00000010277
EX333857	9	114631822	114631983	-	chr9:114631822-114631983	0.00816288	1.70237	ENSMUSG00000056167
EX88262	7	29260057	29260129	-	chr7:29260057-29260129	0.00827519	6.30777	ENSMUSG00000074227
EX293886	2	180979171	180979227	+	chr2:180979171-180979227	0.00830222	2.24927	ENSMUSG00000027575
EX158625	10	88480815	88480946	-	chr10:88480815-88480946	0.00833005	7.17652	ENSMUSG00000060002
EX245138	7	44760878	44760942	+	chr7:44760878-44760942	0.00839947	1.36424	ENSMUSG00000002205
EX72708	11	58796555	58796658	-	chr11:58796555-58796658	0.00843408	2.14618	ENSMUSG00000049154
EX128972	16	32900224	32900707	+	chr16:32900224-32900707	0.00864374	4.97877	ENSMUSG00000022800
EX279152	11	74650090	74650178	+	chr11:74650090-74650178	0.00871848	3.8947	ENSMUSG00000020741
EX112367	5	128989379	128989849	-	chr5:128989379-128989849	0.00872132	1.16559	ENSMUSG00000029428
EX117904	10	80906004	80906412	-	chr10:80906004-80906412	0.00874415	1.89732	ENSMUSG00000062075
EX78552	2	30135369	30135552	+	chr2:30135369-30135552	0.00876006	3.75624	ENSMUSG00000039678
EX175371	17	31614529	31614570	-	chr17:31614529-31614570	0.0088595	4.84765	ENSMUSG00000024039
EX139859	2	156929932	156929970	-	chr2:156929932-156929970	0.00886299	5.1897	ENSMUSG00000027634
EX234255	X	105829591	105829646	-	chrX:105829591-105829646	0.00887685	4.72236	ENSMUSG00000031229
EX294278	5	36604511	36604608	-	chr5:36604511-36604608	0.00896475	4.79746	ENSMUSG00000029190
EX182768	2	20853958	20854631	-	chr2:20853958-20854631	0.00897874	4.83731	ENSMUSG00000036591
EX107414	3	94447260	94447343	+	chr3:94447260-94447343	0.00898399	3.27962	ENSMUSG00000028140
EX288607	6	23328783	23328902	-	chr6:23328783-23328902	0.00908344	3.82043	ENSMUSG00000017978
EX171484	12	106073619	106073678	+	chr12:106073619-106073678	0.00914034	2.85371	ENSMUSG00000021115
EX97283	16	91503385	91503527	+	chr16:91503385-91503527	0.00918619	4.6333	ENSMUSG00000022967
EX107534	3	95849695	95849790	-	chr3:95849695-95849790	0.00920854	1.24156	ENSMUSG00000015748
EX286536	4	9637659	9637703	-	chr4:9637659-9637703	0.00928827	1.46952	ENSMUSG00000028207
EX360985	6	54489008	54491542	+	chr6:54489008-54491542	0.00935859	5.85698	ENSMUSG00000086040
EX76106	18	59065835	59066989	+	chr18:59065835-59066989	0.00938016	3.54529	ENSMUSG00000050875
EX217438	13	101692183	101692343	-	chr13:101692183-101692343	0.00941306	1.13899	ENSMUSG00000041417
EX204027	10	39851277	39851403	+	chr10:39851277-39851403	0.00944121	7.12606	ENSMUSG00000019841
EX87459	6	113109424	113109616	+	chr6:113109424-113109616	0.00955987	-0.0730593	ENSMUSG00000034269
EX80648	X	100771307	100771360	+	chrX:100771307-100771360	0.00960436	1.85589	ENSMUSG00000000881
EX114922	7	4831673	4831723	-	chr7:4831673-4831723	0.00961058	1.57127	ENSMUSG00000053550
EX249030	8	84716141	84716288	-	chr8:84716141-84716288	0.00972035	1.92492	ENSMUSG00000001911
EX226500	19	60817531	60817610	+	chr19:60817531-60817610	0.0097559	1.18748	ENSMUSG00000024993
EX233691	X	48625596	48625640	+	chrX:48625596-48625640	0.00981657	-0.814189	ENSMUSG00000031105
EX81542	3	85646195	85646579	+	chr3:85646195-85646579	0.00991	2.96336	ENSMUSG00000028085
EX304299	2	105684751	105684792	+	chr2:105684751-105684792	0.0099191	0.765328	ENSMUSG00000027168
EX264208	1	87227801	87228856	+	chr1:87227801-87228856	0.00993949	3.19411	ENSMUSG00000026254
EX125638	11	120718650	120718720	+	chr11:120718650-120718720	0.0102754	4.68922	ENSMUSG00000025145
EX180629	1	91091602	91091667	+	chr1:91091602-91091667	0.010301	1.40692	ENSMUSG00000026305
EX118763	8	74998835	74999220	+	chr8:74998835-74999220	0.0103611	3.85155	ENSMUSG00000034518
EX151128	5	140669022	140669120	-	chr5:140669022-140669120	0.0103828	2.966	ENSMUSG00000036555
EX151124	5	140669022	140669105	-	chr5:140669022-140669105	0.0103895	2.9593	ENSMUSG00000036555
EX82920	4	28946219	28946334	+	chr4:28946219-28946334	0.0104304	6.90755	ENSMUSG00000028289
EX217012	13	49050484	49050582	-	chr13:49050484-49050582	0.0104504	5.64166	ENSMUSG00000037989
EX129240	16	44435439	44435569	+	chr16:44435439-44435569	0.0104715	1.6511	ENSMUSG00000071550
EX216119	11	120108467	120108490	-	chr11:120108467-120108490	0.0105512	4.25671	ENSMUSG00000061306
EX185076	2	119787221	119787297	-	chr2:119787221-119787297	0.0105851	1.931	ENSMUSG00000034032
EX117235	10	53638177	53638281	-	chr10:53638177-53638281	0.0106162	1.48962	ENSMUSG00000019856
EX369069	12	109743357	109743418	+	chr12:109743357-109743418	0.0106257	3.05985	ENSMUSG00000097391
EX327235	19	8907851	8907916	+	chr19:8907851-8907916	0.0106973	6.53978	ENSMUSG00000071650
EX264218	1	87227801	87228064	+	chr1:87227801-87228064	0.0107323	3.04815	ENSMUSG00000026254
EX158628	10	88481353	88481379	-	chr10:88481353-88481379	0.0107733	8.19968	ENSMUSG00000060002
EX259189	16	17506230	17506334	+	chr16:17506230-17506334	0.0107737	9.3648	ENSMUSG00000022763
EX260230	17	15501312	15501357	+	chr17:15501312-15501357	0.0108324	3.67022	ENSMUSG00000014767
EX151117	5	140666008	140666208	-	chr5:140666008-140666208	0.0109812	1.2784	ENSMUSG00000036555
EX247699	10	91153085	91153180	-	chr10:91153085-91153180	0.0110051	3.71392	ENSMUSG00000019961
EX304171	8	13014819	13015365	+	chr8:13014819-13015365	0.0111179	5.66446	ENSMUSG00000031442
EX277836	9	112147423	112147482	-	chr9:112147423-112147482	0.0111226	3.56314	ENSMUSG00000032503
EX222725	17	25931462	25931573	-	chr17:25931462-25931573	0.0111751	1.16053	ENSMUSG00000025728
EX141335	X	134718370	134718461	+	chrX:134718370-134718461	0.0113211	1.59165	ENSMUSG00000033460
EX73666	11	120725942	120726006	-	chr11:120725942-120726006	0.0113402	5.45196	ENSMUSG00000039450
EX152333	6	83978994	83979909	+	chr6:83978994-83979909	0.0113774	4.57921	ENSMUSG00000030016
EX293974	3	95162615	95162663	+	chr3:95162615-95162663	0.0114262	5.12284	ENSMUSG00000038777
EX134884	1	130697697	130698085	-	chr1:130697697-130698085	0.0114595	6.66022	ENSMUSG00000026409
EX110363	4	149641658	149641714	+	chr4:149641658-149641714	0.0115175	7.28611	ENSMUSG00000039953
EX384041	9	70583932	70584112	+	chr9:70583932-70584112	0.0115434	3.35358	ENSMUSG00000032212
EX159028	10	117709700	117709784	-	chr10:117709700-117709784	0.0115826	1.69148	ENSMUSG00000020184
EX360977	6	54489008	54489109	+	chr6:54489008-54489109	0.0117377	4.83725	ENSMUSG00000086040
EX265111	2	25953903	25953974	-	chr2:25953903-25953974	0.0118556	3.2847	ENSMUSG00000026933
EX170576	12	16571164	16571262	-	chr12:16571164-16571262	0.0118719	2.03025	ENSMUSG00000020593
EX72577	11	4911435	4911470	+	chr11:4911435-4911470	0.01189	2.35879	ENSMUSG00000034274
EX92909	9	108796541	108796572	+	chr9:108796541-108796572	0.0119806	-0.785938	ENSMUSG00000032599
EX246593	7	139613509	139613588	-	chr7:139613509-139613588	0.0121667	2.07535	ENSMUSG00000049571
EX118382	8	20272050	20272220	-	chr8:20272050-20272220	0.0121769	1.32359	ENSMUSG00000071796
EX310019	12	112938356	112938593	-	chr12:112938356-112938593	0.0121892	-0.0667943	ENSMUSG00000002804
EX274110	7	64773416	64773652	-	chr7:64773416-64773652	0.012234	3.4111	ENSMUSG00000030518
EX177532	18	61571874	61571957	+	chr18:61571874-61571957	0.0122347	4.24863	ENSMUSG00000024576
EX191753	4	98954786	98954846	-	chr4:98954786-98954846	0.0123776	1.75505	ENSMUSG00000028556
EX276580	14	26459410	26459460	-	chr14:26459410-26459460	0.0124332	3.38983	ENSMUSG00000021870
EX248456	8	45794978	45795086	+	chr8:45794978-45795086	0.0125007	0.560046	ENSMUSG00000031626
EX248406	8	45794978	45795412	+	chr8:45794978-45795412	0.0126887	0.533372	ENSMUSG00000031626
EX349029	14	64112482	64112624	+	chr14:64112482-64112624	0.0128148	5.21794	ENSMUSG00000021966
EX208021	14	20358024	20358140	+	chr14:20358024-20358140	0.0128659	2.01165	ENSMUSG00000039599
EX209400	9	4478263	4478852	-	chr9:4478263-4478852	0.0128728	3.19912	ENSMUSG00000025892
EX134879	1	130697906	130698085	-	chr1:130697906-130698085	0.0129021	8.08621	ENSMUSG00000026409
EX274975	7	120891985	120892053	+	chr7:120891985-120892053	0.0129372	1.29908	ENSMUSG00000035064
EX332439	8	70602574	70602646	-	chr8:70602574-70602646	0.0130518	4.94552	ENSMUSG00000070003
EX390070	19	5608802	5608957	-	chr19:5608802-5608957	0.0130581	0.876185	ENSMUSG00000024926
EX112280	5	124114065	124114374	+	chr5:124114065-124114374	0.0131093	4.23027	ENSMUSG00000023707
EX156942	7	141132438	141132606	+	chr7:141132438-141132606	0.0132108	0.828375	ENSMUSG00000025495
EX223302	17	33819092	33819179	+	chr17:33819092-33819179	0.0132427	4.20178	ENSMUSG00000042099
EX158325	10	80412627	80413062	-	chr10:80412627-80413062	0.0132551	5.02256	ENSMUSG00000020167
EX126730	12	3774525	3774610	+	chr12:3774525-3774610	0.0134348	2.69088	ENSMUSG00000071454
EX170162	13	96616994	96617071	+	chr13:96616994-96617071	0.013452	4.39198	ENSMUSG00000021669
EX140819	X	73448811	73448902	-	chrX:73448811-73448902	0.0134688	3.37867	ENSMUSG00000031371
EX222960	17	28317158	28317223	+	chr17:28317158-28317223	0.013537	3.45606	ENSMUSG00000007570
EX112439	5	134624441	134624500	-	chr5:134624441-134624500	0.0135507	2.67796	ENSMUSG00000040731
EX194832	5	67780988	67781061	-	chr5:67780988-67781061	0.0136577	7.82009	ENSMUSG00000037685
EX97262	16	91017565	91017639	-	chr16:91017565-91017639	0.0137003	8.06371	ENSMUSG00000022974
EX135932	1	170323911	170324355	-	chr1:170323911-170324355	0.0137563	4.00004	ENSMUSG00000038473
EX260775	17	34047098	34047277	+	chr17:34047098-34047277	0.0137732	7.36811	ENSMUSG00000024330
EX366949	9	111374820	111374925	+	chr9:111374820-111374925	0.0138122	0.571216	ENSMUSG00000062296
EX65385	4	134470667	134470839	+	chr4:134470667-134470839	0.0138556	2.86963	ENSMUSG00000028832
EX233692	X	48628136	48628183	+	chrX:48628136-48628183	0.0138559	-1.07287	ENSMUSG00000031105
EX115199	7	27664950	27665098	-	chr7:27664950-27665098	0.0138873	2.30854	ENSMUSG00000040390
EX136803	2	25908063	25908156	+	chr2:25908063-25908156	0.0140168	3.56891	ENSMUSG00000058740
EX112920	5	143472947	143473118	+	chr5:143472947-143473118	0.0140412	1.93643	ENSMUSG00000039206
EX265674	2	45111020	45111174	-	chr2:45111020-45111174	0.0141149	4.10203	ENSMUSG00000026872
EX136424	2	4648097	4648123	-	chr2:4648097-4648123	0.0141469	3.99637	ENSMUSG00000039449
EX265684	2	45111020	45111156	-	chr2:45111020-45111156	0.0141808	3.96186	ENSMUSG00000026872
EX142640	3	83909152	83909334	-	chr3:83909152-83909334	0.0142102	1.96235	ENSMUSG00000033767
EX165785	11	54126346	54126411	+	chr11:54126346-54126411	0.0142289	3.22395	ENSMUSG00000018906
EX124016	11	77502829	77502855	+	chr11:77502829-77502855	0.0142845	1.67084	ENSMUSG00000011877
EX108591	4	33045080	33045199	+	chr4:33045080-33045199	0.0143312	2.84299	ENSMUSG00000028277
EX143727	3	108905918	108905988	-	chr3:108905918-108905988	0.0144169	7.18129	ENSMUSG00000027881
EX277451	9	69998248	69998333	+	chr9:69998248-69998333	0.0144847	4.02804	ENSMUSG00000011958
EX320338	3	54805752	54805766	-	chr3:54805752-54805766	0.014624	2.32786	ENSMUSG00000036615
EX84280	5	8905975	8906032	+	chr5:8905975-8906032	0.0146559	1.92977	ENSMUSG00000042476
EX68277	6	86423606	86423671	+	chr6:86423606-86423671	0.0146736	6.88708	ENSMUSG00000071337
EX259870	16	45732738	45732779	-	chr16:45732738-45732779	0.0147004	0.993788	ENSMUSG00000033157
EX193354	4	148154287	148154433	-	chr4:148154287-148154433	0.0147139	0.423236	ENSMUSG00000029001
EX212161	9	111207797	111207889	+	chr9:111207797-111207889	0.014735	8.13357	ENSMUSG00000032497
EX181836	1	170147996	170148043	-	chr1:170147996-170148043	0.0147362	1.52757	ENSMUSG00000026670
EX92258	9	89911448	89911592	+	chr9:89911448-89911592	0.0147947	4.97986	ENSMUSG00000032356
EX136357	2	3511015	3511097	-	chr2:3511015-3511097	0.0148103	-0.0753547	ENSMUSG00000051396
EX147650	5	3609619	3609749	+	chr5:3609619-3609749	0.0148349	3.04567	ENSMUSG00000005907
EX228606	1	181911597	181911659	-	chr1:181911597-181911659	0.0148653	3.78677	ENSMUSG00000022995
EX207306	8	85936022	85937046	+	chr8:85936022-85937046	0.0149386	1.05891	ENSMUSG00000036879
EX281981	16	73933046	73933171	-	chr16:73933046-73933171	0.0150293	4.13244	ENSMUSG00000052516
EX159844	8	60896738	60897048	+	chr8:60896738-60897048	0.0151308	2.24074	ENSMUSG00000038005
EX232532	2	151973903	151973966	-	chr2:151973903-151973966	0.0152527	0.434139	ENSMUSG00000027459
EX190878	4	41631644	41631787	+	chr4:41631644-41631787	0.0154006	3.242	ENSMUSG00000061322
EX75692	17	47700305	47700875	+	chr17:47700305-47700875	0.0156063	2.37469	ENSMUSG00000023266
EX77838	1	165336745	165336833	-	chr1:165336745-165336833	0.0156559	2.05818	ENSMUSG00000026571
EX268302	3	87718229	87718258	+	chr3:87718229-87718258	0.0156735	0.393442	ENSMUSG00000041977
EX219812	15	76074607	76074657	-	chr15:76074607-76074657	0.0156785	0.668472	ENSMUSG00000002524
EX172930	15	99393695	99393730	+	chr15:99393695-99393730	0.0157054	-4.54579	ENSMUSG00000023010
EX334274	11	101187000	101187127	+	chr11:101187000-101187127	0.0157869	5.92138	ENSMUSG00000017167
EX263789	1	34303421	34303531	+	chr1:34303421-34303531	0.0158177	4.16139	ENSMUSG00000026131
EX277999	11	3292868	3293015	+	chr11:3292868-3293015	0.0158557	3.40461	ENSMUSG00000020453
EX114051	6	90662628	90662955	-	chr6:90662628-90662955	0.0159631	2.62321	ENSMUSG00000034312
EX152463	6	87932859	87932982	+	chr6:87932859-87932982	0.0160924	2.40658	ENSMUSG00000030060
EX376979	4	155442838	155443108	+	chr4:155442838-155443108	0.0161004	5.19052	ENSMUSG00000078490
EX327152	19	4037863	4037921	-	chr19:4037863-4037921	0.0161286	0.55668	ENSMUSG00000060803
EX48919	5	92198336	92198434	+	chr5:92198336-92198434	0.0161868	6.22306	ENSMUSG00000029407
EX250053	14	31110415	31110579	+	chr14:31110415-31110579	0.0162437	7.33474	ENSMUSG00000042323
EX366950	9	111374883	111374925	+	chr9:111374883-111374925	0.0163136	-0.00224094	ENSMUSG00000062296
EX150754	5	134935779	134935871	+	chr5:134935779-134935871	0.0163319	2.21004	ENSMUSG00000040557
EX287551	4	139288861	139288973	+	chr4:139288861-139288973	0.0163652	6.10242	ENSMUSG00000028745
EX214042	11	72308607	72308749	+	chr11:72308607-72308749	0.0163789	1.45169	ENSMUSG00000040483
EX290175	10	82754965	82755095	-	chr10:82754965-82755095	0.0164394	3.35251	ENSMUSG00000020248
EX196172	5	130012657	130012740	-	chr5:130012657-130012740	0.0165091	1.06444	ENSMUSG00000025533
EX226177	19	40369690	40369719	-	chr19:40369690-40369719	0.0165438	1.92466	ENSMUSG00000025006
EX173624	16	20542197	20542294	+	chr16:20542197-20542294	0.0167861	1.52179	ENSMUSG00000022841
EX51030	7	19457066	19457099	-	chr7:19457066-19457099	0.0168018	2.42801	ENSMUSG00000030397
EX277997	11	3292195	3292373	+	chr11:3292195-3292373	0.0168535	3.36357	ENSMUSG00000020453
EX88578	7	59276935	59281188	+	chr7:59276935-59281188	0.0170797	3.44293	ENSMUSG00000025326
EX272313	6	29903034	29903059	+	chr6:29903034-29903059	0.0171795	6.53032	ENSMUSG00000029772
EX235363	3	63699780	63699802	-	chr3:63699780-63699802	0.017451	1.57206	ENSMUSG00000036834
EX168307	11	103198135	103198233	+	chr11:103198135-103198233	0.0174839	2.18026	ENSMUSG00000055805
EX231860	2	121228588	121228707	-	chr2:121228588-121228707	0.0174941	1.29132	ENSMUSG00000043909
EX343504	5	140625091	140625191	-	chr5:140625091-140625191	0.0175917	4.16636	ENSMUSG00000036565
EX219846	15	76193966	76194001	-	chr15:76193966-76194001	0.0175974	2.62241	ENSMUSG00000022565
EX256409	13	74352862	74352986	+	chr13:74352862-74352986	0.0176789	3.08979	ENSMUSG00000021578
EX148789	5	65389478	65389610	-	chr5:65389478-65389610	0.0178291	2.52926	ENSMUSG00000047215
EX342748	5	30345916	30345947	+	chr5:30345916-30345947	0.0179226	0.0800252	ENSMUSG00000073102
EX219673	15	54851348	54851422	-	chr15:54851348-54851422	0.0180872	11.869	ENSMUSG00000022425
EX283308	18	39357799	39357828	+	chr18:39357799-39357828	0.0181274	4.99561	ENSMUSG00000036452
EX79146	2	104054836	104057523	+	chr2:104054836-104057523	0.0185038	4.70162	ENSMUSG00000027180
EX114053	6	90662812	90662955	-	chr6:90662812-90662955	0.0185206	2.52705	ENSMUSG00000034312
EX106832	3	60596719	60596829	+	chr3:60596719-60596829	0.0185602	3.74719	ENSMUSG00000027763
EX380980	10	28562107	28562142	+	chr10:28562107-28562142	0.0185879	2.58101	ENSMUSG00000019889
EX249281	8	95712325	95712363	+	chr8:95712325-95712363	0.0186015	2.1321	ENSMUSG00000036564
EX52804	8	3161339	3161498	-	chr8:3161339-3161498	0.0187777	1.9898	ENSMUSG00000005534
EX186308	2	158380771	158380851	+	chr2:158380771-158380851	0.0188529	4.44671	ENSMUSG00000044349
EX144235	3	153910064	153910161	-	chr3:153910064-153910161	0.0188744	4.76808	ENSMUSG00000038975
EX163655	9	78095145	78095259	-	chr9:78095145-78095259	0.0188993	3.25761	ENSMUSG00000001366
EX303944	4	129601407	129601625	+	chr4:129601407-129601625	0.0189439	-0.558852	ENSMUSG00000028797
EX225025	18	52908610	52908680	+	chr18:52908610-52908680	0.0190113	4.80643	ENSMUSG00000024534
EX71016	10	89654335	89654471	-	chr10:89654335-89654471	0.019031	1.90636	ENSMUSG00000069539
EX293165	18	36658400	36658908	+	chr18:36658400-36658908	0.0190756	1.17645	ENSMUSG00000024483
EX109603	4	125107652	125107709	+	chr4:125107652-125107709	0.0191709	4.47615	ENSMUSG00000028863
EX206892	8	71340760	71340799	+	chr8:71340760-71340799	0.0193362	5.85379	ENSMUSG00000004677
EX84474	5	29203055	29203135	+	chr5:29203055-29203135	0.019346	1.22048	ENSMUSG00000029130
EX269823	4	123397275	123397420	-	chr4:123397275-123397420	0.0195934	2.91428	ENSMUSG00000028649
EX344904	7	30623415	30623515	-	chr7:30623415-30623515	0.019773	1.29531	ENSMUSG00000036751
EX272932	6	125151795	125151803	+	chr6:125151795-125151803	0.0197881	4.63489	ENSMUSG00000038271
EX293193	18	36658400	36658810	+	chr18:36658400-36658810	0.0198159	1.15084	ENSMUSG00000024483
EX60610	2	11785123	11785260	+	chr2:11785123-11785260	0.0198642	4.22622	ENSMUSG00000047909
EX149122	5	89232764	89232860	+	chr5:89232764-89232860	0.0199377	1.95923	ENSMUSG00000060961
EX173429	16	16342697	16342735	-	chr16:16342697-16342735	0.0199672	1.81768	ENSMUSG00000022789
EX257434	12	84399340	84399412	-	chr12:84399340-84399412	0.019971	5.37706	ENSMUSG00000021236
EX325637	12	112915605	112915718	-	chr12:112915605-112915718	0.0199946	14.6104	ENSMUSG00000002799
EX360591	5	134157591	134157678	-	chr5:134157591-134157678	0.0200567	1.05985	ENSMUSG00000061979
EX293189	18	36658400	36658913	+	chr18:36658400-36658913	0.0201897	1.51471	ENSMUSG00000024483
EX134883	1	130696671	130698085	-	chr1:130696671-130698085	0.0202713	5.10722	ENSMUSG00000026409
EX193094	4	136563438	136563449	-	chr4:136563438-136563449	0.0203622	3.31156	ENSMUSG00000036940
EX74699	15	79833245	79833578	-	chr15:79833245-79833578	0.0204337	0.118412	ENSMUSG00000089715
EX220211	15	79765787	79765853	-	chr15:79765787-79765853	0.0204565	5.74403	ENSMUSG00000022420
EX248447	8	45763846	45764017	+	chr8:45763846-45764017	0.0204697	2.32841	ENSMUSG00000031626
EX225950	19	22897484	22897519	+	chr19:22897484-22897519	0.0205358	2.55529	ENSMUSG00000052387
EX354211	17	6441184	6441478	-	chr17:6441184-6441478	0.0208215	0.849632	ENSMUSG00000096780
EX104782	2	170512558	170512616	+	chr2:170512558-170512616	0.0209412	3.87181	ENSMUSG00000052033
EX171491	12	108503183	108503233	+	chr12:108503183-108503233	0.0210084	6.87794	ENSMUSG00000058070
EX126696	12	3774570	3774610	+	chr12:3774570-3774610	0.0210606	3.20534	ENSMUSG00000071454
EX370959	17	36030822	36031097	-	chr17:36030822-36031097	0.0210834	5.09001	ENSMUSG00000067212
EX112287	5	124114065	124114217	+	chr5:124114065-124114217	0.0212459	3.6622	ENSMUSG00000023707
EX86446	6	8653630	8653692	-	chr6:8653630-8653692	0.0212642	2.81019	ENSMUSG00000062995
EX217179	13	55506773	55507123	-	chr13:55506773-55507123	0.0213229	2.87335	ENSMUSG00000021493
EX210114	9	44700946	44701086	-	chr9:44700946-44701086	0.0213543	4.77318	ENSMUSG00000048537
EX217181	13	55506774	55507123	-	chr13:55506774-55507123	0.0213945	2.86995	ENSMUSG00000021493
EX231618	2	120374488	120374559	-	chr2:120374488-120374559	0.0214733	0.798352	ENSMUSG00000033808
EX346432	10	80712112	80712207	-	chr10:80712112-80712207	0.0214754	2.25783	ENSMUSG00000020198
EX200591	7	28461995	28462132	+	chr7:28461995-28462132	0.021604	2.94264	ENSMUSG00000030600
EX105854	X	134807454	134807513	-	chrX:134807454-134807513	0.0216583	0.613061	ENSMUSG00000033436
EX65874	5	23513952	23514044	-	chr5:23513952-23514044	0.0217199	5.60215	ENSMUSG00000062604
EX387014	12	109633959	109634354	+	chr12:109633959-109634354	0.0218025	1.06134	ENSMUSG00000097451
EX387017	12	109634203	109634354	+	chr12:109634203-109634354	0.0218025	1.06134	ENSMUSG00000097451
EX188481	3	54734103	54734166	-	chr3:54734103-54734166	0.0218528	0.377695	ENSMUSG00000027752
EX166542	11	69766544	69766637	+	chr11:69766544-69766637	0.0219941	2.75746	ENSMUSG00000018750
EX214888	11	94298950	94299031	-	chr11:94298950-94299031	0.0220193	3.99633	ENSMUSG00000020863
EX180001	1	71613763	71614035	-	chr1:71613763-71614035	0.0220714	4.83761	ENSMUSG00000026193
EX86208	5	140353433	140353513	-	chr5:140353433-140353513	0.0220782	1.83472	ENSMUSG00000029560
EX64593	4	34598790	34599140	-	chr4:34598790-34599140	0.0222663	2.77096	ENSMUSG00000040044
EX78675	2	32732792	32732925	+	chr2:32732792-32732925	0.0222751	2.34455	ENSMUSG00000059013
EX77434	1	134352975	134353137	-	chr1:134352975-134353137	0.0224148	6.57868	ENSMUSG00000042305
EX57577	17	7760971	7761015	-	chr17:7760971-7761015	0.022594	1.21344	ENSMUSG00000071984
EX151725	6	34172628	34172755	-	chr6:34172628-34172755	0.0226886	1.48467	ENSMUSG00000018999
EX252560	9	122132628	122132750	+	chr9:122132628-122132750	0.023101	3.94361	ENSMUSG00000038145
EX74685	15	79833512	79833578	-	chr15:79833512-79833578	0.0231494	2.92721	ENSMUSG00000089715
EX286268	3	95466288	95466837	+	chr3:95466288-95466837	0.0231765	1.48046	ENSMUSG00000015522
EX290744	14	54650838	54650917	-	chr14:54650838-54650917	0.02323	-0.516198	ENSMUSG00000022185
EX218237	12	70111436	70111482	-	chr12:70111436-70111482	0.0232434	2.51592	ENSMUSG00000021068
EX179592	1	60447260	60447406	+	chr1:60447260-60447406	0.0232751	3.91968	ENSMUSG00000026782
EX118387	8	20268286	20272219	-	chr8:20268286-20272219	0.0233437	0.759525	ENSMUSG00000071796
EX95539	12	84133852	84133984	+	chr12:84133852-84133984	0.0234315	4.73785	ENSMUSG00000042523
EX80599	X	95947398	95947448	-	chrX:95947398-95947448	0.0234548	2.55198	ENSMUSG00000057421
EX381471	10	99014459	99014650	+	chr10:99014459-99014650	0.0234923	4.40837	ENSMUSG00000019943
EX196471	5	137660162	137660194	-	chr5:137660162-137660194	0.0235476	2.85416	ENSMUSG00000029722
EX380984	10	28570174	28570191	+	chr10:28570174-28570191	0.0236182	0.667888	ENSMUSG00000019889
EX260205	17	15049464	15049578	+	chr17:15049464-15049578	0.0236309	0.589925	ENSMUSG00000036552
EX66669	5	108125901	108126084	-	chr5:108125901-108126084	0.0236547	1.23444	ENSMUSG00000063406
EX177611	18	76944384	76944531	+	chr18:76944384-76944531	0.0236701	2.70234	ENSMUSG00000025421
EX162123	14	103177256	103177330	-	chr14:103177256-103177330	0.0236861	2.26838	ENSMUSG00000033004
EX56866	15	76666229	76666350	+	chr15:76666229-76666350	0.0237577	2.53112	ENSMUSG00000004187
EX147658	5	3635171	3635512	+	chr5:3635171-3635512	0.0238372	2.66617	ENSMUSG00000005907
EX286483	3	158023243	158023359	-	chr3:158023243-158023359	0.0238397	1.60795	ENSMUSG00000055436
EX178378	19	37303346	37303678	-	chr19:37303346-37303678	0.0240299	0.289788	ENSMUSG00000056999
EX247703	10	91160417	91163361	-	chr10:91160417-91163361	0.024092	3.17946	ENSMUSG00000019961
EX214033	11	72308607	72309061	+	chr11:72308607-72309061	0.0242609	1.07672	ENSMUSG00000040483
EX338030	18	12136693	12136838	+	chr18:12136693-12136838	0.0246489	0.562817	ENSMUSG00000024404
EX186916	2	180935943	180936027	-	chr2:180935943-180936027	0.0247118	0.858601	ENSMUSG00000027574
EX54696	11	3130153	3130313	+	chr11:3130153-3130313	0.0247561	7.33262	ENSMUSG00000082286
EX308116	10	128496614	128496641	-	chr10:128496614-128496641	0.0248077	3.89457	ENSMUSG00000039824
EX266529	2	156134406	156134558	-	chr2:156134406-156134558	0.0248528	2.67791	ENSMUSG00000027618
EX202034	7	101246302	101246373	+	chr7:101246302-101246373	0.024994	2.57345	ENSMUSG00000030691
EX133076	1	43985416	43985454	+	chr1:43985416-43985454	0.0250121	5.18973	ENSMUSG00000041763
EX106800	3	60622146	60622240	+	chr3:60622146-60622240	0.0250276	6.08124	ENSMUSG00000027763
EX190249	3	146941819	146941893	+	chr3:146941819-146941893	0.0253624	2.61544	ENSMUSG00000036745
EX205795	10	128643694	128643765	-	chr10:128643694-128643765	0.0254238	2.32147	ENSMUSG00000002578
EX174819	17	13890963	13890998	+	chr17:13890963-13890998	0.0254684	3.81276	ENSMUSG00000068036
EX161599	14	55581881	55581975	-	chr14:55581881-55581975	0.0255021	1.87766	ENSMUSG00000022217
EX206039	8	12861640	12861724	+	chr8:12861640-12861724	0.0255058	0.0459382	ENSMUSG00000031441
EX327153	19	4037585	4037620	-	chr19:4037585-4037620	0.0258523	0.993864	ENSMUSG00000060803
EX200844	7	34141803	34141852	-	chr7:34141803-34141852	0.0258759	3.26392	ENSMUSG00000052997
EX247232	10	67216983	67217107	+	chr10:67216983-67217107	0.0259001	5.19134	ENSMUSG00000037876
EX68996	6	142492493	142492616	-	chr6:142492493-142492616	0.0259866	4.30965	ENSMUSG00000030246
EX84489	5	29203055	29203195	+	chr5:29203055-29203195	0.0261497	1.04304	ENSMUSG00000029130
EX131244	18	31715009	31715028	+	chr18:31715009-31715028	0.0262959	8.89819	ENSMUSG00000024260
EX325508	12	84605872	84605963	-	chr12:84605872-84605963	0.0264143	2.27373	ENSMUSG00000021240
EX187587	X	73558032	73558214	+	chrX:73558032-73558214	0.0264199	3.78727	ENSMUSG00000031376
EX261851	18	3276694	3276775	-	chr18:3276694-3276775	0.0264374	4.70182	ENSMUSG00000063889
EX231945	2	121323194	121323376	-	chr2:121323194-121323376	0.0264566	0.286537	ENSMUSG00000033526
EX223185	17	32360038	32360427	-	chr17:32360038-32360427	0.0265148	3.74251	ENSMUSG00000024050
EX324559	11	55487479	55487560	+	chr11:55487479-55487560	0.0266308	1.83308	ENSMUSG00000018583
EX5512	2	125131941	125132104	-	chr2:125131941-125132104	0.0268894	-0.133117	ENSMUSG00000087056
EX229438	2	27453400	27453450	-	chr2:27453400-27453450	0.027298	0.00480788	ENSMUSG00000026918
EX224630	18	23603965	23604230	+	chr18:23603965-23604230	0.0273132	4.35782	ENSMUSG00000024302
EX186560	2	167489169	167489368	-	chr2:167489169-167489368	0.0274005	5.59863	ENSMUSG00000047030
EX248990	8	84614695	84614791	+	chr8:84614695-84614791	0.0274951	5.41929	ENSMUSG00000034656
EX366953	9	111374888	111374925	+	chr9:111374888-111374925	0.0277693	-0.339608	ENSMUSG00000062296
EX107085	3	87919803	87920522	+	chr3:87919803-87920522	0.0279802	1.85968	ENSMUSG00000019710
EX153394	6	122332672	122332677	-	chr6:122332672-122332677	0.0281187	2.69991	ENSMUSG00000040669
EX291809	11	87588968	87589085	+	chr11:87588968-87589085	0.0282675	2.28878	ENSMUSG00000020486
EX265790	2	62317476	62317514	+	chr2:62317476-62317514	0.0283018	2.46447	ENSMUSG00000026904
EX161972	14	75847244	75847360	+	chr14:75847244-75847360	0.0284459	2.3603	ENSMUSG00000060126
EX274973	7	120891855	120892053	+	chr7:120891855-120892053	0.028493	1.10185	ENSMUSG00000035064
EX57340	16	44745395	44745493	-	chr16:44745395-44745493	0.028567	-0.414165	ENSMUSG00000022668
EX130377	17	35824279	35824369	+	chr17:35824279-35824369	0.0286811	5.29196	ENSMUSG00000059714
EX311616	2	26351335	26351474	-	chr2:26351335-26351474	0.028765	3.46948	ENSMUSG00000075467
EX106626	3	54707088	54707141	+	chr3:54707088-54707141	0.0289977	-0.0163634	ENSMUSG00000027751
EX222847	17	26253974	26254044	+	chr17:26253974-26254044	0.0291952	0.865026	ENSMUSG00000024188
EX279386	11	86701061	86701081	-	chr11:86701061-86701081	0.0292121	9.95801	ENSMUSG00000047126
EX177247	18	34290044	34290345	+	chr18:34290044-34290345	0.0292265	0.34759	ENSMUSG00000005871
EX227576	1	78482308	78482363	-	chr1:78482308-78482363	0.0292492	3.16103	ENSMUSG00000026245
EX124719	11	98756923	98757695	+	chr11:98756923-98757695	0.0294521	5.12195	ENSMUSG00000058756
EX114341	6	124699239	124699345	+	chr6:124699239-124699345	0.0294795	0.806769	ENSMUSG00000004270
EX271894	5	138261553	138261716	-	chr5:138261553-138261716	0.029507	7.03648	ENSMUSG00000036948
EX257112	12	33364385	33364690	+	chr12:33364385-33364690	0.0295589	0.816272	ENSMUSG00000020564
EX265350	2	32333066	32333204	-	chr2:32333066-32333204	0.0296076	2.98793	ENSMUSG00000026825
EX262565	18	82575601	82575633	+	chr18:82575601-82575633	0.0296123	1.4585	ENSMUSG00000041607
EX286493	3	158024698	158024761	-	chr3:158024698-158024761	0.0297273	3.47645	ENSMUSG00000055436
EX150578	5	129715684	129715763	+	chr5:129715684-129715763	0.0297403	1.19444	ENSMUSG00000034211
EX151130	5	140669022	140669359	-	chr5:140669022-140669359	0.0297664	2.06951	ENSMUSG00000036555
EX277889	9	112182726	112182820	-	chr9:112182726-112182820	0.0297914	3.5552	ENSMUSG00000032503
EX241761	5	142764769	142764897	-	chr5:142764769-142764897	0.0298215	3.50936	ENSMUSG00000039477
EX346038	10	30591021	30591102	-	chr10:30591021-30591102	0.0300642	4.27287	ENSMUSG00000019792
EX75618	17	35266688	35266726	+	chr17:35266688-35266726	0.030099	1.78257	ENSMUSG00000073411
EX168729	11	116344195	116344305	-	chr11:116344195-116344305	0.0302327	5.31877	ENSMUSG00000052949
EX373387	1	93832596	93832789	+	chr1:93832596-93832789	0.0304523	1.09655	ENSMUSG00000073609
EX265871	2	66186154	66186221	-	chr2:66186154-66186221	0.0305049	0.685002	ENSMUSG00000034848
EX176719	17	80278223	80278381	-	chr17:80278223-80278381	0.0305328	1.2257	ENSMUSG00000035051
EX22831	7	44983771	44984133	-	chr7:44983771-44984133	0.030709	4.20179	ENSMUSG00000109324
EX286494	3	158023409	158024231	-	chr3:158023409-158024231	0.0308265	4.06507	ENSMUSG00000055436
EX175480	17	33926008	33926197	+	chr17:33926008-33926197	0.0308817	5.18614	ENSMUSG00000024308
EX267270	X	68705861	68705923	+	chrX:68705861-68705923	0.0309283	3.77534	ENSMUSG00000000838
EX293080	17	90701988	90702011	-	chr17:90701988-90702011	0.0309479	3.89094	ENSMUSG00000024109
EX97233	16	58729180	58729223	+	chr16:58729180-58729223	0.0314087	2.3424	ENSMUSG00000022744
EX64979	4	98926455	98926674	+	chr4:98926455-98926674	0.0315618	7.76907	ENSMUSG00000028560
EX360450	5	112228301	112228356	-	chr5:112228301-112228356	0.03175	0.509451	ENSMUSG00000097767
EX132278	19	41928025	41928113	-	chr19:41928025-41928113	0.0319445	0.0163391	ENSMUSG00000034321
EX340785	X	50608478	50608604	-	chrX:50608478-50608604	0.0319635	0.428219	ENSMUSG00000085396
EX166540	11	69766449	69766637	+	chr11:69766449-69766637	0.031988	2.3351	ENSMUSG00000018750
EX286669	4	44030215	44030268	+	chr4:44030215-44030268	0.0319962	1.24648	ENSMUSG00000028478
EX148433	5	34629136	34629172	+	chr5:34629136-34629172	0.0322265	3.00191	ENSMUSG00000029106
EX322993	8	22648182	22648256	-	chr8:22648182-22648256	0.0322501	2.86145	ENSMUSG00000031536
EX198053	6	51477458	51480383	+	chr6:51477458-51480383	0.032262	0.923672	ENSMUSG00000029836
EX232551	2	152703995	152704194	+	chr2:152703995-152704194	0.0322715	2.78545	ENSMUSG00000019188
EX272224	6	17850357	17850425	+	chr6:17850357-17850425	0.0323207	5.28478	ENSMUSG00000029534
EX192965	4	134500600	134500683	+	chr4:134500600-134500683	0.0323783	-1.4886	ENSMUSG00000037348
EX173052	15	102244963	102245231	-	chr15:102244963-102245231	0.032617	-0.208959	ENSMUSG00000001288
EX286809	4	58911869	58911902	-	chr4:58911869-58911902	0.032837	-0.748851	ENSMUSG00000050812
EX277888	9	112182683	112182820	-	chr9:112182683-112182820	0.0329322	3.44146	ENSMUSG00000032503
EX277208	9	50698558	50698635	-	chr9:50698558-50698635	0.0330425	3.24644	ENSMUSG00000032064
EX225665	19	7278042	7278086	-	chr19:7278042-7278086	0.0333176	4.36779	ENSMUSG00000024969
EX279388	11	86700938	86701081	-	chr11:86700938-86701081	0.03346	9.33241	ENSMUSG00000047126
EX210714	9	60680505	60680702	-	chr9:60680505-60680702	0.0335616	1.27413	ENSMUSG00000047766
EX182960	2	26340405	26340450	+	chr2:26340405-26340450	0.0335677	5.4927	ENSMUSG00000026930
EX123419	11	54848579	54848660	-	chr11:54848579-54848660	0.0336489	1.04924	ENSMUSG00000020268
EX85851	5	128786652	128786798	-	chr5:128786652-128786798	0.0336596	0.818305	ENSMUSG00000029420
EX282089	16	90940473	90940493	-	chr16:90940473-90940493	0.0338001	1.22264	ENSMUSG00000022973
EX252056	9	102590328	102590533	-	chr9:102590328-102590533	0.033885	0.380274	ENSMUSG00000032534
EX254998	11	101049459	101049476	+	chr11:101049459-101049476	0.0339121	3.27877	ENSMUSG00000019302
EX232380	2	135965052	135965087	+	chr2:135965052-135965087	0.0339248	-0.528972	ENSMUSG00000039943
EX334357	11	120871048	120871262	-	chr11:120871048-120871262	0.0339573	-0.0608009	ENSMUSG00000048445
EX280879	13	111447896	111447955	-	chr13:111447896-111447955	0.0339612	2.20108	ENSMUSG00000032745
EX89065	7	102079005	102079177	+	chr7:102079005-102079177	0.0339856	8.90945	ENSMUSG00000070425
EX244888	7	35211435	35211497	-	chr7:35211435-35211497	0.0340688	1.14662	ENSMUSG00000001802
EX266907	2	181092239	181092292	-	chr2:181092239-181092292	0.034107	1.97913	ENSMUSG00000016346
EX154500	7	28911490	28911575	-	chr7:28911490-28911575	0.0341174	2.56612	ENSMUSG00000054808
EX198741	6	116401337	116402182	+	chr6:116401337-116402182	0.034343	1.82815	ENSMUSG00000025702
EX293483	2	11498334	11498385	-	chr2:11498334-11498385	0.0344355	-0.201351	ENSMUSG00000026773
EX249905	14	21624833	21624888	+	chr14:21624833-21624888	0.0345103	1.40863	ENSMUSG00000021767
EX345172	7	62192005	62192067	-	chr7:62192005-62192067	0.0346905	0.734349	ENSMUSG00000045813
EX290918	9	80296643	80296681	+	chr9:80296643-80296681	0.0347239	4.62366	ENSMUSG00000033577
EX318724	19	8939417	8939504	+	chr19:8939417-8939504	0.0347464	7.28002	ENSMUSG00000071647
EX277886	9	112182653	112182820	-	chr9:112182653-112182820	0.0347593	3.38449	ENSMUSG00000032503
EX57580	17	7761300	7761574	-	chr17:7761300-7761574	0.0348531	0.836747	ENSMUSG00000071984
EX227877	1	97825837	97826040	-	chr1:97825837-97826040	0.034926	0.557773	ENSMUSG00000026335
EX285134	2	73846197	73846375	-	chr2:73846197-73846375	0.0349567	0.738626	ENSMUSG00000027104
EX265801	2	62317390	62317514	+	chr2:62317390-62317514	0.0350663	1.87974	ENSMUSG00000026904
EX263148	19	25424138	25424383	+	chr19:25424138-25424383	0.0351427	-0.204028	ENSMUSG00000032702
EX178856	19	61117625	61117727	-	chr19:61117625-61117727	0.0351545	0.649631	ENSMUSG00000074733
EX224371	17	83425258	83425431	+	chr17:83425258-83425431	0.0352079	6.20467	ENSMUSG00000032624
EX147536	4	155625727	155625773	+	chr4:155625727-155625773	0.0352207	3.82155	ENSMUSG00000029062
EX347331	8	64749032	64749172	-	chr8:64749032-64749172	0.0355019	0.849702	ENSMUSG00000031605
EX94900	11	120465984	120466099	-	chr11:120465984-120466099	0.0355156	0.191676	ENSMUSG00000057594
EX386698	12	71958747	71958773	+	chr12:71958747-71958773	0.0355251	1.16718	ENSMUSG00000034574
EX241561	5	137758145	137758176	+	chr5:137758145-137758176	0.0356302	-0.379279	ENSMUSG00000029723
EX210269	9	45946506	45946568	-	chr9:45946506-45946568	0.0356502	0.306488	ENSMUSG00000034908
EX292831	16	56703496	56703623	-	chr16:56703496-56703623	0.0359823	5.84195	ENSMUSG00000022757
EX255150	11	104468586	104468861	-	chr11:104468586-104468861	0.03599	2.58006	ENSMUSG00000018412
EX145831	4	116138706	116138850	+	chr4:116138706-116138850	0.0362223	8.18769	ENSMUSG00000028700
EX286482	3	158024123	158024231	-	chr3:158024123-158024231	0.0366088	3.97682	ENSMUSG00000055436
EX74725	15	81692987	81693153	-	chr15:81692987-81693153	0.036972	-0.760585	ENSMUSG00000063765
EX197817	6	39648821	39648856	-	chr6:39648821-39648856	0.0369753	1.52282	ENSMUSG00000002413
EX89456	7	133691086	133691166	-	chr7:133691086-133691166	0.0370574	0.388762	ENSMUSG00000030979
EX259187	16	17504918	17505016	+	chr16:17504918-17505016	0.0376497	6.09327	ENSMUSG00000022763
EX200172	7	19027897	19028022	+	chr7:19027897-19028022	0.0377348	0.955935	ENSMUSG00000023118
EX254120	11	71751376	71751715	+	chr11:71751376-71751715	0.0377362	-1.54458	ENSMUSG00000020811
EX75378	17	25860019	25860133	-	chr17:25860019-25860133	0.0379949	0.118472	ENSMUSG00000073434
EX71623	14	18893228	18893279	-	chr14:18893228-18893279	0.0382939	-0.476383	ENSMUSG00000058317
EX101791	1	179754491	179754624	-	chr1:179754491-179754624	0.0384033	2.38035	ENSMUSG00000026491
EX283314	18	39357738	39357828	+	chr18:39357738-39357828	0.0384755	4.36225	ENSMUSG00000036452
EX222154	16	96009820	96009987	-	chr16:96009820-96009987	0.0386029	6.25452	ENSMUSG00000022914
EX101278	1	161036549	161036579	+	chr1:161036549-161036579	0.0386271	-0.191804	ENSMUSG00000053332
EX77570	1	151812754	151812801	+	chr1:151812754-151812801	0.0387771	6.09486	ENSMUSG00000043019
EX214376	11	78024813	78024929	+	chr11:78024813-78024929	0.0389522	6.76503	ENSMUSG00000037791
EX129829	17	15371757	15371831	-	chr17:15371757-15371831	0.0390969	1.65809	ENSMUSG00000014773
EX232912	2	157561213	157561288	+	chr2:157561213-157561288	0.039298	4.88573	ENSMUSG00000067786
EX235451	3	67458559	67458805	+	chr3:67458559-67458805	0.0393841	3.39341	ENSMUSG00000027774
EX252204	9	106869198	106869361	-	chr9:106869198-106869361	0.0394178	11.452	ENSMUSG00000032575
EX282114	16	91674695	91674774	+	chr16:91674695-91674774	0.0394609	2.53924	ENSMUSG00000022961
EX169129	11	121603615	121603736	+	chr11:121603615-121603736	0.0395475	2.31377	ENSMUSG00000039230
EX112572	5	136101945	136102057	+	chr5:136101945-136102057	0.0395932	5.37447	ENSMUSG00000004952
EX123719	11	69665503	69665936	-	chr11:69665503-69665936	0.0398135	0.227328	ENSMUSG00000018774
EX68672	6	116255806	116256289	+	chr6:116255806-116256289	0.0398522	3.77037	ENSMUSG00000024104
EX257648	12	110810605	110810778	-	chr12:110810605-110810778	0.0398676	1.28186	ENSMUSG00000056458
EX120378	14	59567736	59568038	-	chr14:59567736-59568038	0.0400146	0.791734	ENSMUSG00000021982
EX172411	15	81686940	81688305	+	chr15:81686940-81688305	0.0401383	2.42083	ENSMUSG00000022394
EX172414	15	81686940	81688299	+	chr15:81686940-81688299	0.0401502	2.42064	ENSMUSG00000022394
EX127325	12	103437390	103437524	+	chr12:103437390-103437524	0.0401577	1.1594	ENSMUSG00000064215
EX228667	1	190942121	190942247	+	chr1:190942121-190942247	0.0402469	1.45764	ENSMUSG00000026634
EX172405	15	81686940	81688315	+	chr15:81686940-81688315	0.0403247	2.41784	ENSMUSG00000022394
EX116300	7	112334938	112335156	+	chr7:112334938-112335156	0.0403476	2.56463	ENSMUSG00000038244
EX90740	8	20399303	20399468	-	chr8:20399303-20399468	0.0404501	0.0297721	ENSMUSG00000071793
EX292570	15	96351825	96352038	+	chr15:96351825-96352038	0.040675	-1.50554	ENSMUSG00000033237
EX69441	7	43529473	43529555	-	chr7:43529473-43529555	0.0408235	2.47838	ENSMUSG00000004609
EX151129	5	140666029	140666208	-	chr5:140666029-140666208	0.0409279	-0.113906	ENSMUSG00000036555
EX388245	16	90934390	90934506	-	chr16:90934390-90934506	0.0410415	-1.4437	ENSMUSG00000022972
EX77549	1	143802928	143803077	+	chr1:143802928-143803077	0.0410529	2.30803	ENSMUSG00000018189
EX286793	4	58911869	58911930	-	chr4:58911869-58911930	0.0412387	-0.895591	ENSMUSG00000050812
EX286800	4	58911869	58911927	-	chr4:58911869-58911927	0.0412387	-0.895591	ENSMUSG00000050812
EX222736	17	25931674	25932231	-	chr17:25931674-25932231	0.0414632	0.294654	ENSMUSG00000025728
EX136766	2	25908045	25908156	+	chr2:25908045-25908156	0.041649	3.82841	ENSMUSG00000058740
EX232915	2	157561213	157561293	+	chr2:157561213-157561293	0.0417163	4.23526	ENSMUSG00000067786
EX383638	9	44153059	44153128	-	chr9:44153059-44153128	0.0418611	-0.0297871	ENSMUSG00000034342
EX92903	9	108797207	108797345	+	chr9:108797207-108797345	0.0418964	-0.00243034	ENSMUSG00000032599
EX304139	8	13014819	13014893	+	chr8:13014819-13014893	0.0419062	4.93259	ENSMUSG00000031442
EX241162	5	115652627	115652986	-	chr5:115652627-115652986	0.0419129	3.42763	ENSMUSG00000041609
EX214371	11	78024813	78024867	+	chr11:78024813-78024867	0.0419216	6.33025	ENSMUSG00000037791
EX251826	9	77190324	77190383	-	chr9:77190324-77190383	0.041962	8.94089	ENSMUSG00000032355
EX101295	1	161037505	161038037	+	chr1:161037505-161038037	0.0425208	2.62086	ENSMUSG00000053332
EX378026	5	134206657	134206827	+	chr5:134206657-134206827	0.042595	4.35028	ENSMUSG00000015942
EX277876	9	112180032	112182820	-	chr9:112180032-112182820	0.0425991	3.18878	ENSMUSG00000032503
EX277884	9	112181007	112182820	-	chr9:112181007-112182820	0.0427031	3.18657	ENSMUSG00000032503
EX277880	9	112180972	112182820	-	chr9:112180972-112182820	0.0427032	3.18657	ENSMUSG00000032503
EX277882	9	112180978	112182820	-	chr9:112180978-112182820	0.0427032	3.18657	ENSMUSG00000032503
EX79584	2	130279556	130279726	-	chr2:130279556-130279726	0.0427244	4.39059	ENSMUSG00000027406
EX214775	11	86543931	86544045	-	chr11:86543931-86544045	0.0428356	4.45058	ENSMUSG00000020516
EX238559	4	138084257	138084370	+	chr4:138084257-138084370	0.0428369	1.29255	ENSMUSG00000028760
EX50789	6	140568846	140568881	+	chr6:140568846-140568881	0.0429756	4.52565	ENSMUSG00000030231
EX303954	4	129601192	129601243	+	chr4:129601192-129601243	0.0429967	-1.83476	ENSMUSG00000028797
EX93733	11	61509116	61509168	+	chr11:61509116-61509168	0.0431971	0.252468	ENSMUSG00000001039
EX251500	9	66035050	66035073	+	chr9:66035050-66035073	0.0432667	3.01713	ENSMUSG00000032384
EX267574	X	85144911	85144949	+	chrX:85144911-85144949	0.0433805	3.81912	ENSMUSG00000045103
EX71611	14	18893228	18893414	-	chr14:18893228-18893414	0.0433949	-0.639104	ENSMUSG00000058317
EX389722	18	43562531	43562593	-	chr18:43562531-43562593	0.0435421	1.73814	ENSMUSG00000024502
EX93531	11	51991394	51991483	-	chr11:51991394-51991483	0.0435753	5.07968	ENSMUSG00000020390
EX245123	7	44246818	44246823	+	chr7:44246818-44246823	0.0436013	1.18509	ENSMUSG00000045411
EX241172	5	115660206	115661518	-	chr5:115660206-115661518	0.0438444	3.3534	ENSMUSG00000041609
EX222724	17	25931674	25931827	-	chr17:25931674-25931827	0.0438879	0.686479	ENSMUSG00000025728
EX318667	19	5497675	5497779	-	chr19:5497675-5497779	0.0439005	0.955203	ENSMUSG00000056185
EX90541	10	127096915	127097079	-	chr10:127096915-127097079	0.0440017	4.28467	ENSMUSG00000040462
EX304385	4	102861856	102861939	+	chr4:102861856-102861939	0.0442918	7.03567	ENSMUSG00000028524
EX258440	15	90976471	90976509	-	chr15:90976471-90976509	0.0443628	1.69776	ENSMUSG00000022629
EX217926	12	44578145	44578180	+	chr12:44578145-44578180	0.0445337	0.622536	ENSMUSG00000020598
EX209315	14	121591311	121591354	-	chr14:121591311-121591354	0.0446359	4.9963	ENSMUSG00000025558
EX233434	X	7803594	7803686	+	chrX:7803594-7803686	0.0449366	4.11865	ENSMUSG00000031153
EX276291	8	111978039	111978138	-	chr8:111978039-111978138	0.0449814	4.71699	ENSMUSG00000031949
EX237793	4	115864539	115864602	+	chr4:115864539-115864602	0.0450952	2.52688	ENSMUSG00000028708
EX227291	1	66685616	66685672	+	chr1:66685616-66685672	0.0453014	2.12667	ENSMUSG00000055567
EX248278	8	39154689	39154779	+	chr8:39154689-39154779	0.045361	1.58066	ENSMUSG00000039530
EX165905	11	58322855	58323113	-	chr11:58322855-58323113	0.0454849	-1.26897	ENSMUSG00000049755
EX253252	11	50099246	50099339	+	chr11:50099246-50099339	0.0455343	4.18266	ENSMUSG00000020376
EX77946	1	171330355	171330607	+	chr1:171330355-171330607	0.0455422	1.84151	ENSMUSG00000013973
EX172937	15	99393592	99393730	+	chr15:99393592-99393730	0.0456872	-5.74756	ENSMUSG00000023010
EX192787	4	131964131	131964187	-	chr4:131964131-131964187	0.0457487	4.83375	ENSMUSG00000028906
EX246712	7	141331418	141331561	+	chr7:141331418-141331561	0.0457578	2.7792	ENSMUSG00000025505
EX359031	3	88815632	88815748	+	chr3:88815632-88815748	0.0461976	7.57004	ENSMUSG00000078684
EX367644	11	115270015	115270099	-	chr11:115270015-115270099	0.0462318	0.148592	ENSMUSG00000018861
EX222933	17	28058748	28058846	+	chr17:28058748-28058846	0.0462529	1.81489	ENSMUSG00000024219
EX214333	11	77467750	77467869	+	chr11:77467750-77467869	0.046319	5.25752	ENSMUSG00000020836
EX156845	7	140081381	140081538	-	chr7:140081381-140081538	0.0465288	3.2646	ENSMUSG00000025468
EX210145	9	44700962	44701086	-	chr9:44700962-44701086	0.0465313	3.94924	ENSMUSG00000048537
EX62484	X	57056891	57057206	+	chrX:57056891-57057206	0.0465657	4.66508	ENSMUSG00000067873
EX149058	5	86820633	86820686	+	chr5:86820633-86820686	0.0469267	1.5562	ENSMUSG00000035851
EX232797	2	156174097	156174168	-	chr2:156174097-156174168	0.0469834	2.68676	ENSMUSG00000027620
EX280766	13	65295600	65295726	+	chr13:65295600-65295726	0.0470359	5.64458	ENSMUSG00000021514
EX59541	1	79722214	79722268	-	chr1:79722214-79722268	0.0470421	-2.28867	ENSMUSG00000073643
EX149384	5	100799552	100799613	+	chr5:100799552-100799613	0.0470934	0.195297	ENSMUSG00000016833
EX187053	X	7639305	7639363	+	chrX:7639305-7639363	0.047216	2.27919	ENSMUSG00000031144
EX352361	12	31531697	31531789	-	chr12:31531697-31531789	0.0477361	2.9039	ENSMUSG00000020651
EX59548	1	79722214	79722656	-	chr1:79722214-79722656	0.0477833	-2.30343	ENSMUSG00000073643
EX235368	3	63699780	63699807	-	chr3:63699780-63699807	0.0478613	1.53342	ENSMUSG00000036834
EX111757	5	112336015	112336180	+	chr5:112336015-112336180	0.0479232	5.59673	ENSMUSG00000029345
EX384366	9	107969708	107969774	+	chr9:107969708-107969774	0.0480526	2.23472	ENSMUSG00000032586
EX176470	17	65971527	65971703	-	chr17:65971527-65971703	0.0482245	0.551444	ENSMUSG00000034647
EX57350	16	44745283	44745493	-	chr16:44745283-44745493	0.0484666	-1.09243	ENSMUSG00000022668
EX237784	4	115864539	115864565	+	chr4:115864539-115864565	0.048692	2.46031	ENSMUSG00000028708
EX64482	4	11167897	11167934	+	chr4:11167897-11167934	0.0487659	0.980362	ENSMUSG00000028211
EX70197	7	126967707	126967745	+	chr7:126967707-126967745	0.0487887	2.36111	ENSMUSG00000030683
EX290443	8	61050028	61050159	+	chr8:61050028-61050159	0.0489354	3.66487	ENSMUSG00000031644
EX57839	17	33715943	33716062	-	chr17:33715943-33716062	0.0492626	1.72388	ENSMUSG00000079557
EX75790	17	87264141	87264365	-	chr17:87264141-87264365	0.0492677	-0.698282	ENSMUSG00000024150
EX23365	7	61981677	61981768	-	chr7:61981677-61981768	0.0493058	3.63157	ENSMUSG00000109321
EX182965	2	26340405	26340531	+	chr2:26340405-26340531	0.0494814	4.7341	ENSMUSG00000026930
EX71980	9	35123601	35124068	+	chr9:35123601-35124068	0.0497946	0.607688	ENSMUSG00000070315
