# Supplementary material for: Differential alternative splicing coupled to nonsense-mediated decay of mRNA ensures dietary restriction-induced longevity
Source: Nat Commun. 2017 Aug 21;8:306. doi: 10.1038/s41467-017-00370-5 (PMC5563511; doi:10.1038/s41467-017-00370-5)
Supplement: Supplementary file 9 — Supplementary Data 8 [file 41467_2017_370_MOESM9_ESM.xlsx]

## Sheet: Data
Supplementary Data 8: Differential intron retention in caloric restricted mice (5 months)
Event	Chromosome	Start	Stop	Strand	Location	EqP-values	t-statistics	Gene
INT36401	3	130631851	130633407	+	chr3:130631851-130633407	2.09736e-07	-0.0809833	ENSMUSG00000019232
INT35833	14	25576245	25581567	+	chr14:25576245-25581567	1.0253e-06	-0.613759	ENSMUSG00000007817
INT66407	6	4520880	4521230	+	chr6:4520880-4521230	2.39902e-06	-0.108877	ENSMUSG00000029661
INT108831	11	60942401	60943150	+	chr11:60942401-60943150	3.0602e-06	-0.0395791	ENSMUSG00000018932
INT99044	13	97241530	97244970	+	chr13:97241530-97244970	3.76284e-06	-0.171161	ENSMUSG00000041773
INT1802	5	110771263	110777314	+	chr5:110771263-110777314	1.12294e-05	-0.0137132	ENSMUSG00000086401
INT81790	5	115985811	115986558	+	chr5:115985811-115986558	1.59338e-05	0.633519	ENSMUSG00000029516
INT47039	17	35855211	35857462	+	chr17:35855211-35857462	1.6236e-05	0.8526	ENSMUSG00000061607
INT58253	2	154524100	154528836	+	chr2:154524100-154528836	2.78042e-05	-0.222845	ENSMUSG00000038533
INT57322	7	107727786	107728715	+	chr7:107727786-107728715	2.88938e-05	-0.0024593	ENSMUSG00000036528
INT57528	15	102108076	102108854	+	chr15:102108076-102108854	3.07766e-05	-0.463297	ENSMUSG00000037003
INT16176	X	134080438	134081190	+	chrX:134080438-134081190	3.31972e-05	0.0662507	ENSMUSG00000031256
INT112072	13	45390044	45391188	+	chr13:45390044-45391188	3.84226e-05	0.3484	ENSMUSG00000038175
INT96082	10	128351265	128352673	+	chr10:128351265-128352673	4.06261e-05	-1.14305	ENSMUSG00000005683
INT98150	9	88363634	88364667	+	chr9:88363634-88364667	5.80024e-05	-0.572586	ENSMUSG00000032420
INT81335	16	49895462	49896355	+	chr16:49895462-49896355	6.09144e-05	0.847912	ENSMUSG00000055447
INT61058	2	35153474	35155250	+	chr2:35153474-35155250	7.44206e-05	0.677384	ENSMUSG00000057110
INT22936	5	124641607	124644966	+	chr5:124641607-124644966	7.78418e-05	0.302599	ENSMUSG00000038023
INT86876	16	35817324	35818678	+	chr16:35817324-35818678	7.93184e-05	1.52197	ENSMUSG00000022849
INT19306	3	20083831	20086095	+	chr3:20083831-20086095	8.48236e-05	2.26841	ENSMUSG00000002428
INT51616	17	24377860	24381898	+	chr17:24377860-24381898	8.9751e-05	0.326219	ENSMUSG00000024130
INT53115	2	27985094	27986720	+	chr2:27985094-27986720	8.99389e-05	-0.623621	ENSMUSG00000026837
INT14859	9	108836647	108836991	+	chr9:108836647-108836991	9.22558e-05	0.0404364	ENSMUSG00000023473
INT102351	9	14504941	14507850	+	chr9:14504941-14507850	9.28929e-05	-0.735945	ENSMUSG00000004096
INT30947	1	93617635	93618502	+	chr1:93617635-93618502	9.85404e-05	-0.18705	ENSMUSG00000034066
INT58614	9	59889556	59894140	+	chr9:59889556-59894140	9.9193e-05	0.50925	ENSMUSG00000039585
INT92122	13	75746414	75749924	+	chr13:75746414-75749924	0.000104788	-0.103714	ENSMUSG00000001542
INT43894	13	47237602	47239716	+	chr13:47237602-47239716	0.000107686	0.446566	ENSMUSG00000038068
INT64231	X	56790047	56790463	+	chrX:56790047-56790463	0.000117405	-2.78616	ENSMUSG00000023092
INT14217	7	141627984	141629189	+	chr7:141627984-141629189	0.000128451	-0.323636	ENSMUSG00000002957
INT36394	3	130622376	130625467	+	chr3:130622376-130625467	0.00013014	-4.37691	ENSMUSG00000019232
INT52673	1	75527467	75527575	+	chr1:75527467-75527575	0.000131108	0.233962	ENSMUSG00000026213
INT15322	2	172446762	172447034	+	chr2:172446762-172447034	0.0001476	0.12427	ENSMUSG00000027502
INT77955	5	72280170	72282104	+	chr5:72280170-72282104	0.000161838	0.197802	ENSMUSG00000046808
INT23430	9	120453722	120461407	+	chr9:120453722-120461407	0.000164219	0.959476	ENSMUSG00000041794
INT96674	13	92847894	92848917	+	chr13:92847894-92848917	0.000173856	0.365529	ENSMUSG00000021704
INT90635	13	99411421	99412194	+	chr13:99411421-99412194	0.000183036	-0.114083	ENSMUSG00000041632
INT86832	15	76698593	76698714	+	chr15:76698593-76698714	0.00018963	0.119023	ENSMUSG00000022546
INT94471	19	25147445	25149782	+	chr19:25147445-25149782	0.000189923	-0.125453	ENSMUSG00000052085
INT31196	2	162960186	162960946	+	chr2:162960186-162960946	0.000195688	1.03302	ENSMUSG00000035576
INT113834	5	143958388	143959679	+	chr5:143958388-143959679	0.000198963	0.786319	ENSMUSG00000075569
INT11619	X	164396034	164400662	+	chrX:164396034-164400662	0.000209968	0.552911	ENSMUSG00000031380
INT9766	X	74310535	74310637	+	chrX:74310535-74310637	0.000217897	0.0542908	ENSMUSG00000015291
INT91630	19	8902631	8904934	+	chr19:8902631-8904934	0.000228526	-1.92852	ENSMUSG00000071650
INT76277	9	110519616	110521259	+	chr9:110519616-110521259	0.0002457	-0.492209	ENSMUSG00000032489
INT35283	2	72355646	72364627	+	chr2:72355646-72364627	0.000245788	-0.197767	ENSMUSG00000004085
INT90229	10	83549665	83550263	+	chr10:83549665-83550263	0.000251762	0.0170833	ENSMUSG00000034560
INT110015	19	4004433	4004512	+	chr19:4004433-4004512	0.000253417	0.709192	ENSMUSG00000024869
INT65861	4	53720210	53729979	+	chr4:53720210-53729979	0.000253473	0.559303	ENSMUSG00000028414
INT98943	19	36996608	36997505	+	chr19:36996608-36997505	0.00026158	-0.0778829	ENSMUSG00000040565
INT45438	17	26739669	26742041	+	chr17:26739669-26742041	0.000261933	-0.243863	ENSMUSG00000048249
INT80833	5	20543627	20550206	+	chr5:20543627-20550206	0.000271213	0.995161	ENSMUSG00000040003
INT44033	8	13768635	13769376	+	chr8:13768635-13769376	0.000278271	0.543842	ENSMUSG00000038416
INT59831	2	158380852	158380938	+	chr2:158380852-158380938	0.000280236	0.595524	ENSMUSG00000044349
INT108740	2	158310507	158313472	+	chr2:158310507-158313472	0.000284268	-1.44433	ENSMUSG00000016024
INT49406	1	12797006	12805179	+	chr1:12797006-12805179	0.000298665	-1.19024	ENSMUSG00000016918
INT113849	14	55866090	55866210	+	chr14:55866090-55866210	0.000309114	-0.103152	ENSMUSG00000075592
INT67919	2	120030873	120031306	+	chr2:120030873-120031306	0.000319046	-0.727871	ENSMUSG00000033852
INT62757	17	46410392	46410633	+	chr17:46410392-46410633	0.000319813	0.731848	ENSMUSG00000015597
INT78384	7	13301480	13302811	+	chr7:13301480-13302811	0.000321405	-0.116721	ENSMUSG00000056394
INT47006	10	80777612	80778262	+	chr10:80777612-80778262	0.000323333	0.0239308	ENSMUSG00000061589
INT15629	4	141254449	141254700	+	chr4:141254449-141254700	0.000329227	0.609954	ENSMUSG00000028919
INT112022	15	35841599	35846845	+	chr15:35841599-35846845	0.000332672	0.138887	ENSMUSG00000037646
INT65977	4	119244481	119244956	+	chr4:119244481-119244956	0.000332701	-0.417121	ENSMUSG00000028641
INT53147	2	28020804	28022280	+	chr2:28020804-28022280	0.00034243	1.40543	ENSMUSG00000026837
INT102725	10	77265023	77265835	+	chr10:77265023-77265835	0.000345284	1.09875	ENSMUSG00000020260
INT71849	11	105910327	105912911	+	chr11:105910327-105912911	0.000349045	0.0633275	ENSMUSG00000053580
INT44031	8	13766498	13767537	+	chr8:13766498-13767537	0.000353471	1.35943	ENSMUSG00000038416
INT21576	4	32624167	32630177	+	chr4:32624167-32630177	0.000356894	0.151953	ENSMUSG00000028282
INT42027	8	124035189	124036635	+	chr8:124035189-124036635	0.000357675	-2.74318	ENSMUSG00000031976
INT35623	5	3607787	3609618	+	chr5:3607787-3609618	0.000361589	2.20288	ENSMUSG00000005907
INT71102	3	104871012	104873521	+	chr3:104871012-104873521	0.000361968	-0.28522	ENSMUSG00000045576
INT107378	1	74368223	74368392	+	chr1:74368223-74368392	0.000365241	-0.15904	ENSMUSG00000073650
INT56910	14	62555915	62561450	+	chr14:62555915-62561450	0.000377934	-1.04583	ENSMUSG00000035184
INT79088	14	54650269	54650784	-	chr14:54650269-54650784	0.000388664	-1.32313	ENSMUSG00000022185
INT53648	3	34049116	34049152	+	chr3:34049116-34049152	0.00039369	0.513686	ENSMUSG00000027680
INT75194	4	116816876	116816954	+	chr4:116816876-116816954	0.000404485	-0.415041	ENSMUSG00000028687
INT68361	15	74541891	74543255	+	chr15:74541891-74543255	0.000405982	0.422115	ENSMUSG00000034730
INT78770	2	165767159	165769185	+	chr2:165767159-165769185	0.000413477	0.870796	ENSMUSG00000017897
INT89601	19	5024278	5024510	+	chr19:5024278-5024510	0.000414448	-1.12464	ENSMUSG00000024891
INT96366	10	24300325	24301464	+	chr10:24300325-24301464	0.000416879	1.53757	ENSMUSG00000020000
INT92913	18	74217490	74217760	+	chr18:74217490-74217760	0.000419968	-0.639423	ENSMUSG00000024560
INT24222	12	84409256	84411036	+	chr12:84409256-84411036	0.00042382	-0.51891	ENSMUSG00000057265
INT84618	16	17806502	17806751	+	chr16:17806502-17806751	0.00042929	0.683093	ENSMUSG00000012017
INT35859	9	76081455	76084302	+	chr9:76081455-76084302	0.000450803	0.53365	ENSMUSG00000007908
INT20523	15	100806412	100807200	+	chr15:100806412-100807200	0.000451308	0.342676	ENSMUSG00000023032
INT14552	10	91093815	91101754	+	chr10:91093815-91101754	0.000476877	-0.158132	ENSMUSG00000019975
INT39356	1	163949314	163950567	+	chr1:163949314-163950567	0.00048311	-0.301635	ENSMUSG00000026584
INT43664	4	134413456	134418041	+	chr4:134413456-134418041	0.000486662	0.613799	ENSMUSG00000037366
INT96349	10	99264982	99265991	+	chr10:99264982-99265991	0.000508324	0.106728	ENSMUSG00000019960
INT76752	7	97373748	97378100	+	chr7:97373748-97378100	0.000517203	0.667664	ENSMUSG00000035704
INT20077	11	82437492	82438240	+	chr11:82437492-82438240	0.000526637	-0.513054	ENSMUSG00000020701
INT45369	11	69909713	69910260	+	chr11:69909713-69910260	0.00053175	-0.0553102	ENSMUSG00000047284
INT63137	11	16908975	16909731	+	chr11:16908975-16909731	0.000533884	0.372746	ENSMUSG00000020122
INT60579	6	30744933	30745081	+	chr6:30744933-30745081	0.000538656	0.745908	ENSMUSG00000051855
INT108985	10	100518876	100523229	+	chr10:100518876-100523229	0.000554878	-0.364472	ENSMUSG00000019971
INT65994	4	123047018	123048755	+	chr4:123047018-123048755	0.000564621	-1.04701	ENSMUSG00000028653
INT102315	17	55966638	55967527	+	chr17:55966638-55967527	0.000567887	-0.180306	ENSMUSG00000003208
INT77419	4	21825078	21826153	+	chr4:21825078-21826153	0.000581253	0.817675	ENSMUSG00000040455
INT37459	15	34422465	34423693	+	chr15:34422465-34423693	0.000590469	-3.40483	ENSMUSG00000022324
INT17394	X	134756731	134757235	+	chrX:134756731-134757235	0.000591178	-0.322292	ENSMUSG00000049047
INT57656	4	134497037	134506802	+	chr4:134497037-134506802	0.000595283	-1.3772	ENSMUSG00000037348
INT25060	15	79231156	79239583	+	chr15:79231156-79239583	0.000597935	-0.00304571	ENSMUSG00000068206
INT74315	9	108992902	108998841	+	chr9:108992902-108998841	0.000600098	-0.123067	ENSMUSG00000025648
INT32538	9	119445151	119446948	+	chr9:119445151-119446948	0.000606934	0.966597	ENSMUSG00000042787
INT49939	11	51854968	51857031	-	chr11:51854968-51857031	0.000612181	-3.7741	ENSMUSG00000020387
INT68347	11	114754463	114757121	+	chr11:114754463-114757121	0.000614098	2.0667	ENSMUSG00000034706
INT72458	5	140706097	140710137	+	chr5:140706097-140710137	0.000615763	-1.52713	ENSMUSG00000000148
INT74986	2	166048556	166050065	+	chr2:166048556-166050065	0.000617657	0.0148981	ENSMUSG00000027678
INT30139	X	160531189	160532978	+	chrX:160531189-160532978	0.000620393	-0.102042	ENSMUSG00000031295
INT13671	2	166867458	166868891	+	chr2:166867458-166868891	0.000629917	-0.112853	ENSMUSG00000074582
INT91176	6	21722482	21723186	+	chr6:21722482-21723186	0.000636664	-0.612563	ENSMUSG00000060882
INT65470	2	132864182	132865836	+	chr2:132864182-132865836	0.000638392	1.26732	ENSMUSG00000027357
INT34273	7	126764878	126765239	+	chr7:126764878-126765239	0.000645996	0.713865	ENSMUSG00000063065
INT110775	14	120943900	120944332	+	chr14:120943900-120944332	0.00065411	-0.150867	ENSMUSG00000030662
INT89866	3	134930083	134932129	+	chr3:134930083-134932129	0.000659404	0.0245393	ENSMUSG00000028172
INT17309	12	78492311	78493949	+	chr12:78492311-78493949	0.000665993	-1.07194	ENSMUSG00000047454
INT34979	15	102243590	102244962	-	chr15:102243590-102244962	0.00067108	-0.50804	ENSMUSG00000001288
INT34159	6	34392997	34394057	+	chr6:34392997-34394057	0.000685554	0.57469	ENSMUSG00000061758
INT64425	17	34051807	34051950	+	chr17:34051807-34051950	0.000685635	0.35355	ENSMUSG00000024330
INT42328	9	95907434	95908249	+	chr9:95907434-95908249	0.000686822	-1.33225	ENSMUSG00000032409
INT61581	17	28810670	28814433	+	chr17:28810670-28814433	0.000689723	0.0612014	ENSMUSG00000063952
INT28335	1	60148203	60150580	+	chr1:60148203-60150580	0.000692752	0.299838	ENSMUSG00000026017
INT14940	19	36845759	36849288	+	chr19:36845759-36849288	0.000699023	0.226179	ENSMUSG00000024811
INT69401	11	75544738	75545753	+	chr11:75544738-75545753	0.00070491	1.44673	ENSMUSG00000038178
INT94944	15	95948498	95949490	+	chr15:95948498-95949490	0.000706582	0.99858	ENSMUSG00000064210
INT19136	2	179881996	179885853	+	chr2:179881996-179885853	0.000714266	1.22736	ENSMUSG00000000305
INT19605	5	136912123	136912824	+	chr5:136912123-136912824	0.00071651	-0.903692	ENSMUSG00000007987
INT112334	9	57580913	57581489	+	chr9:57580913-57581489	0.00071722	0.536778	ENSMUSG00000040188
INT106077	8	85029617	85029874	+	chr8:85029617-85029874	0.000722668	-0.145655	ENSMUSG00000041203
INT38229	17	35882079	35882441	+	chr17:35882079-35882441	0.000729141	0.342299	ENSMUSG00000024422
INT112197	5	53856923	53860143	+	chr5:53856923-53860143	0.00072994	1.26568	ENSMUSG00000039178
INT32163	X	151284426	151284504	+	chrX:151284426-151284504	0.000732657	-2.27589	ENSMUSG00000041245
INT33662	8	91049211	91051102	+	chr8:91049211-91051102	0.000742369	-0.153821	ENSMUSG00000056608
INT62326	1	75550653	75550754	+	chr1:75550653-75550754	0.000792415	0.0738497	ENSMUSG00000006576
INT75430	5	108104126	108104265	+	chr5:108104126-108104265	0.000798499	0.296271	ENSMUSG00000029267
INT54701	5	147527231	147529732	+	chr5:147527231-147529732	0.000805299	0.732386	ENSMUSG00000029647
INT69565	9	66402716	66407983	+	chr9:66402716-66407983	0.000813368	0.527489	ENSMUSG00000038664
INT58694	11	120285435	120285570	+	chr11:120285435-120285570	0.000820033	-0.0268739	ENSMUSG00000039741
INT17689	15	7184819	7185565	+	chr15:7184819-7185565	0.000823699	1.13048	ENSMUSG00000054263
INT87100	2	170833072	170841419	+	chr2:170833072-170841419	0.000837219	-2.2648	ENSMUSG00000027560
INT60113	7	30755047	30755964	+	chr7:30755047-30755964	0.000863523	-0.90322	ENSMUSG00000046056
INT105532	9	119364578	119367488	+	chr9:119364578-119367488	0.000866346	0.348412	ENSMUSG00000035769
INT89544	18	12986398	12988294	+	chr18:12986398-12988294	0.000880921	0.525173	ENSMUSG00000024423
INT23069	11	95378970	95380661	+	chr11:95378970-95380661	0.000888348	-1.20605	ENSMUSG00000038893
INT62990	10	4998014	5001188	+	chr10:4998014-5001188	0.000890453	0.658984	ENSMUSG00000019768
INT59243	16	20211750	20213266	+	chr16:20211750-20213266	0.000898872	-0.0658989	ENSMUSG00000041215
INT94545	19	37573758	37576935	+	chr19:37573758-37576935	0.000898893	-0.987964	ENSMUSG00000053799
INT77197	9	72335110	72338745	+	chr9:72335110-72338745	0.000900181	0.890284	ENSMUSG00000038535
INT108884	10	28569974	28570173	+	chr10:28569974-28570173	0.000917695	0.209098	ENSMUSG00000019889
INT105559	18	9859035	9859837	+	chr18:9859035-9859837	0.000933961	0.0355192	ENSMUSG00000036103
INT28979	3	79591558	79593609	+	chr3:79591558-79593609	0.000935389	-0.592081	ENSMUSG00000027804
INT86860	16	33264381	33266749	+	chr16:33264381-33266749	0.000935812	-0.92653	ENSMUSG00000022808
INT1865	7	127457186	127459514	+	chr7:127457186-127459514	0.000944589	-0.391738	ENSMUSG00000086502
INT89820	2	117263940	117267779	+	chr2:117263940-117267779	0.000950366	-0.44997	ENSMUSG00000027349
INT59062	4	130084322	130085818	+	chr4:130084322-130085818	0.000966862	1.0474	ENSMUSG00000040690
INT45007	6	48409344	48409717	+	chr6:48409344-48409717	0.000968204	1.69851	ENSMUSG00000042810
INT96240	8	105358504	105359091	+	chr8:105358504-105359091	0.000971476	0.617954	ENSMUSG00000014786
INT94353	4	129513917	129514716	+	chr4:129513917-129514716	0.000978145	0.154023	ENSMUSG00000047945
INT57448	8	85940937	85942191	+	chr8:85940937-85942191	0.000978294	-1.28597	ENSMUSG00000036879
INT17921	7	45707017	45708259	+	chr7:45707017-45708259	0.000981939	2.21807	ENSMUSG00000059824
INT31178	7	4139591	4139935	+	chr7:4139591-4139935	0.000986741	-0.625756	ENSMUSG00000035545
INT99775	9	21342659	21342742	+	chr9:21342659-21342742	0.000996374	0.766113	ENSMUSG00000057193
INT36393	3	130621651	130622300	+	chr3:130621651-130622300	0.00102106	0.614881	ENSMUSG00000019232
INT77378	5	4039344	4043917	+	chr5:4039344-4043917	0.00102713	0.133429	ENSMUSG00000040407
INT13363	10	20108307	20110717	+	chr10:20108307-20110717	0.00104261	-1.3087	ENSMUSG00000071369
INT27576	16	32995914	32997381	+	chr16:32995914-32997381	0.00104512	-0.988255	ENSMUSG00000022801
INT110886	8	31155922	31158592	+	chr8:31155922-31158592	0.00105086	-0.161291	ENSMUSG00000031577
INT36200	17	26697952	26699211	+	chr17:26697952-26699211	0.00105213	-0.0435451	ENSMUSG00000015575
INT19045	X	101278201	101278427	+	chrX:101278201-101278427	0.00105651	0.221881	ENSMUSG00000079487
INT103567	17	40947271	40951754	+	chr17:40947271-40951754	0.00106151	0.154829	ENSMUSG00000023921
INT111611	7	99911062	99911796	+	chr7:99911062-99911796	0.00106703	-1.18433	ENSMUSG00000035211
INT107714	4	132308908	132309628	+	chr4:132308908-132309628	0.00107127	-0.0801753	ENSMUSG00000086290
INT51424	15	100154307	100155033	+	chr15:100154307-100155033	0.00108952	-1.93828	ENSMUSG00000023026
INT64278	17	5990362	5996845	+	chr17:5990362-5996845	0.00109517	1.69173	ENSMUSG00000023805
INT53292	2	112339488	112341830	+	chr2:112339488-112341830	0.00110916	0.616035	ENSMUSG00000027130
INT48748	13	24887959	24889823	+	chr13:24887959-24889823	0.00110922	1.03634	ENSMUSG00000006711
INT36399	3	130630663	130631328	+	chr3:130630663-130631328	0.00112889	2.05217	ENSMUSG00000019232
INT90802	1	133133616	133136662	+	chr1:133133616-133136662	0.00113955	1.02178	ENSMUSG00000046062
INT85582	GL456216.1	31128	31369	+	chrGL456216.1:31128-31369	0.00113992	0.84334	ENSMUSG00000063897
INT49961	11	29135564	29137095	+	chr11:29135564-29137095	0.00114025	-0.592148	ENSMUSG00000020464
INT53128	2	28004096	28005178	+	chr2:28004096-28005178	0.00116453	0.353431	ENSMUSG00000026837
INT34869	17	63981687	63991593	+	chr17:63981687-63991593	0.0011727	-2.17834	ENSMUSG00000000127
INT90899	2	48892273	48893506	+	chr2:48892273-48893506	0.00117429	0.178492	ENSMUSG00000052155
INT25872	9	37528864	37530249	+	chr9:37528864-37530249	0.00118522	-1.71592	ENSMUSG00000001946
INT72493	X	68688335	68691500	+	chrX:68688335-68691500	0.00118755	-0.633787	ENSMUSG00000000838
INT31122	12	51361048	51363185	+	chr12:51361048-51363185	0.00119459	0.082254	ENSMUSG00000035293
INT109822	17	14399646	14401541	+	chr17:14399646-14401541	0.00120083	-0.931809	ENSMUSG00000023886
INT42080	9	44136649	44136737	+	chr9:44136649-44136737	0.00120089	-0.953616	ENSMUSG00000032135
INT80366	15	96352039	96356692	+	chr15:96352039-96356692	0.00120256	-1.31161	ENSMUSG00000033237
INT94386	19	40908204	40911032	+	chr19:40908204-40911032	0.00121445	0.908702	ENSMUSG00000049164
INT74745	2	14131119	14134121	+	chr2:14131119-14134121	0.00121535	-0.550867	ENSMUSG00000026718
INT98896	18	78020914	78022650	+	chr18:78020914-78022650	0.00122332	1.63992	ENSMUSG00000039840
INT41775	X	73763877	73763977	+	chrX:73763877-73763977	0.00124322	-0.19832	ENSMUSG00000031385
INT109370	12	108186623	108187178	+	chr12:108186623-108187178	0.0012465	0.321278	ENSMUSG00000021258
INT62455	16	84841474	84844281	+	chr16:84841474-84844281	0.00124933	1.04278	ENSMUSG00000008976
INT54467	5	30922008	30924738	+	chr5:30922008-30924738	0.00127426	2.74258	ENSMUSG00000029162
INT50732	13	98271780	98272225	+	chr13:98271780-98272225	0.00127639	0.961386	ENSMUSG00000021661
INT37521	15	81817013	81820942	+	chr15:81817013-81820942	0.00127787	-0.969205	ENSMUSG00000022389
INT30591	9	96021876	96024021	+	chr9:96021876-96024021	0.00129462	0.466377	ENSMUSG00000032410
INT48744	13	24879745	24880769	+	chr13:24879745-24880769	0.00130048	-0.49264	ENSMUSG00000006711
INT109083	10	82879866	82881722	+	chr10:82879866-82881722	0.00131073	-0.255849	ENSMUSG00000020250
INT41890	8	91070407	91074142	+	chr8:91070407-91074142	0.00133162	0.287712	ENSMUSG00000031666
INT11602	X	50889110	50889688	+	chrX:50889110-50889688	0.00133885	0.809377	ENSMUSG00000031112
INT54239	4	132704411	132706962	+	chr4:132704411-132706962	0.00134096	-0.890236	ENSMUSG00000028886
INT94678	8	125024638	125028767	+	chr8:125024638-125028767	0.00134274	0.18012	ENSMUSG00000056820
INT50398	11	68810249	68811426	+	chr11:68810249-68811426	0.00134572	0.770811	ENSMUSG00000020900
INT32762	9	119033629	119037360	+	chr9:119033629-119037360	0.00135076	0.260555	ENSMUSG00000047409
INT71033	9	110564669	110567707	+	chr9:110564669-110567707	0.00135684	0.678617	ENSMUSG00000044791
INT101233	11	116216681	116216770	+	chr11:116216681-116216770	0.00136275	0.188017	ENSMUSG00000092300
INT12636	7	81574720	81578150	+	chr7:81574720-81578150	0.00137424	-1.07419	ENSMUSG00000045795
INT28958	3	54714354	54714687	+	chr3:54714354-54714687	0.00137558	-1.38668	ENSMUSG00000027751
INT99772	9	21342024	21342182	+	chr9:21342024-21342182	0.00138498	1.05173	ENSMUSG00000057193
INT93530	8	106150614	106154867	+	chr8:106150614-106154867	0.00138715	0.546177	ENSMUSG00000031903
INT39920	3	69731977	69735045	+	chr3:69731977-69735045	0.00139007	-0.388633	ENSMUSG00000027787
INT79387	2	3438093	3440757	+	chr2:3438093-3440757	0.00141192	-0.2392	ENSMUSG00000026648
INT27021	11	5870654	5870752	+	chr11:5870654-5870752	0.00141794	0.503311	ENSMUSG00000020473
INT39769	2	132834880	132838086	+	chr2:132834880-132838086	0.00143305	-0.36799	ENSMUSG00000027353
INT98841	16	5063777	5064347	+	chr16:5063777-5064347	0.0014366	0.875657	ENSMUSG00000039473
INT80811	11	119246351	119250938	+	chr11:119246351-119250938	0.00146386	-0.119045	ENSMUSG00000039963
INT34643	17	5327822	5332486	+	chr17:5327822-5332486	0.00146493	-0.0301892	ENSMUSG00000069729
INT57339	3	55126655	55127494	+	chr3:55126655-55127494	0.00148892	0.0264888	ENSMUSG00000036580
INT99612	14	56602908	56607421	+	chr14:56602908-56607421	0.00149242	-0.59152	ENSMUSG00000054509
INT80607	5	76855118	76856330	+	chr5:76855118-76856330	0.00153321	-0.286434	ENSMUSG00000036377
INT58866	10	128116408	128116546	+	chr10:128116408-128116546	0.00153383	-0.0556143	ENSMUSG00000040054
INT67394	9	59669100	59670466	+	chr9:59669100-59670466	0.00153718	0.0887635	ENSMUSG00000032294
INT67742	17	34673353	34678571	+	chr17:34673353-34678571	0.00153981	-1.69032	ENSMUSG00000033327
INT67013	X	143765381	143766793	+	chrX:143765381-143766793	0.00154311	0.165675	ENSMUSG00000031284
INT40201	3	142569261	142570491	+	chr3:142569261-142570491	0.00154535	-0.646319	ENSMUSG00000028268
INT50564	12	100835336	100838499	+	chr12:100835336-100838499	0.00154718	-0.18948	ENSMUSG00000021185
INT19529	4	141444803	141447250	+	chr4:141444803-141447250	0.00157972	0.609413	ENSMUSG00000006215
INT108818	2	164011905	164014005	+	chr2:164011905-164014005	0.00158982	-0.44258	ENSMUSG00000018326
INT78360	17	83791802	83792541	+	chr17:83791802-83792541	0.00160741	0.173644	ENSMUSG00000055817
INT107845	10	11167913	11169978	+	chr10:11167913-11169978	0.00160991	-0.0856866	ENSMUSG00000090112
INT25583	2	65681088	65681996	+	chr2:65681088-65681996	0.00161342	1.42596	ENSMUSG00000075318
INT41315	6	113269560	113269731	+	chr6:113269560-113269731	0.00161361	-0.592207	ENSMUSG00000030269
INT27012	11	5867152	5867601	+	chr11:5867152-5867601	0.001617	1.30545	ENSMUSG00000020473
INT76815	14	48501513	48505244	+	chr14:48501513-48505244	0.0016295	-1.14453	ENSMUSG00000036339
INT112388	18	63755232	63760570	+	chr18:63755232-63760570	0.00165273	-0.191621	ENSMUSG00000040560
INT102936	13	34899224	34899830	+	chr13:34899224-34899830	0.0016538	0.0231343	ENSMUSG00000021413
INT46777	2	25898836	25900222	+	chr2:25898836-25900222	0.0016709	-0.046525	ENSMUSG00000058740
INT30617	9	109884511	109887247	+	chr9:109884511-109887247	0.00167352	0.771748	ENSMUSG00000032477
INT49091	8	4183671	4185960	+	chr8:4183671-4185960	0.00167741	-0.785775	ENSMUSG00000011832
INT108397	8	85091946	85092064	+	chr8:85091946-85092064	0.00168431	2.04318	ENSMUSG00000005142
INT37902	17	3429016	3437227	+	chr17:3429016-3437227	0.00168552	-1.10671	ENSMUSG00000023800
INT81336	16	49896449	49898039	+	chr16:49896449-49898039	0.00169294	-0.204393	ENSMUSG00000055447
INT66159	4	155577198	155579310	+	chr4:155577198-155579310	0.00170485	-0.753831	ENSMUSG00000029063
INT86472	7	43452500	43452798	+	chr7:43452500-43452798	0.00170894	0.534588	ENSMUSG00000004610
INT31948	2	29872698	29872807	+	chr2:29872698-29872807	0.00171038	1.25737	ENSMUSG00000039787
INT93677	13	3634176	3642064	+	chr13:3634176-3642064	0.00171066	0.877301	ENSMUSG00000033781
INT64430	17	34052986	34053193	+	chr17:34052986-34053193	0.00171388	-0.235538	ENSMUSG00000024330
INT79019	11	69028065	69029685	+	chr11:69028065-69029685	0.00171997	-0.876422	ENSMUSG00000020898
INT43861	3	135329099	135329767	+	chr3:135329099-135329767	0.00172572	1.25804	ENSMUSG00000037994
INT9356	11	78517629	78517824	+	chr11:78517629-78517824	0.00173125	0.241739	ENSMUSG00000001100
INT45927	2	130360131	130361617	+	chr2:130360131-130361617	0.00173815	-0.49589	ENSMUSG00000053552
INT112605	3	90349487	90350386	+	chr3:90349487-90350386	0.00174703	0.240167	ENSMUSG00000042390
INT17290	2	21825291	21826235	+	chr2:21825291-21826235	0.00174741	-0.663358	ENSMUSG00000045967
INT53851	3	122246112	122255544	+	chr3:122246112-122255544	0.00174836	-0.651406	ENSMUSG00000028124
INT88161	1	58105133	58106027	+	chr1:58105133-58106027	0.00175168	0.595251	ENSMUSG00000063558
INT111030	9	7205401	7206719	+	chr9:7205401-7206719	0.00177558	-2.91488	ENSMUSG00000032002
INT89547	18	38250400	38251085	+	chr18:38250400-38251085	0.00177973	-0.658203	ENSMUSG00000024442
INT113700	17	32686258	32690643	+	chr17:32686258-32690643	0.00178942	-1.71241	ENSMUSG00000073424
INT32736	12	75397957	75400106	+	chr12:75397957-75400106	0.00179162	-1.26459	ENSMUSG00000046768
INT19397	8	3447091	3448382	+	chr8:3447091-3448382	0.00179277	-0.345837	ENSMUSG00000004568
INT77742	2	129006113	129006712	+	chr2:129006113-129006712	0.00180826	0.608396	ENSMUSG00000042851
INT50231	11	79441975	79443768	+	chr11:79441975-79443768	0.00181365	0.161114	ENSMUSG00000020716
INT73477	11	70702552	70702771	+	chr11:70702552-70702771	0.00182805	-1.92429	ENSMUSG00000020821
INT53216	2	26345360	26346806	+	chr2:26345360-26346806	0.00182958	-0.455912	ENSMUSG00000026930
INT26937	10	118148116	118150788	+	chr10:118148116-118150788	0.00183175	-2.25797	ENSMUSG00000020212
INT57407	3	146930468	146931477	+	chr3:146930468-146931477	0.00183375	-0.468006	ENSMUSG00000036745
INT13314	8	14940373	14942609	+	chr8:14940373-14942609	0.00183632	-2.0403	ENSMUSG00000071176
INT11688	8	69796652	69796829	+	chr8:69796652-69796829	0.00184969	1.85476	ENSMUSG00000031862
INT28390	1	71564968	71567813	+	chr1:71564968-71567813	0.00185216	1.2209	ENSMUSG00000026192
INT40863	5	30781524	30783194	+	chr5:30781524-30783194	0.00185613	0.177382	ENSMUSG00000029168
INT97124	17	26935155	26935248	+	chr17:26935155-26935248	0.00185718	-0.199772	ENSMUSG00000024193
INT97156	18	24625579	24626124	+	chr18:24625579-24626124	0.00187073	-1.0328	ENSMUSG00000024271
INT20780	11	120600689	120605280	+	chr11:120600689-120605280	0.00188561	-1.6439	ENSMUSG00000025135
INT98939	19	36992585	36994269	+	chr19:36992585-36994269	0.00190124	0.484261	ENSMUSG00000040565
INT15280	2	83792041	83792550	+	chr2:83792041-83792550	0.0019034	0.44224	ENSMUSG00000027087
INT67045	X	71310312	71313645	+	chrX:71310312-71313645	0.00190864	-2.64355	ENSMUSG00000031337
INT54654	5	142630491	142638201	+	chr5:142630491-142638201	0.00191437	-1.13623	ENSMUSG00000029578
INT74680	1	176874699	176877989	+	chr1:176874699-176877989	0.00191754	0.857566	ENSMUSG00000026504
INT49409	1	12817489	12818377	+	chr1:12817489-12818377	0.0019236	1.63004	ENSMUSG00000016918
INT19033	X	102081822	102082605	+	chrX:102081822-102082605	0.00193269	-0.769094	ENSMUSG00000079481
INT49094	8	4188030	4188286	+	chr8:4188030-4188286	0.00193589	-0.850282	ENSMUSG00000011832
INT26621	11	69940159	69940327	+	chr11:69940159-69940327	0.00193844	0.128972	ENSMUSG00000018554
INT62801	4	148570499	148572918	+	chr4:148570499-148572918	0.00195409	0.788337	ENSMUSG00000017264
INT103595	17	84633589	84636231	+	chr17:84633589-84636231	0.00195605	0.797909	ENSMUSG00000024253
INT22638	11	87855628	87856562	+	chr11:87855628-87856562	0.00195946	-0.619049	ENSMUSG00000034121
INT37052	12	88368481	88371694	+	chr12:88368481-88371694	0.00196522	-0.927999	ENSMUSG00000021044
INT107180	14	122478704	122478889	+	chr14:122478704-122478889	0.00196857	-0.963029	ENSMUSG00000061524
INT31583	5	65224544	65224687	+	chr5:65224544-65224687	0.00196953	0.232149	ENSMUSG00000037890
INT16462	1	90611588	90612173	+	chr1:90611588-90612173	0.00198464	0.268822	ENSMUSG00000034432
INT48576	6	54624639	54628845	+	chr6:54624639-54628845	0.00199877	0.523956	ENSMUSG00000005225
INT52187	3	152358699	152360282	+	chr3:152358699-152360282	0.00200459	-1.51807	ENSMUSG00000025437
INT102441	12	86082641	86085093	+	chr12:86082641-86085093	0.00201178	0.536696	ENSMUSG00000007867
INT110017	19	55316545	55321938	+	chr19:55316545-55321938	0.00205408	1.49664	ENSMUSG00000024983
INT39542	2	31940787	31945169	+	chr2:31940787-31945169	0.00206202	-2.75107	ENSMUSG00000026840
INT12623	7	127233487	127235263	+	chr7:127233487-127235263	0.00206393	1.19018	ENSMUSG00000045598
INT13854	2	70537248	70539677	+	chr2:70537248-70539677	0.00207618	0.821063	ENSMUSG00000075302
INT112060	17	6290679	6294923	+	chr17:6290679-6294923	0.00211672	1.05495	ENSMUSG00000038141
INT64973	1	131153426	131154228	+	chr1:131153426-131154228	0.00211745	0.29304	ENSMUSG00000026427
INT38879	3	41593955	41596614	+	chr3:41593955-41596614	0.00212222	-0.384065	ENSMUSG00000025764
INT89637	19	55288901	55291145	+	chr19:55288901-55291145	0.00212233	0.292181	ENSMUSG00000024981
INT105803	4	58951955	58952331	+	chr4:58951955-58952331	0.0021228	2.65373	ENSMUSG00000038630
INT67902	19	6493010	6493335	+	chr19:6493010-6493335	0.00212308	-0.395048	ENSMUSG00000033768
INT45057	10	70441076	70448757	+	chr10:70441076-70448757	0.00212698	-0.281757	ENSMUSG00000043259
INT64104	16	31805735	31812667	+	chr16:31805735-31812667	0.00215155	0.535098	ENSMUSG00000022770
INT85238	15	58441727	58442831	+	chr15:58441727-58442831	0.00215311	1.4744	ENSMUSG00000037119
INT96269	10	93468829	93469047	+	chr10:93468829-93469047	0.00215403	0.942895	ENSMUSG00000015889
INT107352	10	62937540	62937927	+	chr10:62937540-62937927	0.0021609	0.597523	ENSMUSG00000071253
INT77094	7	143065614	143065942	+	chr7:143065614-143065942	0.00218322	0.172391	ENSMUSG00000037706
INT52566	1	58740313	58740964	+	chr1:58740313-58740964	0.00218964	-1.05618	ENSMUSG00000026031
INT108837	11	60947592	60949920	+	chr11:60947592-60949920	0.0021901	1.06696	ENSMUSG00000018932
INT103787	19	23945027	23945709	+	chr19:23945027-23945709	0.00219343	0.867566	ENSMUSG00000024897
INT34408	13	77999703	78006387	+	chr13:77999703-78006387	0.00219835	0.564075	ENSMUSG00000064138
INT106654	15	6782252	6783081	+	chr15:6782252-6783081	0.00220051	-0.888992	ENSMUSG00000050310
INT61613	2	61644423	61649737	+	chr2:61644423-61649737	0.00221743	0.146574	ENSMUSG00000064289
INT14786	16	55980831	55982174	+	chr16:55980831-55982174	0.00222894	2.60336	ENSMUSG00000022601
INT104149	1	43738718	43742244	+	chr1:43738718-43742244	0.00223264	-0.119942	ENSMUSG00000026051
INT48835	12	111627313	111627478	+	chr12:111627313-111627478	0.00223876	-1.56801	ENSMUSG00000007411
INT75740	7	19387029	19387112	+	chr7:19387029-19387112	0.0022426	-0.0834613	ENSMUSG00000030400
INT108188	6	115609710	115610518	+	chr6:115609710-115610518	0.00226599	0.697708	ENSMUSG00000000439
INT97132	17	26936866	26937053	+	chr17:26936866-26937053	0.00227553	-3.18466	ENSMUSG00000024193
INT53309	2	125247897	125249165	+	chr2:125247897-125249165	0.00228004	-0.27175	ENSMUSG00000027203
INT104857	9	44399482	44399794	+	chr9:44399482-44399794	0.00228136	0.902264	ENSMUSG00000032114
INT97270	19	6314071	6314284	+	chr19:6314071-6314284	0.00228987	0.223181	ENSMUSG00000024769
INT49845	10	61734571	61735457	+	chr10:61734571-61735457	0.00229673	0.537455	ENSMUSG00000020085
INT89545	18	12988386	12989744	+	chr18:12988386-12989744	0.00230279	-1.04431	ENSMUSG00000024423
INT80556	12	65044125	65048112	+	chr12:65044125-65048112	0.00233462	-0.0439173	ENSMUSG00000035597
INT108264	4	125641598	125649678	+	chr4:125641598-125649678	0.0023599	0.262669	ENSMUSG00000001985
INT61332	X	56633592	56634785	+	chrX:56633592-56634785	0.00236366	0.496113	ENSMUSG00000060681
INT58236	13	44903259	44906232	+	chr13:44903259-44906232	0.00236641	0.320878	ENSMUSG00000038518
INT78444	3	130552962	130559861	+	chr3:130552962-130559861	0.00237119	0.467431	ENSMUSG00000058897
INT54216	4	129080550	129082746	+	chr4:129080550-129082746	0.00237596	0.78301	ENSMUSG00000028793
INT22242	X	69844141	69848895	+	chrX:69844141-69848895	0.0023768	-0.578773	ENSMUSG00000031189
INT93041	15	16849203	16850291	+	chr15:16849203-16850291	0.00239016	0.377908	ENSMUSG00000025370
INT92866	17	93202884	93203937	+	chr17:93202884-93203937	0.00240183	1.02456	ENSMUSG00000024256
INT9378	3	88359187	88359547	+	chr3:88359187-88359547	0.00240827	-0.557536	ENSMUSG00000001415
INT24689	6	57703264	57712987	+	chr6:57703264-57712987	0.00242514	-0.686266	ENSMUSG00000062190
INT34797	4	20021386	20023784	+	chr4:20021386-20023784	0.00243167	-0.0843646	ENSMUSG00000073988
INT94018	15	8210101	8212368	+	chr15:8210101-8212368	0.00243449	0.00032479	ENSMUSG00000039801
INT65455	2	131191387	131191595	+	chr2:131191387-131191595	0.00245229	0.0570485	ENSMUSG00000027330
INT47031	17	35849100	35850294	+	chr17:35849100-35850294	0.00246431	1.11568	ENSMUSG00000061607
INT38228	17	35881796	35882021	+	chr17:35881796-35882021	0.00247279	-1.12955	ENSMUSG00000024422
INT56867	9	27052666	27055471	+	chr9:27052666-27055471	0.00248789	-1.33996	ENSMUSG00000035024
INT24872	6	91250970	91252443	+	chr6:91250970-91252443	0.0024924	0.0756937	ENSMUSG00000064080
INT82079	11	75387501	75390071	+	chr11:75387501-75390071	0.00251134	0.911589	ENSMUSG00000018809
INT35456	1	33720174	33721607	+	chr1:33720174-33721607	0.00253571	1.72222	ENSMUSG00000004768
INT94005	15	8179915	8180878	+	chr15:8179915-8180878	0.00256807	-1.45834	ENSMUSG00000039801
INT70857	5	121325295	121328084	+	chr5:121325295-121328084	0.00257742	-0.716476	ENSMUSG00000042744
INT38632	5	130187587	130190876	+	chr5:130187587-130190876	0.00257747	0.137927	ENSMUSG00000025340
INT112182	19	17208330	17211677	+	chr19:17208330-17211677	0.00258537	-1.96092	ENSMUSG00000039126
INT98843	16	5070720	5072053	+	chr16:5070720-5072053	0.00258743	0.560341	ENSMUSG00000039473
INT103977	10	128934195	128939039	+	chr10:128934195-128939039	0.00259096	1.03692	ENSMUSG00000025348
INT53331	2	91474025	91474347	+	chr2:91474025-91474347	0.00259726	-1.28342	ENSMUSG00000027253
INT30137	X	160529813	160529914	+	chrX:160529813-160529914	0.00260002	2.10137	ENSMUSG00000031295
INT47894	5	135370077	135370190	+	chr5:135370077-135370190	0.0026087	-0.302704	ENSMUSG00000000916
INT102767	12	8336396	8337632	+	chr12:8336396-8337632	0.00261537	1.53455	ENSMUSG00000020605
INT48589	7	111030810	111033690	+	chr7:111030810-111033690	0.0026228	-0.43467	ENSMUSG00000005609
INT71987	1	66521602	66525642	+	chr1:66521602-66525642	0.00262466	-2.69173	ENSMUSG00000055567
INT62733	7	28808860	28810671	+	chr7:28808860-28810671	0.00264036	-0.798866	ENSMUSG00000015165
INT57267	15	91804970	91806742	+	chr15:91804970-91806742	0.00264241	0.581081	ENSMUSG00000036273
INT62329	1	75552253	75552622	+	chr1:75552253-75552622	0.00265351	0.587171	ENSMUSG00000006576
INT41899	8	91095659	91096763	+	chr8:91095659-91096763	0.00266019	0.79889	ENSMUSG00000031666
INT80691	5	67033200	67034165	+	chr5:67033200-67034165	0.0026725	0.537827	ENSMUSG00000037736
INT13661	2	166859375	166859785	+	chr2:166859375-166859785	0.00267305	0.249267	ENSMUSG00000074582
INT100450	5	30350524	30355138	+	chr5:30350524-30355138	0.00267885	1.2724	ENSMUSG00000073102
INT42962	11	3684893	3685384	+	chr11:3684893-3685384	0.00268108	0.625626	ENSMUSG00000034543
INT15146	1	74381895	74383033	+	chr1:74381895-74383033	0.00270457	0.710367	ENSMUSG00000026177
INT105055	9	108816122	108817541	+	chr9:108816122-108817541	0.00270946	0.0706491	ENSMUSG00000032598
INT88195	7	110046252	110046677	+	chr7:110046252-110046677	0.00271367	-0.519928	ENSMUSG00000066232
INT66606	6	113480428	113480757	+	chr6:113480428-113480757	0.00273718	-0.714553	ENSMUSG00000030281
INT39225	1	87713290	87715037	+	chr1:87713290-87715037	0.00274186	-0.108835	ENSMUSG00000026288
INT67900	19	6490916	6491483	+	chr19:6490916-6491483	0.00274503	2.37231	ENSMUSG00000033768
INT112245	14	20682852	20683087	+	chr14:20682852-20683087	0.00276113	-0.681532	ENSMUSG00000039367
INT76531	17	57305482	57305662	+	chr17:57305482-57305662	0.00277383	0.795379	ENSMUSG00000034116
INT55882	9	54714371	54714460	+	chr9:54714371-54714460	0.00277466	-0.897659	ENSMUSG00000032285
INT104174	1	72326355	72329925	+	chr1:72326355-72329925	0.0027766	-0.990929	ENSMUSG00000026187
INT24993	12	9008112	9008478	+	chr12:9008112-9008478	0.00278378	-0.375563	ENSMUSG00000066643
INT24283	4	32685804	32686327	+	chr4:32685804-32686327	0.00278725	-0.443032	ENSMUSG00000058006
INT9374	3	88353952	88354531	+	chr3:88353952-88354531	0.00279417	-0.75121	ENSMUSG00000001415
INT98918	19	36951178	36956370	+	chr19:36951178-36956370	0.00279787	1.01897	ENSMUSG00000040565
INT41805	X	75105773	75105948	+	chrX:75105773-75105948	0.00281506	0.420551	ENSMUSG00000031403
INT71268	11	62829199	62833799	+	chr11:62829199-62833799	0.00281616	0.718741	ENSMUSG00000047821
INT94659	10	80703929	80704038	+	chr10:80703929-80704038	0.00281834	-1.05317	ENSMUSG00000055862
INT71808	18	69636965	69642882	+	chr18:69636965-69642882	0.00282298	1.14614	ENSMUSG00000053477
INT71481	5	140724169	140724373	+	chr5:140724169-140724373	0.00283564	0.140465	ENSMUSG00000050022
INT10244	14	21783797	21791871	+	chr14:21783797-21791871	0.00283871	0.47269	ENSMUSG00000021770
INT110883	8	31153696	31154213	+	chr8:31153696-31154213	0.00284945	-0.579067	ENSMUSG00000031577
INT64824	1	44164085	44166808	+	chr1:44164085-44166808	0.00284984	-0.274881	ENSMUSG00000026048
INT36824	11	105973537	105973778	+	chr11:105973537-105973778	0.00285226	-1.07655	ENSMUSG00000020681
INT77769	5	107500089	107503338	+	chr5:107500089-107503338	0.0028578	-0.176618	ENSMUSG00000044060
INT81222	8	86624417	86631385	+	chr8:86624417-86631385	0.00286383	-0.324526	ENSMUSG00000047866
INT37473	15	34508792	34509762	+	chr15:34508792-34509762	0.00287688	0.977101	ENSMUSG00000022325
INT67744	17	34679120	34683283	+	chr17:34679120-34683283	0.00288279	-1.59457	ENSMUSG00000033327
INT23537	12	84124585	84126903	+	chr12:84124585-84126903	0.00290917	-0.288097	ENSMUSG00000042523
INT69164	10	23819162	23820813	+	chr10:23819162-23820813	0.00291264	0.209187	ENSMUSG00000037455
INT78748	11	80394532	80395101	+	chr11:80394532-80395101	0.00291465	0.669013	ENSMUSG00000017421
INT27101	11	116055012	116055897	+	chr11:116055012-116055897	0.00291511	0.9569	ENSMUSG00000020770
INT39667	2	92377792	92378592	+	chr2:92377792-92378592	0.00291578	1.35897	ENSMUSG00000027222
INT58348	6	35186605	35188623	+	chr6:35186605-35188623	0.00292534	-0.330165	ENSMUSG00000038759
INT102367	10	78789097	78791164	+	chr10:78789097-78791164	0.00292765	1.39518	ENSMUSG00000005357
INT76849	18	39296924	39306701	+	chr18:39296924-39306701	0.00293542	2.10515	ENSMUSG00000036452
INT65525	2	151970925	151973902	-	chr2:151970925-151973902	0.00294184	0.107955	ENSMUSG00000027459
INT32280	12	102223682	102227063	+	chr12:102223682-102227063	0.00294222	0.0858544	ENSMUSG00000041771
INT50522	12	105809710	105811036	+	chr12:105809710-105811036	0.00294294	0.591625	ENSMUSG00000021111
INT51272	15	89532462	89532889	+	chr15:89532462-89532889	0.00294397	0.466083	ENSMUSG00000022623
INT52217	7	139086162	139089246	+	chr7:139086162-139089246	0.00296735	0.651513	ENSMUSG00000025478
INT68548	7	5082122	5083662	+	chr7:5082122-5083662	0.00297731	-3.24104	ENSMUSG00000035203
INT64635	19	29955252	29956900	+	chr19:29955252-29956900	0.00298117	0.471401	ENSMUSG00000024810
INT30150	X	160560179	160562722	+	chrX:160560179-160562722	0.00298375	1.03334	ENSMUSG00000031295
INT65160	2	4597990	4601114	+	chr2:4597990-4601114	0.0029855	0.202644	ENSMUSG00000026657
INT71719	10	74321459	74324357	+	chr10:74321459-74324357	0.00298702	-0.67954	ENSMUSG00000052613
INT105610	11	50788815	50791802	+	chr11:50788815-50791802	0.00299163	0.04783	ENSMUSG00000036545
INT81020	1	136169324	136169988	+	chr1:136169324-136169988	0.00303155	0.988165	ENSMUSG00000041642
INT61270	3	141801448	141803719	+	chr3:141801448-141803719	0.00304883	0.912408	ENSMUSG00000059921
INT70164	14	57478078	57479645	+	chr14:57478078-57479645	0.00305967	-0.647167	ENSMUSG00000040040
INT108184	9	50646190	50647570	-	chr9:50646190-50647570	0.0030628	1.01048	ENSMUSG00000000168
INT27182	12	98632756	98634223	+	chr12:98632756-98634223	0.00307144	-0.183431	ENSMUSG00000021007
INT42058	9	50862514	50866443	+	chr9:50862514-50866443	0.00308837	0.377423	ENSMUSG00000032058
INT24016	7	28831868	28832003	+	chr7:28831868-28832003	0.00309368	0.593576	ENSMUSG00000053898
INT103024	13	108267381	108270632	+	chr13:108267381-108270632	0.00309416	-0.0101824	ENSMUSG00000021696
INT31311	16	44727183	44729241	+	chr16:44727183-44729241	0.0031079	-0.554296	ENSMUSG00000036208
INT26868	10	86344676	86345704	+	chr10:86344676-86345704	0.00310961	0.422582	ENSMUSG00000020044
INT25697	10	77561216	77564637	+	chr10:77561216-77564637	0.00311285	-0.196332	ENSMUSG00000000290
INT15615	4	141239871	141240631	+	chr4:141239871-141240631	0.00312709	-0.48496	ENSMUSG00000028919
INT18311	6	121184483	121185709	+	chr6:121184483-121185709	0.00313021	0.356682	ENSMUSG00000067825
INT103378	16	15725461	15726501	+	chr16:15725461-15726501	0.00313156	-0.887592	ENSMUSG00000022672
INT40694	4	155634226	155638519	+	chr4:155634226-155638519	0.00313641	-0.280229	ENSMUSG00000029062
INT53432	2	129105382	129107986	+	chr2:129105382-129107986	0.00313896	-0.859294	ENSMUSG00000027395
INT23609	16	44357904	44365583	+	chr16:44357904-44365583	0.00314294	-0.0958972	ENSMUSG00000043065
INT33478	19	46071412	46071518	+	chr19:46071412-46071518	0.00314851	-0.596743	ENSMUSG00000055491
INT48670	9	21932991	21933545	+	chr9:21932991-21933545	0.00314878	1.07352	ENSMUSG00000006241
INT17928	8	106235390	106236793	+	chr8:106235390-106236793	0.00320132	0.359136	ENSMUSG00000060098
INT41917	6	70884893	70885160	+	chr6:70884893-70885160	0.00322412	1.45959	ENSMUSG00000031668
INT12147	1	36505780	36506408	+	chr1:36505780-36506408	0.00323482	-0.212076	ENSMUSG00000037408
INT60581	6	30745907	30746261	+	chr6:30745907-30746261	0.00324724	0.203173	ENSMUSG00000051855
INT103917	14	7883923	7884549	+	chr14:7883923-7884549	0.00325515	-0.0923749	ENSMUSG00000025278
INT112278	16	93871253	93873236	+	chr16:93871253-93873236	0.00326267	0.739304	ENSMUSG00000039456
INT90664	8	106696741	106698955	+	chr8:106696741-106698955	0.00327662	0.876808	ENSMUSG00000041949
INT65847	3	145127891	145128009	+	chr3:145127891-145128009	0.0032867	-0.145503	ENSMUSG00000028256
INT39850	2	158831873	158834869	+	chr2:158831873-158834869	0.00329119	1.91163	ENSMUSG00000027655
INT94056	10	17841522	17842697	+	chr10:17841522-17842697	0.00331602	3.34112	ENSMUSG00000039891
INT31741	17	46654848	46655514	+	chr17:46654848-46655514	0.00331739	2.03035	ENSMUSG00000038545
INT14665	11	115569892	115569998	+	chr11:115569892-115569998	0.00332611	1.046	ENSMUSG00000020739
INT102288	2	76687447	76689852	+	chr2:76687447-76689852	0.00333048	0.53608	ENSMUSG00000002733
INT64437	17	34054891	34055080	+	chr17:34054891-34055080	0.00333201	1.02824	ENSMUSG00000024330
INT30809	13	9122227	9123902	+	chr13:9122227-9123902	0.00334268	0.418501	ENSMUSG00000033499
INT42472	19	6384722	6385684	+	chr19:6384722-6385684	0.00334726	0.916006	ENSMUSG00000032648
INT29332	4	96009919	96013197	+	chr4:96009919-96013197	0.00335959	-0.0357083	ENSMUSG00000028572
INT62804	4	148573385	148575808	+	chr4:148573385-148575808	0.00337158	1.76249	ENSMUSG00000017264
INT56678	8	117429817	117431193	+	chr8:117429817-117431193	0.00340755	-0.188207	ENSMUSG00000034390
INT22248	X	69859529	69863919	+	chrX:69859529-69863919	0.00340982	-0.349705	ENSMUSG00000031189
INT97650	4	124895055	124899401	+	chr4:124895055-124899401	0.00343012	1.14685	ENSMUSG00000028876
INT29752	5	120619860	120620257	+	chr5:120619860-120620257	0.00344608	0.0824126	ENSMUSG00000029599
INT90179	17	24581759	24585676	+	chr17:24581759-24585676	0.00344832	0.0956985	ENSMUSG00000032855
INT112660	12	74222840	74229214	+	chr12:74222840-74229214	0.0034527	-3.24884	ENSMUSG00000044912
INT110706	6	121671083	121673466	+	chr6:121671083-121673466	0.00348104	-0.550626	ENSMUSG00000030111
INT15356	3	36562165	36563072	+	chr3:36562165-36563072	0.00348647	-0.7208	ENSMUSG00000027714
INT26783	10	7761370	7762789	+	chr10:7761370-7762789	0.00348987	1.46278	ENSMUSG00000019794
INT11561	7	127922249	127924377	+	chr7:127922249-127924377	0.0034906	-0.276704	ENSMUSG00000030801
INT73832	17	47611693	47612962	+	chr17:47611693-47612962	0.00349152	0.72473	ENSMUSG00000023984
INT41197	6	87925811	87932992	+	chr6:87925811-87932992	0.00350636	-0.604548	ENSMUSG00000030060
INT77954	5	72279462	72280043	+	chr5:72279462-72280043	0.00350972	-1.54028	ENSMUSG00000046808
INT37044	12	55379478	55382256	+	chr12:55379478-55382256	0.00351588	0.909221	ENSMUSG00000021023
INT87079	2	71129862	71137488	+	chr2:71129862-71137488	0.00351944	-0.580261	ENSMUSG00000027015
INT53110	2	27974498	27974692	+	chr2:27974498-27974692	0.00352143	-0.27047	ENSMUSG00000026837
INT63974	15	5185573	5189581	+	chr15:5185573-5189581	0.00353514	-0.667716	ENSMUSG00000022151
INT48932	6	17548840	17549031	+	chr6:17548840-17549031	0.00357543	0.333124	ENSMUSG00000009376
INT110365	3	123482871	123485422	+	chr3:123482871-123485422	0.00357963	-0.731667	ENSMUSG00000027978
INT86749	13	75110991	75112541	+	chr13:75110991-75112541	0.00358084	0.743498	ENSMUSG00000021587
INT110063	10	128718143	128718597	+	chr10:128718143-128718597	0.00358416	0.412895	ENSMUSG00000025359
INT27954	19	30075522	30078013	+	chr19:30075522-30078013	0.00358834	-0.953242	ENSMUSG00000024817
INT24483	2	154621864	154624854	+	chr2:154621864-154624854	0.00359058	1.91987	ENSMUSG00000059842
INT54007	4	43580627	43580863	+	chr4:43580627-43580863	0.00359849	0.142884	ENSMUSG00000028468
INT23450	3	94428725	94429039	+	chr3:94428725-94429039	0.00360386	-0.368735	ENSMUSG00000041912
INT20522	15	100803349	100806249	+	chr15:100803349-100806249	0.00360932	0.213707	ENSMUSG00000023032
INT74017	19	34226760	34230092	+	chr19:34226760-34230092	0.00361199	-0.538953	ENSMUSG00000024776
INT22958	3	97667428	97669727	+	chr3:97667428-97669727	0.00361241	-0.185959	ENSMUSG00000038205
INT94046	15	8264442	8269618	+	chr15:8264442-8269618	0.00361363	2.05146	ENSMUSG00000039801
INT41913	6	70878969	70881483	+	chr6:70878969-70881483	0.00361507	-0.232921	ENSMUSG00000031668
INT26942	10	118157371	118158301	+	chr10:118157371-118158301	0.0036183	-0.552683	ENSMUSG00000020212
INT86590	10	5643628	5643986	+	chr10:5643628-5643986	0.00361877	-0.289178	ENSMUSG00000019772
INT75776	7	49786227	49787232	+	chr7:49786227-49787232	0.00362328	0.909587	ENSMUSG00000030505
INT107843	10	11164996	11166456	+	chr10:11164996-11166456	0.00364545	1.2391	ENSMUSG00000090112
INT99496	15	97967097	97967186	+	chr15:97967097-97967186	0.00364916	-0.710111	ENSMUSG00000052369
INT81464	11	75661013	75661096	+	chr11:75661013-75661096	0.00365852	-2.96256	ENSMUSG00000017774
INT48724	4	13860062	13865200	+	chr4:13860062-13865200	0.00366257	-0.289602	ENSMUSG00000006586
INT93986	15	9165863	9171096	+	chr15:9165863-9171096	0.00367231	0.505962	ENSMUSG00000039704
INT34777	16	44455666	44460146	+	chr16:44455666-44460146	0.00371597	-1.64374	ENSMUSG00000071550
INT59279	X	151630487	151631338	+	chrX:151630487-151631338	0.00372093	0.0992927	ENSMUSG00000041229
INT92626	14	80018224	80021118	+	chr14:80018224-80021118	0.00372344	0.421403	ENSMUSG00000022026
INT60107	16	20687463	20688538	+	chr16:20687463-20688538	0.00372679	-0.39139	ENSMUSG00000045983
INT14211	7	141619634	141620471	+	chr7:141619634-141620471	0.00372868	0.864146	ENSMUSG00000002957
INT101037	11	64079778	64082652	+	chr11:64079778-64082652	0.00374403	-0.745148	ENSMUSG00000087497
INT111153	9	121454596	121460358	+	chr9:121454596-121460358	0.00375164	0.380015	ENSMUSG00000032536
INT52223	7	139096325	139096666	+	chr7:139096325-139096666	0.00376179	-0.596306	ENSMUSG00000025478
INT36835	11	105985269	105985572	+	chr11:105985269-105985572	0.00376252	1.41493	ENSMUSG00000020681
INT67550	7	101396196	101398295	+	chr7:101396196-101398295	0.00376649	0.466062	ENSMUSG00000032812
INT66608	6	113481236	113482282	+	chr6:113481236-113482282	0.00376668	-0.438661	ENSMUSG00000030281
INT45600	3	98425501	98427161	+	chr3:98425501-98427161	0.00377165	-0.909917	ENSMUSG00000050064
INT55822	9	34939262	34944369	+	chr9:34939262-34944369	0.00377765	1.92277	ENSMUSG00000032036
INT17662	5	115430889	115433750	+	chr5:115430889-115433750	0.00379505	0.788043	ENSMUSG00000054256
INT55504	X	73523163	73528644	+	chrX:73523163-73528644	0.00383036	-0.692011	ENSMUSG00000031376
INT81360	4	62634530	62640716	+	chr4:62634530-62640716	0.00384542	-0.822458	ENSMUSG00000059810
INT112044	17	34138182	34138406	+	chr17:34138182-34138406	0.00385713	-0.355711	ENSMUSG00000037649
INT105537	9	119374419	119378243	+	chr9:119374419-119378243	0.00387488	3.11743	ENSMUSG00000035769
INT11122	4	150865441	150866315	+	chr4:150865441-150866315	0.00388547	-0.631358	ENSMUSG00000028967
INT69541	7	141256923	141257248	+	chr7:141256923-141257248	0.00389876	0.856564	ENSMUSG00000038611
INT24259	16	8611295	8613982	+	chr16:8611295-8613982	0.00390488	-0.725473	ENSMUSG00000057880
INT41903	8	91102310	91106279	+	chr8:91102310-91106279	0.00393911	-1.09538	ENSMUSG00000031666
INT19217	X	20853817	20853912	+	chrX:20853817-20853912	0.00395354	-0.065306	ENSMUSG00000001127
INT94343	19	5302672	5306723	+	chr19:5302672-5306723	0.00395375	1.64985	ENSMUSG00000047658
INT18422	17	8170144	8172927	+	chr17:8170144-8172927	0.00395822	-0.109683	ENSMUSG00000069135
INT58900	5	16312580	16313641	+	chr5:16312580-16313641	0.0039667	0.90146	ENSMUSG00000040118
INT44971	1	130210329	130218098	+	chr1:130210329-130218098	0.00397597	-0.777014	ENSMUSG00000042581
INT11451	6	140528634	140534461	+	chr6:140528634-140534461	0.00397736	1.57548	ENSMUSG00000030231
INT38293	19	10444185	10448339	+	chr19:10444185-10448339	0.0039807	0.220265	ENSMUSG00000024743
INT90608	8	107009966	107011291	+	chr8:107009966-107011291	0.00398433	-0.907979	ENSMUSG00000041308
INT53646	3	34041665	34046031	+	chr3:34041665-34046031	0.00399033	0.0854793	ENSMUSG00000027680
INT104916	9	62771435	62772959	+	chr9:62771435-62772959	0.00399721	-3.00814	ENSMUSG00000032243
INT73131	11	104306759	104310268	+	chr11:104306759-104310268	0.00400442	0.52463	ENSMUSG00000018411
INT91619	19	8959844	8962343	+	chr19:8959844-8962343	0.00400783	1.01968	ENSMUSG00000071645
INT1864	7	127449572	127456979	+	chr7:127449572-127456979	0.00400846	-0.898337	ENSMUSG00000086502
INT72464	5	140715936	140716691	+	chr5:140715936-140716691	0.00401483	-0.816294	ENSMUSG00000000148
INT31631	10	58287280	58288632	+	chr10:58287280-58288632	0.00402518	-0.251074	ENSMUSG00000038039
INT89275	11	69651082	69651128	+	chr11:69651082-69651128	0.00402663	1.80071	ENSMUSG00000018765
INT107917	1	160070804	160071426	+	chr1:160070804-160071426	0.00402817	0.291559	ENSMUSG00000090394
INT45804	11	98801053	98802267	+	chr11:98801053-98802267	0.00409144	-1.38866	ENSMUSG00000052915
INT38791	16	87461567	87461964	+	chr16:87461567-87461964	0.00409197	-0.80328	ENSMUSG00000025616
INT86744	13	75093188	75096289	+	chr13:75093188-75096289	0.00409558	-0.346106	ENSMUSG00000021587
INT44414	5	43268893	43277430	+	chr5:43268893-43277430	0.00411599	0.932108	ENSMUSG00000039782
INT99061	17	29573099	29575155	+	chr17:29573099-29575155	0.00412755	-1.75112	ENSMUSG00000042203
INT40613	4	132774236	132775016	+	chr4:132774236-132775016	0.00413167	0.820222	ENSMUSG00000028884
INT64370	17	33543306	33543525	+	chr17:33543306-33543525	0.00413221	-0.198577	ENSMUSG00000024299
INT10545	19	11984513	11988348	+	chr19:11984513-11988348	0.00414012	-0.471943	ENSMUSG00000024687
INT21655	4	94618102	94621853	+	chr4:94618102-94621853	0.00414396	-0.863862	ENSMUSG00000028576
INT19492	3	94955147	94955351	+	chr3:94955147-94955351	0.00415129	-2.21333	ENSMUSG00000005774
INT39915	3	69722467	69724235	+	chr3:69722467-69724235	0.00416635	-1.07543	ENSMUSG00000027787
INT89917	5	43901557	43903594	+	chr5:43901557-43903594	0.00417385	0.373721	ENSMUSG00000029084
INT11976	6	81932912	81935905	+	chr6:81932912-81935905	0.00417948	-0.614987	ENSMUSG00000035125
INT78698	3	95466838	95470176	+	chr3:95466838-95470176	0.00418307	-0.694979	ENSMUSG00000015522
INT84291	11	77817707	77817898	+	chr11:77817707-77817898	0.00419465	-1.40182	ENSMUSG00000000631
INT103293	15	103455082	103455839	+	chr15:103455082-103455839	0.00421553	-0.143206	ENSMUSG00000022488
INT63703	12	111538549	111539407	+	chr12:111538549-111539407	0.00424948	0.218523	ENSMUSG00000021282
INT42850	12	87082858	87084461	+	chr12:87082858-87084461	0.00426152	0.543782	ENSMUSG00000034145
INT97360	9	59557399	59558033	+	chr9:59557399-59558033	0.00426769	0.554408	ENSMUSG00000025232
INT70413	5	149184807	149186252	+	chr5:149184807-149186252	0.00427274	0.769846	ENSMUSG00000041264
INT94282	3	38952430	38956672	+	chr3:38952430-38956672	0.00429233	0.20606	ENSMUSG00000046743
INT65461	2	131194438	131194625	+	chr2:131194438-131194625	0.00429559	0.247975	ENSMUSG00000027330
INT96637	13	75840176	75847169	+	chr13:75840176-75847169	0.00429897	0.930623	ENSMUSG00000021591
INT69477	4	88344818	88345366	+	chr4:88344818-88345366	0.00430001	0.39925	ENSMUSG00000038368
INT52634	1	34473410	34473578	+	chr1:34473410-34473578	0.00430582	-0.111654	ENSMUSG00000026126
INT93998	15	8169490	8170305	+	chr15:8169490-8170305	0.00431714	-0.517807	ENSMUSG00000039801
INT14156	9	44773785	44777941	+	chr9:44773785-44777941	0.00432336	0.370874	ENSMUSG00000002031
INT51660	17	25088933	25089398	+	chr17:25088933-25089398	0.00433985	0.35958	ENSMUSG00000024169
INT79489	2	79301135	79303282	+	chr2:79301135-79303282	0.00434627	0.368846	ENSMUSG00000027009
INT102990	13	73644438	73646180	+	chr13:73644438-73646180	0.00436043	0.853278	ENSMUSG00000021611
INT64907	1	75427437	75427610	+	chr1:75427437-75427610	0.00438574	-0.414551	ENSMUSG00000026207
INT53744	3	129888958	129890267	+	chr3:129888958-129890267	0.00438903	1.27335	ENSMUSG00000027999
INT57024	10	80002212	80002506	+	chr10:80002212-80002506	0.00439789	-2.05164	ENSMUSG00000035722
INT87494	9	121665209	121665451	+	chr9:121665209-121665451	0.00440264	0.214385	ENSMUSG00000032528
INT81015	1	136162022	136162786	+	chr1:136162022-136162786	0.00440821	-0.105345	ENSMUSG00000041642
INT41837	8	27109400	27109700	+	chr8:27109400-27109700	0.0044088	0.380924	ENSMUSG00000031486
INT110436	3	154247818	154250947	+	chr3:154247818-154250947	0.00442445	0.652269	ENSMUSG00000028360
INT43267	4	44983010	44983873	+	chr4:44983010-44983873	0.00443996	-1.30675	ENSMUSG00000035637
INT103304	15	103473172	103473516	+	chr15:103473172-103473516	0.00444468	-0.16037	ENSMUSG00000022488
INT16175	X	134075864	134080326	+	chrX:134075864-134080326	0.00444706	1.97049	ENSMUSG00000031256
INT41688	X	96463092	96465809	+	chrX:96463092-96465809	0.0044655	0.324513	ENSMUSG00000031209
INT87084	2	112241594	112241924	+	chr2:112241594-112241924	0.00447003	-0.533565	ENSMUSG00000027134
INT22937	5	124645050	124645944	+	chr5:124645050-124645944	0.00448447	-1.24954	ENSMUSG00000038023
INT96274	10	93473044	93474475	+	chr10:93473044-93474475	0.00448849	-0.467999	ENSMUSG00000015889
INT11865	8	111128338	111129605	+	chr8:111128338-111129605	0.00452501	0.441079	ENSMUSG00000033624
INT36880	11	115822270	115822582	+	chr11:115822270-115822582	0.0045257	-0.0755658	ENSMUSG00000020781
INT21784	5	29198021	29198573	+	chr5:29198021-29198573	0.0045383	-0.0191334	ENSMUSG00000029130
INT78228	10	81638140	81638270	+	chr10:81638140-81638270	0.00453852	0.125404	ENSMUSG00000054708
INT60594	6	71861107	71862344	+	chr6:71861107-71862344	0.00454496	0.32163	ENSMUSG00000052337
INT90898	2	48890442	48892128	+	chr2:48890442-48892128	0.00455215	0.550181	ENSMUSG00000052155
INT30966	X	101655741	101661251	+	chrX:101655741-101661251	0.00455325	0.50428	ENSMUSG00000034160
INT92703	15	84271321	84273498	+	chr15:84271321-84273498	0.0045583	-0.490038	ENSMUSG00000022438
INT76629	10	81305292	81305698	+	chr10:81305292-81305698	0.00456336	-1.43877	ENSMUSG00000034902
INT65619	3	28570934	28577368	+	chr3:28570934-28577368	0.00456948	-0.0282976	ENSMUSG00000027692
INT78114	5	127644468	127650682	+	chr5:127644468-127650682	0.00457309	-0.743704	ENSMUSG00000049971
INT24948	7	101994781	101995396	+	chr7:101994781-101995396	0.00458411	1.15201	ENSMUSG00000066306
INT25781	1	36521840	36525165	+	chr1:36521840-36525165	0.00459565	0.224621	ENSMUSG00000001138
INT92809	17	31094779	31098252	+	chr17:31094779-31098252	0.0046046	0.546273	ENSMUSG00000024030
INT112045	17	34138536	34138816	+	chr17:34138536-34138816	0.00462648	0.785554	ENSMUSG00000037649
INT33725	3	32917617	32918916	+	chr3:32917617-32918916	0.00462859	0.716627	ENSMUSG00000056900
INT89268	11	69641590	69642046	+	chr11:69641590-69642046	0.00464275	0.774792	ENSMUSG00000018765
INT37697	16	94668953	94671302	+	chr16:94668953-94671302	0.00468629	-0.153922	ENSMUSG00000022897
INT25979	9	22011597	22011673	+	chr9:22011597-22011673	0.00468834	-0.392056	ENSMUSG00000003402
INT106563	5	74197344	74198108	+	chr5:74197344-74198108	0.00470311	0.725714	ENSMUSG00000049907
INT40671	4	154152425	154152560	+	chr4:154152425-154152560	0.00472854	0.492944	ENSMUSG00000029029
INT10172	11	69134082	69134141	+	chr11:69134082-69134141	0.00474743	0.62149	ENSMUSG00000020892
INT93450	8	84085668	84087705	+	chr8:84085668-84087705	0.00475461	-0.145576	ENSMUSG00000031706
INT79180	18	36661107	36665281	+	chr18:36661107-36665281	0.00476069	0.743814	ENSMUSG00000024483
INT31038	8	74999892	75000649	+	chr8:74999892-75000649	0.00476089	0.893211	ENSMUSG00000034518
INT91175	6	21714298	21722385	+	chr6:21714298-21722385	0.00476285	-0.248735	ENSMUSG00000060882
INT78996	11	70609718	70609737	+	chr11:70609718-70609737	0.00478997	-1.96914	ENSMUSG00000020827
INT67260	9	8902084	8903595	+	chr9:8902084-8903595	0.00479494	-1.90203	ENSMUSG00000031870
INT113707	17	32700335	32701882	+	chr17:32700335-32701882	0.00480085	0.171131	ENSMUSG00000073424
INT9524	2	127232634	127232900	+	chr2:127232634-127232900	0.00480189	0.927884	ENSMUSG00000003660
INT80251	8	61072833	61073504	+	chr8:61072833-61073504	0.00481623	-0.408819	ENSMUSG00000031644
INT63467	11	70900608	70904604	+	chr11:70900608-70904604	0.00482626	-0.815506	ENSMUSG00000020817
INT16115	7	126958455	126959046	+	chr7:126958455-126959046	0.00483402	0.229767	ENSMUSG00000030683
INT51361	16	23321679	23328341	+	chr16:23321679-23328341	0.00483912	-0.0191267	ENSMUSG00000022885
INT80765	2	181352181	181352752	+	chr2:181352181-181352752	0.00484249	0.312104	ENSMUSG00000038685
INT65984	4	123920442	123920906	+	chr4:123920442-123920906	0.00485072	-0.758519	ENSMUSG00000028646
INT58405	10	45672862	45676380	+	chr10:45672862-45676380	0.00485154	0.486455	ENSMUSG00000038822
INT54693	5	147454110	147455117	+	chr5:147454110-147455117	0.00486995	-0.574209	ENSMUSG00000029647
INT41504	7	120922969	120924221	+	chr7:120922969-120924221	0.0048716	-0.580522	ENSMUSG00000030880
INT32162	X	151276970	151284269	+	chrX:151276970-151284269	0.00490771	-0.358101	ENSMUSG00000041245
INT106162	2	76378511	76378677	+	chr2:76378511-76378677	0.00490886	-1.55216	ENSMUSG00000042369
INT112898	15	80918607	80923457	+	chr15:80918607-80923457	0.0049184	0.22545	ENSMUSG00000047888
INT71297	7	96732281	96735684	+	chr7:96732281-96735684	0.00493509	1.27566	ENSMUSG00000048078
INT56798	11	101764342	101764777	+	chr11:101764342-101764777	0.00494483	-0.387841	ENSMUSG00000034931
INT48739	13	24867182	24871253	+	chr13:24867182-24871253	0.00494689	-0.265611	ENSMUSG00000006711
INT51691	17	27974986	27976560	+	chr17:27974986-27976560	0.00494811	-0.159575	ENSMUSG00000024219
INT85058	8	107169940	107170390	+	chr8:107169940-107170390	0.00498802	1.39913	ENSMUSG00000031924
INT60180	1	59558305	59562642	+	chr1:59558305-59562642	0.0049999	0.668218	ENSMUSG00000047361
INT112086	3	96189478	96189650	+	chr3:96189478-96189650	0.00501693	0.232378	ENSMUSG00000038486
INT24809	15	75995825	75995826	+	chr15:75995825-75995826	0.00504954	-0.25444	ENSMUSG00000063704
INT74913	2	130439102	130439435	+	chr2:130439102-130439435	0.00505218	-0.803277	ENSMUSG00000027411
INT75827	7	89845893	89846199	+	chr7:89845893-89846199	0.00509865	0.376181	ENSMUSG00000030621
INT69435	2	155976559	155979143	+	chr2:155976559-155979143	0.00510174	1.84979	ENSMUSG00000038241
INT102856	12	81967149	81971245	+	chr12:81967149-81971245	0.005111	0.667678	ENSMUSG00000021140
INT109676	15	76498692	76499947	+	chr15:76498692-76499947	0.00511111	0.710851	ENSMUSG00000022556
INT108627	10	128388759	128388900	+	chr10:128388759-128388900	0.0051305	0.310806	ENSMUSG00000014498
INT80926	9	96137839	96140538	+	chr9:96137839-96140538	0.00514117	0.0469682	ENSMUSG00000041440
INT12816	5	149726866	149729923	+	chr5:149726866-149729923	0.00516513	-0.200306	ENSMUSG00000051950
INT111659	9	67923843	67925769	+	chr9:67923843-67925769	0.00516951	-0.767585	ENSMUSG00000035284
INT39230	1	97770256	97773714	+	chr1:97770256-97773714	0.0051769	1.08477	ENSMUSG00000026333
INT50954	15	12830354	12832438	+	chr15:12830354-12832438	0.00517824	-1.00288	ENSMUSG00000022191
INT62902	11	65822939	65828041	+	chr11:65822939-65828041	0.00518706	1.17347	ENSMUSG00000018347
INT52744	1	91120191	91122421	+	chr1:91120191-91122421	0.0051938	0.970783	ENSMUSG00000026305
INT23209	2	30136714	30137029	+	chr2:30136714-30137029	0.00519853	1.25425	ENSMUSG00000039678
INT53844	3	97168574	97171149	+	chr3:97168574-97171149	0.00520647	0.405294	ENSMUSG00000028093
INT58685	11	120279507	120280069	+	chr11:120279507-120280069	0.00520691	0.697911	ENSMUSG00000039741
INT65808	3	133326702	133330392	+	chr3:133326702-133330392	0.00521492	0.819451	ENSMUSG00000028013
INT91636	19	8909188	8909432	+	chr19:8909188-8909432	0.00522429	-0.6422	ENSMUSG00000071650
INT77740	2	128997873	129002141	+	chr2:128997873-129002141	0.00524384	0.913015	ENSMUSG00000042851
INT104224	1	180906688	180906789	+	chr1:180906688-180906789	0.00524843	-1.08852	ENSMUSG00000026520
INT49218	5	110160242	110162710	+	chr5:110160242-110162710	0.00525154	0.48413	ENSMUSG00000014668
INT19252	15	102336985	102337032	+	chr15:102336985-102337032	0.00529369	1.09345	ENSMUSG00000001285
INT41026	5	110193110	110193618	+	chr5:110193110-110193618	0.00533154	0.7709	ENSMUSG00000029502
INT27398	14	32095472	32096486	+	chr14:32095472-32096486	0.00533354	-1.55808	ENSMUSG00000021906
INT61950	2	32298639	32298788	+	chr2:32298639-32298788	0.00533572	-0.446616	ENSMUSG00000002546
INT49772	10	25479162	25479667	+	chr10:25479162-25479667	0.00536283	0.509182	ENSMUSG00000019978
INT67287	8	123506839	123509082	-	chr8:123506839-123509082	0.00536389	0.232391	ENSMUSG00000031970
INT44747	9	106484029	106484210	+	chr9:106484029-106484210	0.00536817	-2.01947	ENSMUSG00000041506
INT18424	17	8176082	8182227	+	chr17:8176082-8182227	0.00537382	0.549238	ENSMUSG00000069135
INT66067	4	138170624	138171054	+	chr4:138170624-138171054	0.00537755	0.335608	ENSMUSG00000028760
INT37606	16	13688926	13691964	+	chr16:13688926-13691964	0.00537904	2.0811	ENSMUSG00000022684
INT15312	2	144276532	144278993	+	chr2:144276532-144278993	0.00537916	0.220327	ENSMUSG00000027424
INT81525	11	52032525	52033513	+	chr11:52032525-52033513	0.0053947	0.67082	ENSMUSG00000020389
INT48294	6	122838205	122838583	+	chr6:122838205-122838583	0.00540863	1.25652	ENSMUSG00000003154
INT42776	6	92068578	92069367	+	chr6:92068578-92069367	0.00544087	-1.10729	ENSMUSG00000034037
INT50589	12	102492239	102493753	+	chr12:102492239-102493753	0.00545517	1.12738	ENSMUSG00000021192
INT96758	14	65034096	65036397	+	chr14:65034096-65036397	0.00546135	-0.729856	ENSMUSG00000021975
INT110636	6	65084004	65090095	+	chr6:65084004-65090095	0.00546846	-2.65593	ENSMUSG00000029920
INT101835	3	88225439	88225932	+	chr3:88225439-88225932	0.00548115	-1.93889	ENSMUSG00000097156
INT109477	14	30975828	30977445	+	chr14:30975828-30977445	0.00548433	0.607276	ENSMUSG00000021918
INT78372	7	13289496	13291186	+	chr7:13289496-13291186	0.00549327	1.58073	ENSMUSG00000056394
INT24148	6	34062495	34071060	+	chr6:34062495-34071060	0.00549361	-1.60106	ENSMUSG00000056215
INT91668	5	52364053	52367942	+	chr5:52364053-52367942	0.00550088	-0.121901	ENSMUSG00000072941
INT34007	11	69590763	69591253	+	chr11:69590763-69591253	0.00550153	-2.22013	ENSMUSG00000059552
INT14243	9	20890342	20890637	+	chr9:20890342-20890637	0.0055225	-0.019912	ENSMUSG00000004100
INT104893	9	21747307	21748140	+	chr9:21747307-21748140	0.00555841	0.265333	ENSMUSG00000032193
INT11264	5	147873064	147875463	+	chr5:147873064-147875463	0.00558473	0.603296	ENSMUSG00000029649
INT51465	7	19024507	19028863	+	chr7:19024507-19028863	0.00558633	1.51396	ENSMUSG00000023118
INT22246	X	69856762	69857129	+	chrX:69856762-69857129	0.00559526	-1.23246	ENSMUSG00000031189
INT62122	16	22858110	22862541	+	chr16:22858110-22862541	0.00560571	0.501249	ENSMUSG00000004460
INT62955	11	101029259	101030409	+	chr11:101029259-101030409	0.00561254	0.569018	ENSMUSG00000019302
INT30924	2	84736966	84737063	+	chr2:84736966-84737063	0.00562256	0.62013	ENSMUSG00000034059
INT27133	11	70555731	70555802	+	chr11:70555731-70555802	0.00563909	-0.314922	ENSMUSG00000020828
INT49095	8	4188413	4191236	+	chr8:4188413-4191236	0.00565963	-0.259117	ENSMUSG00000011832
INT22881	18	49871792	49877682	+	chr18:49871792-49877682	0.00566177	-0.633276	ENSMUSG00000037416
INT44653	X	159459484	159460266	+	chrX:159459484-159460266	0.00566367	-2.24299	ENSMUSG00000041020
INT61267	3	141789063	141789728	+	chr3:141789063-141789728	0.00566397	0.92149	ENSMUSG00000059921
INT29963	7	80285105	80285249	+	chr7:80285105-80285249	0.00568019	0.735694	ENSMUSG00000030534
INT53162	2	31604717	31605242	+	chr2:31604717-31605242	0.00568233	0.172001	ENSMUSG00000026843
INT70690	3	90265562	90267412	+	chr3:90265562-90267412	0.00571128	0.300324	ENSMUSG00000042404
INT99822	13	55595615	55596840	+	chr13:55595615-55596840	0.00572143	0.876692	ENSMUSG00000058569
INT67668	2	150767097	150768864	+	chr2:150767097-150768864	0.00572506	0.798754	ENSMUSG00000033068
INT11200	5	92167334	92170672	+	chr5:92167334-92170672	0.00573371	0.257705	ENSMUSG00000029407
INT22411	9	89944880	89950907	+	chr9:89944880-89950907	0.00573664	-3.5777	ENSMUSG00000032356
INT29728	5	114398883	114399789	+	chr5:114398883-114399789	0.00573667	-0.137609	ENSMUSG00000029577
INT12563	12	84325790	84327278	+	chr12:84325790-84327278	0.00575198	-0.210367	ENSMUSG00000042472
INT92356	10	53606286	53607664	+	chr10:53606286-53607664	0.00575458	0.585738	ENSMUSG00000019857
INT77384	5	4051311	4055160	+	chr5:4051311-4055160	0.00576732	-1.82167	ENSMUSG00000040407
INT29384	4	138239649	138240620	+	chr4:138239649-138240620	0.00576781	1.39987	ENSMUSG00000028759
INT111758	13	56632990	56635565	+	chr13:56632990-56635565	0.00576822	1.13241	ENSMUSG00000035493
INT20146	12	103584178	103585706	+	chr12:103584178-103585706	0.00577832	0.232648	ENSMUSG00000021209
INT106042	14	27460013	27461083	+	chr14:27460013-27461083	0.005779	0.830328	ENSMUSG00000040651
INT29588	5	73421580	73423914	+	chr5:73421580-73423914	0.00578755	0.15054	ENSMUSG00000029154
INT29262	4	43914053	43918313	+	chr4:43914053-43918313	0.00578929	0.238717	ENSMUSG00000028476
INT15489	3	89204422	89205446	+	chr3:89204422-89205446	0.00580769	-0.599982	ENSMUSG00000028048
INT79774	4	128297311	128306362	+	chr4:128297311-128306362	0.00581346	0.127094	ENSMUSG00000028804
INT26867	10	86344045	86344553	+	chr10:86344045-86344553	0.00581559	0.503982	ENSMUSG00000020044
INT50645	12	110967878	110968291	+	chr12:110967878-110968291	0.00581697	1.00668	ENSMUSG00000021275
INT19103	13	45542639	45545872	+	chr13:45542639-45545872	0.00583271	0.527013	ENSMUSG00000000253
INT36909	11	72730622	72732247	+	chr11:72730622-72732247	0.00583357	-0.115299	ENSMUSG00000020790
INT11304	6	56741504	56743331	+	chr6:56741504-56743331	0.00585437	0.531649	ENSMUSG00000029787
INT74994	2	166057219	166058641	+	chr2:166057219-166058641	0.00587336	-0.699724	ENSMUSG00000027678
INT88532	15	66637033	66639912	+	chr15:66637033-66639912	0.00587407	0.646881	ENSMUSG00000072501
INT42453	9	108373691	108374223	+	chr9:108373691-108374223	0.00587785	-0.831001	ENSMUSG00000032612
INT85745	19	8823670	8824220	+	chr19:8823670-8824220	0.00587979	-0.717785	ENSMUSG00000071659
INT13657	2	166852055	166853254	+	chr2:166852055-166853254	0.00588625	-0.0758414	ENSMUSG00000074582
INT92105	10	76496561	76499455	+	chr10:76496561-76499455	0.00589154	0.613353	ENSMUSG00000001150
INT108579	10	75168239	75175276	+	chr10:75168239-75175276	0.00589432	-0.498833	ENSMUSG00000009681
INT69662	3	152420141	152422617	+	chr3:152420141-152422617	0.00589893	-0.789626	ENSMUSG00000039068
INT99825	14	78908254	78912168	+	chr14:78908254-78912168	0.00591403	0.518054	ENSMUSG00000058997
INT53690	3	55480553	55487306	+	chr3:55480553-55487306	0.00591836	2.9341	ENSMUSG00000027797
INT88130	4	49323525	49325618	+	chr4:49323525-49325618	0.00594958	0.0931583	ENSMUSG00000063446
INT40695	4	155638643	155639593	+	chr4:155638643-155639593	0.00595385	1.64383	ENSMUSG00000029062
INT44050	3	96151466	96151894	+	chr3:96151466-96151894	0.00595879	0.532543	ENSMUSG00000038495
INT70928	7	25309073	25309606	+	chr7:25309073-25309606	0.00596358	0.207901	ENSMUSG00000043843
INT68547	7	5080639	5082017	+	chr7:5080639-5082017	0.00596789	-1.4378	ENSMUSG00000035203
INT96376	10	84577013	84584747	+	chr10:84577013-84584747	0.00599213	1.17853	ENSMUSG00000020034
INT55512	X	73537128	73538075	+	chrX:73537128-73538075	0.00599477	1.72579	ENSMUSG00000031376
INT54035	4	85385921	85387553	+	chr4:85385921-85387553	0.00600516	1.09184	ENSMUSG00000028488
INT31106	16	58451786	58455125	+	chr16:58451786-58455125	0.00601168	0.480961	ENSMUSG00000035107
INT90230	10	83550310	83550880	+	chr10:83550310-83550880	0.00601494	0.439589	ENSMUSG00000034560
INT51344	16	32618732	32619036	+	chr16:32618732-32619036	0.00601631	-0.253643	ENSMUSG00000022797
INT46238	11	103193736	103193927	+	chr11:103193736-103193927	0.00601714	4.23226	ENSMUSG00000055805
INT91275	19	48794276	48796367	+	chr19:48794276-48796367	0.00601894	0.52892	ENSMUSG00000063434
INT72589	6	125645983	125646252	+	chr6:125645983-125646252	0.00602018	1.26187	ENSMUSG00000001930
INT58271	5	122313794	122317110	+	chr5:122313794-122317110	0.00603044	-0.611715	ENSMUSG00000038582
INT15612	4	132289430	132291862	+	chr4:132289430-132291862	0.00603696	-0.316541	ENSMUSG00000028899
INT70255	11	72448964	72449042	+	chr11:72448964-72449042	0.00604144	1.32587	ENSMUSG00000040463
INT32761	9	119030253	119033000	+	chr9:119030253-119033000	0.00605872	-0.927448	ENSMUSG00000047409
INT59685	18	10503344	10509082	+	chr18:10503344-10509082	0.00606188	1.37651	ENSMUSG00000042942
INT43226	10	80358092	80358241	+	chr10:80358092-80358241	0.00607475	-0.213782	ENSMUSG00000035486
INT90187	17	24588022	24590818	+	chr17:24588022-24590818	0.00607509	-1.28653	ENSMUSG00000032855
INT54074	4	106392429	106397168	+	chr4:106392429-106397168	0.0060769	1.38052	ENSMUSG00000028514
INT90625	12	105781009	105781670	+	chr12:105781009-105781670	0.00607706	-0.252364	ENSMUSG00000041323
INT80606	5	76851405	76854934	+	chr5:76851405-76854934	0.00607805	-0.0894875	ENSMUSG00000036377
INT109416	14	14760342	14762347	+	chr14:14760342-14762347	0.00607988	1.05266	ENSMUSG00000021733
INT90739	9	75454719	75455640	+	chr9:75454719-75455640	0.00608457	-1.52713	ENSMUSG00000042487
INT108632	10	128389853	128390032	+	chr10:128389853-128390032	0.00608502	-2.64706	ENSMUSG00000014498
INT37736	15	100974768	100983688	+	chr15:100974768-100983688	0.00609182	-0.248541	ENSMUSG00000023033
INT42265	9	92588699	92591299	+	chr9:92588699-92591299	0.00609459	-1.21493	ENSMUSG00000032374
INT52947	1	185338233	185341222	+	chr1:185338233-185341222	0.00610536	-0.931791	ENSMUSG00000026617
INT86991	19	3352625	3356316	+	chr19:3352625-3356316	0.00613606	-0.357488	ENSMUSG00000024900
INT45805	11	98802316	98802781	+	chr11:98802316-98802781	0.00614988	-1.94503	ENSMUSG00000052915
INT48464	8	3536662	3536785	+	chr8:3536662-3536785	0.00615164	0.3074	ENSMUSG00000004565
INT98937	19	36989498	36990722	+	chr19:36989498-36990722	0.00615258	0.808515	ENSMUSG00000040565
INT34333	11	51561916	51562999	+	chr11:51561916-51562999	0.00615441	-0.0456543	ENSMUSG00000063564
INT112233	11	121296223	121296913	+	chr11:121296223-121296913	0.00617681	-0.166155	ENSMUSG00000039275
INT71866	3	126796961	126797701	+	chr3:126796961-126797701	0.00620585	0.0867386	ENSMUSG00000053819
INT23292	8	9982971	9987384	+	chr8:9982971-9987384	0.00621335	-2.09442	ENSMUSG00000040396
INT103327	15	76539196	76539382	+	chr15:76539196-76539382	0.00622853	-0.536407	ENSMUSG00000022560
INT42325	9	95899151	95903662	+	chr9:95899151-95903662	0.00625272	1.06401	ENSMUSG00000032409
INT92773	15	101266972	101270082	+	chr15:101266972-101270082	0.00625636	0.313135	ENSMUSG00000023034
INT52598	1	39292779	39300643	+	chr1:39292779-39300643	0.00625851	1.05887	ENSMUSG00000026077
INT73478	11	70702906	70703267	+	chr11:70702906-70703267	0.00626365	-2.10234	ENSMUSG00000020821
INT17045	4	8839621	8840321	+	chr4:8839621-8840321	0.00628894	-0.697183	ENSMUSG00000041235
INT63	19	3714626	3715637	+	chr19:3714626-3715637	0.00629162	1.05558	ENSMUSG00000035372
INT47276	12	76098079	76099229	+	chr12:76098079-76099229	0.00629354	-0.0585423	ENSMUSG00000063450
INT59535	4	155611744	155612616	+	chr4:155611744-155612616	0.00629842	0.809379	ENSMUSG00000042202
INT106899	16	32381656	32381765	+	chr16:32381656-32381765	0.00631668	-0.317221	ENSMUSG00000053774
INT10630	19	5753756	5753928	+	chr19:5753756-5753928	0.00632012	0.137611	ENSMUSG00000024940
INT19313	3	20106529	20107997	+	chr3:20106529-20107997	0.00632718	0.905844	ENSMUSG00000002428
INT10644	19	53618141	53618466	+	chr19:53618141-53618466	0.0063364	-1.57505	ENSMUSG00000024974
INT96786	15	8119253	8120433	+	chr15:8119253-8120433	0.00635337	0.402182	ENSMUSG00000022142
INT18759	1	60319833	60328059	+	chr1:60319833-60328059	0.00638125	-0.453416	ENSMUSG00000073664
INT48493	8	71315220	71321781	+	chr8:71315220-71321781	0.00639115	1.3574	ENSMUSG00000004677
INT15480	3	89223684	89223959	+	chr3:89223684-89223959	0.00641062	-0.261206	ENSMUSG00000028047
INT63209	11	49975751	49978407	+	chr11:49975751-49978407	0.00641148	0.0876539	ENSMUSG00000020374
INT31016	1	91518315	91519577	+	chr1:91518315-91519577	0.00642627	1.20392	ENSMUSG00000034292
INT26913	10	111255759	111263179	+	chr10:111255759-111263179	0.00642878	0.441315	ENSMUSG00000020189
INT40691	4	155626890	155628695	+	chr4:155626890-155628695	0.00643823	-0.464248	ENSMUSG00000029062
INT25866	9	37528291	37531487	+	chr9:37528291-37531487	0.00645219	-2.21641	ENSMUSG00000001946
INT30007	7	82260201	82268279	+	chr7:82260201-82268279	0.00647004	1.10754	ENSMUSG00000030638
INT94945	15	95949661	95949858	+	chr15:95949661-95949858	0.00647099	-0.104681	ENSMUSG00000064210
INT72105	5	9461501	9462868	+	chr5:9461501-9462868	0.00650303	0.710213	ENSMUSG00000056004
INT13667	2	166864852	166865679	+	chr2:166864852-166865679	0.00651675	0.731357	ENSMUSG00000074582
INT15524	4	19580508	19586775	+	chr4:19580508-19586775	0.00651784	0.103354	ENSMUSG00000028229
INT43301	5	86817334	86820085	+	chr5:86817334-86820085	0.00652271	-0.510081	ENSMUSG00000035851
INT57206	2	52109276	52109350	+	chr2:52109276-52109350	0.00652953	0.467393	ENSMUSG00000036202
INT35947	16	13394961	13398223	+	chr16:13394961-13398223	0.00653137	1.11936	ENSMUSG00000009569
INT43375	8	69817592	69817722	+	chr8:69817592-69817722	0.0065402	-1.74592	ENSMUSG00000036246
INT86907	4	155964660	155964767	+	chr4:155964660-155964767	0.00656362	0.190031	ENSMUSG00000023571
INT103796	19	47095376	47096854	+	chr19:47095376-47096854	0.00656711	-0.969253	ENSMUSG00000025047
INT109339	13	6556703	6557761	+	chr13:6556703-6557761	0.00657229	0.531634	ENSMUSG00000021193
INT72008	1	66627323	66631387	+	chr1:66627323-66631387	0.00658667	-0.242159	ENSMUSG00000055567
INT104517	6	108813708	108814983	+	chr6:108813708-108814983	0.00658843	0.54358	ENSMUSG00000030105
INT103816	19	47119896	47120246	+	chr19:47119896-47120246	0.00658986	1.15826	ENSMUSG00000025047
INT35873	8	84170453	84171817	+	chr8:84170453-84171817	0.00660573	-0.152015	ENSMUSG00000008129
INT12247	18	34795781	34796787	+	chr18:34795781-34796787	0.00660666	0.193936	ENSMUSG00000038773
INT31856	9	57740044	57744584	+	chr9:57740044-57744584	0.00662202	-0.292989	ENSMUSG00000038957
INT26119	5	135157659	135158603	+	chr5:135157659-135158603	0.00662755	0.317336	ENSMUSG00000005374
INT74690	1	172089171	172090938	+	chr1:172089171-172090938	0.00663823	1.74274	ENSMUSG00000026553
INT31935	5	142474515	142474874	+	chr5:142474515-142474874	0.00664343	0.895578	ENSMUSG00000039623
INT19594	11	42421427	42421551	+	chr11:42421427-42421551	0.00665321	1.16711	ENSMUSG00000007653
INT23794	8	84028172	84028305	+	chr8:84028172-84028305	0.00666303	1.56564	ENSMUSG00000047986
INT97627	5	16569575	16572491	+	chr5:16569575-16572491	0.00666918	-0.912186	ENSMUSG00000028864
INT62157	14	51998231	51999822	+	chr14:51998231-51999822	0.00667408	-2.02454	ENSMUSG00000004562
INT16030	6	113301698	113302048	+	chr6:113301698-113302048	0.00670494	-1.07634	ENSMUSG00000030270
INT26858	12	83714906	83722990	+	chr12:83714906-83722990	0.00671228	-0.556018	ENSMUSG00000019969
INT78664	12	85863634	85864524	+	chr12:85863634-85864524	0.00671259	0.630103	ENSMUSG00000012609
INT96236	8	105356752	105356970	+	chr8:105356752-105356970	0.00671663	0.0141738	ENSMUSG00000014786
INT111839	12	40733349	40737367	+	chr12:40733349-40737367	0.00671724	0.326602	ENSMUSG00000035954
INT52219	7	139090344	139091861	+	chr7:139090344-139091861	0.00671931	-1.31802	ENSMUSG00000025478
INT77714	5	121408336	121409085	+	chr5:121408336-121409085	0.00674884	-0.334239	ENSMUSG00000042719
INT106543	11	106047749	106048142	+	chr11:106047749-106048142	0.00675168	-1.30545	ENSMUSG00000049354
INT92906	18	67306776	67309051	+	chr18:67306776-67309051	0.00675186	-1.76081	ENSMUSG00000024525
INT53622	2	158439647	158440769	+	chr2:158439647-158440769	0.00675418	-0.909301	ENSMUSG00000027652
INT43018	5	103589949	103591015	+	chr5:103589949-103591015	0.00678119	-0.687569	ENSMUSG00000034573
INT19041	X	101276553	101276664	+	chrX:101276553-101276664	0.00678314	1.64023	ENSMUSG00000079487
INT22327	8	109911835	109912204	+	chr8:109911835-109912204	0.00678536	-0.317603	ENSMUSG00000031732
INT112797	4	116998543	116998743	+	chr4:116998543-116998743	0.00678799	-0.347583	ENSMUSG00000046861
INT43460	8	88723213	88729458	+	chr8:88723213-88729458	0.00681465	-2.41117	ENSMUSG00000036712
INT26574	12	110570769	110574744	+	chr12:110570769-110574744	0.00681604	-1.12208	ENSMUSG00000017843
INT38283	18	86716396	86716580	+	chr18:86716396-86716580	0.00681993	-0.0734782	ENSMUSG00000024647
INT41123	6	65856124	65857642	+	chr6:65856124-65857642	0.00682504	-0.758831	ENSMUSG00000029913
INT11606	X	96715786	96716253	+	chrX:96715786-96716253	0.0068435	-0.158415	ENSMUSG00000031210
INT58790	7	133654408	133656494	+	chr7:133654408-133656494	0.00685144	-0.286806	ENSMUSG00000039990
INT14584	11	52376544	52376647	+	chr11:52376544-52376647	0.00686101	-0.602762	ENSMUSG00000020402
INT15531	4	19602674	19605402	+	chr4:19602674-19605402	0.00686508	-0.162514	ENSMUSG00000028229
INT42953	11	3678310	3678535	+	chr11:3678310-3678535	0.00687087	-0.293523	ENSMUSG00000034543
INT77644	3	87727496	87727962	+	chr3:87727496-87727962	0.00692007	-0.11539	ENSMUSG00000041977
INT102540	2	143940029	143942126	+	chr2:143940029-143942126	0.00693461	0.615956	ENSMUSG00000015932
INT75951	X	13108129	13110075	+	chrX:13108129-13110075	0.00693851	0.849162	ENSMUSG00000031010
INT11495	6	142396270	142401542	+	chr6:142396270-142401542	0.00695881	-0.938759	ENSMUSG00000030245
INT63244	11	4672498	4673327	+	chr11:4672498-4673327	0.00696035	0.712696	ENSMUSG00000020412
INT83882	7	28757568	28758654	+	chr7:28757568-28758654	0.00696184	0.0444854	ENSMUSG00000096257
INT15825	5	122432853	122433383	+	chr5:122432853-122433383	0.00696882	0.890716	ENSMUSG00000029466
INT41271	6	137399597	137400626	+	chr6:137399597-137400626	0.00697925	1.35469	ENSMUSG00000030223
INT67680	16	45731960	45732737	-	chr16:45731960-45732737	0.00698327	-0.47653	ENSMUSG00000033157
INT59569	2	75902980	75904858	+	chr2:75902980-75904858	0.00699715	0.0809313	ENSMUSG00000042410
INT44829	9	106450232	106451392	+	chr9:106450232-106451392	0.00701389	0.251011	ENSMUSG00000042073
INT61272	3	141816936	141818030	+	chr3:141816936-141818030	0.00703613	0.941299	ENSMUSG00000059921
INT58705	5	43662560	43666049	+	chr5:43662560-43666049	0.00704579	1.25124	ENSMUSG00000039765
INT92094	10	76477911	76481000	+	chr10:76477911-76481000	0.00705247	0.949473	ENSMUSG00000001150
INT92688	15	84192385	84195743	+	chr15:84192385-84195743	0.00707307	0.110742	ENSMUSG00000022437
INT66754	7	101504036	101504377	+	chr7:101504036-101504377	0.00709087	-0.363971	ENSMUSG00000030653
INT107846	10	11170143	11170246	+	chr10:11170143-11170246	0.00709595	-0.475102	ENSMUSG00000090112
INT29638	5	76205156	76207801	+	chr5:76205156-76207801	0.00710354	0.589812	ENSMUSG00000029234
INT43282	10	80021860	80022076	+	chr10:80021860-80022076	0.00710395	-1.2843	ENSMUSG00000035697
INT17051	4	8847617	8850795	+	chr4:8847617-8850795	0.00712326	0.209853	ENSMUSG00000041235
INT110450	4	40163846	40164608	+	chr4:40163846-40164608	0.00712735	-0.321194	ENSMUSG00000028405
INT112077	13	45408777	45410420	+	chr13:45408777-45410420	0.00716641	-0.0431186	ENSMUSG00000038175
INT30682	9	107946694	107946782	+	chr9:107946694-107946782	0.00721966	-1.11406	ENSMUSG00000032936
INT10190	12	87159146	87159639	+	chr12:87159146-87159639	0.00723487	-0.457172	ENSMUSG00000021033
INT70083	4	150613887	150614139	+	chr4:150613887-150614139	0.00723763	-0.139453	ENSMUSG00000039852
INT50866	14	87474841	87477389	+	chr14:87474841-87477389	0.00726822	1.00665	ENSMUSG00000022019
INT26081	2	118457243	118457825	+	chr2:118457243-118457825	0.00726987	0.057915	ENSMUSG00000005102
INT90208	9	56893022	56896591	+	chr9:56893022-56896591	0.00730208	-0.474923	ENSMUSG00000032911
INT30218	X	74339626	74339774	+	chrX:74339626-74339774	0.00732802	1.5721	ENSMUSG00000031398
INT28429	1	93812760	93816374	+	chr1:93812760-93816374	0.00733062	1.41603	ENSMUSG00000026283
INT60577	6	30743151	30744353	+	chr6:30743151-30744353	0.00734007	0.850673	ENSMUSG00000051855
INT103536	16	93780813	93782200	+	chr16:93780813-93782200	0.00736636	0.775942	ENSMUSG00000022946
INT1031	5	138264102	138265427	+	chr5:138264102-138265427	0.00737156	-0.663591	ENSMUSG00000085227
INT25026	17	33102604	33104623	+	chr17:33102604-33104623	0.00737157	2.47964	ENSMUSG00000067424
INT51966	18	61119068	61124198	+	chr18:61119068-61124198	0.00738486	-0.131203	ENSMUSG00000024621
INT86877	16	35818763	35824688	+	chr16:35818763-35824688	0.00739211	1.88175	ENSMUSG00000022849
INT58167	5	123442372	123442727	+	chr5:123442372-123442727	0.00739514	0.216757	ENSMUSG00000038342
INT80980	5	115613817	115614075	+	chr5:115613817-115614075	0.00740052	0.779422	ENSMUSG00000041638
INT42202	9	56123361	56123747	+	chr9:56123361-56123747	0.00740142	-1.55067	ENSMUSG00000032322
INT105599	11	50773374	50775313	+	chr11:50773374-50775313	0.00741528	-1.15189	ENSMUSG00000036545
INT102545	11	80324159	80330556	+	chr11:80324159-80330556	0.00744701	0.433652	ENSMUSG00000017692
INT49013	9	107525661	107525900	+	chr9:107525661-107525900	0.00745534	1.065	ENSMUSG00000010066
INT27214	12	81150709	81152672	+	chr12:81150709-81152672	0.00745865	0.235249	ENSMUSG00000021136
INT80247	8	61044544	61049783	+	chr8:61044544-61049783	0.00746248	1.75244	ENSMUSG00000031644
INT105491	9	45915227	45915987	+	chr9:45915227-45915987	0.00747433	0.612244	ENSMUSG00000035382
INT11363	6	108365344	108369010	+	chr6:108365344-108369010	0.00747604	-0.584516	ENSMUSG00000030102
INT25639	2	30277830	30279630	+	chr2:30277830-30279630	0.00750051	-0.0181818	ENSMUSG00000079484
INT42337	9	95927349	95932329	+	chr9:95927349-95932329	0.00750988	0.0432418	ENSMUSG00000032409
INT45005	6	48407823	48408528	+	chr6:48407823-48408528	0.00753166	-0.77977	ENSMUSG00000042810
INT26844	10	103404820	103408202	+	chr10:103404820-103408202	0.00756912	-0.727949	ENSMUSG00000019894
INT42835	12	87061559	87065472	+	chr12:87061559-87065472	0.00756922	1.30829	ENSMUSG00000034145
INT10794	1	125566612	125568546	+	chr1:125566612-125568546	0.00756976	-0.294542	ENSMUSG00000026342
INT108949	10	89787286	89789297	+	chr10:89787286-89789297	0.00759245	-0.338461	ENSMUSG00000019951
INT79333	1	121486666	121491121	+	chr1:121486666-121491121	0.00760574	0.775769	ENSMUSG00000026339
INT110302	2	153323643	153329571	+	chr2:153323643-153329571	0.00764378	-0.248135	ENSMUSG00000027475
INT67167	8	109819043	109826593	+	chr8:109819043-109826593	0.00765984	0.70096	ENSMUSG00000031731
INT113605	6	64056153	64063864	+	chr6:64056153-64063864	0.00766827	0.65038	ENSMUSG00000071424
INT10166	11	69126550	69127325	+	chr11:69126550-69127325	0.00767861	-0.392555	ENSMUSG00000020892
INT50922	15	12827293	12833828	+	chr15:12827293-12833828	0.00768535	-1.13998	ENSMUSG00000022191
INT53135	2	28011350	28012674	+	chr2:28011350-28012674	0.00769016	0.735833	ENSMUSG00000026837
INT62604	5	31055037	31055242	+	chr5:31055037-31055242	0.00769784	-0.0934029	ENSMUSG00000013629
INT105196	13	76136475	76138333	+	chr13:76136475-76138333	0.00769935	-0.131804	ENSMUSG00000033991
INT27027	11	58114095	58115264	+	chr11:58114095-58115264	0.00770216	0.544811	ENSMUSG00000020515
INT94145	12	102758179	102761370	+	chr12:102758179-102761370	0.0077693	-0.748694	ENSMUSG00000041712
INT73163	11	113656649	113657002	+	chr11:113656649-113657002	0.00778501	-0.592685	ENSMUSG00000018661
INT85780	X	104498345	104499403	+	chrX:104498345-104499403	0.00778704	-0.0546067	ENSMUSG00000073016
INT91247	9	44501131	44501801	+	chr9:44501131-44501801	0.00778817	0.549319	ENSMUSG00000063382
INT42074	9	37231657	37233052	-	chr9:37231657-37233052	0.00780962	0.248174	ENSMUSG00000032122
INT52073	19	44997034	44997291	+	chr19:44997034-44997291	0.00781525	-0.880936	ENSMUSG00000025207
INT35485	5	135733923	135734026	+	chr5:135733923-135734026	0.00782033	0.273351	ENSMUSG00000005514
INT32241	6	142347875	142348522	+	chr6:142347875-142348522	0.00782571	-0.00509178	ENSMUSG00000041671
INT42948	11	3672375	3675827	+	chr11:3672375-3675827	0.00783144	0.92748	ENSMUSG00000034543
INT63015	10	18093324	18093778	+	chr10:18093324-18093778	0.00786999	-0.674257	ENSMUSG00000019854
INT76637	10	81312587	81312907	+	chr10:81312587-81312907	0.00788345	0.11171	ENSMUSG00000034902
INT66942	X	96165468	96165924	+	chrX:96165468-96165924	0.00789898	-0.345554	ENSMUSG00000031207
INT10742	5	139150836	139151482	+	chr5:139150836-139151482	0.00791246	0.290919	ENSMUSG00000025857
INT14822	17	47689099	47697190	+	chr17:47689099-47697190	0.00792954	0.358335	ENSMUSG00000023266
INT32750	2	36245331	36249095	+	chr2:36245331-36249095	0.00793263	-0.313237	ENSMUSG00000047250
INT110435	3	154243614	154247704	+	chr3:154243614-154247704	0.00793355	1.22647	ENSMUSG00000028360
INT27188	12	98662088	98663164	+	chr12:98662088-98663164	0.00793891	0.00595741	ENSMUSG00000021007
INT97639	5	16615611	16615729	+	chr5:16615611-16615729	0.00794307	1.09541	ENSMUSG00000028864
INT90613	12	105726298	105733432	+	chr12:105726298-105733432	0.0079441	0.709883	ENSMUSG00000041323
INT16432	2	120022236	120022336	+	chr2:120022236-120022336	0.00795968	-1.56863	ENSMUSG00000033902
INT42649	7	63755001	63757309	+	chr7:63755001-63757309	0.00796087	0.394565	ENSMUSG00000033510
INT85143	9	53384287	53388379	+	chr9:53384287-53388379	0.00801914	-0.013025	ENSMUSG00000034487
INT72498	X	68698336	68700059	+	chrX:68698336-68700059	0.0080365	0.663311	ENSMUSG00000000838
INT10740	1	16700924	16706172	+	chr1:16700924-16706172	0.00803674	-0.514564	ENSMUSG00000025779
INT32665	4	119171043	119174137	-	chr4:119171043-119174137	0.00804745	0.127681	ENSMUSG00000045268
INT91698	18	6770110	6778494	+	chr18:6770110-6778494	0.00805036	-0.194512	ENSMUSG00000073639
INT23705	13	92426202	92426657	+	chr13:92426202-92426657	0.00805075	-0.171012	ENSMUSG00000045034
INT26010	7	27250429	27250535	+	chr7:27250429-27250535	0.00805426	-0.911368	ENSMUSG00000003762
INT54731	6	47502591	47508225	+	chr6:47502591-47508225	0.0080861	-0.348142	ENSMUSG00000029686
INT58156	6	51575990	51579849	+	chr6:51575990-51579849	0.00809038	0.119278	ENSMUSG00000038301
INT23800	3	53464747	53467101	+	chr3:53464747-53467101	0.00810955	0.448354	ENSMUSG00000049504
INT39077	1	40006823	40007392	+	chr1:40006823-40007392	0.00812162	0.290252	ENSMUSG00000026074
INT94212	7	128239990	128240082	+	chr7:128239990-128240082	0.00813093	-1.77062	ENSMUSG00000042178
INT70838	5	121305865	121306000	+	chr5:121305865-121306000	0.008136	-0.477024	ENSMUSG00000042744
INT48876	8	70503493	70503596	+	chr8:70503493-70503596	0.00815796	-0.760799	ENSMUSG00000007888
INT11903	10	115403321	115404199	+	chr10:115403321-115404199	0.00815927	0.451209	ENSMUSG00000034163
INT67443	9	110171068	110173880	+	chr9:110171068-110173880	0.0081693	0.0769514	ENSMUSG00000032481
INT50167	12	3904226	3905592	+	chr12:3904226-3905592	0.00817608	0.81924	ENSMUSG00000020661
INT11198	5	92166632	92167025	+	chr5:92166632-92167025	0.00818267	-0.406519	ENSMUSG00000029407
INT71159	9	26751891	26755283	+	chr9:26751891-26755283	0.00818268	-4.36978	ENSMUSG00000045994
INT22927	6	127490078	127491418	+	chr6:127490078-127491418	0.00819019	-0.667835	ENSMUSG00000037997
INT29906	6	115877552	115880643	+	chr6:115877552-115880643	0.00819236	-0.792215	ENSMUSG00000030323
INT26900	10	75038521	75041839	+	chr10:75038521-75041839	0.00820235	0.289302	ENSMUSG00000020175
INT72196	11	60358817	60363463	+	chr11:60358817-60363463	0.00821046	-2.18906	ENSMUSG00000056598
INT41828	8	13144430	13146531	+	chr8:13144430-13146531	0.00824008	1.42466	ENSMUSG00000031446
INT110340	3	63980318	63982410	+	chr3:63980318-63982410	0.00824146	-0.551107	ENSMUSG00000027823
INT108854	8	70596166	70596247	+	chr8:70596166-70596247	0.00824347	0.0393263	ENSMUSG00000019139
INT22356	8	70756084	70756446	+	chr8:70756084-70756446	0.00824876	0.821546	ENSMUSG00000031840
INT108591	11	101634874	101635747	+	chr11:101634874-101635747	0.00824982	-0.289097	ENSMUSG00000010362
INT51706	17	28051833	28052638	+	chr17:28051833-28052638	0.0082603	-0.248933	ENSMUSG00000024219
INT11597	X	50880075	50884577	+	chrX:50880075-50884577	0.00828594	-1.13818	ENSMUSG00000031112
INT94213	7	128240870	128242179	+	chr7:128240870-128242179	0.00828665	-1.02481	ENSMUSG00000042178
INT104401	4	108853222	108856147	+	chr4:108853222-108856147	0.00830431	1.49441	ENSMUSG00000028567
INT74199	X	151876429	151876812	+	chrX:151876429-151876812	0.0083056	-0.363901	ENSMUSG00000025261
INT107384	1	24711601	24714908	+	chr1:24711601-24714908	0.00831661	-1.42532	ENSMUSG00000073725
INT110087	11	120492077	120494476	+	chr11:120492077-120494476	0.00831696	0.598518	ENSMUSG00000025792
INT50475	12	77448720	77450099	+	chr12:77448720-77450099	0.00832385	-0.327454	ENSMUSG00000021065
INT45261	7	109521154	109521600	+	chr7:109521154-109521600	0.00832912	0.594146	ENSMUSG00000046364
INT67732	3	119135791	119141901	+	chr3:119135791-119141901	0.00833247	-0.666155	ENSMUSG00000033308
INT33054	2	90732907	90733105	+	chr2:90732907-90733105	0.00833586	-0.149129	ENSMUSG00000051329
INT48321	16	20551985	20552098	+	chr16:20551985-20552098	0.00833862	-0.553116	ENSMUSG00000003234
INT98185	9	108294045	108294445	+	chr9:108294045-108294445	0.00837497	0.0214223	ENSMUSG00000032606
INT15198	1	180593337	180594042	+	chr1:180593337-180594042	0.0083832	-2.30097	ENSMUSG00000026496
INT75095	4	59610876	59612681	+	chr4:59610876-59612681	0.00840962	-0.119656	ENSMUSG00000028383
INT35070	6	29714823	29716704	+	chr6:29714823-29716704	0.0084113	0.485305	ENSMUSG00000001763
INT50441	12	98780281	98783581	+	chr12:98780281-98783581	0.00841301	-2.69901	ENSMUSG00000021012
INT80762	2	181351174	181351251	+	chr2:181351174-181351251	0.00844702	0.893321	ENSMUSG00000038685
INT70338	3	105452718	105458738	+	chr3:105452718-105458738	0.00845149	-0.0537603	ENSMUSG00000040896
INT73192	10	41485496	41485765	+	chr10:41485496-41485765	0.00845354	0.767996	ENSMUSG00000019823
INT59847	18	20596082	20598338	+	chr18:20596082-20598338	0.00845686	1.59695	ENSMUSG00000044393
INT76839	18	39126934	39132055	+	chr18:39126934-39132055	0.00849434	0.60227	ENSMUSG00000036452
INT60381	13	9622704	9623756	+	chr13:9622704-9623756	0.00850028	-0.0774109	ENSMUSG00000048264
INT98575	15	89280919	89281847	+	chr15:89280919-89281847	0.00850348	0.721461	ENSMUSG00000036561
INT12186	6	125132004	125132032	+	chr6:125132004-125132032	0.00851391	0.433472	ENSMUSG00000038279
INT79425	2	26589170	26589329	+	chr2:26589170-26589329	0.00853984	1.40496	ENSMUSG00000026921
INT104639	7	125457009	125459874	+	chr7:125457009-125459874	0.00854152	0.102718	ENSMUSG00000030752
INT20035	11	60711632	60711999	+	chr11:60711632-60711999	0.00857704	-0.657943	ENSMUSG00000020536
INT35740	9	108530628	108533586	+	chr9:108530628-108533586	0.00858143	1.01411	ENSMUSG00000006673
INT72035	1	66692590	66693691	+	chr1:66692590-66693691	0.00858235	0.131326	ENSMUSG00000055567
INT31618	10	58256905	58258240	+	chr10:58256905-58258240	0.0085948	-0.662858	ENSMUSG00000038039
INT26073	2	118442095	118443124	+	chr2:118442095-118443124	0.00861772	0.984115	ENSMUSG00000005102
INT68502	9	86535975	86536114	+	chr9:86535975-86536114	0.00863518	0.933074	ENSMUSG00000034973
INT3552	13	119705183	119705347	+	chr13:119705183-119705347	0.00863787	0.468614	ENSMUSG00000093930
INT57107	11	54480685	54482494	+	chr11:54480685-54482494	0.00865946	1.19756	ENSMUSG00000035992
INT56126	17	83473749	83477203	+	chr17:83473749-83477203	0.00866784	0.0745138	ENSMUSG00000032624
INT72297	7	67041952	67047461	+	chr7:67041952-67047461	0.00867702	-0.505669	ENSMUSG00000058145
INT63442	11	107666079	107670034	+	chr11:107666079-107670034	0.00869476	-0.203832	ENSMUSG00000020721
INT70143	2	135942188	135943320	+	chr2:135942188-135943320	0.00870765	-0.77123	ENSMUSG00000039943
INT69429	2	155970896	155971947	+	chr2:155970896-155971947	0.0087095	1.24638	ENSMUSG00000038241
INT43057	17	65970338	65971526	-	chr17:65970338-65971526	0.00872992	0.30983	ENSMUSG00000034647
INT41052	5	142970062	142970084	+	chr5:142970062-142970084	0.0087752	1.34788	ENSMUSG00000029581
INT17288	2	21811689	21815585	+	chr2:21811689-21815585	0.00877853	0.044083	ENSMUSG00000045967
INT44369	2	167459755	167465340	+	chr2:167459755-167465340	0.00878449	-2.21589	ENSMUSG00000039463
INT18367	2	131211474	131212446	+	chr2:131211474-131212446	0.00880525	-1.26555	ENSMUSG00000068264
INT79453	2	25440993	25441187	+	chr2:25440993-25441187	0.00880968	-0.700867	ENSMUSG00000026944
INT22201	7	120649404	120650833	+	chr7:120649404-120650833	0.00881827	-0.863478	ENSMUSG00000030884
INT104493	6	85462198	85464779	+	chr6:85462198-85464779	0.00882078	-0.226733	ENSMUSG00000030007
INT106753	12	76562304	76563754	+	chr12:76562304-76563754	0.00882754	0.323695	ENSMUSG00000052609
INT44480	6	146588858	146589893	+	chr6:146588858-146589893	0.00883342	0.181352	ENSMUSG00000040242
INT31936	5	142474987	142475702	+	chr5:142474987-142475702	0.00883359	1.59291	ENSMUSG00000039623
INT66007	4	135967704	135967800	+	chr4:135967704-135967800	0.00883539	1.80744	ENSMUSG00000028671
INT90731	6	7864142	7866375	+	chr6:7864142-7866375	0.00885123	1.08097	ENSMUSG00000042460
INT93047	1	57411633	57411722	+	chr1:57411633-57411722	0.00887627	0.0401726	ENSMUSG00000025971
INT86252	8	3622626	3623223	+	chr8:3622626-3623223	0.00890773	0.287552	ENSMUSG00000087687
INT30652	9	108745624	108746860	+	chr9:108745624-108746860	0.00891772	1.52432	ENSMUSG00000032601
INT12150	1	191583722	191586523	+	chr1:191583722-191586523	0.00893402	0.943771	ENSMUSG00000037461
INT33108	12	69263222	69268241	+	chr12:69263222-69268241	0.00894003	-1.25995	ENSMUSG00000051890
INT74011	19	10030482	10031669	+	chr19:10030482-10031669	0.00894051	0.588326	ENSMUSG00000024663
INT28948	3	54701617	54703070	+	chr3:54701617-54703070	0.00894055	2.40798	ENSMUSG00000027751
INT54273	4	148466097	148468249	+	chr4:148466097-148468249	0.00896308	-0.341031	ENSMUSG00000028991
INT49691	10	39848084	39851866	+	chr10:39848084-39851866	0.00899374	1.65199	ENSMUSG00000019841
INT78392	7	13311102	13311195	+	chr7:13311102-13311195	0.00901595	0.63877	ENSMUSG00000056394
INT110025	19	47732989	47733518	+	chr19:47732989-47733518	0.00902134	-0.173741	ENSMUSG00000025066
INT51440	15	100183122	100186140	+	chr15:100183122-100186140	0.00902267	1.46088	ENSMUSG00000023026
INT106095	12	101982096	101983175	+	chr12:101982096-101983175	0.00907204	-0.167649	ENSMUSG00000041781
INT81485	11	75672252	75672609	+	chr11:75672252-75672609	0.00909551	0.602237	ENSMUSG00000017774
INT30553	9	77975863	77976747	+	chr9:77975863-77976747	0.00911108	1.43731	ENSMUSG00000032349
INT61280	12	59020434	59021667	+	chr12:59020434-59021667	0.00912604	0.360841	ENSMUSG00000060121
INT65993	4	123044637	123046874	+	chr4:123044637-123046874	0.00913557	-3.56409	ENSMUSG00000028653
INT62186	4	152339031	152347935	+	chr4:152339031-152347935	0.0091404	0.536787	ENSMUSG00000005045
INT62749	17	46384331	46386711	+	chr17:46384331-46386711	0.00914114	-0.260018	ENSMUSG00000015597
INT64138	16	32675717	32677893	+	chr16:32675717-32677893	0.00916215	0.693041	ENSMUSG00000022791
INT43385	12	44290661	44295897	+	chr12:44290661-44295897	0.00916409	-1.55066	ENSMUSG00000036257
INT96968	16	13784130	13788777	+	chr16:13784130-13788777	0.0091656	-0.030146	ENSMUSG00000022682
INT62659	18	34334569	34336098	+	chr18:34334569-34336098	0.00916638	-0.70366	ENSMUSG00000014504
INT86808	14	14090110	14095356	+	chr14:14090110-14095356	0.00916981	-0.126137	ENSMUSG00000021738
INT50547	12	99891746	99893617	+	chr12:99891746-99893617	0.00917443	-0.41466	ENSMUSG00000021177
INT60476	3	45392875	45399322	+	chr3:45392875-45399322	0.00920071	0.25696	ENSMUSG00000049100
INT104055	18	77874370	77875837	+	chr18:77874370-77875837	0.00920537	-0.312217	ENSMUSG00000025429
INT8	13	48261939	48262284	+	chr13:48261939-48262284	0.00920633	-0.707893	ENSMUSG00000021379
INT48299	5	8057856	8059341	+	chr5:8057856-8059341	0.00921033	-0.321504	ENSMUSG00000003161
INT96180	4	109840443	109840784	+	chr4:109840443-109840784	0.00921559	-1.91929	ENSMUSG00000010517
INT81179	6	47953583	47955816	+	chr6:47953583-47955816	0.00922241	0.600355	ENSMUSG00000045466
INT49818	10	85633863	85640502	+	chr10:85633863-85640502	0.00924912	-0.818507	ENSMUSG00000020042
INT75701	6	141532784	141539179	+	chr6:141532784-141539179	0.00925186	-1.48679	ENSMUSG00000030235
INT18423	17	8173009	8175518	+	chr17:8173009-8175518	0.00925284	0.136992	ENSMUSG00000069135
INT90320	14	49078923	49080235	+	chr14:49078923-49080235	0.00927726	-0.728528	ENSMUSG00000036291
INT10167	11	69127531	69128614	+	chr11:69127531-69128614	0.00929083	0.415835	ENSMUSG00000020892
INT43699	3	31034558	31037845	+	chr3:31034558-31037845	0.00929757	1.03471	ENSMUSG00000037643
INT90253	10	83586721	83588156	+	chr10:83586721-83588156	0.00931909	0.871369	ENSMUSG00000034560
INT56878	9	27072803	27082405	+	chr9:27072803-27082405	0.00932277	0.63248	ENSMUSG00000035024
INT51593	17	31337433	31337990	+	chr17:31337433-31337990	0.00933084	0.350719	ENSMUSG00000024036
INT88150	1	58078514	58081502	+	chr1:58078514-58081502	0.00933109	-0.454629	ENSMUSG00000063558
INT70856	5	121324034	121325190	+	chr5:121324034-121325190	0.00933867	0.897018	ENSMUSG00000042744
INT113703	17	32692686	32695273	+	chr17:32692686-32695273	0.00936178	-0.601249	ENSMUSG00000073424
INT42331	9	95915102	95916429	+	chr9:95915102-95916429	0.00936499	-0.100249	ENSMUSG00000032409
INT109703	16	77111146	77113732	+	chr16:77111146-77113732	0.0093656	-0.813446	ENSMUSG00000022867
INT106609	13	12421422	12422040	+	chr13:12421422-12422040	0.0093761	0.339854	ENSMUSG00000050244
INT46214	11	72918897	72920842	+	chr11:72918897-72920842	0.00943328	0.294532	ENSMUSG00000055670
INT93914	9	107346966	107347944	+	chr9:107346966-107347944	0.00943603	0.0362774	ENSMUSG00000037977
INT31387	15	73540849	73542719	+	chr15:73540849-73542719	0.00943759	-0.489738	ENSMUSG00000036661
INT68818	8	105890881	105890967	+	chr8:105890881-105890967	0.0094432	-0.674242	ENSMUSG00000036270
INT112429	14	28022103	28025032	+	chr14:28022103-28025032	0.00944635	-0.672883	ENSMUSG00000040640
INT99915	7	16422286	16422377	+	chr7:16422286-16422377	0.00946595	0.188484	ENSMUSG00000059273
INT40425	4	107411227	107414025	+	chr4:107411227-107414025	0.00950804	1.04016	ENSMUSG00000028614
INT68530	2	59817671	59820206	+	chr2:59817671-59820206	0.00952983	1.47331	ENSMUSG00000035168
INT41571	7	109027871	109029261	+	chr7:109027871-109029261	0.00956487	0.144257	ENSMUSG00000031028
INT37364	14	70563683	70565301	+	chr14:70563683-70565301	0.00956559	2.88765	ENSMUSG00000022096
INT111188	9	107961073	107961541	+	chr9:107961073-107961541	0.00958183	-0.601916	ENSMUSG00000032586
INT86909	4	155965183	155965593	+	chr4:155965183-155965593	0.00959099	-0.426085	ENSMUSG00000023571
INT90292	14	50810215	50810499	+	chr14:50810215-50810499	0.00959516	-0.235135	ENSMUSG00000036023
INT28338	1	58981476	58985288	+	chr1:58981476-58985288	0.00959783	-1.43725	ENSMUSG00000026027
INT92175	10	58480820	58483028	+	chr10:58480820-58483028	0.00959959	-0.267498	ENSMUSG00000003226
INT99556	17	32976041	32976226	+	chr17:32976041-32976226	0.00963783	0.283653	ENSMUSG00000053600
INT49169	17	34908559	34908637	+	chr17:34908559-34908637	0.00964773	-1.12946	ENSMUSG00000013787
INT53645	3	34039580	34041062	+	chr3:34039580-34041062	0.0096505	-0.19233	ENSMUSG00000027680
INT66607	6	113480818	113481183	+	chr6:113480818-113481183	0.00965172	0.778896	ENSMUSG00000030281
INT32003	3	142734661	142737611	+	chr3:142734661-142737611	0.00965231	0.56722	ENSMUSG00000040213
INT103506	16	62918243	62919512	+	chr16:62918243-62919512	0.00965434	-0.0020327	ENSMUSG00000022912
INT66266	5	69558591	69558846	+	chr5:69558591-69558846	0.00966114	-1.06707	ENSMUSG00000029208
INT36107	17	25199944	25201041	+	chr17:25199944-25201041	0.00966215	-1.30222	ENSMUSG00000015127
INT31052	5	97040755	97045034	+	chr5:97040755-97045034	0.00967257	2.04326	ENSMUSG00000034663
INT16894	2	30435682	30437569	+	chr2:30435682-30437569	0.00967649	0.641022	ENSMUSG00000039515
INT90964	2	162666025	162666388	+	chr2:162666025-162666388	0.0096825	0.592458	ENSMUSG00000054457
INT36689	11	57783840	57784569	+	chr11:57783840-57784569	0.00968647	-1.49041	ENSMUSG00000020520
INT51746	18	23653378	23655812	+	chr18:23653378-23655812	0.00968852	-3.18852	ENSMUSG00000024302
INT77623	3	87687993	87688778	+	chr3:87687993-87688778	0.00970421	0.344638	ENSMUSG00000041977
INT9926	7	142488516	142488847	+	chr7:142488516-142488847	0.00970904	-0.111518	ENSMUSG00000018819
INT41273	6	137411114	137414217	+	chr6:137411114-137414217	0.00972391	-0.746166	ENSMUSG00000030223
INT28573	1	163856145	163857471	+	chr1:163856145-163857471	0.00973683	-1.61084	ENSMUSG00000026585
INT51996	19	3878615	3884471	+	chr19:3878615-3884471	0.00975196	0.544583	ENSMUSG00000024843
INT59636	4	126125819	126128818	+	chr4:126125819-126128818	0.00975653	-0.429996	ENSMUSG00000042608
INT88526	15	66622818	66623991	+	chr15:66622818-66623991	0.00976664	-0.972338	ENSMUSG00000072501
INT51650	17	25037050	25045048	+	chr17:25037050-25045048	0.00977639	-0.816077	ENSMUSG00000024169
INT63231	11	4637823	4640382	+	chr11:4637823-4640382	0.00978071	0.529465	ENSMUSG00000020412
INT42537	9	65120355	65121779	+	chr9:65120355-65121779	0.00980023	-0.250057	ENSMUSG00000032816
INT20366	15	80248504	80249328	+	chr15:80248504-80249328	0.00980556	0.0756405	ENSMUSG00000022412
INT29382	4	138234558	138237147	+	chr4:138234558-138237147	0.0098091	1.72542	ENSMUSG00000028759
INT49876	11	21300319	21305650	+	chr11:21300319-21305650	0.00981171	-1.46914	ENSMUSG00000020128
INT20485	16	91496262	91499403	+	chr16:91496262-91499403	0.00981226	-0.381633	ENSMUSG00000022967
INT63372	12	30014580	30015450	+	chr12:30014580-30015450	0.00983451	1.39842	ENSMUSG00000020674
INT16527	1	127868830	127868924	+	chr1:127868830-127868924	0.00985651	-1.32194	ENSMUSG00000036104
INT34984	6	28512985	28520144	+	chr6:28512985-28520144	0.00985989	0.358654	ENSMUSG00000001424
INT65217	2	32923159	32923430	+	chr2:32923159-32923430	0.00988083	-0.615141	ENSMUSG00000026796
INT76644	10	81106239	81108747	+	chr10:81106239-81108747	0.0098812	-0.906065	ENSMUSG00000035027
INT84825	15	88821227	88821958	+	chr15:88821227-88821958	0.00989019	0.669475	ENSMUSG00000023272
INT58799	7	133667692	133671365	+	chr7:133667692-133671365	0.00989071	-2.24061	ENSMUSG00000039990
INT46648	12	108510247	108511820	+	chr12:108510247-108511820	0.00989201	-0.0715491	ENSMUSG00000058070
INT22953	3	97658370	97658588	+	chr3:97658370-97658588	0.00989804	-0.233544	ENSMUSG00000038205
INT19837	5	118752010	118754262	+	chr5:118752010-118754262	0.00990637	1.92617	ENSMUSG00000018076
INT67324	9	21203553	21204323	+	chr9:21203553-21204323	0.00991155	0.343271	ENSMUSG00000032177
INT71316	7	96893156	96894652	+	chr7:96893156-96894652	0.00991273	0.0584535	ENSMUSG00000048078
INT38613	X	152246752	152248427	+	chrX:152246752-152248427	0.00991438	0.273609	ENSMUSG00000025332
INT103679	18	74269539	74273208	+	chr18:74269539-74273208	0.00992345	-1.89381	ENSMUSG00000024561
INT33586	3	59083085	59086274	+	chr3:59083085-59086274	0.0099262	0.918124	ENSMUSG00000056476
INT44490	17	27702857	27704844	+	chr17:27702857-27704844	0.00993458	1.42691	ENSMUSG00000040276
INT68650	4	45372775	45372923	+	chr4:45372775-45372923	0.00994776	0.507902	ENSMUSG00000035572
INT38614	X	152248548	152248661	+	chrX:152248548-152248661	0.00995903	-0.0965984	ENSMUSG00000025332
INT16689	11	97669637	97670252	+	chr11:97669637-97670252	0.00997305	-1.33123	ENSMUSG00000038437
INT16537	1	127919642	127923072	+	chr1:127919642-127923072	0.00997593	1.08765	ENSMUSG00000036104
INT74260	18	77253110	77254365	+	chr18:77253110-77254365	0.00997604	-0.91255	ENSMUSG00000025425
INT54106	4	99212712	99215877	+	chr4:99212712-99215877	0.00997628	0.600994	ENSMUSG00000028550
INT27102	11	116056380	116058242	+	chr11:116056380-116058242	0.00999088	0.600791	ENSMUSG00000020770
INT3111	16	5173167	5176048	+	chr16:5173167-5176048	0.00999575	-0.813796	ENSMUSG00000091712
INT39266	1	132498122	132503732	+	chr1:132498122-132503732	0.0100047	1.07771	ENSMUSG00000026439
INT103415	16	15829821	15831270	+	chr16:15829821-15831270	0.0100191	-0.668202	ENSMUSG00000022672
INT93073	1	90928436	90930089	+	chr1:90928436-90930089	0.0100216	0.891596	ENSMUSG00000026303
INT29608	5	52848695	52848754	+	chr5:52848695-52848754	0.0100287	0.0487641	ENSMUSG00000029176
INT27575	16	32995012	32995805	+	chr16:32995012-32995805	0.010063	0.0331221	ENSMUSG00000022801
INT99268	19	11931657	11932137	+	chr19:11931657-11932137	0.0100781	-0.473894	ENSMUSG00000046139
INT22510	3	103327438	103329037	+	chr3:103327438-103329037	0.0100836	0.406213	ENSMUSG00000033014
INT19253	15	102337224	102337328	+	chr15:102337224-102337328	0.0100948	-0.104514	ENSMUSG00000001285
INT91271	19	48767148	48772259	+	chr19:48767148-48772259	0.0101086	0.328675	ENSMUSG00000063434
INT42367	9	110373496	110373996	+	chr9:110373496-110373996	0.0101167	-0.537031	ENSMUSG00000032485
INT108161	12	109733609	109733844	+	chr12:109733609-109733844	0.0101176	-0.205295	ENSMUSG00000097391
INT48111	2	127086083	127086844	+	chr2:127086083-127086844	0.0101178	-0.217642	ENSMUSG00000001999
INT52483	1	65260120	65262879	+	chr1:65260120-65262879	0.0101271	1.04914	ENSMUSG00000025949
INT12511	5	115291041	115294826	+	chr5:115291041-115294826	0.010141	-0.264085	ENSMUSG00000041733
INT57199	2	52098953	52103432	+	chr2:52098953-52103432	0.0101472	-0.715879	ENSMUSG00000036202
INT86530	14	29984141	29985925	+	chr14:29984141-29985925	0.0101472	0.65707	ENSMUSG00000015971
INT46083	15	92216448	92220446	+	chr15:92216448-92220446	0.0101626	-1.24374	ENSMUSG00000055022
INT75690	6	141524743	141531453	+	chr6:141524743-141531453	0.0101744	0.122204	ENSMUSG00000030235
INT11303	6	56737158	56740912	+	chr6:56737158-56740912	0.010185	-0.457534	ENSMUSG00000029787
INT35231	11	4135958	4136559	+	chr11:4135958-4136559	0.0101888	-0.839937	ENSMUSG00000003581
INT53723	3	107306109	107307486	+	chr3:107306109-107307486	0.0101898	-0.515058	ENSMUSG00000027896
INT70182	7	45942930	45947382	+	chr7:45942930-45947382	0.0101986	0.131953	ENSMUSG00000040189
INT112517	17	71626895	71630160	+	chr17:71626895-71630160	0.0101995	-0.157669	ENSMUSG00000041057
INT113695	17	33630080	33630200	+	chr17:33630080-33630200	0.0102149	-0.333488	ENSMUSG00000073423
INT16672	6	55301105	55308154	+	chr6:55301105-55308154	0.0102232	1.66259	ENSMUSG00000038022
INT49659	10	41526884	41528671	+	chr10:41526884-41528671	0.0102374	0.699019	ENSMUSG00000019818
INT62886	2	167022154	167024383	+	chr2:167022154-167024383	0.0102408	0.77485	ENSMUSG00000017999
INT48394	7	45448380	45451562	+	chr7:45448380-45451562	0.0102757	-0.491365	ENSMUSG00000003865
INT20480	16	91485417	91489695	+	chr16:91485417-91489695	0.0103054	0.674244	ENSMUSG00000022967
INT53722	3	107304505	107311435	+	chr3:107304505-107311435	0.010308	-0.520017	ENSMUSG00000027896
INT112681	7	25330832	25331013	+	chr7:25330832-25331013	0.0103093	0.60887	ENSMUSG00000045039
INT107408	3	145578531	145582528	+	chr3:145578531-145582528	0.0103519	-0.535654	ENSMUSG00000074182
INT105892	2	180148609	180149378	+	chr2:180148609-180149378	0.0103541	0.764708	ENSMUSG00000039050
INT66919	X	7804495	7809892	+	chrX:7804495-7809892	0.010355	-0.875893	ENSMUSG00000031153
INT58612	9	59875415	59884479	+	chr9:59875415-59884479	0.0103554	-0.302528	ENSMUSG00000039585
INT48219	10	128643766	128644437	-	chr10:128643766-128644437	0.0104108	0.336768	ENSMUSG00000002578
INT15190	1	180583907	180585842	+	chr1:180583907-180585842	0.01042	1.03227	ENSMUSG00000026496
INT49734	10	21995042	21995473	+	chr10:21995042-21995473	0.0104286	-0.750408	ENSMUSG00000019970
INT33195	9	51829398	51831638	+	chr9:51829398-51831638	0.0104311	-0.406207	ENSMUSG00000053199
INT84826	15	88822136	88823066	+	chr15:88822136-88823066	0.0104451	0.154069	ENSMUSG00000023272
INT24302	4	32710385	32711940	+	chr4:32710385-32711940	0.0104774	-1.16709	ENSMUSG00000058006
INT97237	18	60546334	60546766	+	chr18:60546334-60546766	0.0104823	0.905648	ENSMUSG00000024603
INT49543	2	163451616	163453583	+	chr2:163451616-163453583	0.0104842	0.0671026	ENSMUSG00000017943
INT42688	8	110726256	110726374	+	chr8:110726256-110726374	0.0104876	0.101031	ENSMUSG00000033763
INT38309	19	6245694	6246303	+	chr19:6245694-6246303	0.0104994	0.811256	ENSMUSG00000024773
INT28799	2	119245283	119245509	+	chr2:119245283-119245509	0.0105027	1.75135	ENSMUSG00000027315
INT46962	5	89038612	89046212	+	chr5:89038612-89046212	0.0105186	0.815162	ENSMUSG00000060961
INT74919	2	130441308	130441394	+	chr2:130441308-130441394	0.0105239	-0.463925	ENSMUSG00000027411
INT49891	10	80798806	80801195	+	chr10:80798806-80801195	0.0105333	0.927516	ENSMUSG00000020211
INT26835	10	52317152	52319475	+	chr10:52317152-52319475	0.010563	1.49453	ENSMUSG00000019891
INT34354	5	31495351	31495517	+	chr5:31495351-31495517	0.0105643	-2.38911	ENSMUSG00000064037
INT46300	11	93597268	93599223	+	chr11:93597268-93599223	0.0105755	0.369296	ENSMUSG00000056158
INT31526	12	111727116	111730021	+	chr12:111727116-111730021	0.0106267	-0.24669	ENSMUSG00000037787
INT72996	2	180996508	180996681	+	chr2:180996508-180996681	0.0106316	-0.925117	ENSMUSG00000016356
INT42720	14	8137420	8137989	+	chr14:8137420-8137989	0.0106347	0.615907	ENSMUSG00000033885
INT93472	8	95061872	95062176	+	chr8:95061872-95062176	0.0106413	1.59649	ENSMUSG00000031786
INT98827	11	121426704	121429044	+	chr11:121426704-121429044	0.010642	-0.415364	ENSMUSG00000039253
INT103303	15	103472878	103473038	+	chr15:103472878-103473038	0.0106542	-0.51263	ENSMUSG00000022488
INT52777	1	131289741	131291595	-	chr1:131289741-131291595	0.0106977	0.702317	ENSMUSG00000026425
INT62631	5	31072983	31073141	+	chr5:31072983-31073141	0.0107208	-0.474937	ENSMUSG00000013629
INT12256	18	34822500	34823431	+	chr18:34822500-34823431	0.0107318	1.4588	ENSMUSG00000038773
INT43220	5	100541653	100543838	+	chr5:100541653-100543838	0.0107343	-0.660687	ENSMUSG00000035297
INT34249	1	86252490	86257225	+	chr1:86252490-86257225	0.0107381	-2.03155	ENSMUSG00000062590
INT9855	14	16393427	16395406	+	chr14:16393427-16395406	0.0107421	0.887679	ENSMUSG00000017485
INT40642	5	24434750	24434832	+	chr5:24434750-24434832	0.0107524	0.555504	ENSMUSG00000028962
INT53799	3	86319624	86320504	+	chr3:86319624-86320504	0.0107639	-0.942651	ENSMUSG00000028080
INT27657	5	24493127	24496732	+	chr5:24493127-24496732	0.0107709	-2.6523	ENSMUSG00000023353
INT54575	5	117370936	117371088	+	chr5:117370936-117371088	0.0107737	0.112799	ENSMUSG00000029364
INT67345	9	21658977	21660707	+	chr9:21658977-21660707	0.0107864	0.470647	ENSMUSG00000032187
INT104953	9	57594213	57594283	+	chr9:57594213-57594283	0.0108035	0.279044	ENSMUSG00000032308
INT78359	17	83789043	83791652	+	chr17:83789043-83791652	0.0108041	1.43911	ENSMUSG00000055817
INT111518	11	114686567	114690238	+	chr11:114686567-114690238	0.0108042	1.47546	ENSMUSG00000034714
INT41027	5	110193757	110201830	+	chr5:110193757-110201830	0.0108211	0.885306	ENSMUSG00000029502
INT97579	4	34565278	34565933	+	chr4:34565278-34565933	0.0108254	-0.407404	ENSMUSG00000028291
INT105588	10	96036766	96037413	+	chr10:96036766-96037413	0.0108258	-0.548128	ENSMUSG00000036499
INT62891	2	167029362	167029484	+	chr2:167029362-167029484	0.0108461	-0.0644537	ENSMUSG00000017999
INT11146	5	32147077	32150420	+	chr5:32147077-32150420	0.0108618	-0.178669	ENSMUSG00000029135
INT16110	7	126951117	126951999	+	chr7:126951117-126951999	0.0108901	-0.563644	ENSMUSG00000030683
INT45768	2	30325349	30325472	+	chr2:30325349-30325472	0.0109263	1.42011	ENSMUSG00000052533
INT69850	2	174121590	174122090	+	chr2:174121590-174122090	0.0109554	2.86684	ENSMUSG00000039263
INT51633	17	24405440	24407557	+	chr17:24405440-24407557	0.0109629	0.881227	ENSMUSG00000024130
INT93880	18	35179955	35182349	+	chr18:35179955-35182349	0.0109657	-0.352572	ENSMUSG00000037815
INT95179	4	130360350	130362626	+	chr4:130360350-130362626	0.0109858	-0.815246	ENSMUSG00000074088
INT42064	9	50873708	50878037	+	chr9:50873708-50878037	0.0109947	-0.358189	ENSMUSG00000032058
INT58369	6	35223663	35224145	+	chr6:35223663-35224145	0.011004	0.30104	ENSMUSG00000038759
INT10374	16	52189154	52194158	+	chr16:52189154-52194158	0.0110096	-0.0673714	ENSMUSG00000022637
INT14741	13	55105519	55113035	+	chr13:55105519-55113035	0.0110117	0.945444	ENSMUSG00000021481
INT99622	14	56624205	56627389	+	chr14:56624205-56627389	0.0110174	-0.432895	ENSMUSG00000054509
INT61762	4	120462156	120463074	+	chr4:120462156-120463074	0.0110199	1.56322	ENSMUSG00000000085
INT15347	2	180717057	180717837	+	chr2:180717057-180717837	0.0110208	-3.00894	ENSMUSG00000027573
INT46942	1	42899680	42903056	+	chr1:42899680-42903056	0.0110221	0.258826	ENSMUSG00000060679
INT54146	4	130741557	130743689	+	chr4:130741557-130743689	0.0110341	-0.218698	ENSMUSG00000028580
INT28617	1	171415831	171416134	+	chr1:171415831-171416134	0.0110594	1.52082	ENSMUSG00000026641
INT49874	11	21295397	21298753	+	chr11:21295397-21298753	0.0110623	-0.0343224	ENSMUSG00000020128
INT24726	2	120448453	120450820	+	chr2:120448453-120450820	0.0110734	-0.241219	ENSMUSG00000062646
INT94183	12	116447761	116450375	+	chr12:116447761-116450375	0.0110799	1.3816	ENSMUSG00000042029
INT26145	7	13025417	13025643	+	chr7:13025417-13025643	0.0110817	-0.852888	ENSMUSG00000005566
INT87917	12	5034597	5044005	+	chr12:5034597-5044005	0.0111033	-0.995734	ENSMUSG00000052812
INT77772	5	107505131	107506875	+	chr5:107505131-107506875	0.0111174	-0.648768	ENSMUSG00000044060
INT106611	13	12422363	12423633	+	chr13:12422363-12423633	0.0111267	0.118629	ENSMUSG00000050244
INT43517	11	59455080	59455306	+	chr11:59455080-59455306	0.0111282	0.831488	ENSMUSG00000036819
INT103785	19	23937634	23944010	+	chr19:23937634-23944010	0.0111306	-0.508568	ENSMUSG00000024897
INT38598	X	151079018	151079157	+	chrX:151079018-151079157	0.0111395	-1.28652	ENSMUSG00000025265
INT58861	10	128112768	128113459	+	chr10:128112768-128113459	0.0111628	0.902474	ENSMUSG00000040054
INT70245	11	72444564	72444681	+	chr11:72444564-72444681	0.0111628	2.31293	ENSMUSG00000040463
INT21974	6	55478777	55479164	+	chr6:55478777-55479164	0.0111888	0.148696	ENSMUSG00000029778
INT89534	17	24437342	24437431	+	chr17:24437342-24437431	0.0111914	1.04777	ENSMUSG00000024132
INT73526	11	69108512	69109080	+	chr11:69108512-69109080	0.0111917	-0.784158	ENSMUSG00000020893
INT43028	4	108495328	108496966	+	chr4:108495328-108496966	0.0112051	-0.461026	ENSMUSG00000034610
INT25858	7	30193107	30193246	-	chr7:30193107-30193246	0.011209	2.09317	ENSMUSG00000001794
INT77270	13	14165683	14169918	+	chr13:14165683-14169918	0.0112206	-0.292484	ENSMUSG00000039219
INT26356	19	8767888	8767973	+	chr19:8767888-8767973	0.0112324	0.430868	ENSMUSG00000010097
INT54403	5	34842902	34845989	+	chr5:34842902-34845989	0.0112346	1.08962	ENSMUSG00000029104
INT54296	4	148530810	148533861	+	chr4:148530810-148533861	0.0112352	1.06967	ENSMUSG00000028991
INT74886	2	119799884	119801115	+	chr2:119799884-119801115	0.0112372	-1.33148	ENSMUSG00000027298
INT110983	8	105249656	105250718	+	chr8:105249656-105250718	0.0112415	0.935507	ENSMUSG00000031889
INT35120	2	181651178	181652433	+	chr2:181651178-181652433	0.0112659	1.7744	ENSMUSG00000002455
INT50793	14	31001429	31006458	+	chr14:31001429-31006458	0.0112765	-0.029769	ENSMUSG00000021916
INT74231	X	151914434	151915591	+	chrX:151914434-151915591	0.0112784	-0.236964	ENSMUSG00000025261
INT94614	15	100305345	100312993	+	chr15:100305345-100312993	0.0113129	-0.0224568	ENSMUSG00000054619
INT64158	16	33427330	33434625	+	chr16:33427330-33434625	0.0113204	-0.0341431	ENSMUSG00000022811
INT62126	16	22868854	22869120	+	chr16:22868854-22869120	0.0113253	1.07207	ENSMUSG00000004460
INT51495	16	96153039	96154080	+	chr16:96153039-96154080	0.0113644	-1.23222	ENSMUSG00000023147
INT22151	7	29238437	29244069	+	chr7:29238437-29244069	0.0113682	0.147584	ENSMUSG00000030588
INT12639	7	81586300	81589337	+	chr7:81586300-81589337	0.0114056	-0.650712	ENSMUSG00000045795
INT113662	6	125051498	125053489	+	chr6:125051498-125053489	0.0114247	0.941005	ENSMUSG00000072770
INT41736	X	162936806	162941173	+	chrX:162936806-162941173	0.0114348	1.22634	ENSMUSG00000031360
INT113058	9	108485691	108485766	+	chr9:108485691-108485766	0.0114521	0.0900571	ENSMUSG00000052911
INT16493	11	102433110	102433224	+	chr11:102433110-102433224	0.0114585	-0.410782	ENSMUSG00000034708
INT92173	10	58470763	58475243	+	chr10:58470763-58475243	0.011466	0.173072	ENSMUSG00000003226
INT35555	18	34269255	34272438	+	chr18:34269255-34272438	0.0115091	1.00578	ENSMUSG00000005871
INT45286	18	65742316	65745237	+	chr18:65742316-65745237	0.0115184	0.247566	ENSMUSG00000046610
INT41925	6	70901468	70904087	+	chr6:70901468-70904087	0.0115258	0.485792	ENSMUSG00000031668
INT16886	17	27894810	27895269	+	chr17:27894810-27895269	0.0115298	-0.73903	ENSMUSG00000039512
INT97640	5	16615876	16618825	+	chr5:16615876-16618825	0.0115342	0.0862612	ENSMUSG00000028864
INT35835	14	25636018	25643557	+	chr14:25636018-25643557	0.0115496	-1.1028	ENSMUSG00000007817
INT13161	2	153195393	153195489	+	chr2:153195393-153195489	0.0115598	-0.0427376	ENSMUSG00000068040
INT75292	4	137568380	137568534	+	chr4:137568380-137568534	0.0115689	-0.223888	ENSMUSG00000028763
INT23698	5	35077268	35079030	+	chr5:35077268-35079030	0.0116144	0.0447966	ENSMUSG00000044716
INT25714	11	77973261	77973746	+	chr11:77973261-77973746	0.0116204	0.858824	ENSMUSG00000000632
INT48112	2	127087871	127092038	+	chr2:127087871-127092038	0.0116474	-0.889071	ENSMUSG00000001999
INT33023	2	90684133	90684972	+	chr2:90684133-90684972	0.011656	0.408871	ENSMUSG00000051329
INT41161	6	83931844	83934948	+	chr6:83931844-83934948	0.011671	0.664257	ENSMUSG00000030016
INT98889	18	78010991	78012700	+	chr18:78010991-78012700	0.0116841	-0.128667	ENSMUSG00000039840
INT14196	7	24420684	24420812	+	chr7:24420684-24420812	0.0116993	0.253714	ENSMUSG00000002210
INT46496	7	27691296	27691912	+	chr7:27691296-27691912	0.0117045	-0.878788	ENSMUSG00000057093
INT13299	2	70594774	70597161	+	chr2:70594774-70597161	0.0117363	0.181071	ENSMUSG00000070880
INT46871	17	35864289	35864510	+	chr17:35864289-35864510	0.0117372	0.606238	ENSMUSG00000059791
INT62199	4	152367474	152367828	+	chr4:152367474-152367828	0.0117426	0.659166	ENSMUSG00000005045
INT28254	1	17745913	17746730	+	chr1:17745913-17746730	0.0117495	0.599314	ENSMUSG00000025776
INT107168	12	17368388	17369465	+	chr12:17368388-17369465	0.0117504	-0.195152	ENSMUSG00000061458
INT77073	12	3454170	3457061	+	chr12:3454170-3457061	0.0117511	1.36718	ENSMUSG00000037486
INT70931	7	25314906	25315039	+	chr7:25314906-25315039	0.0117619	-0.505948	ENSMUSG00000043843
INT85575	7	29956587	29956959	+	chr7:29956587-29956959	0.0118283	0.0765362	ENSMUSG00000063623
INT22330	8	109920142	109922815	+	chr8:109920142-109922815	0.0118411	0.0980831	ENSMUSG00000031732
INT61727	5	30264456	30265337	+	chr5:30264456-30265337	0.0118451	1.11048	ENSMUSG00000075703
INT16489	18	44885327	44886239	+	chr18:44885327-44886239	0.0118569	0.703696	ENSMUSG00000034653
INT26241	16	20734402	20734486	+	chr16:20734402-20734486	0.0118722	-1.57645	ENSMUSG00000006958
INT47327	5	37142859	37147950	+	chr5:37142859-37147950	0.0119072	-1.06964	ENSMUSG00000063646
INT79958	5	123274248	123278127	+	chr5:123274248-123278127	0.0119074	0.63294	ENSMUSG00000029442
INT46226	11	103180996	103181708	+	chr11:103180996-103181708	0.011929	0.308159	ENSMUSG00000055805
INT68201	6	90400884	90402019	+	chr6:90400884-90402019	0.0119701	1.11552	ENSMUSG00000034430
INT68912	2	20785700	20788427	+	chr2:20785700-20788427	0.0120004	0.962519	ENSMUSG00000036617
INT60028	4	63319158	63319449	+	chr4:63319158-63319449	0.0120362	-0.614403	ENSMUSG00000045672
INT60295	8	14829955	14831232	+	chr8:14829955-14831232	0.0120395	0.56865	ENSMUSG00000047495
INT78621	8	84868339	84868865	+	chr8:84868339-84868865	0.0120424	1.31411	ENSMUSG00000003808
INT58368	6	35219800	35223512	+	chr6:35219800-35223512	0.0120471	-0.683381	ENSMUSG00000038759
INT70062	11	119499662	119499845	+	chr11:119499662-119499845	0.0120557	-0.577673	ENSMUSG00000039850
INT32972	2	109997665	109999405	+	chr2:109997665-109999405	0.0120565	-0.601771	ENSMUSG00000050199
INT79946	5	117943336	117943818	+	chr5:117943336-117943818	0.0121198	-0.298795	ENSMUSG00000029361
INT93624	9	108664839	108669765	+	chr9:108664839-108669765	0.0121234	0.111652	ENSMUSG00000032602
INT55086	7	56106533	56108685	+	chr7:56106533-56108685	0.0121369	1.49805	ENSMUSG00000030451
INT27691	17	15730633	15730748	+	chr17:15730633-15730748	0.0121436	0.053483	ENSMUSG00000023852
INT23572	1	153449024	153452212	+	chr1:153449024-153452212	0.0121482	1.48455	ENSMUSG00000042708
INT68017	4	116591332	116592805	+	chr4:116591332-116592805	0.0121548	0.198137	ENSMUSG00000034042
INT74854	2	124662886	124664020	+	chr2:124662886-124664020	0.0121776	-1.79291	ENSMUSG00000027200
INT105353	5	96772664	96776620	+	chr5:96772664-96776620	0.0121919	1.81662	ENSMUSG00000034687
INT106226	15	79717774	79719027	+	chr15:79717774-79719027	0.0122005	0.579948	ENSMUSG00000042535
INT106223	15	79715992	79716085	+	chr15:79715992-79716085	0.012207	0.0267325	ENSMUSG00000042535
INT19135	2	179874210	179881809	+	chr2:179874210-179881809	0.0122103	0.132394	ENSMUSG00000000305
INT109399	13	55714845	55717791	+	chr13:55714845-55717791	0.0122215	-1.79806	ENSMUSG00000021497
INT23141	9	118060485	118061713	+	chr9:118060485-118061713	0.0122256	-0.201945	ENSMUSG00000039285
INT80966	5	115599267	115602385	+	chr5:115599267-115602385	0.0122293	0.503916	ENSMUSG00000041638
INT13681	2	166885910	166890268	+	chr2:166885910-166890268	0.0122552	-0.339743	ENSMUSG00000074582
INT46977	5	89215794	89223195	+	chr5:89215794-89223195	0.0122725	0.598952	ENSMUSG00000060961
INT51617	17	24383345	24383899	+	chr17:24383345-24383899	0.0122779	1.11047	ENSMUSG00000024130
INT109004	10	100554535	100558070	+	chr10:100554535-100558070	0.0122836	-0.254221	ENSMUSG00000019971
INT64484	18	36006148	36006560	+	chr18:36006148-36006560	0.0122867	-0.00759635	ENSMUSG00000024347
INT28927	3	32568410	32569487	+	chr3:32568410-32569487	0.0122924	0.284395	ENSMUSG00000027668
INT46792	2	25911357	25915778	+	chr2:25911357-25915778	0.0123107	1.5754	ENSMUSG00000058740
INT35168	6	88906098	88907940	+	chr6:88906098-88907940	0.0123121	-0.155937	ENSMUSG00000002871
INT87753	14	70578111	70578911	+	chr14:70578111-70578911	0.0123189	-1.92376	ENSMUSG00000045211
INT52370	11	120477208	120477288	+	chr11:120477208-120477288	0.0123562	0.192328	ENSMUSG00000025793
INT107918	1	160072783	160075030	+	chr1:160072783-160075030	0.0123641	-0.331271	ENSMUSG00000090394
INT48093	2	127037345	127037785	+	chr2:127037345-127037785	0.0123667	0.857602	ENSMUSG00000001998
INT97324	19	47859531	47862994	+	chr19:47859531-47862994	0.0123857	-0.422655	ENSMUSG00000025068
INT89549	18	38251401	38252820	+	chr18:38251401-38252820	0.012388	-0.00348985	ENSMUSG00000024442
INT10631	19	5754049	5755545	+	chr19:5754049-5755545	0.0124049	0.777116	ENSMUSG00000024940
INT78600	7	28185215	28185295	+	chr7:28185215-28185295	0.0124123	0.14852	ENSMUSG00000002409
INT9913	11	104163890	104169055	+	chr11:104163890-104169055	0.0124304	-1.60119	ENSMUSG00000018634
INT113832	5	143949443	143950284	+	chr5:143949443-143950284	0.0124376	-1.52559	ENSMUSG00000075569
INT75088	4	59592319	59593236	+	chr4:59592319-59593236	0.0124437	-4.60987	ENSMUSG00000028383
INT66678	7	4128266	4129245	+	chr7:4128266-4129245	0.0124482	-0.481742	ENSMUSG00000030428
INT51641	17	25020740	25025549	+	chr17:25020740-25025549	0.0124512	-1.15821	ENSMUSG00000024169
INT79959	5	123279586	123279934	+	chr5:123279586-123279934	0.0124513	-0.847255	ENSMUSG00000029442
INT31633	10	58290477	58292564	+	chr10:58290477-58292564	0.0124675	-1.40032	ENSMUSG00000038039
INT109362	13	3554547	3556313	+	chr13:3554547-3556313	0.0124741	-0.226453	ENSMUSG00000021218
INT32940	11	53409531	53410693	+	chr11:53409531-53410693	0.0124757	-0.742903	ENSMUSG00000049470
INT54429	5	34896971	34898528	+	chr5:34896971-34898528	0.012477	-0.0221104	ENSMUSG00000029104
INT77771	5	107504595	107504929	+	chr5:107504595-107504929	0.0125117	0.0770761	ENSMUSG00000044060
INT43006	5	103565290	103568025	+	chr5:103565290-103568025	0.0125231	1.13659	ENSMUSG00000034573
INT80078	7	128115876	128116017	+	chr7:128115876-128116017	0.0125391	0.233894	ENSMUSG00000030786
INT35638	16	21205264	21212889	+	chr16:21205264-21212889	0.0125584	0.801587	ENSMUSG00000005958
INT110890	8	41256111	41257790	+	chr8:41256111-41257790	0.012569	-0.889221	ENSMUSG00000031592
INT102787	11	103046524	103052205	+	chr11:103046524-103052205	0.0125693	0.413247	ENSMUSG00000020936
INT60064	11	68587743	68588176	+	chr11:68587743-68588176	0.0125861	2.94679	ENSMUSG00000045915
INT10177	11	69143018	69148559	+	chr11:69143018-69148559	0.0125921	0.765513	ENSMUSG00000020892
INT110447	3	154265544	154267676	+	chr3:154265544-154267676	0.0126242	-0.0163333	ENSMUSG00000028360
INT108290	11	78321124	78321261	+	chr11:78321124-78321261	0.0126293	-0.265546	ENSMUSG00000002055
INT53926	4	21866015	21869515	+	chr4:21866015-21869515	0.0126319	0.911317	ENSMUSG00000028248
INT87335	X	75387476	75390783	+	chrX:75387476-75390783	0.0126496	1.55069	ENSMUSG00000031198
INT106889	2	32776807	32776982	+	chr2:32776807-32776982	0.0126789	0.000163899	ENSMUSG00000053746
INT66372	5	148233625	148235991	+	chr5:148233625-148235991	0.0126818	-0.928839	ENSMUSG00000029651
INT51766	18	31829301	31829874	+	chr18:31829301-31829874	0.0127156	1.84279	ENSMUSG00000024400
INT109823	17	14401583	14403494	+	chr17:14401583-14403494	0.0127213	0.942893	ENSMUSG00000023886
INT19256	15	102326850	102328521	+	chr15:102326850-102328521	0.0127224	-2.94932	ENSMUSG00000001289
INT67423	9	66007826	66010062	+	chr9:66007826-66010062	0.0127288	0.159455	ENSMUSG00000032384
INT13318	8	14954513	14954748	+	chr8:14954513-14954748	0.012759	0.172902	ENSMUSG00000071176
INT93663	14	70534539	70534680	+	chr14:70534539-70534680	0.0127731	0.784084	ENSMUSG00000033595
INT39779	2	129204156	129206319	+	chr2:129204156-129206319	0.0127832	-0.652167	ENSMUSG00000027397
INT39023	1	15807737	15813040	+	chr1:15807737-15813040	0.0128017	1.13253	ENSMUSG00000025925
INT103519	16	93750014	93752123	+	chr16:93750014-93752123	0.0128039	-0.755593	ENSMUSG00000022946
INT39101	1	52123259	52126519	+	chr1:52123259-52126519	0.0128231	1.43832	ENSMUSG00000026104
INT19338	7	45074688	45076068	+	chr7:45074688-45076068	0.0128883	0.450905	ENSMUSG00000003421
INT84063	7	90037018	90037948	+	chr7:90037018-90037948	0.0128953	2.4522	ENSMUSG00000097585
INT60866	8	104261570	104263270	+	chr8:104261570-104263270	0.0129032	-0.884435	ENSMUSG00000054400
INT85245	15	58453053	58454749	+	chr15:58453053-58454749	0.0129103	0.644418	ENSMUSG00000037119
INT19957	10	7604384	7608543	+	chr10:7604384-7608543	0.0129372	1.58333	ENSMUSG00000019796
INT105709	12	112606347	112606972	+	chr12:112606347-112606972	0.0129444	1.03392	ENSMUSG00000037679
INT77465	10	4016822	4018425	+	chr10:4016822-4018425	0.0129463	0.303717	ENSMUSG00000040675
INT23019	10	41906481	41907271	+	chr10:41906481-41907271	0.0129475	0.984543	ENSMUSG00000038332
INT59829	2	158375889	158376080	+	chr2:158375889-158376080	0.0129502	-0.874477	ENSMUSG00000044349
INT80592	5	72941441	72948498	+	chr5:72941441-72948498	0.0129554	2.71405	ENSMUSG00000036087
INT63852	14	47074149	47077506	+	chr14:47074149-47077506	0.0129627	2.05182	ENSMUSG00000021838
INT63099	10	20276276	20278124	+	chr10:20276276-20278124	0.0129648	0.403221	ENSMUSG00000019996
INT18262	1	100379270	100383380	+	chr1:100379270-100383380	0.0129668	2.14866	ENSMUSG00000067028
INT29669	5	112332021	112332963	+	chr5:112332021-112332963	0.0129738	1.16658	ENSMUSG00000029345
INT83413	9	72969186	72971972	+	chr9:72969186-72971972	0.012994	-1.01872	ENSMUSG00000089865
INT66179	4	155822098	155823342	+	chr4:155822098-155823342	0.0130339	-0.613606	ENSMUSG00000029068
INT110349	3	63998718	64001512	+	chr3:63998718-64001512	0.0130356	1.96845	ENSMUSG00000027823
INT57842	8	81884245	81890318	+	chr8:81884245-81890318	0.013037	-0.41281	ENSMUSG00000037940
INT67189	8	110850274	110851335	+	chr8:110850274-110851335	0.013046	0.956403	ENSMUSG00000031753
INT49016	9	107526396	107526484	+	chr9:107526396-107526484	0.0130752	0.501122	ENSMUSG00000010066
INT45900	17	21988102	21990778	+	chr17:21988102-21990778	0.0130929	1.19542	ENSMUSG00000053347
INT70386	4	139052619	139053899	+	chr4:139052619-139053899	0.0130994	-1.47687	ENSMUSG00000041143
INT102295	17	56056478	56057717	+	chr17:56056478-56057717	0.0131075	0.313504	ENSMUSG00000002835
INT16316	9	119957073	119958063	+	chr9:119957073-119958063	0.0131132	-2.46277	ENSMUSG00000032514
INT26632	12	110614219	110614352	+	chr12:110614219-110614352	0.0131407	-0.552204	ENSMUSG00000018707
INT52718	1	87788563	87789330	+	chr1:87788563-87789330	0.0131843	0.127625	ENSMUSG00000026289
INT96584	13	42301959	42303556	+	chr13:42301959-42303556	0.0131897	-0.276107	ENSMUSG00000021367
INT109802	17	7271657	7277462	+	chr17:7271657-7277462	0.0132101	-0.380611	ENSMUSG00000023809
INT29527	4	149488729	149493198	+	chr4:149488729-149493198	0.0132238	1.45312	ENSMUSG00000028990
INT100376	6	23030725	23033342	+	chr6:23030725-23033342	0.0132272	0.0999944	ENSMUSG00000068748
INT82091	8	70914995	70916350	+	chr8:70914995-70916350	0.0132274	-0.178712	ENSMUSG00000019261
INT20416	16	58731413	58732263	+	chr16:58731413-58732263	0.013247	-0.450831	ENSMUSG00000022744
INT16492	11	102430541	102432784	+	chr11:102430541-102432784	0.0132482	-1.31627	ENSMUSG00000034708
INT60090	16	20674315	20674785	+	chr16:20674315-20674785	0.0132491	-1.40049	ENSMUSG00000045983
INT46780	2	25900998	25901208	+	chr2:25900998-25901208	0.0132646	-0.137688	ENSMUSG00000058740
INT48938	6	17563720	17571371	+	chr6:17563720-17571371	0.0132751	0.395946	ENSMUSG00000009376
INT36276	11	98687815	98690460	+	chr11:98687815-98690460	0.0132994	-1.91838	ENSMUSG00000017221
INT42273	9	92604845	92605372	+	chr9:92604845-92605372	0.0133266	-0.210171	ENSMUSG00000032374
INT3114	16	5176646	5178493	+	chr16:5176646-5178493	0.0133428	-0.0448329	ENSMUSG00000091712
INT50262	11	79564947	79565417	+	chr11:79564947-79565417	0.0133443	0.303765	ENSMUSG00000020716
INT20403	15	75710092	75710454	+	chr15:75710092-75710454	0.0133499	-0.580885	ENSMUSG00000022580
INT19840	5	118757235	118759101	+	chr5:118757235-118759101	0.0133618	-0.112742	ENSMUSG00000018076
INT108401	8	85094224	85095119	+	chr8:85094224-85095119	0.0133642	0.761718	ENSMUSG00000005142
INT97284	19	6317686	6318357	+	chr19:6317686-6318357	0.0133867	0.535258	ENSMUSG00000024769
INT76168	8	71676584	71678328	+	chr8:71676584-71678328	0.0134015	-0.445951	ENSMUSG00000031805
INT40160	3	94393141	94397191	+	chr3:94393141-94397191	0.0134077	-0.633792	ENSMUSG00000028150
INT102715	10	126010240	126010900	+	chr10:126010240-126010900	0.0134392	0.465815	ENSMUSG00000020105
INT108970	10	100496872	100497939	+	chr10:100496872-100497939	0.0134442	-0.830688	ENSMUSG00000019971
INT16276	9	73087201	73095257	+	chr9:73087201-73095257	0.0134678	1.55016	ENSMUSG00000032202
INT62143	14	51987223	51987402	+	chr14:51987223-51987402	0.013508	1.38709	ENSMUSG00000004562
INT94094	14	55544064	55544394	+	chr14:55544064-55544394	0.0135113	0.598745	ENSMUSG00000040618
INT42613	5	110589944	110596065	+	chr5:110589944-110596065	0.0135191	0.290278	ENSMUSG00000033316
INT36111	17	25209639	25210684	+	chr17:25209639-25210684	0.0135229	0.234341	ENSMUSG00000015127
INT25219	11	67055929	67056514	+	chr11:67055929-67056514	0.0135391	1.80549	ENSMUSG00000069844
INT96385	10	61614271	61623291	+	chr10:61614271-61623291	0.0135451	0.985719	ENSMUSG00000020090
INT97552	2	155814163	155815710	+	chr2:155814163-155815710	0.0135533	0.972809	ENSMUSG00000027612
INT31575	5	65206536	65212814	+	chr5:65206536-65212814	0.0135542	-2.40528	ENSMUSG00000037890
INT75829	7	89848030	89848607	+	chr7:89848030-89848607	0.0135861	-0.706216	ENSMUSG00000030621
INT14410	3	95317444	95318020	+	chr3:95317444-95318020	0.0135879	-1.95207	ENSMUSG00000015714
INT103448	16	33227356	33228961	+	chr16:33227356-33228961	0.0136029	-0.74468	ENSMUSG00000022807
INT33644	8	91008831	91010611	+	chr8:91008831-91010611	0.0136215	0.420848	ENSMUSG00000056608
INT36840	11	83412835	83417851	+	chr11:83412835-83417851	0.0136262	0.503649	ENSMUSG00000020684
INT12328	7	90176796	90177499	+	chr7:90176796-90177499	0.0136296	0.104992	ENSMUSG00000039361
INT43990	1	57943242	57946067	+	chr1:57943242-57946067	0.013648	-2.96486	ENSMUSG00000038305
INT58833	10	128278818	128281081	+	chr10:128278818-128281081	0.0136582	-0.0440443	ENSMUSG00000040033
INT26600	11	106817981	106818195	+	chr11:106817981-106818195	0.0136637	0.472731	ENSMUSG00000018372
INT48393	7	45448012	45448252	+	chr7:45448012-45448252	0.013665	-0.00148656	ENSMUSG00000003865
INT98399	10	84631861	84632454	+	chr10:84631861-84632454	0.0136811	-0.588406	ENSMUSG00000034453
INT59560	2	75858979	75861933	+	chr2:75858979-75861933	0.0136921	1.02024	ENSMUSG00000042410
INT21595	4	28947654	28948597	+	chr4:28947654-28948597	0.013695	-0.390357	ENSMUSG00000028289
INT69907	4	154002596	154006165	+	chr4:154002596-154006165	0.013717	0.153192	ENSMUSG00000039523
INT48704	4	118431144	118431265	+	chr4:118431144-118431265	0.0137324	1.12541	ENSMUSG00000006390
INT74723	1	189833406	189836340	+	chr1:189833406-189836340	0.0137378	-0.682269	ENSMUSG00000026604
INT86510	9	107563533	107564575	+	chr9:107563533-107564575	0.0137531	0.120975	ENSMUSG00000010054
INT87912	12	5018143	5024581	+	chr12:5018143-5024581	0.0137835	-0.674754	ENSMUSG00000052812
INT38234	17	35884136	35885494	+	chr17:35884136-35885494	0.0137946	-0.225216	ENSMUSG00000024422
INT43005	5	103564340	103565114	+	chr5:103564340-103565114	0.0138027	0.585331	ENSMUSG00000034573
INT85347	4	154856444	154857960	+	chr4:154856444-154857960	0.0138034	-0.504488	ENSMUSG00000046637
INT51813	18	42305815	42313970	+	chr18:42305815-42313970	0.0138216	1.69101	ENSMUSG00000024491
INT113843	5	143982562	143983903	+	chr5:143982562-143983903	0.0138402	-0.310987	ENSMUSG00000075569
INT60552	18	38203841	38210283	-	chr18:38203841-38210283	0.0138474	-1.94255	ENSMUSG00000051375
INT55881	9	54710733	54714269	+	chr9:54710733-54714269	0.013862	-0.926851	ENSMUSG00000032285
INT35121	2	181652549	181654835	+	chr2:181652549-181654835	0.0138659	-0.00605097	ENSMUSG00000002455
INT66442	5	137752729	137758683	+	chr5:137752729-137758683	0.0138841	-0.837194	ENSMUSG00000029723
INT96581	13	42164393	42167561	+	chr13:42164393-42167561	0.0138917	0.638968	ENSMUSG00000021366
INT35565	18	34310908	34312004	+	chr18:34310908-34312004	0.0139094	-0.232499	ENSMUSG00000005871
INT36005	11	74803901	74805252	+	chr11:74803901-74805252	0.0139108	-0.580893	ENSMUSG00000010554
INT21687	4	116532779	116537799	+	chr4:116532779-116537799	0.0139165	-0.720168	ENSMUSG00000028696
INT104277	2	104649616	104651641	+	chr2:104649616-104651641	0.0139375	0.319089	ENSMUSG00000027176
INT34073	7	110083371	110086112	+	chr7:110083371-110086112	0.0139663	-1.16706	ENSMUSG00000061079
INT70926	7	25308660	25308762	+	chr7:25308660-25308762	0.0139817	2.38442	ENSMUSG00000043843
INT89270	11	69643955	69648804	+	chr11:69643955-69648804	0.0139832	-0.645856	ENSMUSG00000018765
INT15275	2	83782047	83783804	+	chr2:83782047-83783804	0.0139907	1.23906	ENSMUSG00000027087
INT73130	11	104302411	104306625	+	chr11:104302411-104306625	0.0140324	1.22195	ENSMUSG00000018411
INT109967	19	10606994	10607792	+	chr19:10606994-10607792	0.0140386	-1.80496	ENSMUSG00000024740
INT98955	11	32390301	32396441	+	chr11:32390301-32396441	0.0140552	-0.633339	ENSMUSG00000040711
INT26174	16	3900401	3900642	+	chr16:3900401-3900642	0.0140771	-0.520761	ENSMUSG00000005982
INT31200	2	162965079	162965768	+	chr2:162965079-162965768	0.0140934	2.58494	ENSMUSG00000035576
INT32788	1	93280595	93281236	+	chr1:93280595-93281236	0.014094	-0.54702	ENSMUSG00000047793
INT97436	1	182128500	182130698	+	chr1:182128500-182130698	0.0141032	0.859432	ENSMUSG00000026511
INT37278	13	118781610	118789118	+	chr13:118781610-118789118	0.0141081	-1.22872	ENSMUSG00000021732
INT46582	4	137961739	137962729	+	chr4:137961739-137962729	0.0141195	2.38738	ENSMUSG00000057530
INT104696	X	160076289	160079913	+	chrX:160076289-160079913	0.0141332	0.152619	ENSMUSG00000031303
INT99866	14	79198461	79201097	+	chr14:79198461-79201097	0.014141	2.2178	ENSMUSG00000058997
INT99415	13	33085454	33087415	+	chr13:33085454-33087415	0.0141525	0.693953	ENSMUSG00000051029
INT87754	14	70579126	70579333	+	chr14:70579126-70579333	0.0141629	-0.0194301	ENSMUSG00000045211
INT105379	17	88583982	88587683	+	chr17:88583982-88587683	0.0141759	0.541837	ENSMUSG00000034709
INT9343	6	83049352	83049483	+	chr6:83049352-83049483	0.0142076	-1.29785	ENSMUSG00000000693
INT68277	12	71193390	71194291	+	chr12:71193390-71194291	0.0142211	0.650191	ENSMUSG00000034601
INT40681	4	155093150	155101265	+	chr4:155093150-155101265	0.0142511	-0.360614	ENSMUSG00000029049
INT105006	9	114705171	114706006	+	chr9:114705171-114706006	0.0142699	0.913636	ENSMUSG00000032435
INT35160	16	38575827	38581969	+	chr16:38575827-38581969	0.0142765	0.309965	ENSMUSG00000002845
INT19294	3	20058008	20058898	+	chr3:20058008-20058898	0.0142952	0.773464	ENSMUSG00000002428
INT45360	11	69906889	69906983	+	chr11:69906889-69906983	0.0143064	0.13498	ENSMUSG00000047284
INT13269	1	87938266	87938345	+	chr1:87938266-87938345	0.0143168	0.674359	ENSMUSG00000070738
INT92353	10	39650981	39654382	+	chr10:39650981-39654382	0.0143239	-0.33253	ENSMUSG00000019842
INT26039	5	136093448	136095526	+	chr5:136093448-136095526	0.0143267	-0.423555	ENSMUSG00000004952
INT96806	15	8148452	8150757	+	chr15:8148452-8150757	0.0143327	0.0283178	ENSMUSG00000022142
INT97923	8	27028946	27029338	+	chr8:27028946-27029338	0.0143865	-1.247	ENSMUSG00000031483
INT17211	6	94599253	94603551	+	chr6:94599253-94603551	0.0143987	1.03605	ENSMUSG00000045100
INT70033	3	121981950	121988488	+	chr3:121981950-121988488	0.0143994	-0.559983	ENSMUSG00000039831
INT58465	10	26880771	26887780	+	chr10:26880771-26887780	0.0144053	1.06594	ENSMUSG00000039031
INT103092	14	60293510	60296119	+	chr14:60293510-60296119	0.014411	-1.29723	ENSMUSG00000021987
INT27252	12	84368710	84370255	+	chr12:84368710-84370255	0.0144125	-1.58841	ENSMUSG00000021235
INT17539	8	117183616	117187146	+	chr8:117183616-117187146	0.0144155	0.500241	ENSMUSG00000052557
INT93980	15	9140741	9148975	+	chr15:9140741-9148975	0.0144356	-3.28578	ENSMUSG00000039704
INT56677	8	117426571	117429712	+	chr8:117426571-117429712	0.0144377	-1.12234	ENSMUSG00000034390
INT104280	2	104653079	104654160	+	chr2:104653079-104654160	0.0144377	0.500591	ENSMUSG00000027176
INT99116	17	35126451	35126642	+	chr17:35126451-35126642	0.0144519	0.60758	ENSMUSG00000043311
INT50586	12	102484575	102487119	+	chr12:102484575-102487119	0.0144519	1.34134	ENSMUSG00000021192
INT26559	11	79691900	79692722	+	chr11:79691900-79692722	0.0144668	0.526093	ENSMUSG00000017639
INT9612	7	68218537	68226019	+	chr7:68218537-68226019	0.0144733	-0.360542	ENSMUSG00000005533
INT44929	9	57098265	57101117	+	chr9:57098265-57101117	0.0144789	1.59083	ENSMUSG00000042557
INT88154	1	58092590	58094420	+	chr1:58092590-58094420	0.0144885	-2.43247	ENSMUSG00000063558
INT9560	10	79988741	79991359	+	chr10:79988741-79991359	0.0144948	0.813694	ENSMUSG00000004665
INT86050	5	143419693	143420800	+	chr5:143419693-143420800	0.0145009	1.43341	ENSMUSG00000079111
INT22143	7	35198940	35199224	+	chr7:35198940-35199224	0.0145385	0.746268	ENSMUSG00000030495
INT108334	9	21006945	21007433	+	chr9:21006945-21007433	0.0145435	-1.35812	ENSMUSG00000003299
INT30795	10	75246713	75248436	+	chr10:75246713-75248436	0.0145545	-0.345811	ENSMUSG00000033444
INT27949	19	30030932	30039063	+	chr19:30030932-30039063	0.0145775	0.859956	ENSMUSG00000024817
INT59343	13	101692631	101694375	-	chr13:101692631-101694375	0.0146004	-0.333539	ENSMUSG00000041417
INT97976	8	92850236	92852561	+	chr8:92850236-92852561	0.0146006	0.280712	ENSMUSG00000031740
INT110851	7	102460852	102461606	+	chr7:102460852-102461606	0.0146015	0.188969	ENSMUSG00000030978
INT19178	X	100774232	100775806	+	chrX:100774232-100775806	0.0146107	0.0858847	ENSMUSG00000000881
INT39626	2	83644728	83653357	+	chr2:83644728-83653357	0.0146566	-0.0286747	ENSMUSG00000027091
INT82123	14	79399800	79401421	+	chr14:79399800-79401421	0.0146569	0.890332	ENSMUSG00000022022
INT55904	9	55209492	55213908	+	chr9:55209492-55213908	0.0146572	-0.274102	ENSMUSG00000032309
INT11693	8	69797997	69798386	+	chr8:69797997-69798386	0.0147086	-0.995245	ENSMUSG00000031862
INT84386	4	21741991	21742612	+	chr4:21741991-21742612	0.0147312	-0.0305521	ENSMUSG00000028252
INT37189	13	59624604	59625400	+	chr13:59624604-59625400	0.0147324	-0.259422	ENSMUSG00000021555
INT49647	10	13501374	13503070	+	chr10:13501374-13503070	0.0147378	-0.354901	ENSMUSG00000019810
INT47861	11	24078446	24085320	+	chr11:24078446-24085320	0.0147534	-1.37252	ENSMUSG00000000861
INT45379	17	46299012	46300950	+	chr17:46299012-46300950	0.0147535	1.41855	ENSMUSG00000047428
INT103306	15	103473859	103474052	+	chr15:103473859-103474052	0.0147621	1.78823	ENSMUSG00000022488
INT66894	X	48624207	48629251	+	chrX:48624207-48629251	0.0147792	-2.48802	ENSMUSG00000031105
INT62146	14	51991031	51991600	+	chr14:51991031-51991600	0.0148115	-0.114492	ENSMUSG00000004562
INT21051	1	38037311	38037546	+	chr1:38037311-38037546	0.0148405	-0.398041	ENSMUSG00000026083
INT89142	8	75121715	75122991	+	chr8:75121715-75122991	0.0148443	-0.794475	ENSMUSG00000005410
INT70653	15	81010563	81010634	+	chr15:81010563-81010634	0.0148523	0.973847	ENSMUSG00000042303
INT38611	X	152242172	152244872	+	chrX:152242172-152244872	0.0148669	0.482267	ENSMUSG00000025332
INT16346	2	152429025	152434032	+	chr2:152429025-152434032	0.0148704	-3.27897	ENSMUSG00000032680
INT86468	18	10627018	10627793	+	chr18:10627018-10627793	0.0148894	-1.11916	ENSMUSG00000002477
INT106970	19	57629169	57630225	+	chr19:57629169-57630225	0.0148937	-0.792846	ENSMUSG00000054843
INT33476	19	46068089	46069038	+	chr19:46068089-46069038	0.0148956	-0.339978	ENSMUSG00000055491
INT77473	10	4047972	4048199	+	chr10:4047972-4048199	0.0149149	1.28292	ENSMUSG00000040675
INT112717	17	80294577	80295512	+	chr17:80294577-80295512	0.0149151	-1.23513	ENSMUSG00000045257
INT51999	19	3886467	3887388	+	chr19:3886467-3887388	0.0149774	-0.0837069	ENSMUSG00000024843
INT49000	9	107515494	107517094	+	chr9:107515494-107517094	0.0149784	0.198831	ENSMUSG00000010066
INT53166	2	31612559	31612836	+	chr2:31612559-31612836	0.0149863	-0.397298	ENSMUSG00000026843
INT48988	9	107505993	107509194	+	chr9:107505993-107509194	0.01501	0.270119	ENSMUSG00000010066
INT54474	5	67309755	67315677	+	chr5:67309755-67315677	0.0150251	0.0988632	ENSMUSG00000029221
INT19745	3	95938040	95944203	+	chr3:95938040-95944203	0.0150296	0.533918	ENSMUSG00000015749
INT55984	9	110064450	110067484	+	chr9:110064450-110067484	0.0150527	-0.533017	ENSMUSG00000032479
INT64333	17	69274896	69283884	+	chr17:69274896-69283884	0.0150619	-0.39507	ENSMUSG00000024044
INT97377	11	119026556	119027898	+	chr11:119026556-119027898	0.0150849	-0.945536	ENSMUSG00000025577
INT79020	11	69029813	69030483	+	chr11:69029813-69030483	0.0150977	0.942906	ENSMUSG00000020898
INT55548	8	12838016	12842825	+	chr8:12838016-12842825	0.0150999	1.92108	ENSMUSG00000031441
INT96206	12	55844524	55845283	+	chr12:55844524-55845283	0.0151013	0.585019	ENSMUSG00000012076
INT25195	2	49536725	49536824	+	chr2:49536725-49536824	0.0151031	-0.0985008	ENSMUSG00000069495
INT42390	9	121740076	121741121	+	chr9:121740076-121741121	0.0151254	-2.2733	ENSMUSG00000032525
INT23881	3	127601240	127602397	+	chr3:127601240-127602397	0.015149	1.72761	ENSMUSG00000051278
INT51661	17	25089543	25090641	+	chr17:25089543-25090641	0.0151509	2.74808	ENSMUSG00000024169
INT102722	10	77260825	77262436	+	chr10:77260825-77262436	0.015158	0.327136	ENSMUSG00000020260
INT35183	8	72252978	72253208	+	chr8:72252978-72253208	0.015162	1.08341	ENSMUSG00000003033
INT73766	16	81589812	81595206	+	chr16:81589812-81595206	0.0151638	-1.63443	ENSMUSG00000022762
INT69090	X	18163173	18163383	+	chrX:18163173-18163383	0.0151767	-1.05997	ENSMUSG00000037369
INT94236	17	24471150	24471241	+	chr17:24471150-24471241	0.0151795	-0.038117	ENSMUSG00000043445
INT18116	3	51446767	51448298	+	chr3:51446767-51448298	0.0151836	0.330873	ENSMUSG00000063273
INT20	14	76126332	76130812	+	chr14:76126332-76130812	0.0152041	0.63274	ENSMUSG00000022009
INT81072	11	62285886	62292123	+	chr11:62285886-62292123	0.0152103	-0.569372	ENSMUSG00000042298
INT76232	9	69373222	69374014	+	chr9:69373222-69374014	0.0152385	0.783087	ENSMUSG00000032238
INT38381	19	5478367	5480029	+	chr19:5478367-5480029	0.0152449	-0.0180236	ENSMUSG00000024909
INT51769	18	31833735	31835383	+	chr18:31833735-31835383	0.0152565	-0.24218	ENSMUSG00000024400
INT10839	1	182449180	182452654	+	chr1:182449180-182452654	0.0152614	-0.397479	ENSMUSG00000026510
INT23644	11	103134142	103138186	+	chr11:103134142-103138186	0.0152643	-0.137766	ENSMUSG00000043372
INT32974	2	110000368	110000527	+	chr2:110000368-110000527	0.0152745	-0.125229	ENSMUSG00000050199
INT109939	18	44396086	44399623	+	chr18:44396086-44399623	0.0152759	-0.921177	ENSMUSG00000024472
INT60093	16	20681077	20681182	+	chr16:20681077-20681182	0.015289	-0.00384165	ENSMUSG00000045983
INT103636	18	67815996	67816732	+	chr18:67815996-67816732	0.0152905	-1.34234	ENSMUSG00000024542
INT16945	10	127695543	127696227	+	chr10:127695543-127696227	0.0152905	-2.31636	ENSMUSG00000040195
INT108907	10	108251009	108251839	+	chr10:108251009-108251839	0.0153139	-0.254573	ENSMUSG00000019907
INT16345	2	152427996	152428924	+	chr2:152427996-152428924	0.0153317	1.88881	ENSMUSG00000032680
INT47005	10	80773769	80777555	+	chr10:80773769-80777555	0.0153466	-0.509686	ENSMUSG00000061589
INT22323	8	109895642	109904239	+	chr8:109895642-109904239	0.0153585	-0.314529	ENSMUSG00000031732
INT11584	X	20714732	20714852	+	chrX:20714732-20714852	0.0153603	0.0250496	ENSMUSG00000031066
INT24344	4	32750036	32750249	+	chr4:32750036-32750249	0.0153691	-0.161803	ENSMUSG00000058006
INT44735	6	119206599	119214769	+	chr6:119206599-119214769	0.015408	0.406187	ENSMUSG00000041477
INT75521	6	17852413	17854930	+	chr6:17852413-17854930	0.0154111	0.637615	ENSMUSG00000029534
INT32630	10	128204912	128205087	+	chr10:128204912-128205087	0.0154573	1.91143	ENSMUSG00000044005
INT64584	17	36851323	36852462	+	chr17:36851323-36852462	0.0154637	-1.53654	ENSMUSG00000024457
INT11323	6	86082814	86085827	+	chr6:86082814-86085827	0.0154824	-0.656268	ENSMUSG00000030000
INT18294	17	26946739	26952561	+	chr17:26946739-26952561	0.0154827	-1.10397	ENSMUSG00000067629
INT77594	X	159914041	159917235	+	chrX:159914041-159917235	0.0154959	0.322802	ENSMUSG00000040990
INT28892	3	32440713	32442725	+	chr3:32440713-32442725	0.0155133	0.551903	ENSMUSG00000027665
INT46972	5	89170822	89179652	+	chr5:89170822-89179652	0.0155221	0.0191981	ENSMUSG00000060961
INT91557	5	37163486	37169902	+	chr5:37163486-37169902	0.0155342	-0.0860766	ENSMUSG00000070823
INT41859	8	11800555	11800772	+	chr8:11800555-11800772	0.0155459	0.371705	ENSMUSG00000031511
INT67898	19	6488811	6490066	+	chr19:6488811-6490066	0.0155567	0.81272	ENSMUSG00000033768
INT35953	16	13405903	13409616	+	chr16:13405903-13409616	0.0155696	0.598895	ENSMUSG00000009569
INT36473	10	39530075	39532015	+	chr10:39530075-39532015	0.0155749	-0.683372	ENSMUSG00000019843
INT60390	13	9659420	9662136	+	chr13:9659420-9662136	0.0155815	-0.008753	ENSMUSG00000048264
INT26038	5	136092572	136093137	+	chr5:136092572-136093137	0.0155842	-0.00148083	ENSMUSG00000004952
INT107854	10	11186906	11187939	+	chr10:11186906-11187939	0.0155867	-0.395124	ENSMUSG00000090112
INT103922	14	7892274	7892872	+	chr14:7892274-7892872	0.0155888	-0.665043	ENSMUSG00000025278
INT92774	15	101270970	101271735	+	chr15:101270970-101271735	0.0155903	-0.129108	ENSMUSG00000023034
INT45380	17	46301082	46301643	+	chr17:46301082-46301643	0.0156003	-0.0793498	ENSMUSG00000047428
INT49419	1	12842825	12848094	+	chr1:12842825-12848094	0.0156111	-2.15922	ENSMUSG00000016918
INT67786	12	76897414	76906944	+	chr12:76897414-76906944	0.0156162	1.32273	ENSMUSG00000033373
INT14607	11	110492633	110492895	+	chr11:110492633-110492895	0.0156238	0.690133	ENSMUSG00000020623
INT105151	17	24496995	24498857	+	chr17:24496995-24498857	0.0156257	0.233682	ENSMUSG00000033597
INT102718	10	126013522	126014675	+	chr10:126013522-126014675	0.0156308	0.587336	ENSMUSG00000020105
INT36487	10	107380152	107382503	+	chr10:107380152-107382503	0.0156391	1.55302	ENSMUSG00000019906
INT94180	12	116440642	116442936	+	chr12:116440642-116442936	0.0156439	-1.54463	ENSMUSG00000042029
INT103515	16	93739336	93739968	+	chr16:93739336-93739968	0.0156479	-2.33557	ENSMUSG00000022946
INT18590	6	120765384	120766411	+	chr6:120765384-120766411	0.0156497	0.649354	ENSMUSG00000071226
INT15018	7	140837069	140837685	+	chr7:140837069-140837685	0.0156553	-0.216172	ENSMUSG00000025481
INT93949	8	13308467	13310144	+	chr8:13308467-13310144	0.0156737	-0.730729	ENSMUSG00000038497
INT22534	10	76533652	76535558	+	chr10:76533652-76535558	0.0156903	0.153836	ENSMUSG00000033105
INT109808	17	7292908	7295202	+	chr17:7292908-7295202	0.0157204	0.226174	ENSMUSG00000023809
INT87686	15	84171315	84172715	+	chr15:84171315-84172715	0.0157219	-0.269202	ENSMUSG00000041653
INT89748	9	3410077	3411328	+	chr9:3410077-3411328	0.015753	0.551842	ENSMUSG00000025898
INT66661	7	19286580	19286682	+	chr7:19286580-19286682	0.0157534	-0.211968	ENSMUSG00000030401
INT54285	4	148486923	148489475	+	chr4:148486923-148489475	0.0157641	1.47292	ENSMUSG00000028991
INT14417	X	36329400	36332515	+	chrX:36329400-36332515	0.0157815	0.912076	ENSMUSG00000016239
INT107034	7	51511251	51518816	+	chr7:51511251-51518816	0.0158106	1.36977	ENSMUSG00000055489
INT40530	4	129846540	129847713	+	chr4:129846540-129847713	0.0158184	0.121429	ENSMUSG00000028788
INT21054	1	38041839	38044633	+	chr1:38041839-38044633	0.0158624	0.586293	ENSMUSG00000026083
INT89629	19	55279564	55280440	+	chr19:55279564-55280440	0.0158751	-0.893111	ENSMUSG00000024981
INT40867	5	30791635	30791998	+	chr5:30791635-30791998	0.015901	-0.0668959	ENSMUSG00000029168
INT59954	5	144824604	144825218	+	chr5:144824604-144825218	0.0159103	0.392615	ENSMUSG00000045482
INT72201	11	60375198	60375793	+	chr11:60375198-60375793	0.0159404	-1.02066	ENSMUSG00000056598
INT16488	18	44877796	44885122	+	chr18:44877796-44885122	0.0159495	0.959061	ENSMUSG00000034653
INT56949	10	88172086	88174385	+	chr10:88172086-88174385	0.0159967	-0.651276	ENSMUSG00000035351
INT30681	9	107946461	107946617	+	chr9:107946461-107946617	0.0160262	0.0352934	ENSMUSG00000032936
INT9545	15	76661385	76661479	+	chr15:76661385-76661479	0.0160306	-1.91117	ENSMUSG00000004187
INT30172	X	162771169	162772204	+	chrX:162771169-162772204	0.0160311	0.174223	ENSMUSG00000031353
INT97435	1	182124976	182131335	+	chr1:182124976-182131335	0.01607	0.69533	ENSMUSG00000026511
INT74367	1	58445786	58447444	+	chr1:58445786-58447444	0.0160745	-0.636155	ENSMUSG00000026036
INT73745	16	17764647	17771703	+	chr16:17764647-17771703	0.0160767	0.104845	ENSMUSG00000022750
INT50748	14	34335440	34336092	+	chr14:34335440-34336092	0.0160812	-0.958358	ENSMUSG00000021794
INT25918	11	34082524	34083419	+	chr11:34082524-34083419	0.0161026	-0.125527	ENSMUSG00000002699
INT87857	12	4843452	4850126	+	chr12:4843452-4850126	0.0161224	1.88896	ENSMUSG00000051721
INT105159	17	24501334	24502115	+	chr17:24501334-24502115	0.0161257	-1.27551	ENSMUSG00000033597
INT43424	5	140665494	140669021	-	chr5:140665494-140669021	0.0161313	-0.429617	ENSMUSG00000036555
INT112270	16	93853218	93853778	+	chr16:93853218-93853778	0.0161611	-0.951364	ENSMUSG00000039456
INT10059	10	41455757	41456531	+	chr10:41455757-41456531	0.0161642	-0.0163901	ENSMUSG00000019826
INT40865	5	30784468	30788189	+	chr5:30784468-30788189	0.0161782	-0.19079	ENSMUSG00000029168
INT54211	4	129071943	129073498	+	chr4:129071943-129073498	0.0162139	0.272735	ENSMUSG00000028793
INT92481	11	80194049	80196872	+	chr11:80194049-80196872	0.0162167	-0.754199	ENSMUSG00000020707
INT81433	11	101554099	101555809	+	chr11:101554099-101555809	0.016219	0.392406	ENSMUSG00000017119
INT60914	7	6290663	6293848	+	chr7:6290663-6293848	0.016226	0.242385	ENSMUSG00000054893
INT97323	19	47858082	47859431	+	chr19:47858082-47859431	0.0162618	0.558388	ENSMUSG00000025068
INT114158	12	3241579	3247351	+	chr12:3241579-3247351	0.0162825	-1.10006	ENSMUSG00000079179
INT95937	9	18309939	18311911	+	chr9:18309939-18311911	0.0162874	0.222252	ENSMUSG00000001774
INT78730	14	30032896	30033619	+	chr14:30032896-30033619	0.0162884	-0.346242	ENSMUSG00000015970
INT41034	5	110208584	110209774	+	chr5:110208584-110209774	0.016289	-0.632733	ENSMUSG00000029502
INT102879	12	100116796	100119072	+	chr12:100116796-100119072	0.0163077	0.101455	ENSMUSG00000021178
INT86974	19	10054122	10054226	+	chr19:10054122-10054226	0.0163172	-0.595155	ENSMUSG00000024664
INT87844	4	126149046	126149235	+	chr4:126149046-126149235	0.0163208	1.23761	ENSMUSG00000050212
INT67246	6	83193776	83193958	+	chr6:83193776-83193958	0.0163373	-1.42226	ENSMUSG00000031865
INT109516	14	60834095	60843207	+	chr14:60834095-60843207	0.0163554	0.523439	ENSMUSG00000021993
INT14918	18	61064925	61065004	+	chr18:61064925-61065004	0.0163571	-0.494081	ENSMUSG00000024620
INT27453	15	26309793	26310970	+	chr15:26309793-26310970	0.01637	1.22071	ENSMUSG00000022269
INT62656	6	106770916	106773018	+	chr6:106770916-106773018	0.0163747	1.45487	ENSMUSG00000013736
INT75694	6	141544832	141546163	+	chr6:141544832-141546163	0.0163949	0.797993	ENSMUSG00000030235
INT106571	3	28782217	28782727	+	chr3:28782217-28782727	0.0164065	-1.66202	ENSMUSG00000050192
INT41813	8	13121747	13122806	+	chr8:13121747-13122806	0.0164146	-1.02254	ENSMUSG00000031446
INT102797	12	51717151	51720635	+	chr12:51717151-51720635	0.016416	0.371751	ENSMUSG00000020955
INT57466	8	86043845	86049689	+	chr8:86043845-86049689	0.0164203	-0.631369	ENSMUSG00000036879
INT51631	17	24402438	24405024	+	chr17:24402438-24405024	0.016433	0.177728	ENSMUSG00000024130
INT34931	17	53654566	53659237	+	chr17:53654566-53659237	0.016434	0.279296	ENSMUSG00000000708
INT28916	3	32538433	32542805	+	chr3:32538433-32542805	0.0164405	0.442873	ENSMUSG00000027668
INT67134	8	45792969	45794977	+	chr8:45792969-45794977	0.0164521	-1.0997	ENSMUSG00000031626
INT14175	11	4166704	4167632	+	chr11:4166704-4167632	0.0164783	0.500312	ENSMUSG00000002129
INT109503	14	60784871	60787294	+	chr14:60784871-60787294	0.0164806	1.08222	ENSMUSG00000021993
INT39921	3	69735125	69735992	+	chr3:69735125-69735992	0.0164917	0.0324171	ENSMUSG00000027787
INT104147	1	43730964	43737199	+	chr1:43730964-43737199	0.0165066	0.0107432	ENSMUSG00000026051
INT64593	18	70617234	70617772	+	chr18:70617234-70617772	0.0165272	-0.934177	ENSMUSG00000024513
INT34904	3	105962065	105964441	+	chr3:105962065-105964441	0.0165814	-0.499791	ENSMUSG00000000561
INT78846	10	62997983	62998078	+	chr10:62997983-62998078	0.0165844	-0.169839	ENSMUSG00000020070
INT11325	6	86087043	86092823	+	chr6:86087043-86092823	0.0165974	-0.0460021	ENSMUSG00000030000
INT9348	6	83044172	83044746	+	chr6:83044172-83044746	0.0166084	-0.387857	ENSMUSG00000000693
INT62637	5	31075186	31075808	+	chr5:31075186-31075808	0.0166182	0.230242	ENSMUSG00000013629
INT10517	18	57914262	57915408	+	chr18:57914262-57915408	0.0166217	0.275315	ENSMUSG00000024597
INT106114	18	31778954	31780643	+	chr18:31778954-31780643	0.016623	-0.847529	ENSMUSG00000041915
INT98856	11	120485743	120488096	+	chr11:120485743-120488096	0.0166441	0.17762	ENSMUSG00000039640
INT55028	7	19091845	19091938	+	chr7:19091845-19091938	0.0166713	-0.243123	ENSMUSG00000030409
INT29375	4	138216800	138221525	+	chr4:138216800-138221525	0.0166762	-1.34537	ENSMUSG00000028759
INT54144	4	130728165	130730277	+	chr4:130728165-130730277	0.0166775	-0.73685	ENSMUSG00000028580
INT12275	1	180420360	180421274	+	chr1:180420360-180421274	0.0166949	0.537062	ENSMUSG00000038855
INT79223	4	99970103	99978864	+	chr4:99970103-99978864	0.0167494	1.22746	ENSMUSG00000025791
INT9958	5	135780242	135783304	+	chr5:135780242-135783304	0.0167541	-0.605137	ENSMUSG00000019179
INT50229	11	79441098	79441628	+	chr11:79441098-79441628	0.0167703	2.20036	ENSMUSG00000020716
INT70315	2	91599379	91600640	+	chr2:91599379-91600640	0.0167721	1.27068	ENSMUSG00000040549
INT78041	12	71063325	71067078	+	chr12:71063325-71067078	0.0167758	0.181788	ENSMUSG00000048118
INT27877	18	32243201	32244798	+	chr18:32243201-32244798	0.0167771	0.314326	ENSMUSG00000024382
INT73634	14	50944594	50947851	+	chr14:50944594-50947851	0.0167867	0.0715691	ENSMUSG00000021871
INT14924	18	61071756	61072629	+	chr18:61071756-61072629	0.0168007	0.322452	ENSMUSG00000024620
INT53133	2	28010278	28011084	+	chr2:28010278-28011084	0.0168111	-0.123306	ENSMUSG00000026837
INT33480	19	46071824	46072182	+	chr19:46071824-46072182	0.0168152	0.0213729	ENSMUSG00000055491
INT54236	4	132695069	132699029	+	chr4:132695069-132699029	0.0168214	1.30339	ENSMUSG00000028886
INT26929	10	111288781	111289788	+	chr10:111288781-111289788	0.0168334	0.898287	ENSMUSG00000020189
INT103441	16	33196143	33204671	+	chr16:33196143-33204671	0.0168426	-0.724614	ENSMUSG00000022807
INT16434	2	120023316	120023542	+	chr2:120023316-120023542	0.0168628	0.0751135	ENSMUSG00000033902
INT39034	1	64550971	64558502	+	chr1:64550971-64558502	0.0168932	-1.45093	ENSMUSG00000025958
INT105361	17	88545468	88547567	+	chr17:88545468-88547567	0.0169016	-0.551102	ENSMUSG00000034709
INT92571	13	74664223	74666098	+	chr13:74664223-74666098	0.0169434	0.863251	ENSMUSG00000021583
INT93625	9	108669859	108672418	+	chr9:108669859-108672418	0.0169602	0.5617	ENSMUSG00000032602
INT96535	12	111823293	111823754	+	chr12:111823293-111823754	0.0169817	-0.0977355	ENSMUSG00000021286
INT57446	8	85935472	85936021	+	chr8:85935472-85936021	0.0170016	-0.0985874	ENSMUSG00000036879
INT26488	1	159889431	159892008	+	chr1:159889431-159892008	0.0170124	0.900477	ENSMUSG00000015829
INT75333	5	13597643	13599147	+	chr5:13597643-13599147	0.0170192	-0.988461	ENSMUSG00000028883
INT59567	2	75895209	75900181	+	chr2:75895209-75900181	0.0170317	-0.363132	ENSMUSG00000042410
INT42303	9	65075889	65077962	+	chr9:65075889-65077962	0.0170326	-0.127283	ENSMUSG00000032393
INT56575	5	150749948	150754387	+	chr5:150749948-150754387	0.0170503	-0.719063	ENSMUSG00000034021
INT76565	9	27323360	27324176	+	chr9:27323360-27324176	0.0170727	-1.14858	ENSMUSG00000034275
INT53821	3	86540050	86542574	+	chr3:86540050-86542574	0.0170932	-0.223791	ENSMUSG00000028080
INT11450	6	140526562	140528560	+	chr6:140526562-140528560	0.0170943	-0.0166052	ENSMUSG00000030231
INT37592	16	45122951	45126121	+	chr16:45122951-45126121	0.0171261	0.479955	ENSMUSG00000022665
INT103314	15	103486430	103486545	+	chr15:103486430-103486545	0.0171343	0.769926	ENSMUSG00000022488
INT42497	1	152495879	152499904	+	chr1:152495879-152499904	0.0171345	1.35132	ENSMUSG00000032649
INT104636	7	125452729	125455090	+	chr7:125452729-125455090	0.0171444	0.673702	ENSMUSG00000030752
INT64906	1	75427212	75427313	+	chr1:75427212-75427313	0.0171474	0.508434	ENSMUSG00000026207
INT19068	X	101290461	101291194	+	chrX:101290461-101291194	0.0171482	0.130591	ENSMUSG00000079487
INT14792	16	56002827	56005191	+	chr16:56002827-56005191	0.0171496	0.238076	ENSMUSG00000022601
INT37776	7	35424773	35427231	+	chr7:35424773-35427231	0.0171555	0.888772	ENSMUSG00000023072
INT93480	8	95075104	95075203	+	chr8:95075104-95075203	0.0171621	-0.240893	ENSMUSG00000031786
INT86888	15	99707413	99707639	+	chr15:99707413-99707639	0.0171787	0.0843351	ENSMUSG00000023018
INT25209	10	80284550	80285249	+	chr10:80284550-80285249	0.0171838	0.971929	ENSMUSG00000069565
INT70814	5	121254379	121258698	+	chr5:121254379-121258698	0.017232	-0.174548	ENSMUSG00000042744
INT40881	5	52804452	52806956	+	chr5:52804452-52806956	0.0172383	-0.450822	ENSMUSG00000029179
INT74503	1	75196382	75196513	+	chr1:75196382-75196513	0.0172466	-0.300423	ENSMUSG00000026199
INT27698	17	15736950	15738481	+	chr17:15736950-15738481	0.0172669	1.00869	ENSMUSG00000023852
INT89482	16	58674522	58675241	+	chr16:58674522-58675241	0.0172752	1.9383	ENSMUSG00000022742
INT112568	7	135654030	135659052	+	chr7:135654030-135659052	0.0172756	-0.115428	ENSMUSG00000041836
INT51864	18	53383165	53384616	+	chr18:53383165-53384616	0.0172806	-0.213268	ENSMUSG00000024535
INT65123	1	190939270	190940873	+	chr1:190939270-190940873	0.0172868	-0.836384	ENSMUSG00000026634
INT74849	2	124658103	124658409	+	chr2:124658103-124658409	0.0173132	-0.917253	ENSMUSG00000027200
INT67104	8	33671593	33674086	+	chr8:33671593-33674086	0.0173209	1.13891	ENSMUSG00000031584
INT51780	18	31889141	31892989	+	chr18:31889141-31892989	0.0173225	-0.814835	ENSMUSG00000024400
INT92206	10	78425858	78426926	+	chr10:78425858-78426926	0.0173459	-0.266551	ENSMUSG00000005054
INT27113	11	70540955	70541062	+	chr11:70540955-70541062	0.0173555	0.493828	ENSMUSG00000020828
INT43662	4	134410973	134411766	+	chr4:134410973-134411766	0.0173585	0.248498	ENSMUSG00000037366
INT36601	11	23271206	23276426	+	chr11:23271206-23276426	0.017366	-0.44459	ENSMUSG00000020290
INT18870	16	33751210	33760757	+	chr16:33751210-33760757	0.0173671	0.70616	ENSMUSG00000075254
INT103834	19	56591808	56592392	+	chr19:56591808-56592392	0.0173702	1.15785	ENSMUSG00000025078
INT14890	6	116221898	116223195	+	chr6:116221898-116223195	0.0173854	-0.111657	ENSMUSG00000024104
INT104564	6	114134734	114134849	+	chr6:114134734-114134849	0.0174285	-0.253282	ENSMUSG00000030307
INT93514	8	104345393	104346731	+	chr8:104345393-104346731	0.0174313	1.49381	ENSMUSG00000031875
INT108375	12	85122140	85122779	+	chr12:85122140-85122779	0.0174766	-0.323587	ENSMUSG00000004789
INT32702	11	115201413	115202131	+	chr11:115201413-115202131	0.0174857	-0.962385	ENSMUSG00000045980
INT112534	17	24677186	24677409	+	chr17:24677186-24677409	0.0175008	0.990505	ENSMUSG00000041130
INT103267	14	55507237	55507376	+	chr14:55507237-55507376	0.0175416	-0.31701	ENSMUSG00000022211
INT104097	8	128468679	128476149	+	chr8:128468679-128476149	0.0175554	0.498276	ENSMUSG00000025810
INT93369	7	46079593	46081394	+	chr7:46079593-46081394	0.0175665	0.46237	ENSMUSG00000030835
INT20618	17	56399567	56399689	+	chr17:56399567-56399689	0.0175666	-1.60799	ENSMUSG00000024201
INT39764	2	132824811	132827466	+	chr2:132824811-132827466	0.0175765	-1.16223	ENSMUSG00000027353
INT84767	14	19808085	19809979	+	chr14:19808085-19809979	0.0175956	0.823599	ENSMUSG00000021806
INT102815	12	104406796	104408653	+	chr12:104406796-104408653	0.017631	-0.0102277	ENSMUSG00000021091
INT27710	17	15756802	15757616	+	chr17:15756802-15757616	0.0176316	1.38136	ENSMUSG00000023852
INT63784	13	97144325	97145646	+	chr13:97144325-97145646	0.0176551	-0.343186	ENSMUSG00000021666
INT79964	5	123287766	123288642	+	chr5:123287766-123288642	0.0176705	-0.670447	ENSMUSG00000029442
INT12352	6	147101760	147107694	+	chr6:147101760-147107694	0.0177085	0.212452	ENSMUSG00000040102
INT72202	11	60377279	60377807	+	chr11:60377279-60377807	0.0177152	1.32467	ENSMUSG00000056598
INT79023	11	69031190	69031410	+	chr11:69031190-69031410	0.017732	1.29581	ENSMUSG00000020898
INT71843	11	105886467	105895845	+	chr11:105886467-105895845	0.0177398	0.263918	ENSMUSG00000053580
INT89606	19	5027441	5027679	+	chr19:5027441-5027679	0.0177491	-0.481606	ENSMUSG00000024891
INT102799	12	51723049	51730887	+	chr12:51723049-51730887	0.0177556	-0.672869	ENSMUSG00000020955
INT48905	15	89369683	89369691	+	chr15:89369683-89369691	0.0177615	0.874341	ENSMUSG00000008690
INT96331	10	18853678	18855649	+	chr10:18853678-18855649	0.017785	1.16516	ENSMUSG00000019851
INT33714	3	32876973	32881320	+	chr3:32876973-32881320	0.0178091	-2.74809	ENSMUSG00000056900
INT90720	13	112959002	112960118	+	chr13:112959002-112960118	0.0178331	1.45119	ENSMUSG00000042426
INT80368	15	96359784	96361573	+	chr15:96359784-96361573	0.0178503	0.212814	ENSMUSG00000033237
INT23243	4	47113905	47117903	+	chr4:47113905-47117903	0.0178593	1.73511	ENSMUSG00000039774
INT61273	3	141818196	141827500	+	chr3:141818196-141827500	0.0178593	-0.846796	ENSMUSG00000059921
INT78236	10	81642049	81642300	+	chr10:81642049-81642300	0.0178825	-1.71454	ENSMUSG00000054708
INT13075	2	69653093	69654062	+	chr2:69653093-69654062	0.017899	-0.353096	ENSMUSG00000063145
INT99048	15	5117704	5118566	+	chr15:5117704-5118566	0.0179007	-0.0309498	ENSMUSG00000041841
INT53933	4	6386709	6392945	+	chr4:6386709-6392945	0.0179046	-0.763154	ENSMUSG00000028249
INT109424	14	14775429	14778825	+	chr14:14775429-14778825	0.0179134	2.49288	ENSMUSG00000021733
INT57149	8	70077515	70077880	+	chr8:70077515-70077880	0.0179147	-0.665356	ENSMUSG00000036151
INT61871	6	113316691	113317059	+	chr6:113316691-113317059	0.0179245	-0.133158	ENSMUSG00000001632
INT65842	4	11199432	11201304	+	chr4:11199432-11201304	0.0179275	1.22215	ENSMUSG00000028212
INT109272	11	78467204	78468624	+	chr11:78467204-78468624	0.0179306	-0.569601	ENSMUSG00000020829
INT89481	16	58673447	58674379	+	chr16:58673447-58674379	0.0179381	1.1341	ENSMUSG00000022742
INT97649	4	124894248	124894703	+	chr4:124894248-124894703	0.0179535	1.24362	ENSMUSG00000028876
INT13668	2	166865828	166866911	+	chr2:166865828-166866911	0.0179552	1.84188	ENSMUSG00000074582
INT69142	3	35827099	35828600	+	chr3:35827099-35828600	0.0179568	0.123935	ENSMUSG00000037400
INT29753	5	120620759	120621614	+	chr5:120620759-120621614	0.0179621	0.850686	ENSMUSG00000029599
INT90241	10	83571461	83572092	+	chr10:83571461-83572092	0.0179813	-1.0011	ENSMUSG00000034560
INT109445	14	20995993	21001130	+	chr14:20995993-21001130	0.0179836	1.36581	ENSMUSG00000021823
INT99830	14	78935292	78937104	+	chr14:78935292-78937104	0.0179853	0.934566	ENSMUSG00000058997
INT63473	11	70923242	70925771	+	chr11:70923242-70925771	0.0179908	-0.0737154	ENSMUSG00000020817
INT28918	3	32544176	32546494	+	chr3:32544176-32546494	0.0180398	0.902195	ENSMUSG00000027668
INT80412	5	108679585	108679703	+	chr5:108679585-108679703	0.0180481	-0.577174	ENSMUSG00000033540
INT59756	4	137609107	137610689	+	chr4:137609107-137610689	0.0180717	-2.36557	ENSMUSG00000043411
INT97500	2	4936119	4937482	+	chr2:4936119-4937482	0.0180758	0.174595	ENSMUSG00000026664
INT78437	3	130522478	130529689	+	chr3:130522478-130529689	0.0180832	0.228999	ENSMUSG00000058897
INT106040	14	27450050	27459778	+	chr14:27450050-27459778	0.0181045	0.833563	ENSMUSG00000040651
INT37435	15	9091259	9092713	+	chr15:9091259-9092713	0.0181273	0.105312	ENSMUSG00000022253
INT38416	19	6346468	6346544	+	chr19:6346468-6346544	0.0181876	2.42371	ENSMUSG00000024948
INT103132	14	70129559	70134449	+	chr14:70129559-70134449	0.0182086	-0.521204	ENSMUSG00000022089
INT57117	11	54504907	54509881	+	chr11:54504907-54509881	0.0182511	-2.40981	ENSMUSG00000035992
INT74335	8	127357367	127359726	+	chr8:127357367-127359726	0.0182743	0.173642	ENSMUSG00000025812
INT93121	1	185455680	185456351	+	chr1:185455680-185456351	0.0182868	0.23097	ENSMUSG00000026614
INT53138	2	28014161	28014369	+	chr2:28014161-28014369	0.0182905	2.34747	ENSMUSG00000026837
INT70423	4	137704168	137709886	+	chr4:137704168-137709886	0.0182924	0.415953	ENSMUSG00000041351
INT55505	X	73528843	73528941	+	chrX:73528843-73528941	0.0183512	-0.731282	ENSMUSG00000031376
INT27737	17	46166447	46166591	+	chr17:46166447-46166591	0.0183553	-0.0350535	ENSMUSG00000023952
INT32442	11	62151952	62156486	+	chr11:62151952-62156486	0.0183589	1.1093	ENSMUSG00000042331
INT56882	9	27086051	27087381	+	chr9:27086051-27087381	0.0183772	-0.0381359	ENSMUSG00000035024
INT12564	12	84327471	84329801	+	chr12:84327471-84329801	0.0183845	-0.840584	ENSMUSG00000042472
INT81183	4	45400180	45408586	-	chr4:45400180-45408586	0.0184406	-0.886335	ENSMUSG00000045973
INT99942	7	25633530	25634845	+	chr7:25633530-25634845	0.0184431	0.381651	ENSMUSG00000059479
INT33523	5	140427146	140427409	+	chr5:140427146-140427409	0.0184578	1.07537	ENSMUSG00000056076
INT50228	11	79438849	79440847	+	chr11:79438849-79440847	0.0184701	-0.911106	ENSMUSG00000020716
INT28794	2	120617982	120618974	+	chr2:120617982-120618974	0.0184742	1.42718	ENSMUSG00000027285
INT96514	12	116348315	116357111	+	chr12:116348315-116357111	0.0184995	2.9129	ENSMUSG00000021171
INT51122	15	80362273	80368663	+	chr15:80362273-80368663	0.0185093	1.57789	ENSMUSG00000022416
INT26925	10	111282225	111284329	+	chr10:111282225-111284329	0.0185214	0.257371	ENSMUSG00000020189
INT75978	X	13157793	13158718	+	chrX:13157793-13158718	0.018523	-0.389429	ENSMUSG00000031010
INT36402	3	130633476	130634548	+	chr3:130633476-130634548	0.0185395	2.84372	ENSMUSG00000019232
INT33587	3	59086402	59091406	+	chr3:59086402-59091406	0.018551	-0.0816267	ENSMUSG00000056476
INT81169	19	3786628	3791719	+	chr19:3786628-3791719	0.0185775	0.0164298	ENSMUSG00000045098
INT77034	5	32878678	32886978	+	chr5:32878678-32886978	0.0185787	-0.481208	ENSMUSG00000037426
INT102968	13	64174859	64176004	+	chr13:64174859-64176004	0.0185898	0.0322401	ENSMUSG00000021476
INT113985	11	101316489	101316976	+	chr11:101316489-101316976	0.0185972	0.399717	ENSMUSG00000078652
INT102957	13	54089060	54091222	+	chr13:54089060-54091222	0.0185974	-1.1727	ENSMUSG00000021474
INT10748	5	139166204	139170173	+	chr5:139166204-139170173	0.0186002	0.970624	ENSMUSG00000025857
INT106958	4	33226170	33230923	+	chr4:33226170-33230923	0.0186028	-1.43814	ENSMUSG00000054679
INT37608	16	13697507	13698872	+	chr16:13697507-13698872	0.0186036	-0.08474	ENSMUSG00000022684
INT83162	19	4858513	4858591	+	chr19:4858513-4858591	0.0186091	-1.54737	ENSMUSG00000083282
INT75754	13	67823196	67824983	+	chr13:67823196-67824983	0.0186178	0.704131	ENSMUSG00000030446
INT69431	2	155973490	155974249	+	chr2:155973490-155974249	0.0186213	0.375185	ENSMUSG00000038241
INT29335	4	96016444	96016942	+	chr4:96016444-96016942	0.018631	0.732629	ENSMUSG00000028572
INT36608	11	23281465	23282528	+	chr11:23281465-23282528	0.0186351	-0.792261	ENSMUSG00000020290
INT24306	4	32715777	32715861	+	chr4:32715777-32715861	0.0187002	-0.532587	ENSMUSG00000058006
INT38227	17	35881523	35881629	+	chr17:35881523-35881629	0.0187246	-1.63875	ENSMUSG00000024422
INT15595	4	129206210	129207940	+	chr4:129206210-129207940	0.0187323	-1.086	ENSMUSG00000028811
INT67398	9	59675735	59678043	+	chr9:59675735-59678043	0.0187408	1.13425	ENSMUSG00000032294
INT97279	19	6316440	6316518	+	chr19:6316440-6316518	0.0187456	-0.720393	ENSMUSG00000024769
INT85702	5	125778843	125783329	+	chr5:125778843-125783329	0.0187608	0.260605	ENSMUSG00000070498
INT79639	4	43259610	43261681	+	chr4:43259610-43261681	0.0187838	-0.91363	ENSMUSG00000028456
INT55559	8	12859721	12863758	+	chr8:12859721-12863758	0.0187885	-1.13055	ENSMUSG00000031441
INT20483	16	91495304	91495390	+	chr16:91495304-91495390	0.0187988	2.05546	ENSMUSG00000022967
INT62943	2	152688963	152689843	+	chr2:152688963-152689843	0.0188009	-0.234055	ENSMUSG00000019188
INT25710	11	77954884	77962854	+	chr11:77954884-77962854	0.0188365	0.27433	ENSMUSG00000000632
INT38670	10	128020267	128021672	+	chr10:128020267-128021672	0.0188416	-0.811484	ENSMUSG00000025395
INT30900	3	82371403	82374107	+	chr3:82371403-82374107	0.0188478	0.475535	ENSMUSG00000033900
INT57242	15	91734108	91736586	+	chr15:91734108-91736586	0.0188989	1.86412	ENSMUSG00000036273
INT112038	15	35917218	35923186	+	chr15:35917218-35923186	0.0189229	1.28704	ENSMUSG00000037646
INT52080	19	44999241	45001167	+	chr19:44999241-45001167	0.0189295	-0.0577201	ENSMUSG00000025207
INT44966	1	130188620	130189855	+	chr1:130188620-130189855	0.018933	-0.186804	ENSMUSG00000042581
INT93533	8	106160680	106161083	+	chr8:106160680-106161083	0.0189428	-1.54108	ENSMUSG00000031903
INT57288	5	76630781	76630852	+	chr5:76630781-76630852	0.0189434	0.281627	ENSMUSG00000036403
INT43276	10	80016919	80017779	+	chr10:80016919-80017779	0.0189478	1.61275	ENSMUSG00000035697
INT48851	17	28322772	28326093	+	chr17:28322772-28326093	0.0189533	-1.4771	ENSMUSG00000007570
INT28341	1	58989799	58991012	+	chr1:58989799-58991012	0.0189626	-0.805195	ENSMUSG00000026027
INT99844	14	79056723	79058672	+	chr14:79056723-79058672	0.018977	0.0252699	ENSMUSG00000058997
INT57861	13	49193965	49194838	+	chr13:49193965-49194838	0.0189797	-1.00384	ENSMUSG00000037966
INT96576	13	42052091	42055399	+	chr13:42052091-42055399	0.0189885	-1.98362	ENSMUSG00000021366
INT102771	12	28653225	28655584	+	chr12:28653225-28655584	0.0189889	-0.541484	ENSMUSG00000020630
INT77976	14	55596528	55596651	+	chr14:55596528-55596651	0.0190047	0.367731	ENSMUSG00000047098
INT16282	9	59582359	59590634	+	chr9:59582359-59590634	0.0190069	0.433167	ENSMUSG00000032297
INT26228	7	46808880	46812431	+	chr7:46808880-46812431	0.0190517	-1.25164	ENSMUSG00000006599
INT38287	19	10426668	10430337	+	chr19:10426668-10430337	0.0190614	-0.673514	ENSMUSG00000024743
INT62415	5	145233603	145235305	+	chr5:145233603-145235305	0.0190821	1.2263	ENSMUSG00000007812
INT91126	7	134848213	134851496	+	chr7:134848213-134851496	0.0191061	-0.239883	ENSMUSG00000058325
INT49970	11	29145500	29146795	+	chr11:29145500-29146795	0.0191211	-1.00509	ENSMUSG00000020464
INT75952	X	13110229	13111091	+	chrX:13110229-13111091	0.0191217	0.0192433	ENSMUSG00000031010
INT27798	17	26118008	26118109	+	chr17:26118008-26118109	0.019143	0.866578	ENSMUSG00000024180
INT103033	13	92685239	92688618	+	chr13:92685239-92688618	0.0191475	-0.551995	ENSMUSG00000021703
INT32983	2	110008666	110011250	+	chr2:110008666-110011250	0.0191636	0.0137785	ENSMUSG00000050199
INT34378	17	47337640	47341065	+	chr17:47337640-47341065	0.0192221	-1.14119	ENSMUSG00000064043
INT75339	4	124854017	124854474	+	chr4:124854017-124854474	0.0192312	-0.369911	ENSMUSG00000028889
INT100440	X	94641589	94642759	+	chrX:94641589-94642759	0.0192477	0.05707	ENSMUSG00000071723
INT21669	4	94680061	94685621	+	chr4:94680061-94685621	0.0192566	-1.37078	ENSMUSG00000028576
INT36584	10	80253942	80254839	+	chr10:80253942-80254839	0.0192623	0.905616	ENSMUSG00000020153
INT32293	13	97094148	97097539	+	chr13:97094148-97097539	0.0192628	0.67442	ENSMUSG00000041817
INT82133	14	118139896	118148084	+	chr14:118139896-118148084	0.019271	-0.215942	ENSMUSG00000022131
INT106026	5	8738893	8740408	+	chr5:8738893-8740408	0.0192734	-0.302881	ENSMUSG00000040584
INT27680	5	124114646	124114714	+	chr5:124114646-124114714	0.0193219	-0.479148	ENSMUSG00000023707
INT51275	15	89543231	89543793	+	chr15:89543231-89543793	0.0193222	-3.86643	ENSMUSG00000022623
INT51449	15	100202357	100203131	+	chr15:100202357-100203131	0.0193271	-0.0125072	ENSMUSG00000023026
INT27554	16	32884253	32891264	+	chr16:32884253-32891264	0.0193276	-0.0322181	ENSMUSG00000022800
INT4251	8	57488194	57490339	+	chr8:57488194-57490339	0.0193289	-0.447821	ENSMUSG00000096917
INT110135	1	74517250	74518900	+	chr1:74517250-74518900	0.0193411	2.33888	ENSMUSG00000026174
INT103968	7	58803796	58807374	+	chr7:58803796-58807374	0.0193508	-0.404079	ENSMUSG00000025324
INT58626	9	59912591	59921722	+	chr9:59912591-59921722	0.0193524	-2.28715	ENSMUSG00000039585
INT67996	6	113577476	113578360	+	chr6:113577476-113578360	0.0193591	1.05731	ENSMUSG00000034023
INT15186	1	180577699	180579153	+	chr1:180577699-180579153	0.0193621	0.125884	ENSMUSG00000026496
INT74891	2	130519024	130519371	+	chr2:130519024-130519371	0.0193639	0.615782	ENSMUSG00000027303
INT57057	10	80015188	80015305	+	chr10:80015188-80015305	0.0193705	0.919664	ENSMUSG00000035722
INT58380	6	35238170	35238944	+	chr6:35238170-35238944	0.019372	-0.155032	ENSMUSG00000038759
INT14721	13	19120025	19120595	+	chr13:19120025-19120595	0.0194083	1.45595	ENSMUSG00000021314
INT52345	6	116392575	116401036	+	chr6:116392575-116401036	0.0194139	0.513389	ENSMUSG00000025702
INT67567	7	101411070	101411303	+	chr7:101411070-101411303	0.0194229	0.166675	ENSMUSG00000032812
INT38083	17	74643496	74646468	+	chr17:74643496-74646468	0.0194241	0.69262	ENSMUSG00000024073
INT82394	11	101665638	101666547	+	chr11:101665638-101666547	0.019428	1.51952	ENSMUSG00000034936
INT61125	11	95490428	95491696	+	chr11:95490428-95491696	0.0194676	-0.297885	ENSMUSG00000057522
INT37638	16	33947882	33948656	+	chr16:33947882-33948656	0.0194707	-1.00392	ENSMUSG00000022817
INT40727	5	35026044	35026327	+	chr5:35026044-35026327	0.0194766	-1.4264	ENSMUSG00000029101
INT106859	9	64889732	64893285	+	chr9:64889732-64893285	0.0194931	-0.864778	ENSMUSG00000053641
INT11696	8	69798933	69799320	+	chr8:69798933-69799320	0.0194936	-0.558729	ENSMUSG00000031862
INT108360	11	26459837	26468334	+	chr11:26459837-26468334	0.0195211	-0.00877093	ENSMUSG00000004018
INT103773	19	32491536	32493870	+	chr19:32491536-32493870	0.0195268	0.0536896	ENSMUSG00000024896
INT15676	5	35991227	35993540	+	chr5:35991227-35993540	0.0195584	-0.0134871	ENSMUSG00000029094
INT15562	4	119132684	119133096	+	chr4:119132684-119133096	0.0195597	0.936558	ENSMUSG00000028645
INT61952	2	32301744	32302141	+	chr2:32301744-32302141	0.0195688	0.891034	ENSMUSG00000002546
INT29314	4	109368981	109370541	+	chr4:109368981-109370541	0.0195829	0.0880206	ENSMUSG00000028552
INT80241	8	61030601	61034024	+	chr8:61030601-61034024	0.0196044	-0.126404	ENSMUSG00000031644
INT66408	6	4521285	4521395	+	chr6:4521285-4521395	0.0196454	-0.894247	ENSMUSG00000029661
INT74525	1	86092099	86094275	+	chr1:86092099-86094275	0.0196472	-0.282436	ENSMUSG00000026229
INT27403	14	62350477	62353522	+	chr14:62350477-62353522	0.0196554	-0.730556	ENSMUSG00000021932
INT16331	9	120116624	120117452	+	chr9:120116624-120117452	0.0196639	-0.529542	ENSMUSG00000032519
INT89333	11	57806167	57808023	+	chr11:57806167-57808023	0.0196848	-0.26293	ENSMUSG00000020519
INT111127	9	70378369	70378720	+	chr9:70378369-70378720	0.0196876	1.49214	ENSMUSG00000032220
INT37690	16	95716298	95717847	+	chr16:95716298-95717847	0.0197011	-0.300366	ENSMUSG00000022895
INT26077	2	118450386	118451411	+	chr2:118450386-118451411	0.0197023	-0.920152	ENSMUSG00000005102
INT66495	6	29411869	29412363	+	chr6:29411869-29412363	0.0197226	0.468882	ENSMUSG00000029769
INT31101	16	58445393	58448451	+	chr16:58445393-58448451	0.0197348	-1.64649	ENSMUSG00000035107
INT105186	13	76127601	76128623	+	chr13:76127601-76128623	0.0197461	-0.421273	ENSMUSG00000033991
INT53888	3	135300733	135301561	+	chr3:135300733-135301561	0.0197461	-0.292605	ENSMUSG00000028167
INT62141	14	51984992	51985304	+	chr14:51984992-51985304	0.0197463	0.711484	ENSMUSG00000004562
INT40453	4	116712440	116712722	+	chr4:116712440-116712722	0.019762	2.17707	ENSMUSG00000028689
INT66076	4	138188446	138190614	+	chr4:138188446-138190614	0.0197856	0.610059	ENSMUSG00000028760
INT67517	11	29461849	29463119	+	chr11:29461849-29463119	0.019787	-0.120895	ENSMUSG00000032740
INT9983	17	57254162	57254259	+	chr17:57254162-57254259	0.0197906	0.194423	ENSMUSG00000019487
INT60576	6	30742853	30743013	+	chr6:30742853-30743013	0.0197935	0.200158	ENSMUSG00000051855
INT111620	9	67853739	67858789	+	chr9:67853739-67858789	0.0198204	-1.49237	ENSMUSG00000035284
INT42954	11	3678622	3679655	+	chr11:3678622-3679655	0.0198271	-0.701839	ENSMUSG00000034543
INT72032	1	66679744	66683148	+	chr1:66679744-66683148	0.0198408	0.209549	ENSMUSG00000055567
INT42181	9	84010352	84012508	+	chr9:84010352-84012508	0.0198666	-1.01758	ENSMUSG00000032263
INT71485	5	140744185	140748142	+	chr5:140744185-140748142	0.0198983	1.99482	ENSMUSG00000050022
INT34271	7	126763856	126764233	+	chr7:126763856-126764233	0.0199262	0.144319	ENSMUSG00000063065
INT46647	12	108509236	108510176	+	chr12:108509236-108510176	0.0199344	-0.786896	ENSMUSG00000058070
INT72246	11	103106235	103111541	+	chr11:103106235-103111541	0.0199454	-1.60763	ENSMUSG00000056938
INT94490	19	25188574	25192186	+	chr19:25188574-25192186	0.0199462	1.32913	ENSMUSG00000052085
INT104692	X	160044230	160046616	+	chrX:160044230-160046616	0.0199475	-0.0479835	ENSMUSG00000031303
INT11579	X	20712983	20713114	+	chrX:20712983-20713114	0.0199596	0.77709	ENSMUSG00000031066
INT24491	2	154638223	154641315	+	chr2:154638223-154641315	0.0199665	-0.431073	ENSMUSG00000059842
INT30618	9	109887347	109887715	+	chr9:109887347-109887715	0.0199704	0.669654	ENSMUSG00000032477
INT76753	7	97378295	97379807	+	chr7:97378295-97379807	0.0199728	-0.174619	ENSMUSG00000035704
INT19627	9	107547645	107547799	+	chr9:107547645-107547799	0.019994	1.25315	ENSMUSG00000010044
INT29448	4	125086261	125089874	+	chr4:125086261-125089874	0.0200048	1.74213	ENSMUSG00000028863
INT10340	15	81778710	81779108	+	chr15:81778710-81779108	0.0200061	-0.335222	ENSMUSG00000022390
INT22549	10	76550756	76551209	+	chr10:76550756-76551209	0.0200067	-0.443055	ENSMUSG00000033105
INT26941	10	118156864	118157194	+	chr10:118156864-118157194	0.0200122	-0.391188	ENSMUSG00000020212
INT43188	16	56671977	56675026	+	chr16:56671977-56675026	0.0200137	-1.1963	ENSMUSG00000035258
INT39822	3	14587420	14588139	+	chr3:14587420-14588139	0.0200144	0.603674	ENSMUSG00000027552
INT93575	9	65481969	65484441	+	chr9:65481969-65484441	0.0200322	-1.21281	ENSMUSG00000032388
INT110648	6	65111886	65114300	+	chr6:65111886-65114300	0.0200417	-1.0687	ENSMUSG00000029920
INT90866	2	174648224	174657672	+	chr2:174648224-174657672	0.0200427	-0.444571	ENSMUSG00000050600
INT63040	10	24879786	24882553	+	chr10:24879786-24882553	0.0200434	-0.0527068	ENSMUSG00000019984
INT89251	11	55487561	55489018	+	chr11:55487561-55489018	0.0200494	-1.07348	ENSMUSG00000018583
INT75450	5	112257558	112259256	+	chr5:112257558-112259256	0.0200673	-0.154823	ENSMUSG00000029343
INT47583	17	13888978	13896087	+	chr17:13888978-13896087	0.0200683	1.53133	ENSMUSG00000068036
INT55334	7	127473987	127474378	+	chr7:127473987-127474378	0.0200802	1.38499	ENSMUSG00000030822
INT33666	6	72602857	72603653	+	chr6:72602857-72603653	0.0200865	0.840805	ENSMUSG00000056666
INT77134	4	86828149	86828919	+	chr4:86828149-86828919	0.0200935	0.852416	ENSMUSG00000038024
INT81882	13	24723793	24724945	+	chr13:24723793-24724945	0.020103	0.373359	ENSMUSG00000036006
INT111941	17	25150281	25150541	+	chr17:25150281-25150541	0.0201066	0.649422	ENSMUSG00000036636
INT14245	9	20891366	20891450	+	chr9:20891366-20891450	0.0201275	-0.833424	ENSMUSG00000004100
INT11576	X	20704120	20711748	+	chrX:20704120-20711748	0.02014	1.32019	ENSMUSG00000031066
INT13410	17	7761016	7761299	-	chr17:7761016-7761299	0.0201555	0.333396	ENSMUSG00000071984
INT64564	18	12547462	12549191	+	chr18:12547462-12549191	0.0202097	-0.352691	ENSMUSG00000024421
INT75140	4	117867930	117868047	+	chr4:117867930-117868047	0.0202437	-1.30342	ENSMUSG00000028542
INT113060	9	108486347	108486421	+	chr9:108486347-108486421	0.0202504	-0.818595	ENSMUSG00000052911
INT10279	14	31254640	31255085	+	chr14:31254640-31255085	0.0202711	0.682913	ENSMUSG00000021901
INT98920	19	36958510	36961638	+	chr19:36958510-36961638	0.0202726	0.990225	ENSMUSG00000040565
INT27119	11	70542854	70542942	+	chr11:70542854-70542942	0.0202764	-0.0592337	ENSMUSG00000020828
INT48741	13	24872448	24875908	+	chr13:24872448-24875908	0.0203031	3.18153	ENSMUSG00000006711
INT101154	3	96651891	96652082	+	chr3:96651891-96652082	0.0203057	-0.401308	ENSMUSG00000090210
INT92822	17	74356170	74359253	+	chr17:74356170-74359253	0.0203069	0.824781	ENSMUSG00000024068
INT89659	19	47068327	47070980	+	chr19:47068327-47070980	0.0203154	0.509974	ENSMUSG00000025049
INT101755	17	6438844	6440477	-	chr17:6438844-6440477	0.0203159	-0.705441	ENSMUSG00000096780
INT113194	7	35051506	35055644	-	chr7:35051506-35055644	0.0203171	0.420782	ENSMUSG00000056216
INT49045	2	181822760	181825397	+	chr2:181822760-181825397	0.0203909	0.786634	ENSMUSG00000010505
INT107411	3	145594681	145595867	+	chr3:145594681-145595867	0.0203963	-0.536165	ENSMUSG00000074182
INT98888	18	78009713	78010833	+	chr18:78009713-78010833	0.0204028	0.502452	ENSMUSG00000039840
INT88612	4	20054203	20057936	+	chr4:20054203-20057936	0.0204286	1.25011	ENSMUSG00000073987
INT89347	12	70953030	70954618	+	chr12:70953030-70954618	0.0204376	-0.537283	ENSMUSG00000021076
INT16548	1	127939149	127942373	+	chr1:127939149-127942373	0.0205343	1.00066	ENSMUSG00000036104
INT79442	2	25436927	25437244	+	chr2:25436927-25437244	0.0205448	-1.21291	ENSMUSG00000026944
INT108944	10	89774119	89775938	+	chr10:89774119-89775938	0.0205556	-0.215965	ENSMUSG00000019951
INT44528	4	22377078	22385906	+	chr4:22377078-22385906	0.0205574	-1.80414	ENSMUSG00000040410
INT104743	8	56298463	56307593	+	chr8:56298463-56307593	0.0205587	-0.180365	ENSMUSG00000031613
INT81069	11	62282589	62283596	+	chr11:62282589-62283596	0.0205654	-0.778053	ENSMUSG00000042298
INT28677	2	34773308	34773665	+	chr2:34773308-34773665	0.0205734	0.826188	ENSMUSG00000026864
INT103996	10	128950140	128950303	+	chr10:128950140-128950303	0.0205959	0.342541	ENSMUSG00000025348
INT43896	13	47242954	47244360	+	chr13:47242954-47244360	0.0206003	-1.04209	ENSMUSG00000038068
INT26093	2	118474151	118475002	+	chr2:118474151-118475002	0.0206035	-0.268759	ENSMUSG00000005102
INT54013	4	43640254	43640535	+	chr4:43640254-43640535	0.0206336	0.758003	ENSMUSG00000028469
INT24004	7	127549736	127552258	+	chr7:127549736-127552258	0.0206635	-0.603681	ENSMUSG00000053877
INT44464	17	24722907	24724186	-	chr17:24722907-24724186	0.0206725	-2.73574	ENSMUSG00000040048
INT67445	9	110175102	110177467	+	chr9:110175102-110177467	0.0206909	-0.151859	ENSMUSG00000032481
INT63788	13	97150420	97153227	+	chr13:97150420-97153227	0.0207165	-0.739391	ENSMUSG00000021666
INT38457	19	47616604	47619190	+	chr19:47616604-47619190	0.0207328	1.29204	ENSMUSG00000025060
INT107844	10	11166738	11167833	+	chr10:11166738-11167833	0.0207361	0.329279	ENSMUSG00000090112
INT59699	18	10545009	10547009	+	chr18:10545009-10547009	0.020744	0.798335	ENSMUSG00000042942
INT37462	15	34428848	34431471	+	chr15:34428848-34431471	0.0207465	0.577253	ENSMUSG00000022324
INT53810	3	86354307	86356586	+	chr3:86354307-86356586	0.0207835	-0.178047	ENSMUSG00000028080
INT65125	1	190942248	190942829	+	chr1:190942248-190942829	0.0208053	-0.799035	ENSMUSG00000026634
INT12821	5	149745540	149746504	+	chr5:149745540-149746504	0.0208146	0.173232	ENSMUSG00000051950
INT87510	15	79079055	79081586	+	chr15:79079055-79081586	0.0208236	-2.21273	ENSMUSG00000033047
INT31603	5	65256432	65257001	+	chr5:65256432-65257001	0.0208286	-0.131186	ENSMUSG00000037890
INT68403	10	119938328	119942861	+	chr10:119938328-119942861	0.0208587	-2.31358	ENSMUSG00000034813
INT34754	16	44404929	44407308	+	chr16:44404929-44407308	0.0208731	-0.470427	ENSMUSG00000071550
INT13167	2	153204863	153208606	+	chr2:153204863-153208606	0.0208908	3.18403	ENSMUSG00000068040
INT93913	9	107346172	107346817	+	chr9:107346172-107346817	0.0208926	0.901183	ENSMUSG00000037977
INT75473	5	124562038	124562589	+	chr5:124562038-124562589	0.020918	0.076479	ENSMUSG00000029389
INT31010	1	91499664	91500772	+	chr1:91499664-91500772	0.0209443	0.047443	ENSMUSG00000034292
INT42863	9	80111454	80113726	+	chr9:80111454-80113726	0.0209577	-0.803851	ENSMUSG00000034252
INT58687	11	120282234	120283095	+	chr11:120282234-120283095	0.020965	0.854159	ENSMUSG00000039741
INT63234	11	4647234	4649739	+	chr11:4647234-4649739	0.0209783	0.145296	ENSMUSG00000020412
INT28246	9	40209897	40210440	+	chr9:40209897-40210440	0.0209863	-0.137166	ENSMUSG00000025602
INT98320	X	134295630	134304456	+	chrX:134295630-134304456	0.0209901	0.525438	ENSMUSG00000033578
INT37070	12	106057976	106058575	+	chr12:106057976-106058575	0.0209947	-1.23931	ENSMUSG00000021115
INT42562	16	75758449	75758642	-	chr16:75758449-75758642	0.0210078	0.30646	ENSMUSG00000032932
INT70287	2	91550759	91555239	+	chr2:91550759-91555239	0.0210134	1.29646	ENSMUSG00000040549
INT99204	11	43579987	43583179	+	chr11:43579987-43583179	0.021019	0.103157	ENSMUSG00000044707
INT102474	17	55995517	55995857	+	chr17:55995517-55995857	0.0210434	0.340303	ENSMUSG00000011589
INT85212	8	95557347	95558736	+	chr8:95557347-95558736	0.0210549	0.402821	ENSMUSG00000036598
INT96005	5	135211861	135216589	+	chr5:135211861-135216589	0.0210626	0.599342	ENSMUSG00000002748
INT53297	2	112347074	112347316	+	chr2:112347074-112347316	0.0210783	-0.0835028	ENSMUSG00000027130
INT72243	11	103104554	103104704	+	chr11:103104554-103104704	0.0210825	1.12704	ENSMUSG00000056938
INT73521	11	69104814	69105389	+	chr11:69104814-69105389	0.0210904	1.28621	ENSMUSG00000020893
INT58080	4	85115451	85118441	+	chr4:85115451-85118441	0.0210922	1.33847	ENSMUSG00000038070
INT29087	3	89066421	89067154	+	chr3:89066421-89067154	0.0211027	-0.96633	ENSMUSG00000028053
INT98514	10	79960373	79961001	+	chr10:79960373-79961001	0.021118	-2.15853	ENSMUSG00000035754
INT108736	5	134137547	134138035	+	chr5:134137547-134138035	0.0211456	0.463951	ENSMUSG00000015944
INT82181	16	33107174	33109777	+	chr16:33107174-33109777	0.0211684	-0.780226	ENSMUSG00000022802
INT88519	15	66597755	66604026	+	chr15:66597755-66604026	0.0212132	0.399155	ENSMUSG00000072501
INT44413	5	43261785	43268868	+	chr5:43261785-43268868	0.0212253	1.17454	ENSMUSG00000039782
INT10788	1	36781459	36782460	+	chr1:36781459-36782460	0.0212861	0.420484	ENSMUSG00000026117
INT89628	19	55278183	55279463	+	chr19:55278183-55279463	0.0212957	-0.892387	ENSMUSG00000024981
INT17431	6	71966544	71967311	+	chr6:71966544-71967311	0.0213081	-0.00103866	ENSMUSG00000049553
INT28222	11	117741819	117742500	+	chr11:117741819-117742500	0.0213197	0.250534	ENSMUSG00000025571
INT107060	6	72356770	72357049	+	chr6:72356770-72357049	0.0213311	0.678284	ENSMUSG00000055912
INT19502	16	17626539	17626638	+	chr16:17626539-17626638	0.0213512	1.22008	ENSMUSG00000005899
INT43215	5	100528691	100530046	+	chr5:100528691-100530046	0.0213651	-0.0216773	ENSMUSG00000035297
INT70258	11	72449834	72449992	+	chr11:72449834-72449992	0.0213885	-0.309269	ENSMUSG00000040463
INT89975	5	140614277	140614406	+	chr5:140614277-140614406	0.0213984	1.28772	ENSMUSG00000029570
INT84768	14	19810104	19810953	+	chr14:19810104-19810953	0.0214019	-0.244295	ENSMUSG00000021806
INT73442	11	115793275	115794007	+	chr11:115793275-115794007	0.0214121	-3.94919	ENSMUSG00000020747
INT84757	14	19781366	19789670	+	chr14:19781366-19789670	0.0214168	-2.04683	ENSMUSG00000021806
[truncated: 2,098 more rows]
