# Supplementary material for: Differential alternative splicing coupled to nonsense-mediated decay of mRNA ensures dietary restriction-induced longevity
Source: Nat Commun. 2017 Aug 21;8:306. doi: 10.1038/s41467-017-00370-5 (PMC5563511; doi:10.1038/s41467-017-00370-5)
Supplement: Supplementary file 10 — Supplementary Data 9 [file 41467_2017_370_MOESM10_ESM.xlsx]

## Sheet: Data
Supplementary Data 9: Differential exon usage in caloric restricted mice (15 months)
Event	Chromosome	Start	Stop	Strand	Location	EqP-values	t-statistics	Gene
EX254333	11	80257514	80257636	+	chr11:80257514-80257636	8.40461e-05	21.2634	ENSMUSG00000017686
EX253308	11	51268165	51268231	+	chr11:51268165-51268231	6.65378e-05	17.0041	ENSMUSG00000020385
EX260238	17	15501154	15501357	+	chr17:15501154-15501357	3.77093e-05	15.3452	ENSMUSG00000014767
EX386621	12	40838441	40838554	+	chr12:40838441-40838554	3.61521e-05	14.5884	ENSMUSG00000035954
EX253309	11	51268769	51268846	+	chr11:51268769-51268846	0.00485681	13.9231	ENSMUSG00000020385
EX250310	14	47725929	47726000	+	chr14:47725929-47726000	1.87178e-06	13.4527	ENSMUSG00000021843
EX152321	6	83956694	83956762	+	chr6:83956694-83956762	0.000359312	13.0783	ENSMUSG00000030016
EX334274	11	101187000	101187127	+	chr11:101187000-101187127	0.0194557	12.3718	ENSMUSG00000017167
EX286536	4	9637659	9637703	-	chr4:9637659-9637703	0.000170374	12.0494	ENSMUSG00000028207
EX234754	X	161221666	161221749	+	chrX:161221666-161221749	0.0125522	11.9903	ENSMUSG00000000037
EX370724	17	24502116	24502226	+	chr17:24502116-24502226	0.000227389	11.6004	ENSMUSG00000033597
EX53836	14	46783826	46783872	-	chr14:46783826-46783872	0.00344224	11.5617	ENSMUSG00000015759
EX248997	8	84635549	84635584	+	chr8:84635549-84635584	3.82096e-05	11.3476	ENSMUSG00000034656
EX140788	X	71379014	71379064	+	chrX:71379014-71379064	1.79887e-05	11.161	ENSMUSG00000015214
EX360985	6	54489008	54491542	+	chr6:54489008-54491542	0.00937778	10.9003	ENSMUSG00000086040
EX311616	2	26351335	26351474	-	chr2:26351335-26351474	0.00326965	10.7168	ENSMUSG00000075467
EX380134	7	84367818	84367911	-	chr7:84367818-84367911	0.0030608	10.6952	ENSMUSG00000015709
EX201849	7	90395163	90395282	+	chr7:90395163-90395282	4.21936e-07	10.6504	ENSMUSG00000030616
EX96365	15	83788880	83789080	+	chr15:83788880-83789080	0.00411884	10.489	ENSMUSG00000041708
EX215781	11	116296730	116296798	-	chr11:116296730-116296798	0.00188075	10.3659	ENSMUSG00000020792
EX215773	11	116296730	116296880	-	chr11:116296730-116296880	0.00187247	10.2412	ENSMUSG00000020792
EX380135	7	84367244	84367494	-	chr7:84367244-84367494	0.00331361	10.2402	ENSMUSG00000015709
EX370725	17	24502317	24502418	+	chr17:24502317-24502418	0.000182378	10.1897	ENSMUSG00000033597
EX271079	5	108078165	108078428	+	chr5:108078165-108078428	0.0302863	10.0708	ENSMUSG00000029267
EX340786	X	50603439	50603525	-	chrX:50603439-50603525	0.0358581	10.0537	ENSMUSG00000085396
EX92913	9	108797207	108797994	+	chr9:108797207-108797994	0.00189215	10.0399	ENSMUSG00000032599
EX92892	9	108797207	108797989	+	chr9:108797207-108797989	0.0018922	10.0314	ENSMUSG00000032599
EX203866	10	25493567	25493629	+	chr10:25493567-25493629	0.00415272	9.98897	ENSMUSG00000019978
EX224372	17	83427223	83427351	+	chr17:83427223-83427351	0.00445748	9.83514	ENSMUSG00000032624
EX196228	5	134276372	134276428	-	chr5:134276372-134276428	0.039917	9.77998	ENSMUSG00000060261
EX117765	10	79816792	79816923	+	chr10:79816792-79816923	1.55157e-05	9.62998	ENSMUSG00000035863
EX173429	16	16342697	16342735	-	chr16:16342697-16342735	0.000148856	9.62995	ENSMUSG00000022789
EX295025	11	101572227	101572572	+	chr11:101572227-101572572	0.0456863	9.51631	ENSMUSG00000017119
EX210114	9	44700946	44701086	-	chr9:44700946-44701086	0.000655843	9.36547	ENSMUSG00000048537
EX311950	2	129130178	129130318	+	chr2:129130178-129130318	0.0479417	9.36257	ENSMUSG00000037938
EX194037	5	23498888	23499002	+	chr5:23498888-23499002	0.000898867	9.35502	ENSMUSG00000029004
EX92910	9	108797207	108797442	+	chr9:108797207-108797442	0.00190274	9.33278	ENSMUSG00000032599
EX196283	5	134275024	134275043	-	chr5:134275024-134275043	0.0406086	9.31631	ENSMUSG00000060261
EX253310	11	51270537	51270595	+	chr11:51270537-51270595	0.0198444	9.22798	ENSMUSG00000020385
EX311634	2	32379101	32379533	-	chr2:32379101-32379533	0.0395288	9.22619	ENSMUSG00000039195
EX223303	17	33819780	33819996	+	chr17:33819780-33819996	0.0109959	9.20337	ENSMUSG00000042099
EX164993	9	121738388	121740075	+	chr9:121738388-121740075	0.000830479	9.02667	ENSMUSG00000032525
EX235216	3	35841030	35841115	+	chr3:35841030-35841115	2.29955e-06	8.95039	ENSMUSG00000037400
EX210145	9	44700962	44701086	-	chr9:44700962-44701086	0.000602406	8.90053	ENSMUSG00000048537
EX378026	5	134206657	134206827	+	chr5:134206657-134206827	0.043233	8.8464	ENSMUSG00000015942
EX142597	3	80690404	80690518	-	chr3:80690404-80690518	2.54439e-05	8.81504	ENSMUSG00000033981
EX118154	10	127184392	127184469	-	chr10:127184392-127184469	0.0102438	8.79977	ENSMUSG00000019467
EX224371	17	83425258	83425431	+	chr17:83425258-83425431	9.52237e-07	8.75406	ENSMUSG00000032624
EX116027	7	92564516	92564720	+	chr7:92564516-92564720	0.000296385	8.71626	ENSMUSG00000030613
EX200930	7	44344298	44344321	+	chr7:44344298-44344321	0.0282112	8.63299	ENSMUSG00000038738
EX108972	4	83466969	83467219	+	chr4:83466969-83467219	0.0242859	8.57885	ENSMUSG00000028483
EX49036	5	120611980	120612074	-	chr5:120611980-120612074	3.14702e-05	8.49776	ENSMUSG00000029600
EX212025	9	110064228	110064449	+	chr9:110064228-110064449	0.000179329	8.47305	ENSMUSG00000032479
EX242257	6	29417072	29417578	+	chr6:29417072-29417578	0.0366033	8.47005	ENSMUSG00000029769
EX56367	12	25041246	25041302	+	chr12:25041246-25041302	0.00142495	8.41847	ENSMUSG00000036333
EX246694	7	141260915	141261114	+	chr7:141260915-141261114	0.0471528	8.36433	ENSMUSG00000038611
EX277459	9	70004306	70004763	+	chr9:70004306-70004763	0.00553016	8.3257	ENSMUSG00000011958
EX151089	5	139231104	139231237	+	chr5:139231104-139231237	2.13518e-05	8.25467	ENSMUSG00000036817
EX158325	10	80412627	80413062	-	chr10:80412627-80413062	0.00544205	8.24045	ENSMUSG00000020167
EX198855	6	120438444	120438525	+	chr6:120438444-120438525	0.000146121	8.12913	ENSMUSG00000030180
EX124280	11	86226042	86226110	-	chr11:86226042-86226110	0.020771	8.12836	ENSMUSG00000018068
EX97262	16	91017565	91017639	-	chr16:91017565-91017639	0.00829412	8.1238	ENSMUSG00000022974
EX287827	4	156169546	156169557	-	chr4:156169546-156169557	0.025837	8.11135	ENSMUSG00000041936
EX349003	14	57839090	57839205	-	chr14:57839090-57839205	0.0053243	8.10986	ENSMUSG00000021969
EX124032	11	77500988	77501114	+	chr11:77500988-77501114	0.0120262	8.08204	ENSMUSG00000011877
EX111323	5	66264009	66264067	+	chr5:66264009-66264067	0.0464233	8.07897	ENSMUSG00000029206
EX92903	9	108797207	108797345	+	chr9:108797207-108797345	0.00210793	8.06634	ENSMUSG00000032599
EX157117	7	141990348	141990413	+	chr7:141990348-141990413	1.55636e-06	7.99484	ENSMUSG00000053046
EX187334	X	41813230	41813715	-	chrX:41813230-41813715	0.0328019	7.97344	ENSMUSG00000037475
EX216119	11	120108467	120108490	-	chr11:120108467-120108490	0.0418468	7.97156	ENSMUSG00000061306
EX195894	5	124126355	124126504	-	chr5:124126355-124126504	1.4008e-05	7.97036	ENSMUSG00000029406
EX171491	12	108503183	108503233	+	chr12:108503183-108503233	0.0188158	7.93602	ENSMUSG00000058070
EX244105	7	4124489	4124520	+	chr7:4124489-4124520	0.0329857	7.90342	ENSMUSG00000030428
EX75270	17	8175519	8176081	+	chr17:8175519-8176081	0.000399707	7.89069	ENSMUSG00000069135
EX241162	5	115652627	115652986	-	chr5:115652627-115652986	4.66851e-06	7.87795	ENSMUSG00000041609
EX260218	17	15501154	15501202	+	chr17:15501154-15501202	0.0233562	7.86231	ENSMUSG00000014767
EX165425	11	23268849	23268912	+	chr11:23268849-23268912	0.000425246	7.86114	ENSMUSG00000020290
EX133162	1	51768650	51768736	-	chr1:51768650-51768736	0.00141477	7.85751	ENSMUSG00000018417
EX202034	7	101246302	101246373	+	chr7:101246302-101246373	0.0008395	7.84284	ENSMUSG00000030691
EX292825	16	56691876	56691916	-	chr16:56691876-56691916	4.48578e-05	7.82741	ENSMUSG00000022757
EX290734	14	54649532	54650268	-	chr14:54649532-54650268	1.26899e-12	7.7916	ENSMUSG00000022185
EX56366	12	25040456	25040569	+	chr12:25040456-25040569	0.036817	7.78493	ENSMUSG00000036333
EX117469	10	69823078	69823101	+	chr10:69823078-69823101	0.00598054	7.77244	ENSMUSG00000069601
EX333857	9	114631822	114631983	-	chr9:114631822-114631983	0.0466723	7.74315	ENSMUSG00000056167
EX222965	17	28322646	28322771	+	chr17:28322646-28322771	0.000126672	7.71048	ENSMUSG00000007570
EX149224	5	92008965	92009053	-	chr5:92008965-92009053	2.96959e-05	7.70206	ENSMUSG00000029403
EX260230	17	15501312	15501357	+	chr17:15501312-15501357	0.000284381	7.69852	ENSMUSG00000014767
EX79146	2	104054836	104057523	+	chr2:104054836-104057523	0.00318063	7.67862	ENSMUSG00000027180
EX233691	X	48625596	48625640	+	chrX:48625596-48625640	0.0374174	7.63335	ENSMUSG00000031105
EX177880	19	5903731	5903772	-	chr19:5903731-5903772	6.91053e-05	7.62621	ENSMUSG00000024826
EX113791	6	83481778	83481838	-	chr6:83481778-83481838	5.59517e-05	7.59773	ENSMUSG00000014554
EX56368	12	25046203	25046235	+	chr12:25046203-25046235	0.00677672	7.59424	ENSMUSG00000036333
EX182950	2	26340405	26340584	+	chr2:26340405-26340584	0.0436977	7.58267	ENSMUSG00000026930
EX285546	2	155551190	155551228	+	chr2:155551190-155551228	0.00322696	7.55909	ENSMUSG00000027605
EX166323	11	68826170	68826204	-	chr11:68826170-68826204	0.048055	7.54426	ENSMUSG00000018736
EX152322	6	83957509	83957592	+	chr6:83957509-83957592	0.000116688	7.53789	ENSMUSG00000030016
EX279306	11	79031081	79031122	-	chr11:79031081-79031122	1.11698e-06	7.53191	ENSMUSG00000018334
EX200844	7	34141803	34141852	-	chr7:34141803-34141852	0.00430378	7.48353	ENSMUSG00000052997
EX160125	8	75050190	75050268	+	chr8:75050190-75050268	0.0388404	7.47981	ENSMUSG00000042870
EX171958	15	35114938	35114958	-	chr15:35114938-35114958	0.0273935	7.46599	ENSMUSG00000022329
EX169684	13	56088252	56088342	-	chr13:56088252-56088342	0.0121323	7.43756	ENSMUSG00000015937
EX178373	19	37290044	37290188	-	chr19:37290044-37290188	0.0105036	7.41735	ENSMUSG00000056999
EX142235	3	41744670	41744812	+	chr3:41744670-41744812	0.0375257	7.38773	ENSMUSG00000025766
EX161789	14	66353149	66353214	+	chr14:66353149-66353214	0.000221261	7.38597	ENSMUSG00000022044
EX114922	7	4831673	4831723	-	chr7:4831673-4831723	7.65432e-05	7.32916	ENSMUSG00000053550
EX259608	16	32678669	32679064	+	chr16:32678669-32679064	0.0127278	7.31879	ENSMUSG00000022791
EX183518	2	33086779	33086800	-	chr2:33086779-33086800	0.0343088	7.30982	ENSMUSG00000038860
EX213261	11	51854880	51854967	-	chr11:51854880-51854967	0.0239844	7.25059	ENSMUSG00000020387
EX122639	9	119445287	119445321	+	chr9:119445287-119445321	0.00782107	7.23381	ENSMUSG00000042787
EX253451	11	57310608	57310722	+	chr11:57310608-57310722	0.000897858	7.21152	ENSMUSG00000020524
EX291035	11	3143695	3143790	-	chr11:3143695-3143790	0.0280672	7.20608	ENSMUSG00000023764
EX304299	2	105684751	105684792	+	chr2:105684751-105684792	0.013226	7.19438	ENSMUSG00000027168
EX201979	7	98707937	98708031	+	chr7:98707937-98708031	0.0023828	7.16314	ENSMUSG00000030753
EX119730	14	23306725	23306753	-	chr14:23306725-23306753	0.0104316	7.15688	ENSMUSG00000063142
EX118157	10	127183198	127183409	-	chr10:127183198-127183409	0.0006777	7.14439	ENSMUSG00000019467
EX278542	11	54336936	54337013	+	chr11:54336936-54337013	0.0129706	7.1101	ENSMUSG00000020333
EX293565	2	29198814	29198915	-	chr2:29198814-29198915	0.000937107	7.08874	ENSMUSG00000035513
EX188044	X	151572366	151572668	+	chrX:151572366-151572668	0.000107879	7.08163	ENSMUSG00000041229
EX232813	2	156170040	156170481	-	chr2:156170040-156170481	0.000505685	7.07523	ENSMUSG00000027620
EX230480	2	53130412	53130504	+	chr2:53130412-53130504	0.031495	7.056	ENSMUSG00000036053
EX270207	4	141116567	141116640	-	chr4:141116567-141116640	0.0258222	7.05324	ENSMUSG00000040842
EX173386	16	13826883	13827125	+	chr16:13826883-13827125	0.0162464	7.04077	ENSMUSG00000022681
EX268392	3	89238666	89238703	-	chr3:89238666-89238703	0.0200128	7.02593	ENSMUSG00000042766
EX158685	10	90046622	90046652	+	chr10:90046622-90046652	0.0376644	7.00735	ENSMUSG00000058589
EX264837	1	180118736	180118783	+	chr1:180118736-180118783	0.000199564	6.99041	ENSMUSG00000026490
EX77570	1	151812754	151812801	+	chr1:151812754-151812801	4.6314e-06	6.98575	ENSMUSG00000043019
EX243064	6	106776454	106777681	+	chr6:106776454-106777681	0.000757153	6.97723	ENSMUSG00000013736
EX196227	5	134279437	134279514	-	chr5:134279437-134279514	0.00294637	6.94536	ENSMUSG00000060261
EX237587	4	104732070	104732180	+	chr4:104732070-104732180	0.00148146	6.93875	ENSMUSG00000028519
EX101929	1	181180407	181180648	-	chr1:181180407-181180648	2.02829e-06	6.93071	ENSMUSG00000038733
EX54351	9	65312098	65312139	+	chr9:65312098-65312139	0.00527675	6.91359	ENSMUSG00000015357
EX67430	5	137302780	137302877	-	chr5:137302780-137302877	0.000269374	6.8779	ENSMUSG00000037364
EX187824	X	135743442	135743522	+	chrX:135743442-135743522	0.00290306	6.86717	ENSMUSG00000043384
EX105345	X	73659727	73659828	-	chrX:73659727-73659828	0.0439305	6.85887	ENSMUSG00000002012
EX107877	3	108427861	108427932	-	chr3:108427861-108427932	2.85239e-06	6.85819	ENSMUSG00000068739
EX277389	9	64695364	64695482	+	chr9:64695364-64695482	0.00653331	6.84806	ENSMUSG00000036466
EX285791	2	181510504	181510530	+	chr2:181510504-181510530	0.0343014	6.80306	ENSMUSG00000000827
EX228029	1	127965781	127966333	-	chr1:127965781-127966333	0.0139679	6.80242	ENSMUSG00000036086
EX266934	2	181095342	181095421	-	chr2:181095342-181095421	0.00790075	6.75821	ENSMUSG00000016346
EX207399	8	91131923	91132003	-	chr8:91131923-91132003	0.0164533	6.74225	ENSMUSG00000031667
EX258964	16	4934195	4934239	+	chr16:4934195-4934239	0.00518953	6.73658	ENSMUSG00000022517
EX177287	18	34610410	34610628	-	chr18:34610410-34610628	1.67001e-07	6.73476	ENSMUSG00000003778
EX148461	5	34630235	34630284	+	chr5:34630235-34630284	0.0248471	6.72822	ENSMUSG00000029106
EX134095	1	82746923	82747142	+	chr1:82746923-82747142	0.016023	6.72651	ENSMUSG00000026150
EX380980	10	28562107	28562142	+	chr10:28562107-28562142	0.013678	6.72511	ENSMUSG00000019889
EX287502	4	134925777	134925821	+	chr4:134925777-134925821	0.00714839	6.71386	ENSMUSG00000037266
EX180627	1	91087059	91087124	+	chr1:91087059-91087124	0.0219742	6.69084	ENSMUSG00000026305
EX303803	2	59350494	59350622	+	chr2:59350494-59350622	0.0427284	6.67504	ENSMUSG00000026991
EX277845	9	112185908	112185949	-	chr9:112185908-112185949	0.0308936	6.66906	ENSMUSG00000032503
EX238070	4	123052066	123052175	+	chr4:123052066-123052175	0.0325417	6.66151	ENSMUSG00000028653
EX186308	2	158380771	158380851	+	chr2:158380771-158380851	0.0445109	6.64926	ENSMUSG00000044349
EX360977	6	54489008	54489109	+	chr6:54489008-54489109	0.0254258	6.6462	ENSMUSG00000086040
EX181219	1	135274466	135274707	-	chr1:135274466-135274707	1.57034e-05	6.64434	ENSMUSG00000041926
EX195190	5	99963731	99963877	-	chr5:99963731-99963877	0.000296214	6.62448	ENSMUSG00000000568
EX195903	5	124126355	124126632	-	chr5:124126355-124126632	0.000388963	6.6144	ENSMUSG00000029406
EX224704	18	25491081	25491224	-	chr18:25491081-25491224	0.0445071	6.60285	ENSMUSG00000024268
EX144574	4	34673809	34673928	-	chr4:34673809-34673928	0.000172183	6.58855	ENSMUSG00000028293
EX66557	5	88640589	88642696	+	chr5:88640589-88642696	0.000321807	6.56502	ENSMUSG00000029291
EX146437	4	130014935	130015033	+	chr4:130014935-130015033	8.50868e-05	6.55294	ENSMUSG00000028782
EX115495	7	44470859	44470987	+	chr7:44470859-44470987	0.00143719	6.55284	ENSMUSG00000038695
EX247722	10	93971316	93971707	-	chr10:93971316-93971707	0.00165689	6.55189	ENSMUSG00000036099
EX78733	2	48909989	48910013	-	chr2:48909989-48910013	2.85303e-08	6.54656	ENSMUSG00000026761
EX286268	3	95466288	95466837	+	chr3:95466288-95466837	0.0183526	6.53836	ENSMUSG00000015522
EX168739	11	116340338	116340378	-	chr11:116340338-116340378	0.00166723	6.51075	ENSMUSG00000052949
EX100887	1	135426931	135427041	-	chr1:135426931-135427041	0.00272677	6.4932	ENSMUSG00000041879
EX260131	17	6029684	6029834	+	chr17:6029684-6029834	0.000798494	6.49286	ENSMUSG00000023805
EX204027	10	39851277	39851403	+	chr10:39851277-39851403	0.00330919	6.48776	ENSMUSG00000019841
EX164667	9	109841476	109841515	+	chr9:109841476-109841515	0.0145522	6.46149	ENSMUSG00000032478
EX340785	X	50608478	50608604	-	chrX:50608478-50608604	0.0344669	6.44963	ENSMUSG00000085396
EX298009	5	104550645	104550724	+	chr5:104550645-104550724	0.00577414	6.43615	ENSMUSG00000097392
EX182763	2	20853958	20854232	-	chr2:20853958-20854232	0.000246911	6.42192	ENSMUSG00000036591
EX98408	18	65582418	65582809	+	chr18:65582418-65582809	0.0471867	6.40625	ENSMUSG00000042439
EX243320	6	113755217	113755388	-	chr6:113755217-113755388	0.00142568	6.40485	ENSMUSG00000030302
EX258063	15	76047922	76047996	-	chr15:76047922-76047996	0.00743439	6.40008	ENSMUSG00000022568
EX260454	17	26192516	26192623	+	chr17:26192516-26192623	0.0130353	6.39301	ENSMUSG00000024182
EX84966	5	65450712	65450817	-	chr5:65450712-65450817	0.00107329	6.38983	ENSMUSG00000037822
EX134384	1	91253760	91253827	+	chr1:91253760-91253827	0.0410355	6.3536	ENSMUSG00000034343
EX261410	17	46502688	46502786	-	chr17:46502688-46502786	0.0132569	6.34561	ENSMUSG00000040327
EX90861	8	45045733	45045785	+	chr8:45045733-45045785	3.56916e-05	6.33801	ENSMUSG00000070047
EX219399	15	34139741	34139897	+	chr15:34139741-34139897	0.00638309	6.33664	ENSMUSG00000022255
EX209916	9	36846788	36846861	+	chr9:36846788-36846861	0.0257365	6.3285	ENSMUSG00000032118
EX178756	19	53244310	53244405	+	chr19:53244310-53244405	0.0117665	6.32078	ENSMUSG00000025026
EX225541	19	3875365	3875471	+	chr19:3875365-3875471	0.00145471	6.31369	ENSMUSG00000024843
EX194399	5	34221969	34222457	-	chr5:34221969-34222457	0.0104263	6.28736	ENSMUSG00000037224
EX210909	9	69421661	69421790	+	chr9:69421661-69421790	0.000327703	6.27966	ENSMUSG00000032235
EX294108	4	12169958	12169978	-	chr4:12169958-12169978	0.000100526	6.27858	ENSMUSG00000028218
EX227294	1	66694365	66694564	+	chr1:66694365-66694564	0.0049897	6.26917	ENSMUSG00000055567
EX51027	7	19429106	19429118	-	chr7:19429106-19429118	0.00331306	6.26589	ENSMUSG00000030397
EX145033	4	56838005	56838047	-	chr4:56838005-56838047	0.00289554	6.24509	ENSMUSG00000038816
EX152463	6	87932859	87932982	+	chr6:87932859-87932982	0.038202	6.23637	ENSMUSG00000030060
EX152333	6	83978994	83979909	+	chr6:83978994-83979909	0.00571541	6.23302	ENSMUSG00000030016
EX119459	8	121564331	121564724	-	chr8:121564331-121564724	0.0143713	6.2085	ENSMUSG00000052934
EX290921	9	80293945	80293974	+	chr9:80293945-80293974	0.00235359	6.20782	ENSMUSG00000033577
EX181834	1	170147996	170148046	-	chr1:170147996-170148046	0.0196536	6.18123	ENSMUSG00000026670
EX245599	7	80097172	80097210	-	chr7:80097172-80097210	0.00338091	6.17582	ENSMUSG00000030541
EX293569	2	29198468	29198915	-	chr2:29198468-29198915	0.000984852	6.17125	ENSMUSG00000035513
EX292686	16	17277972	17278661	+	chr16:17277972-17278661	0.031292	6.1631	ENSMUSG00000055692
EX241377	5	122171649	122171926	+	chr5:122171649-122171926	0.00216539	6.16023	ENSMUSG00000004455
EX169691	13	56095556	56095641	-	chr13:56095556-56095641	0.0324753	6.1474	ENSMUSG00000015937
EX87434	6	113105917	113107561	+	chr6:113105917-113107561	0.0102087	6.12082	ENSMUSG00000034269
EX199661	6	147012918	147012947	+	chr6:147012918-147012947	0.0373439	6.11278	ENSMUSG00000016487
EX190847	4	41012058	41013871	+	chr4:41012058-41013871	0.0440652	6.10815	ENSMUSG00000028423
EX119426	8	120659959	120660187	-	chr8:120659959-120660187	0.0288784	6.08324	ENSMUSG00000031819
EX286494	3	158023409	158024231	-	chr3:158023409-158024231	0.000713772	6.07565	ENSMUSG00000055436
EX283022	17	65820316	65820397	+	chr17:65820316-65820397	0.0358353	6.07549	ENSMUSG00000061950
EX180629	1	91091602	91091667	+	chr1:91091602-91091667	0.0350049	6.06937	ENSMUSG00000026305
EX118054	10	110962003	110962404	-	chr10:110962003-110962404	0.0157345	6.04475	ENSMUSG00000035798
EX235200	3	35829417	35829688	+	chr3:35829417-35829688	0.00219611	6.04235	ENSMUSG00000037400
EX326306	17	24587179	24587292	+	chr17:24587179-24587292	0.0146235	6.03996	ENSMUSG00000032855
EX290880	9	47850272	47850390	+	chr9:47850272-47850390	0.0233809	6.03869	ENSMUSG00000032076
EX105167	X	38608723	38608868	+	chrX:38608723-38608868	0.00310134	6.03051	ENSMUSG00000000355
EX181899	1	172190844	172191079	+	chr1:172190844-172191079	0.0161724	6.0207	ENSMUSG00000026554
EX146798	4	136314090	136314255	+	chr4:136314090-136314255	0.0252262	6.01734	ENSMUSG00000066037
EX97163	16	36015887	36016009	+	chr16:36015887-36016009	0.00123806	6.0173	ENSMUSG00000022905
EX141850	3	16187639	16187717	+	chr3:16187639-16187717	0.0129239	6.00947	ENSMUSG00000047213
EX151427	6	24632685	24633210	-	chr6:24632685-24633210	0.00964079	5.98917	ENSMUSG00000029684
EX180765	1	93034546	93034572	-	chr1:93034546-93034572	0.0195149	5.98218	ENSMUSG00000014602
EX243321	6	113751564	113751690	-	chr6:113751564-113751690	0.0249744	5.96871	ENSMUSG00000030302
EX171155	12	87055445	87055485	+	chr12:87055445-87055485	0.000759358	5.96703	ENSMUSG00000034145
EX203147	7	128458597	128458656	-	chr7:128458597-128458656	0.015343	5.96215	ENSMUSG00000030846
EX100816	1	134304568	134304846	-	chr1:134304568-134304846	4.84326e-05	5.94125	ENSMUSG00000026458
EX157590	10	59354340	59354410	+	chr10:59354340-59354410	0.00691157	5.93303	ENSMUSG00000019916
EX131244	18	31715009	31715028	+	chr18:31715009-31715028	1.59738e-05	5.91972	ENSMUSG00000024260
EX157126	7	142000842	142000889	+	chr7:142000842-142000889	0.00216494	5.91606	ENSMUSG00000053046
EX139403	2	126800289	126800337	-	chr2:126800289-126800337	0.00074944	5.91354	ENSMUSG00000027365
EX280879	13	111447896	111447955	-	chr13:111447896-111447955	2.10117e-05	5.90639	ENSMUSG00000032745
EX287633	4	149335706	149336108	-	chr4:149335706-149336108	0.00322008	5.90263	ENSMUSG00000028960
EX270498	5	8087982	8088068	-	chr5:8087982-8088068	0.0212657	5.89694	ENSMUSG00000040537
EX261090	17	35235488	35235558	+	chr17:35235488-35235558	0.000163196	5.8787	ENSMUSG00000024403
EX230921	2	73347647	73347759	-	chr2:73347647-73347759	0.00465063	5.87146	ENSMUSG00000041762
EX284700	2	24606570	24607100	-	chr2:24606570-24607100	0.00314237	5.86869	ENSMUSG00000004113
EX244668	7	28817335	28817404	+	chr7:28817335-28817404	0.0328448	5.8571	ENSMUSG00000015165
EX383743	9	50646105	50646189	-	chr9:50646105-50646189	0.0108326	5.8298	ENSMUSG00000000168
EX201466	7	75683394	75683459	+	chr7:75683394-75683459	0.0390657	5.81918	ENSMUSG00000066406
EX81978	3	95626749	95627534	+	chr3:95626749-95627534	0.00970227	5.81244	ENSMUSG00000038619
EX277463	9	70019389	70019515	+	chr9:70019389-70019515	7.81883e-05	5.79562	ENSMUSG00000033543
EX264159	1	83265127	83266055	-	chr1:83265127-83266055	0.041135	5.79253	ENSMUSG00000026163
EX268941	4	44929581	44929645	+	chr4:44929581-44929645	0.00322463	5.77527	ENSMUSG00000035649
EX68466	6	94592737	94593076	+	chr6:94592737-94593076	0.00155426	5.77489	ENSMUSG00000045100
EX67327	5	134504734	134504838	-	chr5:134504734-134504838	0.0400197	5.7645	ENSMUSG00000063146
EX86159	5	139338740	139338842	-	chr5:139338740-139338842	0.00123276	5.7603	ENSMUSG00000045438
EX165008	9	121738388	121738415	+	chr9:121738388-121738415	0.00126272	5.74773	ENSMUSG00000032525
EX224701	18	25491141	25491224	-	chr18:25491141-25491224	0.0367107	5.74107	ENSMUSG00000024268
EX202519	7	118135731	118135825	-	chr7:118135731-118135825	0.0164098	5.73734	ENSMUSG00000030655
EX284709	2	24682976	24683038	-	chr2:24682976-24683038	0.00034167	5.73543	ENSMUSG00000004113
EX284696	2	24606375	24607100	-	chr2:24606375-24607100	0.00364779	5.73212	ENSMUSG00000004113
EX155986	7	105637652	105637902	-	chr7:105637652-105637902	0.00182413	5.73051	ENSMUSG00000030881
EX282113	16	91664920	91665708	+	chr16:91664920-91665708	4.63612e-05	5.72789	ENSMUSG00000022961
EX292036	11	116167133	116167228	-	chr11:116167133-116167228	0.0285391	5.72618	ENSMUSG00000020776
EX152345	6	83979847	83979909	+	chr6:83979847-83979909	0.0029277	5.72457	ENSMUSG00000030016
EX232790	2	156152463	156152513	-	chr2:156152463-156152513	0.00270249	5.72452	ENSMUSG00000027620
EX217676	12	21256475	21256609	+	chr12:21256475-21256609	0.0030841	5.72316	ENSMUSG00000052632
EX102954	2	34799423	34799728	-	chr2:34799423-34799728	2.41479e-05	5.71678	ENSMUSG00000070953
EX290845	14	119001890	119002009	-	chr14:119001890-119002009	0.0329215	5.71486	ENSMUSG00000042104
EX286482	3	158024123	158024231	-	chr3:158024123-158024231	0.000180586	5.70099	ENSMUSG00000055436
EX248732	8	71966100	71966160	+	chr8:71966100-71966160	0.0446876	5.69902	ENSMUSG00000052446
EX253660	11	65005454	65005505	-	chr11:65005454-65005505	0.00984239	5.68789	ENSMUSG00000033389
EX226177	19	40369690	40369719	-	chr19:40369690-40369719	0.00961933	5.68064	ENSMUSG00000025006
EX252665	11	5091460	5091477	-	chr11:5091460-5091477	0.000552811	5.6563	ENSMUSG00000009079
EX275258	7	144514872	144514946	-	chr7:144514872-144514946	0.000236095	5.63597	ENSMUSG00000037519
EX293572	2	29198641	29198915	-	chr2:29198641-29198915	0.00137881	5.63423	ENSMUSG00000035513
EX176498	17	66092658	66092726	-	chr17:66092658-66092726	0.0021175	5.63173	ENSMUSG00000024099
EX182768	2	20853958	20854631	-	chr2:20853958-20854631	0.000379076	5.60093	ENSMUSG00000036591
EX371065	17	46672525	46672591	-	chr17:46672525-46672591	0.0184318	5.59884	ENSMUSG00000023971
EX200929	7	44343658	44343738	+	chr7:44343658-44343738	0.0263059	5.59579	ENSMUSG00000038738
EX346053	10	31338185	31338245	-	chr10:31338185-31338245	0.000297162	5.59059	ENSMUSG00000000296
EX237837	4	117587785	117587980	+	chr4:117587785-117587980	0.00164531	5.57535	ENSMUSG00000033423
EX164694	9	109841476	109841579	+	chr9:109841476-109841579	0.0259367	5.56469	ENSMUSG00000032478
EX152366	6	83979610	83979909	+	chr6:83979610-83979909	0.0039344	5.55601	ENSMUSG00000030016
EX262750	19	4267747	4267978	-	chr19:4267747-4267978	0.00910947	5.54598	ENSMUSG00000034616
EX265626	2	40598413	40598511	-	chr2:40598413-40598511	0.0133758	5.53897	ENSMUSG00000049252
EX290875	9	47850272	47853380	+	chr9:47850272-47853380	0.0374942	5.53444	ENSMUSG00000032076
EX290866	9	47850272	47853385	+	chr9:47850272-47853385	0.0375232	5.53375	ENSMUSG00000032076
EX280752	13	63840893	63841039	+	chr13:63840893-63841039	0.000625851	5.52333	ENSMUSG00000021470
EX281573	15	89307172	89307195	-	chr15:89307172-89307195	0.00262101	5.51997	ENSMUSG00000036529
EX100465	1	118565143	118565259	+	chr1:118565143-118565259	0.000863499	5.51868	ENSMUSG00000064302
EX101791	1	179754491	179754624	-	chr1:179754491-179754624	0.0115522	5.50822	ENSMUSG00000026491
EX65874	5	23513952	23514044	-	chr5:23513952-23514044	0.0362418	5.50667	ENSMUSG00000062604
EX291234	11	49873836	49873907	+	chr11:49873836-49873907	0.00161779	5.50404	ENSMUSG00000020366
EX283021	17	65820145	65820169	+	chr17:65820145-65820169	0.0425934	5.50078	ENSMUSG00000061950
EX345172	7	62192005	62192067	-	chr7:62192005-62192067	0.00242229	5.48478	ENSMUSG00000045813
EX196507	5	138117041	138117920	+	chr5:138117041-138117920	0.0245807	5.48162	ENSMUSG00000037017
EX200350	7	25390062	25390106	-	chr7:25390062-25390106	0.014672	5.4769	ENSMUSG00000003123
EX239346	4	155857496	155857534	+	chr4:155857496-155857534	0.000617876	5.46856	ENSMUSG00000029071
EX107085	3	87919803	87920522	+	chr3:87919803-87920522	0.0476777	5.46691	ENSMUSG00000019710
EX105259	X	60229148	60229252	-	chrX:60229148-60229252	0.0178834	5.45651	ENSMUSG00000062949
EX260124	17	6029700	6029834	+	chr17:6029700-6029834	0.00389724	5.44047	ENSMUSG00000023805
EX148433	5	34629136	34629172	+	chr5:34629136-34629172	0.0016325	5.43926	ENSMUSG00000029106
EX128972	16	32900224	32900707	+	chr16:32900224-32900707	0.00110067	5.43703	ENSMUSG00000022800
EX66545	5	88640589	88642695	+	chr5:88640589-88642695	0.000928011	5.42816	ENSMUSG00000029291
EX140685	X	42266366	42266476	+	chrX:42266366-42266476	0.00579031	5.4137	ENSMUSG00000025862
EX290675	14	45622841	45622942	-	chr14:45622841-45622942	0.000143025	5.40939	ENSMUSG00000037697
EX290870	9	47850272	47850587	+	chr9:47850272-47850587	0.0436206	5.40436	ENSMUSG00000032076
EX98412	18	65582526	65582809	+	chr18:65582526-65582809	0.0490028	5.39844	ENSMUSG00000042439
EX165249	11	5978399	5978512	-	chr11:5978399-5978512	0.0163536	5.39568	ENSMUSG00000057897
EX381564	10	108273395	108273425	+	chr10:108273395-108273425	0.0459607	5.39544	ENSMUSG00000019907
EX290874	9	47850272	47851029	+	chr9:47850272-47851029	0.0441101	5.39507	ENSMUSG00000032076
EX265351	2	32310451	32310487	-	chr2:32310451-32310487	0.0369612	5.38485	ENSMUSG00000026825
EX128556	16	10738392	10738515	+	chr16:10738392-10738515	0.000244641	5.36579	ENSMUSG00000068663
EX281546	15	89295952	89296029	-	chr15:89295952-89296029	0.0101957	5.36475	ENSMUSG00000036529
EX6533	2	177501743	177501797	+	chr2:177501743-177501797	0.00532956	5.36297	ENSMUSG00000094786
EX180480	1	87354971	87355722	+	chr1:87354971-87355722	0.00418841	5.35548	ENSMUSG00000048000
EX282150	16	94409684	94409729	+	chr16:94409684-94409729	0.000412895	5.33916	ENSMUSG00000040785
EX100884	1	135391755	135391935	-	chr1:135391755-135391935	0.008932	5.33461	ENSMUSG00000041879
EX261619	17	56426387	56426504	-	chr17:56426387-56426504	0.00155378	5.30853	ENSMUSG00000013236
EX249775	8	123401076	123401892	+	chr8:123401076-123401892	0.00350726	5.30027	ENSMUSG00000001472
EX259588	16	32680900	32680995	+	chr16:32680900-32680995	0.0444749	5.29971	ENSMUSG00000022791
EX261620	17	56425327	56425926	-	chr17:56425327-56425926	8.4658e-06	5.28708	ENSMUSG00000013236
EX107182	3	88415988	88416115	-	chr3:88415988-88416115	0.0120494	5.28306	ENSMUSG00000050144
EX230636	2	60759759	60759806	-	chr2:60759759-60759806	0.020899	5.27507	ENSMUSG00000026970
EX261886	18	6057517	6057591	-	chr18:6057517-6057591	0.00294057	5.26427	ENSMUSG00000041225
EX341718	3	155092935	155093197	-	chr3:155092935-155093197	0.001969	5.26142	ENSMUSG00000053870
EX212029	9	110071026	110071139	+	chr9:110071026-110071139	0.0141772	5.25968	ENSMUSG00000032479
EX181028	1	131291596	131291690	-	chr1:131291596-131291690	0.000130053	5.24365	ENSMUSG00000026425
EX367020	9	120572768	120572862	+	chr9:120572768-120572862	0.00683475	5.23774	ENSMUSG00000025794
EX200257	7	19202977	19203072	+	chr7:19202977-19203072	0.000176042	5.23314	ENSMUSG00000040811
EX117871	10	80672170	80672291	-	chr10:80672170-80672291	0.0279698	5.22786	ENSMUSG00000020190
EX224358	17	80044940	80045022	-	chr17:80044940-80045022	0.000671585	5.22069	ENSMUSG00000024095
EX222183	16	96145656	96146764	+	chr16:96145656-96146764	0.0273315	5.21686	ENSMUSG00000023147
EX104825	2	173589788	173590796	-	chr2:173589788-173590796	0.00975571	5.20585	ENSMUSG00000055897
EX181836	1	170147996	170148043	-	chr1:170147996-170148043	0.0171638	5.19887	ENSMUSG00000026670
EX93725	11	61509072	61509168	+	chr11:61509072-61509168	0.0319576	5.18138	ENSMUSG00000001039
EX383039	14	61627795	61631892	-	chr14:61627795-61631892	0.000395076	5.18016	ENSMUSG00000097589
EX325841	15	82350979	82351094	-	chr15:82350979-82351094	7.36776e-05	5.17438	ENSMUSG00000022450
EX283079	17	71229819	71229869	+	chr17:71229819-71229869	0.000399079	5.17373	ENSMUSG00000024052
EX205935	8	4193549	4193701	+	chr8:4193549-4193701	0.0102081	5.1675	ENSMUSG00000011832
EX175468	17	33919871	33920050	+	chr17:33919871-33920050	0.0114816	5.16604	ENSMUSG00000024308
EX341725	3	155092935	155093227	-	chr3:155092935-155093227	0.00230379	5.16273	ENSMUSG00000053870
EX116998	10	13652451	13653011	-	chr10:13652451-13653011	0.0478156	5.16067	ENSMUSG00000019806
EX95539	12	84133852	84133984	+	chr12:84133852-84133984	0.00476923	5.14554	ENSMUSG00000042523
EX132209	19	37217183	37217641	+	chr19:37217183-37217641	0.0232364	5.13322	ENSMUSG00000023307
EX114053	6	90662812	90662955	-	chr6:90662812-90662955	0.0388378	5.12773	ENSMUSG00000034312
EX80651	X	100811502	100811543	+	chrX:100811502-100811543	8.07511e-07	5.12616	ENSMUSG00000000881
EX51832	7	90194273	90194296	+	chr7:90194273-90194296	0.000107013	5.12449	ENSMUSG00000039361
EX72149	9	59603448	59603597	+	chr9:59603448-59603597	0.0186895	5.11215	ENSMUSG00000032297
EX156337	7	116506018	116506098	+	chr7:116506018-116506098	0.0421734	5.10977	ENSMUSG00000030659
EX63554	3	88559618	88559776	+	chr3:88559618-88559776	0.0230502	5.10374	ENSMUSG00000008604
EX225950	19	22897484	22897519	+	chr19:22897484-22897519	0.0012887	5.09895	ENSMUSG00000052387
EX158311	10	80412827	80413062	-	chr10:80412827-80413062	0.0179664	5.0949	ENSMUSG00000020167
EX117508	10	69980824	69980850	+	chr10:69980824-69980850	0.000951528	5.09006	ENSMUSG00000069601
EX165937	11	58970542	58970645	+	chr11:58970542-58970645	0.00761338	5.07389	ENSMUSG00000036964
EX274110	7	64773416	64773652	-	chr7:64773416-64773652	0.0428295	5.06893	ENSMUSG00000030518
EX166512	11	69657936	69658056	-	chr11:69657936-69658056	0.0265913	5.0623	ENSMUSG00000018761
EX153145	6	118594944	118595426	-	chr6:118594944-118595426	0.000216509	5.06056	ENSMUSG00000051331
EX277491	9	70019389	70019910	+	chr9:70019389-70019910	0.00109742	5.05988	ENSMUSG00000033543
EX104114	2	131239452	131239542	+	chr2:131239452-131239542	0.0160932	5.05857	ENSMUSG00000037523
EX304186	11	77822663	77822674	+	chr11:77822663-77822674	0.00072003	5.0477	ENSMUSG00000000631
EX157143	7	142000842	142001441	+	chr7:142000842-142001441	0.00153016	5.03823	ENSMUSG00000053046
EX242233	6	29361560	29361753	+	chr6:29361560-29361753	0.000982478	5.01138	ENSMUSG00000029767
EX384366	9	107969708	107969774	+	chr9:107969708-107969774	0.0206269	5.01133	ENSMUSG00000032586
EX133257	1	52204346	52204516	-	chr1:52204346-52204516	0.000858936	5.00817	ENSMUSG00000026103
EX264649	1	155861155	155861373	-	chr1:155861155-155861373	0.0198476	5.0078	ENSMUSG00000033671
EX236381	3	126805857	126805916	+	chr3:126805857-126805916	0.0376257	5.00453	ENSMUSG00000053819
EX258944	16	4705844	4705960	+	chr16:4705844-4705960	0.00118599	4.99523	ENSMUSG00000004069
EX145538	4	107848281	107848403	+	chr4:107848281-107848403	0.0085458	4.99107	ENSMUSG00000028613
EX293113	17	90561802	90561828	-	chr17:90561802-90561828	0.0258407	4.98913	ENSMUSG00000024109
EX62484	X	57056891	57057206	+	chrX:57056891-57057206	0.0468473	4.98669	ENSMUSG00000067873
EX171626	12	113120211	113120261	+	chr12:113120211-113120261	0.0147234	4.98025	ENSMUSG00000021144
EX219812	15	76074607	76074657	-	chr15:76074607-76074657	0.000352571	4.96627	ENSMUSG00000002524
EX248362	8	41016201	41016320	-	chr8:41016201-41016320	0.04027	4.95955	ENSMUSG00000045636
EX210334	9	49506853	49507653	-	chr9:49506853-49507653	0.00431488	4.94967	ENSMUSG00000039542
EX111680	5	104055490	104055576	+	chr5:104055490-104055576	0.0353172	4.9344	ENSMUSG00000029310
EX376268	4	45304264	45304388	+	chr4:45304264-45304388	0.0264904	4.93221	ENSMUSG00000035601
EX186560	2	167489169	167489368	-	chr2:167489169-167489368	0.0121466	4.93201	ENSMUSG00000047030
EX267892	X	151906265	151906363	+	chrX:151906265-151906363	0.00634202	4.93073	ENSMUSG00000025261
EX216767	13	33954898	33955110	-	chr13:33954898-33955110	0.0323325	4.92422	ENSMUSG00000060147
EX80083	X	7724353	7724443	+	chrX:7724353-7724443	0.0162387	4.9231	ENSMUSG00000039382
EX246129	7	111073112	111073151	-	chr7:111073112-111073151	0.0142243	4.88839	ENSMUSG00000005610
EX78678	2	32735281	32735922	+	chr2:32735281-32735922	0.0418007	4.87647	ENSMUSG00000059013
EX157561	10	49103510	49103931	-	chr10:49103510-49103931	0.000519556	4.87482	ENSMUSG00000056073
EX256119	13	42681513	42681741	+	chr13:42681513-42681741	2.99878e-05	4.86911	ENSMUSG00000054728
EX157124	7	142000842	142000950	+	chr7:142000842-142000950	0.00155905	4.86621	ENSMUSG00000053046
EX189975	3	130030532	130030867	-	chr3:130030532-130030867	0.0119465	4.84455	ENSMUSG00000001052
EX226198	19	40321793	40321960	-	chr19:40321793-40321960	0.000639166	4.81977	ENSMUSG00000025006
EX279388	11	86700938	86701081	-	chr11:86700938-86701081	0.0051116	4.81701	ENSMUSG00000047126
EX255798	11	119499846	119499885	+	chr11:119499846-119499885	0.00805052	4.80684	ENSMUSG00000039850
EX268833	4	21817501	21817644	+	chr4:21817501-21817644	0.0032074	4.80565	ENSMUSG00000040455
EX118369	8	13258947	13259043	-	chr8:13258947-13259043	0.00466616	4.80108	ENSMUSG00000038506
EX238755	4	141480746	141480814	-	chr4:141480746-141480814	0.00589647	4.79207	ENSMUSG00000040761
EX287828	4	156168546	156168569	-	chr4:156168546-156168569	0.000284558	4.78529	ENSMUSG00000041936
EX270627	5	32986936	32986996	+	chr5:32986936-32986996	0.0148081	4.78026	ENSMUSG00000037426
EX126688	12	3773551	3773640	+	chr12:3773551-3773640	0.0126685	4.76789	ENSMUSG00000071454
EX227291	1	66685616	66685672	+	chr1:66685616-66685672	0.00398805	4.76491	ENSMUSG00000055567
EX125420	11	115623418	115623592	-	chr11:115623418-115623592	0.000149322	4.76072	ENSMUSG00000020744
EX196493	5	138117836	138117920	+	chr5:138117836-138117920	0.0396627	4.7602	ENSMUSG00000037017
EX214775	11	86543931	86544045	-	chr11:86543931-86544045	8.94097e-05	4.7294	ENSMUSG00000020516
EX180877	1	106018219	106018302	+	chr1:106018219-106018302	0.00836654	4.7271	ENSMUSG00000038866
EX212941	11	32229247	32229616	+	chr11:32229247-32229616	0.0273526	4.71794	ENSMUSG00000020287
EX232815	2	156176403	156176457	-	chr2:156176403-156176457	0.00543163	4.71324	ENSMUSG00000027620
EX279581	11	98018273	98018372	-	chr11:98018273-98018372	0.0123483	4.68897	ENSMUSG00000020882
EX260030	16	84835124	84835543	+	chr16:84835124-84835543	0.0133986	4.68085	ENSMUSG00000008976
EX231511	2	110038080	110038276	+	chr2:110038080-110038276	0.042149	4.67387	ENSMUSG00000027160
EX344569	7	16432774	16433022	+	chr7:16432774-16433022	0.000440419	4.67384	ENSMUSG00000059273
EX226187	19	40340045	40340146	-	chr19:40340045-40340146	8.26901e-05	4.66643	ENSMUSG00000025006
EX82111	3	103353567	103353617	+	chr3:103353567-103353617	0.01216	4.66399	ENSMUSG00000033014
EX209400	9	4478263	4478852	-	chr9:4478263-4478852	0.00053006	4.65937	ENSMUSG00000025892
EX294239	4	151076577	151076597	-	chr4:151076577-151076597	0.00744397	4.65658	ENSMUSG00000014592
EX242254	6	29412902	29413087	+	chr6:29412902-29413087	0.0435594	4.62384	ENSMUSG00000029769
EX372274	19	6998192	6998366	+	chr19:6998192-6998366	0.00802303	4.61972	ENSMUSG00000047656
EX252043	9	102623556	102623593	-	chr9:102623556-102623593	0.0184349	4.60911	ENSMUSG00000032534
EX173624	16	20542197	20542294	+	chr16:20542197-20542294	0.00469034	4.60806	ENSMUSG00000022841
EX153376	6	122338472	122338864	-	chr6:122338472-122338864	0.00242776	4.60271	ENSMUSG00000040669
EX281981	16	73933046	73933171	-	chr16:73933046-73933171	0.0131839	4.60228	ENSMUSG00000052516
EX229203	2	25407058	25407542	+	chr2:25407058-25407542	0.000764077	4.6012	ENSMUSG00000015094
EX344904	7	30623415	30623515	-	chr7:30623415-30623515	0.0143057	4.60109	ENSMUSG00000036751
EX250369	14	52004879	52004899	+	chr14:52004879-52004899	0.00388453	4.59329	ENSMUSG00000004562
EX252057	9	102588708	102588987	-	chr9:102588708-102588987	0.000450246	4.58591	ENSMUSG00000032534
EX258181	15	79303574	79303602	-	chr15:79303574-79303602	0.000700842	4.58321	ENSMUSG00000042632
EX114051	6	90662628	90662955	-	chr6:90662628-90662955	0.0413704	4.58148	ENSMUSG00000034312
EX382772	14	27505638	27505663	-	chr14:27505638-27505663	0.0347469	4.57775	ENSMUSG00000046753
EX123449	11	54998535	54998613	-	chr11:54998535-54998613	0.0447221	4.57568	ENSMUSG00000018340
EX96373	15	83796582	83796794	+	chr15:83796582-83796794	0.0111352	4.56282	ENSMUSG00000041708
EX151725	6	34172628	34172755	-	chr6:34172628-34172755	0.00423596	4.56131	ENSMUSG00000018999
EX139614	2	132815631	132815758	-	chr2:132815631-132815758	0.0137298	4.54159	ENSMUSG00000037376
EX105694	X	101643006	101643156	+	chrX:101643006-101643156	0.0168274	4.53709	ENSMUSG00000034160
EX125429	11	115627637	115627948	-	chr11:115627637-115627948	0.00869088	4.53233	ENSMUSG00000020744
EX52038	7	127020848	127020956	-	chr7:127020848-127020956	2.49529e-05	4.53004	ENSMUSG00000045114
EX157136	7	142000842	142000886	+	chr7:142000842-142000886	0.00165506	4.52967	ENSMUSG00000053046
EX158637	10	88485593	88486011	-	chr10:88485593-88486011	0.00166711	4.52885	ENSMUSG00000060002
EX279474	11	94423671	94423724	-	chr11:94423671-94423724	0.0330625	4.52659	ENSMUSG00000020866
EX52031	7	127020848	127020974	-	chr7:127020848-127020974	2.52661e-05	4.52523	ENSMUSG00000045114
EX125428	11	115627637	115627873	-	chr11:115627637-115627873	0.00878638	4.51883	ENSMUSG00000020744
EX334507	13	41017115	41017173	+	chr13:41017115-41017173	0.0438283	4.50882	ENSMUSG00000021361
EX141341	X	134718656	134718818	+	chrX:134718656-134718818	0.00684861	4.50721	ENSMUSG00000033460
EX110716	5	24480172	24480348	+	chr5:24480172-24480348	0.042756	4.48267	ENSMUSG00000023353
EX165946	11	59204556	59204757	+	chr11:59204556-59204757	0.0224794	4.48254	ENSMUSG00000036860
EX59133	1	37892943	37893246	+	chr1:37892943-37893246	0.00172172	4.48046	ENSMUSG00000026087
EX257093	12	33138843	33139062	-	chr12:33138843-33139062	0.00197533	4.46949	ENSMUSG00000052125
EX36323	15	102178781	102178832	-	chr15:102178781-102178832	0.000216083	4.46799	ENSMUSG00000023044
EX102786	2	30901714	30901788	-	chr2:30901714-30901788	0.036027	4.46622	ENSMUSG00000050737
EX236827	4	14819095	14819215	-	chr4:14819095-14819215	0.00424441	4.46417	ENSMUSG00000040550
EX347437	8	72584700	72584817	+	chr8:72584700-72584817	0.0185096	4.461	ENSMUSG00000031791
EX236678	3	145127023	145127151	+	chr3:145127023-145127151	0.00122824	4.44852	ENSMUSG00000028256
EX71298	8	34104986	34105098	-	chr8:34104986-34105098	3.42025e-05	4.44341	ENSMUSG00000031516
EX160325	8	88729459	88729838	+	chr8:88729459-88729838	0.0340186	4.43957	ENSMUSG00000036712
EX282509	17	26018220	26018460	-	chr17:26018220-26018460	0.000614097	4.43811	ENSMUSG00000037098
EX81542	3	85646195	85646579	+	chr3:85646195-85646579	0.000149689	4.4305	ENSMUSG00000028085
EX305702	X	162859299	162859446	-	chrX:162859299-162859446	0.0136314	4.42534	ENSMUSG00000031357
EX232893	2	157101321	157101443	-	chr2:157101321-157101443	0.00255448	4.42342	ENSMUSG00000027639
EX99970	1	82880008	82880127	+	chr1:82880008-82880127	0.0284209	4.418	ENSMUSG00000026159
EX249172	8	88125082	88125155	+	chr8:88125082-88125155	0.00738795	4.41758	ENSMUSG00000036810
EX90862	8	45047650	45047709	+	chr8:45047650-45047709	0.0154055	4.41734	ENSMUSG00000070047
EX158070	10	79544081	79544352	-	chr10:79544081-79544352	0.014597	4.41702	ENSMUSG00000042570
EX243428	6	119932690	119932761	-	chr6:119932690-119932761	0.000692542	4.41561	ENSMUSG00000045962
EX233973	X	85749612	85749695	-	chrX:85749612-85749695	0.0097141	4.41227	ENSMUSG00000025059
EX209333	14	121577347	121577424	-	chr14:121577347-121577424	0.026787	4.40938	ENSMUSG00000025558
EX276169	8	99028769	99029911	-	chr8:99028769-99029911	0.00287065	4.40749	ENSMUSG00000036510
EX258001	15	74577395	74577493	+	chr15:74577395-74577493	0.0442974	4.40541	ENSMUSG00000034730
EX125432	11	115627637	115627929	-	chr11:115627637-115627929	0.00986442	4.38726	ENSMUSG00000020744
EX165933	11	58970427	58970449	+	chr11:58970427-58970449	0.0155737	4.383	ENSMUSG00000036964
EX256472	13	77131244	77131276	-	chr13:77131244-77131276	0.0140749	4.3727	ENSMUSG00000021597
EX235000	3	28079189	28079302	+	chr3:28079189-28079302	0.00361683	4.37266	ENSMUSG00000027695
EX139439	2	128839148	128839254	+	chr2:128839148-128839254	0.00629043	4.3718	ENSMUSG00000014353
EX66793	5	110786300	110786435	-	chr5:110786300-110786435	0.0191652	4.37134	ENSMUSG00000029512
EX131488	18	73642528	73642563	-	chr18:73642528-73642563	0.00461329	4.36523	ENSMUSG00000024515
EX271505	5	123586187	123586354	-	chr5:123586187-123586354	0.00398419	4.35802	ENSMUSG00000049550
EX185746	2	144479015	144479142	-	chr2:144479015-144479142	0.0091865	4.35385	ENSMUSG00000037259
EX278807	11	62345235	62345318	-	chr11:62345235-62345318	0.012435	4.35101	ENSMUSG00000018501
EX167389	11	84854255	84854380	-	chr11:84854255-84854380	1.8973e-06	4.34911	ENSMUSG00000020530
EX341328	3	88220956	88221050	+	chr3:88220956-88221050	0.0096	4.32196	ENSMUSG00000097156
EX202837	7	126149504	126149537	-	chr7:126149504-126149537	0.0118187	4.30796	ENSMUSG00000000131
EX277451	9	69998248	69998333	+	chr9:69998248-69998333	0.0180192	4.30649	ENSMUSG00000011958
EX76103	18	59066817	59066989	+	chr18:59066817-59066989	0.00605047	4.29676	ENSMUSG00000050875
EX180653	1	91114596	91116921	+	chr1:91114596-91116921	0.0217901	4.28879	ENSMUSG00000026305
EX86158	5	139339182	139339385	-	chr5:139339182-139339385	3.83623e-05	4.28635	ENSMUSG00000045438
EX286669	4	44030215	44030268	+	chr4:44030215-44030268	2.64329e-06	4.28598	ENSMUSG00000028478
EX88596	7	67222976	67223038	+	chr7:67222976-67223038	0.0332365	4.28588	ENSMUSG00000043831
EX182737	2	20883200	20883229	-	chr2:20883200-20883229	4.71432e-06	4.27377	ENSMUSG00000036591
EX161053	14	18277844	18278101	+	chr14:18277844-18278101	0.00203564	4.24192	ENSMUSG00000021772
EX45886	2	166842685	166842753	+	chr2:166842685-166842753	0.0421894	4.2374	ENSMUSG00000074582
EX219416	15	34121423	34121512	+	chr15:34121423-34121512	0.0161718	4.2346	ENSMUSG00000022255
EX247762	10	105833105	105833280	-	chr10:105833105-105833280	0.00200863	4.23142	ENSMUSG00000036009
EX252682	11	5090459	5091477	-	chr11:5090459-5091477	0.0244907	4.21839	ENSMUSG00000009079
EX188737	3	75902401	75902484	-	chr3:75902401-75902484	0.00520678	4.21783	ENSMUSG00000034109
EX276580	14	26459410	26459460	-	chr14:26459410-26459460	0.0049649	4.2141	ENSMUSG00000021870
EX93733	11	61509116	61509168	+	chr11:61509116-61509168	0.0494048	4.21374	ENSMUSG00000001039
EX51354	7	41634680	41634899	+	chr7:41634680-41634899	0.0464575	4.21265	ENSMUSG00000074165
EX166109	11	61756582	61756677	-	chr11:61756582-61756677	0.0310122	4.20299	ENSMUSG00000020528
EX250506	14	56811334	56811464	-	chr14:56811334-56811464	0.00277116	4.20282	ENSMUSG00000040123
EX312264	X	74352845	74353002	-	chrX:74352845-74353002	0.0453766	4.19755	ENSMUSG00000015289
EX22831	7	44983771	44984133	-	chr7:44983771-44984133	0.00574059	4.19501	ENSMUSG00000109324
EX180645	1	91114596	91117315	+	chr1:91114596-91117315	0.0248034	4.19239	ENSMUSG00000026305
EX164575	9	108388277	108388380	+	chr9:108388277-108388380	0.00116433	4.19142	ENSMUSG00000032612
EX124492	11	93918831	93918947	+	chr11:93918831-93918947	0.0115621	4.18483	ENSMUSG00000059474
EX236511	3	126963383	126963481	-	chr3:126963383-126963481	0.000387491	4.17922	ENSMUSG00000032826
EX59985	1	153476424	153476562	-	chr1:153476424-153476562	0.000168516	4.16666	ENSMUSG00000042699
EX79038	2	84886274	84886476	-	chr2:84886274-84886476	0.0145839	4.15524	ENSMUSG00000050896
EX233789	X	56790464	56790666	+	chrX:56790464-56790666	0.0407109	4.15449	ENSMUSG00000023092
EX195224	5	100036481	100036651	-	chr5:100036481-100036651	0.041441	4.15347	ENSMUSG00000029328
EX280313	11	118491994	118492638	-	chr11:118491994-118492638	0.0242743	4.1504	ENSMUSG00000025576
EX148449	5	34629139	34629172	+	chr5:34629139-34629172	0.00764963	4.14009	ENSMUSG00000029106
EX180512	1	87354981	87357784	+	chr1:87354981-87357784	0.00330425	4.13263	ENSMUSG00000048000
EX196471	5	137660162	137660194	-	chr5:137660162-137660194	0.00139835	4.13139	ENSMUSG00000029722
EX232794	2	156178880	156178952	-	chr2:156178880-156178952	5.88552e-05	4.13085	ENSMUSG00000027620
EX307447	7	29965132	29965289	+	chr7:29965132-29965289	0.00011185	4.12997	ENSMUSG00000063623
EX236659	3	142799952	142800091	-	chr3:142799952-142800091	0.0117846	4.12606	ENSMUSG00000004591
EX134879	1	130697906	130698085	-	chr1:130697906-130698085	0.00889534	4.11063	ENSMUSG00000026409
EX194832	5	67780988	67781061	-	chr5:67780988-67781061	0.0139011	4.10635	ENSMUSG00000037685
EX252266	9	108501194	108501699	+	chr9:108501194-108501699	0.0135684	4.10136	ENSMUSG00000006676
EX255310	11	106868997	106869108	-	chr11:106868997-106869108	0.0155524	4.09763	ENSMUSG00000018363
EX259549	16	31854653	31854688	+	chr16:31854653-31854688	0.00205544	4.09745	ENSMUSG00000022770
EX210860	9	67031951	67032026	-	chr9:67031951-67032026	0.0218277	4.0963	ENSMUSG00000032366
EX155321	7	46890591	46890703	-	chr7:46890591-46890703	0.0153596	4.09439	ENSMUSG00000014402
EX75277	17	8319419	8319501	+	chr17:8319419-8319501	0.00346125	4.0934	ENSMUSG00000073468
EX223069	17	28822639	28822763	+	chr17:28822639-28822763	0.0467614	4.08521	ENSMUSG00000063952
EX108591	4	33045080	33045199	+	chr4:33045080-33045199	0.000403361	4.08436	ENSMUSG00000028277
EX263787	1	34301861	34301932	+	chr1:34301861-34301932	0.00136072	4.08088	ENSMUSG00000026131
EX279759	11	102219145	102219281	-	chr11:102219145-102219281	0.0442114	4.07951	ENSMUSG00000008855
EX252370	9	109054863	109055007	+	chr9:109054863-109055007	0.0152046	4.07845	ENSMUSG00000025647
EX124090	11	77977245	77977283	+	chr11:77977245-77977283	0.00878697	4.07458	ENSMUSG00000000632
EX169744	13	58180822	58180905	-	chr13:58180822-58180905	0.0365737	4.07359	ENSMUSG00000005312
EX132775	1	15833401	15833489	+	chr1:15833401-15833489	0.0142565	4.07244	ENSMUSG00000025925
EX169373	13	34193249	34193272	-	chr13:34193249-34193272	0.0147979	4.07234	ENSMUSG00000038267
EX331556	7	122143785	122143887	+	chr7:122143785-122143887	0.0148535	4.06989	ENSMUSG00000030868
EX218235	12	70018739	70019262	-	chr12:70018739-70019262	0.0273972	4.06837	ENSMUSG00000021068
EX195913	5	124413185	124413289	-	chr5:124413185-124413289	0.0183242	4.06609	ENSMUSG00000038095
EX307442	7	29965132	29965711	+	chr7:29965132-29965711	0.000128357	4.06492	ENSMUSG00000063623
EX285442	2	131520412	131521171	+	chr2:131520412-131521171	0.00243948	4.0536	ENSMUSG00000027333
EX158956	10	111486644	111486746	+	chr10:111486644-111486746	7.37468e-05	4.04615	ENSMUSG00000058799
EX248990	8	84614695	84614791	+	chr8:84614695-84614791	0.00138093	4.04136	ENSMUSG00000034656
EX388228	16	90222780	90222876	+	chr16:90222780-90222876	0.024431	4.03733	ENSMUSG00000022982
EX345068	7	45211401	45211570	-	chr7:45211401-45211570	0.00436562	4.03374	ENSMUSG00000030792
EX277876	9	112180032	112182820	-	chr9:112180032-112182820	1.16547e-05	4.03141	ENSMUSG00000032503
EX277884	9	112181007	112182820	-	chr9:112181007-112182820	1.1679e-05	4.03026	ENSMUSG00000032503
EX277880	9	112180972	112182820	-	chr9:112180972-112182820	1.16816e-05	4.03013	ENSMUSG00000032503
EX277882	9	112180978	112182820	-	chr9:112180978-112182820	1.16816e-05	4.03013	ENSMUSG00000032503
EX80599	X	95947398	95947448	-	chrX:95947398-95947448	0.000141636	4.02329	ENSMUSG00000057421
EX155619	7	81478214	81478410	-	chr7:81478214-81478410	0.0412782	4.02068	ENSMUSG00000062444
EX288878	7	16281713	16281806	-	chr7:16281713-16281806	0.000127662	4.02008	ENSMUSG00000041375
EX266484	2	153632188	153632262	-	chr2:153632188-153632262	0.000524372	3.99319	ENSMUSG00000056941
EX233777	X	56791239	56791438	+	chrX:56791239-56791438	0.0327296	3.98766	ENSMUSG00000023092
EX152600	6	90420934	90421065	-	chr6:90420934-90421065	0.0146755	3.98698	ENSMUSG00000048794
EX262273	18	60969011	60969043	+	chr18:60969011-60969043	0.00708597	3.98504	ENSMUSG00000024617
EX64058	3	119724612	119724645	-	chr3:119724612-119724645	0.0148583	3.97968	ENSMUSG00000028134
EX44070	1	165229051	165229165	-	chr1:165229051-165229165	0.0148147	3.97316	ENSMUSG00000040843
EX232280	2	131191813	131192102	+	chr2:131191813-131192102	0.0282726	3.97196	ENSMUSG00000027330
EX265662	2	45110348	45110515	-	chr2:45110348-45110515	7.03372e-07	3.96071	ENSMUSG00000026872
EX67043	5	115447130	115447186	+	chr5:115447130-115447186	0.0351096	3.95961	ENSMUSG00000054256
EX277522	9	72309252	72309406	+	chr9:72309252-72309406	0.00760047	3.94849	ENSMUSG00000038535
EX192367	4	126375678	126375940	-	chr4:126375678-126375940	0.00934307	3.94617	ENSMUSG00000028842
EX390433	19	24099453	24099563	-	chr19:24099453-24099563	0.0257154	3.94602	ENSMUSG00000024812
EX158202	10	80253074	80253157	+	chr10:80253074-80253157	0.0384663	3.93624	ENSMUSG00000020153
EX194258	5	30927022	30927156	+	chr5:30927022-30927156	0.0052859	3.93547	ENSMUSG00000029162
EX276035	8	70144498	70144597	+	chr8:70144498-70144597	1.73766e-05	3.92845	ENSMUSG00000002345
EX116300	7	112334938	112335156	+	chr7:112334938-112335156	0.0100515	3.92277	ENSMUSG00000038244
EX293710	2	36087368	36087471	-	chr2:36087368-36087471	0.0150827	3.91838	ENSMUSG00000026890
EX285449	2	131521055	131521171	+	chr2:131521055-131521171	0.00954948	3.91623	ENSMUSG00000027333
EX218851	12	105833100	105833162	+	chr12:105833100-105833162	0.035112	3.91543	ENSMUSG00000021111
EX79483	2	126913300	126913353	-	chr2:126913300-126913353	0.0440564	3.90874	ENSMUSG00000027366
EX211229	9	86798830	86798873	-	chr9:86798830-86798873	0.0108036	3.90795	ENSMUSG00000033419
EX125411	11	115627637	115627799	-	chr11:115627637-115627799	0.0173652	3.90333	ENSMUSG00000020744
EX281609	15	98092648	98092887	-	chr15:98092648-98092887	0.000783561	3.90323	ENSMUSG00000033075
EX212477	11	4888880	4888950	+	chr11:4888880-4888950	0.0118867	3.89623	ENSMUSG00000034285
EX281596	15	98076912	98077042	-	chr15:98076912-98077042	0.0427088	3.89164	ENSMUSG00000033075
EX197139	6	4677163	4677233	-	chr6:4677163-4677233	0.0157976	3.88957	ENSMUSG00000004631
EX212916	11	32238989	32239290	-	chr11:32238989-32239290	0.0255458	3.88513	ENSMUSG00000020289
EX211217	9	86798830	86798844	-	chr9:86798830-86798844	0.0111473	3.88259	ENSMUSG00000033419
EX232959	2	158634845	158634915	+	chr2:158634845-158634915	0.0179236	3.87846	ENSMUSG00000037761
EX79153	2	104054836	104057504	+	chr2:104054836-104057504	0.0192307	3.87495	ENSMUSG00000027180
EX288648	6	30369933	30369976	-	chr6:30369933-30369976	0.0224297	3.86266	ENSMUSG00000039130
EX66563	5	88640589	88640928	+	chr5:88640589-88640928	0.00167864	3.8605	ENSMUSG00000029291
EX231954	2	121332073	121332391	-	chr2:121332073-121332391	0.0294971	3.85477	ENSMUSG00000033526
EX118790	8	76902347	76902540	+	chr8:76902347-76902540	0.0320903	3.8482	ENSMUSG00000031618
EX262612	18	82610605	82610686	-	chr18:82610605-82610686	0.0197269	3.8464	ENSMUSG00000041258
EX242580	6	54586996	54587085	-	chr6:54586996-54587085	0.0181401	3.84281	ENSMUSG00000038074
EX314168	7	13032435	13032565	-	chr7:13032435-13032565	0.00346794	3.83873	ENSMUSG00000033916
EX243425	6	119932669	119932761	-	chr6:119932669-119932761	0.00445039	3.83846	ENSMUSG00000045962
EX224927	18	38191061	38191099	-	chr18:38191061-38191099	0.00355995	3.83474	ENSMUSG00000051375
EX66555	5	88640589	88640927	+	chr5:88640589-88640927	0.00172713	3.83284	ENSMUSG00000029291
EX292347	12	65055434	65055533	+	chr12:65055434-65055533	0.0166945	3.83252	ENSMUSG00000035597
EX168307	11	103198135	103198233	+	chr11:103198135-103198233	5.19765e-06	3.82809	ENSMUSG00000055805
EX151042	5	139231127	139231237	+	chr5:139231127-139231237	0.00911402	3.81915	ENSMUSG00000036817
EX275454	10	58418647	58418786	+	chr10:58418647-58418786	0.000794383	3.80942	ENSMUSG00000019920
EX75689	17	47695225	47695272	+	chr17:47695225-47695272	0.00677889	3.80623	ENSMUSG00000023266
EX307445	7	29965132	29965229	+	chr7:29965132-29965229	0.000241278	3.80321	ENSMUSG00000063623
EX141511	X	147484680	147484804	-	chrX:147484680-147484804	0.0311109	3.80043	ENSMUSG00000031290
EX214376	11	78024813	78024929	+	chr11:78024813-78024929	1.92876e-06	3.79716	ENSMUSG00000037791
EX118793	8	76902476	76902540	+	chr8:76902476-76902540	0.0321098	3.79576	ENSMUSG00000031618
EX232896	2	157101360	157101443	-	chr2:157101360-157101443	0.012842	3.78333	ENSMUSG00000027639
EX277888	9	112182683	112182820	-	chr9:112182683-112182820	1.9916e-05	3.77812	ENSMUSG00000032503
EX179358	1	52658699	52658723	-	chr1:52658699-52658723	4.88014e-09	3.76626	ENSMUSG00000041439
EX98157	17	84713008	84713197	-	chr17:84713008-84713197	0.000870334	3.75584	ENSMUSG00000024120
EX243422	6	119929826	119929867	-	chr6:119929826-119929867	0.0163805	3.75301	ENSMUSG00000045962
EX277889	9	112182726	112182820	-	chr9:112182726-112182820	2.12667e-05	3.75136	ENSMUSG00000032503
EX174817	17	13848355	13848375	+	chr17:13848355-13848375	0.00262478	3.74708	ENSMUSG00000068036
EX75684	17	47695198	47695272	+	chr17:47695198-47695272	0.00796522	3.73843	ENSMUSG00000023266
EX37969	17	33908744	33909178	-	chr17:33908744-33909178	0.0231263	3.72677	ENSMUSG00000092564
EX286184	3	90098375	90098783	+	chr3:90098375-90098783	0.0450253	3.72439	ENSMUSG00000027940
EX80047	X	7723565	7723753	+	chrX:7723565-7723753	0.0302882	3.72242	ENSMUSG00000039382
EX183419	2	32420656	32420691	-	chr2:32420656-32420691	0.000121915	3.72019	ENSMUSG00000026819
EX87266	6	85294922	85295166	-	chr6:85294922-85295166	0.00124073	3.71796	ENSMUSG00000033720
EX277886	9	112182653	112182820	-	chr9:112182653-112182820	2.32065e-05	3.71678	ENSMUSG00000032503
EX147065	4	141071581	141071695	-	chr4:141071581-141071695	0.0309653	3.71054	ENSMUSG00000028923
EX165743	11	52237384	52237472	+	chr11:52237384-52237472	0.00924373	3.70674	ENSMUSG00000036309
EX265674	2	45111020	45111174	-	chr2:45111020-45111174	0.0266091	3.69923	ENSMUSG00000026872
EX101926	1	181180466	181180648	-	chr1:181180466-181180648	5.27515e-05	3.69919	ENSMUSG00000038733
EX141327	X	134718726	134718818	+	chrX:134718726-134718818	0.0249968	3.68673	ENSMUSG00000033460
EX122270	9	107555376	107555718	+	chr9:107555376-107555718	0.00687388	3.68655	ENSMUSG00000010067
EX283753	19	34232706	34232805	+	chr19:34232706-34232805	0.000249627	3.67378	ENSMUSG00000024776
EX95168	13	64152389	64152429	-	chr13:64152389-64152429	0.00886261	3.66597	ENSMUSG00000044934
EX74131	12	85823299	85823434	-	chr12:85823299-85823434	0.00277151	3.66392	ENSMUSG00000021252
EX242764	6	83185946	83186445	+	chr6:83185946-83186445	0.0272209	3.66362	ENSMUSG00000031865
EX119199	8	104213916	104214026	+	chr8:104213916-104214026	0.0132102	3.66197	ENSMUSG00000031872
EX272932	6	125151795	125151803	+	chr6:125151795-125151803	0.00808494	3.6599	ENSMUSG00000038271
EX285011	2	34699826	34699906	-	chr2:34699826-34699906	3.60798e-06	3.65586	ENSMUSG00000026867
EX244288	7	6712950	6713012	-	chr7:6712950-6713012	0.00108231	3.65515	ENSMUSG00000002265
EX336542	17	36110668	36110943	-	chr17:36110668-36110943	0.0206127	3.6531	ENSMUSG00000073405
EX254588	11	90389596	90389690	-	chr11:90389596-90389690	0.0378168	3.65098	ENSMUSG00000003949
EX375521	3	84529170	84529265	-	chr3:84529170-84529265	0.0303883	3.64566	ENSMUSG00000074513
EX387591	15	78937808	78937824	+	chr15:78937808-78937824	0.000571747	3.64391	ENSMUSG00000033099
EX248901	8	83926262	83926276	+	chr8:83926262-83926276	0.0189756	3.63887	ENSMUSG00000013033
EX225171	18	65167514	65167573	+	chr18:65167514-65167573	0.000118378	3.63862	ENSMUSG00000024589
EX151216	5	144894080	144894157	-	chr5:144894080-144894157	0.017719	3.63835	ENSMUSG00000038780
EX287833	4	156167777	156168569	-	chr4:156167777-156168569	0.000659962	3.63467	ENSMUSG00000041936
EX51850	7	90193099	90194971	+	chr7:90193099-90194971	0.000300584	3.632	ENSMUSG00000039361
EX184150	2	69879102	69879184	-	chr2:69879102-69879184	0.00208624	3.62113	ENSMUSG00000051730
EX134873	1	130715721	130715734	-	chr1:130715721-130715734	0.0042709	3.61039	ENSMUSG00000026409
EX261933	18	10017991	10018095	-	chr18:10017991-10018095	0.0497337	3.60938	ENSMUSG00000047879
EX241926	5	149187708	149187876	+	chr5:149187708-149187876	0.000350577	3.59997	ENSMUSG00000041264
EX268737	3	136932011	136932040	+	chr3:136932011-136932040	0.000117408	3.59505	ENSMUSG00000028161
EX163388	9	66762403	66762432	+	chr9:66762403-66762432	0.0295359	3.59234	ENSMUSG00000032373
EX388868	17	33629429	33629698	+	chr17:33629429-33629698	0.0210901	3.58547	ENSMUSG00000073423
EX277788	9	110116678	110116792	-	chr9:110116678-110116792	0.0281243	3.58299	ENSMUSG00000032480
EX302563	16	20101992	20102054	+	chr16:20101992-20102054	0.0113175	3.57999	ENSMUSG00000062901
EX277776	9	110116678	110116784	-	chr9:110116678-110116784	0.028249	3.57986	ENSMUSG00000032480
EX207643	8	110746818	110746935	-	chr8:110746818-110746935	0.0210724	3.57081	ENSMUSG00000031750
EX151040	5	139229753	139229944	+	chr5:139229753-139229944	0.000195611	3.56837	ENSMUSG00000036817
EX231945	2	121323194	121323376	-	chr2:121323194-121323376	0.0149989	3.56232	ENSMUSG00000033526
EX86157	5	139339465	139339575	-	chr5:139339465-139339575	1.21565e-05	3.5604	ENSMUSG00000045438
EX360450	5	112228301	112228356	-	chr5:112228301-112228356	0.0116624	3.55361	ENSMUSG00000097767
EX145567	4	107846201	107846619	+	chr4:107846201-107846619	0.00833854	3.55143	ENSMUSG00000028613
EX220638	15	99305166	99305193	+	chr15:99305166-99305193	0.0149601	3.55006	ENSMUSG00000023007
EX247533	10	81473020	81473131	-	chr10:81473020-81473131	0.0110501	3.54046	ENSMUSG00000034818
EX208366	14	32275707	32275821	+	chr14:32275707-32275821	0.0389646	3.53475	ENSMUSG00000021911
EX245061	7	43308467	43308572	-	chr7:43308467-43308572	0.00201553	3.53068	ENSMUSG00000012640
EX238559	4	138084257	138084370	+	chr4:138084257-138084370	0.0280484	3.52156	ENSMUSG00000028760
EX163135	9	57539246	57539294	+	chr9:57539246-57539294	0.000584681	3.52009	ENSMUSG00000032305
EX176521	17	70997885	70998012	-	chr17:70997885-70998012	0.0330264	3.5188	ENSMUSG00000024048
EX197798	6	39419840	39420067	-	chr6:39419840-39420067	0.0165279	3.51821	ENSMUSG00000029922
EX118787	8	76902288	76902540	+	chr8:76902288-76902540	0.0322652	3.51261	ENSMUSG00000031618
EX185199	2	121148241	121148322	+	chr2:121148241-121148322	0.0385083	3.50521	ENSMUSG00000027259
EX192818	4	132325352	132325489	-	chr4:132325352-132325489	0.0361616	3.49893	ENSMUSG00000028898
EX293080	17	90701988	90702011	-	chr17:90701988-90702011	0.000196283	3.49548	ENSMUSG00000024109
EX363891	10	127090142	127090201	+	chr10:127090142-127090201	0.0113805	3.48963	ENSMUSG00000025422
EX143727	3	108905918	108905988	-	chr3:108905918-108905988	0.00348006	3.48811	ENSMUSG00000027881
EX264079	1	75194178	75194284	+	chr1:75194178-75194284	0.00551966	3.48399	ENSMUSG00000026199
EX62606	X	75523836	75524046	+	chrX:75523836-75524046	0.000211615	3.48125	ENSMUSG00000031197
EX272568	6	86750228	86750913	-	chr6:86750228-86750913	0.0133992	3.48058	ENSMUSG00000029994
EX250305	14	47716874	47716960	+	chr14:47716874-47716960	0.00307446	3.47654	ENSMUSG00000021843
EX243419	6	119928123	119928149	-	chr6:119928123-119928149	0.00513383	3.47034	ENSMUSG00000045962
EX75300	17	8318729	8318930	+	chr17:8318729-8318930	0.00660549	3.46799	ENSMUSG00000073468
EX280537	13	24020047	24020071	-	chr13:24020047-24020071	0.000770418	3.46739	ENSMUSG00000021338
EX369140	12	112612548	112612604	+	chr12:112612548-112612604	0.0261571	3.45086	ENSMUSG00000037679
EX112439	5	134624441	134624500	-	chr5:134624441-134624500	0.00260783	3.44415	ENSMUSG00000040731
EX258458	15	90949006	90949044	-	chr15:90949006-90949044	0.0360029	3.44124	ENSMUSG00000022629
EX162736	9	40300440	40300451	-	chr9:40300440-40300451	0.0175228	3.44117	ENSMUSG00000040111
EX210514	9	57136203	57136325	+	chr9:57136203-57136325	0.00312371	3.44097	ENSMUSG00000032295
EX359635	4	126684122	126684244	+	chr4:126684122-126684244	0.0334806	3.43701	ENSMUSG00000028837
EX282072	16	90949699	90949737	-	chr16:90949699-90949737	0.0347639	3.43004	ENSMUSG00000022973
EX304043	7	144396638	144396646	+	chr7:144396638-144396646	0.000589139	3.42889	ENSMUSG00000037541
EX89456	7	133691086	133691166	-	chr7:133691086-133691166	0.000165861	3.42652	ENSMUSG00000030979
EX136424	2	4648097	4648123	-	chr2:4648097-4648123	0.0149992	3.42515	ENSMUSG00000039449
EX149088	5	88675495	88675666	-	chr5:88675495-88675666	3.03375e-05	3.41747	ENSMUSG00000044221
EX203025	7	126857226	126857291	-	chr7:126857226-126857291	0.0108057	3.41586	ENSMUSG00000030689
EX319738	2	120871332	120871526	-	chr2:120871332-120871526	0.00651675	3.4134	ENSMUSG00000027272
EX182771	2	20853958	20853978	-	chr2:20853958-20853978	0.0458582	3.41235	ENSMUSG00000036591
EX133498	1	58556509	58556564	-	chr1:58556509-58556564	0.00461956	3.40792	ENSMUSG00000038174
EX258440	15	90976471	90976509	-	chr15:90976471-90976509	0.0306011	3.40415	ENSMUSG00000022629
EX279909	11	104289908	104289994	+	chr11:104289908-104289994	0.0236637	3.38769	ENSMUSG00000018411
EX277482	9	70019389	70019469	+	chr9:70019389-70019469	0.000676447	3.37861	ENSMUSG00000033543
EX284928	2	30383590	30383706	+	chr2:30383590-30383706	0.0364259	3.37723	ENSMUSG00000026858
EX293609	2	29720643	29720738	+	chr2:29720643-29720738	0.000687048	3.37429	ENSMUSG00000039844
EX250614	14	70617955	70618029	-	chr14:70617955-70618029	0.00100988	3.37156	ENSMUSG00000022099
EX252044	9	102621696	102621728	-	chr9:102621696-102621728	0.0291382	3.366	ENSMUSG00000032534
EX169059	11	120619683	120619767	-	chr11:120619683-120619767	0.0169905	3.36553	ENSMUSG00000025138
EX90858	8	45049842	45049877	+	chr8:45049842-45049877	0.00589254	3.36051	ENSMUSG00000070047
EX228059	1	131164403	131164506	+	chr1:131164403-131164506	0.0414038	3.3573	ENSMUSG00000026427
EX277487	9	70019389	70019486	+	chr9:70019389-70019486	0.000680451	3.35695	ENSMUSG00000033543
EX280385	11	120712440	120712712	-	chr11:120712440-120712712	0.0234719	3.35107	ENSMUSG00000025144
EX176120	17	46980320	46980418	-	chr17:46980320-46980418	0.00195333	3.35074	ENSMUSG00000023977
EX242261	6	29421991	29422097	+	chr6:29421991-29422097	0.0395722	3.34928	ENSMUSG00000029769
EX177247	18	34290044	34290345	+	chr18:34290044-34290345	0.0144618	3.34885	ENSMUSG00000005871
EX180630	1	91103247	91103318	+	chr1:91103247-91103318	0.000460021	3.34698	ENSMUSG00000026305
EX239431	5	9148900	9149022	-	chr5:9148900-9149022	0.0208867	3.34357	ENSMUSG00000042508
EX383307	14	120917356	120917436	+	chr14:120917356-120917436	0.0352833	3.34275	ENSMUSG00000030662
EX88101	7	15945518	15945750	-	chr7:15945518-15945750	0.0101349	3.34192	ENSMUSG00000041560
EX233969	X	85739222	85739239	-	chrX:85739222-85739239	0.00150976	3.31832	ENSMUSG00000025059
EX60527	1	193361580	193361667	-	chr1:193361580-193361667	0.0318727	3.31477	ENSMUSG00000016179
EX155997	7	105637652	105637725	-	chr7:105637652-105637725	0.0160344	3.31409	ENSMUSG00000030881
EX130942	17	73507580	73507915	-	chr17:73507580-73507915	0.0249323	3.31037	ENSMUSG00000024064
EX277492	9	70019048	70019515	+	chr9:70019048-70019515	1.81885e-05	3.30216	ENSMUSG00000033543
EX126114	13	54765915	54766097	-	chr13:54765915-54766097	0.00851662	3.29949	ENSMUSG00000034891
EX279386	11	86701061	86701081	-	chr11:86701061-86701081	0.0184076	3.28849	ENSMUSG00000047126
EX270365	4	155667014	155667169	-	chr4:155667014-155667169	0.0265334	3.27705	ENSMUSG00000029060
EX180001	1	71613763	71614035	-	chr1:71613763-71614035	0.0174767	3.27379	ENSMUSG00000026193
EX284233	1	136173472	136173651	+	chr1:136173472-136173651	0.0146232	3.26824	ENSMUSG00000041642
EX274723	7	102229999	102230188	+	chr7:102229999-102230188	0.0170795	3.25749	ENSMUSG00000030990
EX277480	9	70019389	70019474	+	chr9:70019389-70019474	0.000704318	3.24517	ENSMUSG00000033543
EX374373	2	119658274	119658459	-	chr2:119658274-119658459	0.00399711	3.2443	ENSMUSG00000027305
EX102865	2	31185607	31185768	+	chr2:31185607-31185768	0.0248949	3.22277	ENSMUSG00000000194
EX228667	1	190942121	190942247	+	chr1:190942121-190942247	0.00348561	3.21367	ENSMUSG00000026634
EX290083	10	80138221	80138616	-	chr10:80138221-80138616	0.0365153	3.21099	ENSMUSG00000035640
EX212233	9	113875265	113875327	+	chr9:113875265-113875327	0.000635503	3.21036	ENSMUSG00000033392
EX112140	5	122736988	122737030	-	chr5:122736988-122737030	0.0390012	3.20164	ENSMUSG00000029471
EX343474	5	137957205	137957989	-	chr5:137957205-137957989	0.0208208	3.2014	ENSMUSG00000056966
EX135932	1	170323911	170324355	-	chr1:170323911-170324355	0.000546761	3.19942	ENSMUSG00000038473
EX56175	13	66919513	66919661	-	chr13:66919513-66919661	0.0114047	3.19648	ENSMUSG00000021519
EX247249	10	67243772	67243940	+	chr10:67243772-67243940	0.0150068	3.18854	ENSMUSG00000037876
EX104368	2	156015377	156015391	+	chr2:156015377-156015391	0.00973565	3.18658	ENSMUSG00000005881
EX78552	2	30135369	30135552	+	chr2:30135369-30135552	0.000257127	3.18322	ENSMUSG00000039678
EX102624	2	29783312	29783373	-	chr2:29783312-29783373	0.0292985	3.16504	ENSMUSG00000039826
EX308450	8	109735460	109735525	-	chr8:109735460-109735525	0.0362368	3.15649	ENSMUSG00000069895
EX286483	3	158023243	158023359	-	chr3:158023243-158023359	0.00365032	3.15575	ENSMUSG00000055436
EX291223	11	32215576	32215680	-	chr11:32215576-32215680	0.0349806	3.15235	ENSMUSG00000020282
EX214875	11	94292407	94292472	-	chr11:94292407-94292472	0.0370726	3.14683	ENSMUSG00000020863
EX201380	7	56202101	56202208	+	chr7:56202101-56202208	0.00111824	3.13844	ENSMUSG00000030451
EX88601	7	67224376	67224401	+	chr7:67224376-67224401	0.0480384	3.12484	ENSMUSG00000043831
EX278177	11	5033242	5033262	+	chr11:5033242-5033262	0.0376332	3.11662	ENSMUSG00000009090
EX156468	7	126663028	126663052	+	chr7:126663028-126663052	0.00819196	3.09741	ENSMUSG00000030714
EX266394	2	131283239	131283437	+	chr2:131283239-131283437	0.0053844	3.09402	ENSMUSG00000037514
EX212033	9	110081421	110081610	+	chr9:110081421-110081610	0.00284366	3.08679	ENSMUSG00000032479
EX230238	2	50280573	50280658	-	chr2:50280573-50280658	0.0423315	3.08651	ENSMUSG00000026766
EX78534	2	30135409	30135552	+	chr2:30135409-30135552	0.00039671	3.08536	ENSMUSG00000039678
EX387583	15	78937808	78937950	+	chr15:78937808-78937950	0.0136213	3.08284	ENSMUSG00000033099
EX386374	12	4249836	4249890	-	chr12:4249836-4249890	0.00713419	3.06629	ENSMUSG00000020647
EX88597	7	67224376	67224626	+	chr7:67224376-67224626	0.0357719	3.06156	ENSMUSG00000043831
EX83837	4	131861177	131861232	+	chr4:131861177-131861232	0.00820409	3.04721	ENSMUSG00000028910
EX181031	1	131294988	131295539	-	chr1:131294988-131295539	0.000722481	3.0417	ENSMUSG00000026425
EX145026	4	56814170	56814319	-	chr4:56814170-56814319	0.0387185	3.04052	ENSMUSG00000038816
EX282080	16	90940473	90940496	-	chr16:90940473-90940496	0.010222	3.03372	ENSMUSG00000022973
EX183014	2	26466708	26466794	-	chr2:26466708-26466794	0.0296295	3.03097	ENSMUSG00000026923
EX134882	1	130715721	130715778	-	chr1:130715721-130715778	0.0118503	3.02436	ENSMUSG00000026409
EX363218	10	39122963	39123102	-	chr10:39122963-39123102	0.0331893	3.02316	ENSMUSG00000051736
EX68355	6	88840710	88840765	-	chr6:88840710-88840765	0.0201729	3.01679	ENSMUSG00000030083
EX119983	14	33390242	33390308	-	chr14:33390242-33390308	0.000383632	3.00771	ENSMUSG00000021936
EX115765	7	66069424	66069523	+	chr7:66069424-66069523	0.00323484	3.00673	ENSMUSG00000030512
EX253933	11	70043658	70043767	+	chr11:70043658-70043767	0.0167648	3.00637	ENSMUSG00000020886
EX110713	5	24482266	24483184	+	chr5:24482266-24483184	0.00230178	3.00267	ENSMUSG00000023353
EX265693	2	45111020	45111170	-	chr2:45111020-45111170	0.0454073	3.00075	ENSMUSG00000026872
EX228606	1	181911597	181911659	-	chr1:181911597-181911659	0.000573077	2.99478	ENSMUSG00000022995
EX110717	5	24482266	24483182	+	chr5:24482266-24483182	0.00230283	2.98957	ENSMUSG00000023353
EX162980	9	50619755	50619838	+	chr9:50619755-50619838	0.00147683	2.98868	ENSMUSG00000000167
EX112833	5	139478785	139478943	-	chr5:139478785-139478943	0.000103176	2.98612	ENSMUSG00000053581
EX56583	12	87441643	87441780	-	chr12:87441643-87441780	0.0270005	2.97429	ENSMUSG00000079036
EX165934	11	58970546	58970645	+	chr11:58970546-58970645	0.0335637	2.96955	ENSMUSG00000036964
EX223185	17	32360038	32360427	-	chr17:32360038-32360427	0.000662447	2.96741	ENSMUSG00000024050
EX69542	7	45637870	45638017	+	chr7:45637870-45638017	0.0146317	2.96263	ENSMUSG00000044562
EX111817	5	113257474	113258386	-	chr5:113257474-113258386	0.00554887	2.96041	ENSMUSG00000042216
EX154621	7	29311607	29311697	+	chr7:29311607-29311697	0.0015802	2.95647	ENSMUSG00000030584
EX215026	11	97149991	97150048	-	chr11:97149991-97150048	0.000371767	2.94935	ENSMUSG00000038517
EX100812	1	134299026	134299136	-	chr1:134299026-134299136	0.0140077	2.94505	ENSMUSG00000026458
EX200592	7	28452238	28452336	+	chr7:28452238-28452336	0.0130744	2.93999	ENSMUSG00000030600
EX232797	2	156174097	156174168	-	chr2:156174097-156174168	0.0380056	2.92948	ENSMUSG00000027620
EX265684	2	45111020	45111156	-	chr2:45111020-45111156	0.0268064	2.91825	ENSMUSG00000026872
EX155656	7	81788957	81789109	-	chr7:81788957-81789109	0.0115495	2.9048	ENSMUSG00000025102
EX285458	2	131520412	131520646	+	chr2:131520412-131520646	0.00356782	2.89923	ENSMUSG00000027333
EX264357	1	132059160	132059358	-	chr1:132059160-132059358	0.00559003	2.89729	ENSMUSG00000059149
EX104041	2	125842722	125842759	-	chr2:125842722-125842759	0.00195637	2.89519	ENSMUSG00000027206
EX232958	2	158634547	158634747	+	chr2:158634547-158634747	0.0377972	2.89484	ENSMUSG00000037761
EX51995	7	126469488	126469570	-	chr7:126469488-126469570	0.0475729	2.89233	ENSMUSG00000030733
EX101816	1	180193436	180193485	-	chr1:180193436-180193485	0.0471874	2.89231	ENSMUSG00000026489
EX331963	10	71258201	71258306	-	chr10:71258201-71258306	0.00373437	2.88842	ENSMUSG00000019927
EX218692	12	98779108	98779267	+	chr12:98779108-98779267	0.00490486	2.88376	ENSMUSG00000021012
EX261848	18	3280949	3281132	-	chr18:3280949-3281132	0.00194034	2.87723	ENSMUSG00000063889
EX133262	1	52204170	52204516	-	chr1:52204170-52204516	0.00720544	2.87404	ENSMUSG00000026103
EX181147	1	133294563	133294708	+	chr1:133294563-133294708	0.0258989	2.87336	ENSMUSG00000041757
EX248378	8	45741487	45741579	+	chr8:45741487-45741579	0.00370083	2.86975	ENSMUSG00000031626
EX266521	2	155592017	155592567	-	chr2:155592017-155592567	0.0062526	2.86271	ENSMUSG00000027610
EX293529	2	25055636	25056875	+	chr2:25055636-25056875	0.0124562	2.8571	ENSMUSG00000006476
EX52533	10	75797680	75797731	-	chr10:75797680-75797731	0.0204863	2.85489	ENSMUSG00000001663
EX317283	12	69835939	69836033	+	chr12:69835939-69836033	0.0330368	2.85105	ENSMUSG00000020992
EX385313	11	101316977	101317095	+	chr11:101316977-101317095	0.0155444	2.84378	ENSMUSG00000078652
EX340471	2	181571503	181572158	-	chr2:181571503-181572158	0.00651988	2.84002	ENSMUSG00000089917
EX239099	4	152299137	152299245	+	chr4:152299137-152299245	0.00624231	2.83497	ENSMUSG00000039662
EX322027	7	29292530	29292942	+	chr7:29292530-29292942	0.042748	2.83027	ENSMUSG00000037166
EX159245	8	3634020	3634123	+	chr8:3634020-3634123	0.0238361	2.82921	ENSMUSG00000004626
EX196770	5	145188193	145188322	-	chr5:145188193-145188322	0.0154488	2.82823	ENSMUSG00000038690
EX200589	7	28452148	28452336	+	chr7:28452148-28452336	0.0136288	2.82454	ENSMUSG00000030600
EX146284	4	126850517	126850588	+	chr4:126850517-126850588	0.0345356	2.82386	ENSMUSG00000028830
EX68839	6	124862909	124862960	-	chr6:124862909-124862960	0.0409601	2.82214	ENSMUSG00000038390
EX92907	9	108798110	108798178	+	chr9:108798110-108798178	0.00025436	2.82074	ENSMUSG00000032599
EX286493	3	158024698	158024761	-	chr3:158024698-158024761	0.000385089	2.81899	ENSMUSG00000055436
EX101277	1	161036208	161036244	+	chr1:161036208-161036244	0.0311828	2.81589	ENSMUSG00000053332
EX68996	6	142492493	142492616	-	chr6:142492493-142492616	0.0443499	2.8111	ENSMUSG00000030246
EX57350	16	44745283	44745493	-	chr16:44745283-44745493	0.0469039	2.80394	ENSMUSG00000022668
EX160776	8	120157468	120157497	+	chr8:120157468-120157497	0.00571442	2.80028	ENSMUSG00000031824
EX208311	14	31183313	31184397	-	chr14:31183313-31184397	0.0429395	2.79875	ENSMUSG00000021910
EX252042	9	102625904	102626124	-	chr9:102625904-102626124	0.00491189	2.79683	ENSMUSG00000032534
EX197684	6	35206120	35206219	+	chr6:35206120-35206219	0.00124815	2.79452	ENSMUSG00000038759
EX231997	2	121558477	121558557	-	chr2:121558477-121558557	0.000732843	2.79362	ENSMUSG00000027238
EX142303	3	58539590	58539646	+	chr3:58539590-58539646	0.00049695	2.79119	ENSMUSG00000027810
EX282728	17	35146757	35146903	+	chr17:35146757-35146903	0.035257	2.78046	ENSMUSG00000024392
EX214371	11	78024813	78024867	+	chr11:78024813-78024867	1.95667e-05	2.77869	ENSMUSG00000037791
EX162970	9	50619755	50619878	+	chr9:50619755-50619878	0.00734515	2.77476	ENSMUSG00000000167
EX203746	10	20334499	20334645	+	chr10:20334499-20334645	0.0101009	2.76474	ENSMUSG00000037608
EX152897	6	113050757	113051037	+	chr6:113050757-113051037	0.0195822	2.76471	ENSMUSG00000030264
EX282763	17	35146377	35146903	+	chr17:35146377-35146903	0.0355143	2.76386	ENSMUSG00000024392
EX199501	6	143073588	143073787	-	chr6:143073588-143073787	0.00143803	2.75805	ENSMUSG00000030279
EX295102	13	24704770	24705897	+	chr13:24704770-24705897	0.00279462	2.75202	ENSMUSG00000036006
EX175035	17	25200843	25200928	+	chr17:25200843-25200928	0.0042878	2.75059	ENSMUSG00000015127
EX212414	9	123074146	123078321	-	chr9:123074146-123078321	0.0042969	2.74885	ENSMUSG00000025786
EX247699	10	91153085	91153180	-	chr10:91153085-91153180	0.000862042	2.74878	ENSMUSG00000019961
EX270710	5	33723772	33723927	+	chr5:33723772-33723927	0.00505714	2.73008	ENSMUSG00000054252
EX234583	X	143713894	143713938	+	chrX:143713894-143713938	0.0168184	2.73008	ENSMUSG00000031284
EX253663	11	65012907	65012924	-	chr11:65012907-65012924	0.00204628	2.72596	ENSMUSG00000033389
EX216245	11	120385770	120385865	-	chr11:120385770-120385865	0.0264173	2.72418	ENSMUSG00000039703
EX263224	19	37175536	37176063	-	chr19:37175536-37176063	0.0012027	2.72063	ENSMUSG00000039652
EX275058	7	141191955	141192036	-	chr7:141191955-141192036	0.000842384	2.72041	ENSMUSG00000025499
EX359860	4	153972487	153972678	-	chr4:153972487-153972678	0.00112812	2.71871	ENSMUSG00000029027
EX97233	16	58729180	58729223	+	chr16:58729180-58729223	0.000168817	2.71808	ENSMUSG00000022744
EX295099	13	24704770	24706001	+	chr13:24704770-24706001	0.00283822	2.71739	ENSMUSG00000036006
EX70064	7	122088458	122088606	-	chr7:122088458-122088606	0.00122151	2.70771	ENSMUSG00000030869
EX150610	5	129770987	129771155	-	chr5:129770987-129771155	0.0020105	2.70634	ENSMUSG00000029446
EX254743	11	95276443	95276549	-	chr11:95276443-95276549	0.0191281	2.69757	ENSMUSG00000038909
EX177365	18	35600045	35600117	+	chr18:35600045-35600117	0.0021324	2.6952	ENSMUSG00000037058
EX81923	3	94954763	94954931	+	chr3:94954763-94954931	0.00403028	2.68928	ENSMUSG00000005774
EX77576	1	151812754	151812768	+	chr1:151812754-151812768	2.61342e-05	2.67695	ENSMUSG00000043019
EX275652	10	81315879	81315956	+	chr10:81315879-81315956	0.0183769	2.67303	ENSMUSG00000034902
EX215055	11	97801998	97802134	+	chr11:97801998-97802134	0.0123253	2.66818	ENSMUSG00000038366
EX188599	3	65955130	65955276	-	chr3:65955130-65955276	0.00628112	2.66809	ENSMUSG00000027829
EX126174	13	58162838	58162881	+	chr13:58162838-58162881	0.0137948	2.66199	ENSMUSG00000050002
EX365217	14	27467506	27467565	+	chr14:27467506-27467565	0.0304276	2.66091	ENSMUSG00000040651
EX59534	1	79724645	79724757	-	chr1:79724645-79724757	0.0390869	2.65455	ENSMUSG00000073643
EX304243	11	77822666	77822674	+	chr11:77822666-77822674	0.00516355	2.64725	ENSMUSG00000000631
EX64593	4	34598790	34599140	-	chr4:34598790-34599140	0.00650517	2.63672	ENSMUSG00000040044
EX320338	3	54805752	54805766	-	chr3:54805752-54805766	0.00658737	2.63633	ENSMUSG00000036615
EX194302	5	31246322	31246345	+	chr5:31246322-31246345	0.00061377	2.63519	ENSMUSG00000029148
EX331561	7	122143809	122143887	+	chr7:122143809-122143887	0.00289275	2.63486	ENSMUSG00000030868
EX229194	2	25407463	25407542	+	chr2:25407463-25407542	0.0163597	2.63416	ENSMUSG00000015094
EX278359	11	20001009	20001089	+	chr11:20001009-20001089	9.67412e-05	2.62538	ENSMUSG00000045671
EX291338	11	60239010	60239176	-	chr11:60239010-60239176	0.00110425	2.62261	ENSMUSG00000000538
EX119644	14	12468346	12468366	-	chr14:12468346-12468366	0.00113664	2.62151	ENSMUSG00000054423
EX278207	11	5116477	5116630	-	chr11:5116477-5116630	0.00201919	2.62048	ENSMUSG00000034164
EX181034	1	131295219	131295539	-	chr1:131295219-131295539	0.000958362	2.62034	ENSMUSG00000026425
EX389028	17	45452678	45452740	-	chr17:45452678-45452740	0.00373105	2.61979	ENSMUSG00000023935
EX333776	9	106721906	106722207	-	chr9:106721906-106722207	0.00478321	2.61965	ENSMUSG00000040661
EX56593	12	87441643	87441726	-	chr12:87441643-87441726	0.0469512	2.61721	ENSMUSG00000079036
EX365516	14	55899647	55899729	-	chr14:55899647-55899729	0.0397138	2.60029	ENSMUSG00000022223
EX213777	11	68745935	68745964	+	chr11:68745935-68745964	0.0138461	2.59694	ENSMUSG00000020900
EX181032	1	131295218	131295539	-	chr1:131295218-131295539	0.000979752	2.5963	ENSMUSG00000026425
EX383487	9	20645602	20645659	+	chr9:20645602-20645659	0.00985921	2.58761	ENSMUSG00000084786
EX119977	14	33390242	33390313	-	chr14:33390242-33390313	0.00548604	2.58552	ENSMUSG00000021936
EX136378	2	3508293	3509095	-	chr2:3508293-3509095	0.00225852	2.58094	ENSMUSG00000051396
EX333659	9	75682938	75682990	-	chr9:75682938-75682990	0.000541758	2.57763	ENSMUSG00000032181
EX332016	10	78164838	78164930	-	chr10:78164838-78164930	0.000245638	2.57691	ENSMUSG00000053329
EX180769	1	93051403	93051681	-	chr1:93051403-93051681	0.0212818	2.5578	ENSMUSG00000014602
EX104782	2	170512558	170512616	+	chr2:170512558-170512616	0.00448949	2.556	ENSMUSG00000052033
EX74697	15	79832572	79832757	-	chr15:79832572-79832757	0.00858125	2.5539	ENSMUSG00000089715
EX97227	16	58729173	58729223	+	chr16:58729173-58729223	0.000416115	2.55029	ENSMUSG00000022744
EX162062	14	103098769	103098975	-	chr14:103098769-103098975	8.26272e-05	2.54914	ENSMUSG00000022124
EX178378	19	37303346	37303678	-	chr19:37303346-37303678	0.0283465	2.54594	ENSMUSG00000056999
EX61353	2	118877661	118877765	+	chr2:118877661-118877765	0.0186809	2.54143	ENSMUSG00000027332
EX190394	3	152384116	152384254	+	chr3:152384116-152384254	0.0152604	2.54107	ENSMUSG00000025437
EX211248	9	88552662	88552861	+	chr9:88552662-88552861	0.0325258	2.53595	ENSMUSG00000032425
EX136004	1	171270583	171270689	+	chr1:171270583-171270689	0.00070402	2.53221	ENSMUSG00000052423
EX285455	2	131520922	131521171	+	chr2:131520922-131521171	0.0117662	2.53005	ENSMUSG00000027333
EX387898	15	93391454	93391565	-	chr15:93391454-93391565	0.00117745	2.5292	ENSMUSG00000022635
EX158566	10	86022197	86022330	+	chr10:86022197-86022330	0.0477025	2.52606	ENSMUSG00000001786
EX158564	10	86022189	86022330	+	chr10:86022189-86022330	0.0478123	2.5238	ENSMUSG00000001786
EX282114	16	91674695	91674774	+	chr16:91674695-91674774	0.00329587	2.52314	ENSMUSG00000022961
EX159244	8	3633848	3633926	+	chr8:3633848-3633926	0.0481441	2.5194	ENSMUSG00000004626
EX257884	15	65824614	65824735	+	chr15:65824614-65824735	0.00543228	2.51517	ENSMUSG00000015002
EX60524	1	193353824	193353865	-	chr1:193353824-193353865	0.00536608	2.5068	ENSMUSG00000016179
EX347355	8	70485675	70485827	-	chr8:70485675-70485827	0.00502418	2.50617	ENSMUSG00000035964
EX244106	7	4133866	4134239	+	chr7:4133866-4134239	0.00626636	2.50452	ENSMUSG00000030428
EX196772	5	145188193	145188258	-	chr5:145188193-145188258	0.030035	2.50297	ENSMUSG00000038690
EX88262	7	29260057	29260129	-	chr7:29260057-29260129	0.0287729	2.50096	ENSMUSG00000074227
EX259561	16	31847323	31847669	+	chr16:31847323-31847669	0.0449877	2.49874	ENSMUSG00000022770
EX155723	7	86762917	86763042	-	chr7:86762917-86763042	0.0359538	2.49701	ENSMUSG00000001773
EX258184	15	79303009	79303602	-	chr15:79303009-79303602	0.00517315	2.48931	ENSMUSG00000042632
EX84474	5	29203055	29203135	+	chr5:29203055-29203135	0.0188003	2.48493	ENSMUSG00000029130
EX283025	17	65829871	65829990	+	chr17:65829871-65829990	0.00586013	2.48185	ENSMUSG00000061950
EX352064	13	92473963	92474128	-	chr13:92473963-92474128	0.0314886	2.47082	ENSMUSG00000034334
EX371691	18	42219858	42219948	-	chr18:42219858-42219948	5.39584e-05	2.46539	ENSMUSG00000024493
EX383384	9	7205298	7205400	+	chr9:7205298-7205400	0.0439729	2.46054	ENSMUSG00000032002
EX82513	3	138473277	138473353	-	chr3:138473277-138473353	0.0140373	2.45834	ENSMUSG00000005813
EX368014	13	55549118	55549357	-	chr13:55549118-55549357	0.0274599	2.45802	ENSMUSG00000021495
EX143013	3	89090496	89090906	-	chr3:89090496-89090906	0.00274164	2.44525	ENSMUSG00000041263
EX98402	18	65581742	65581898	+	chr18:65581742-65581898	0.003398	2.44368	ENSMUSG00000042439
EX94900	11	120465984	120466099	-	chr11:120465984-120466099	0.00558338	2.43416	ENSMUSG00000057594
EX240463	5	92063337	92063435	-	chr5:92063337-92063435	0.0391955	2.43307	ENSMUSG00000029405
EX233003	2	161560929	161560988	-	chr2:161560929-161560988	0.00240939	2.43217	ENSMUSG00000053141
EX202075	7	105568619	105568777	-	chr7:105568619-105568777	0.0313687	2.43215	ENSMUSG00000037032
EX184943	2	116886730	116886789	+	chr2:116886730-116886789	0.0109036	2.43172	ENSMUSG00000027355
EX224981	18	42535085	42535147	+	chr18:42535085-42535147	0.0416027	2.43038	ENSMUSG00000024498
EX390070	19	5608802	5608957	-	chr19:5608802-5608957	0.000944704	2.4197	ENSMUSG00000024926
EX218693	12	98780048	98780280	+	chr12:98780048-98780280	0.0312524	2.41159	ENSMUSG00000021012
EX270807	5	36496736	36496887	-	chr5:36496736-36496887	0.000773815	2.40936	ENSMUSG00000029192
EX84499	5	29203055	29203084	+	chr5:29203055-29203084	0.0194703	2.40522	ENSMUSG00000029130
EX56866	15	76666229	76666350	+	chr15:76666229-76666350	0.0163655	2.40386	ENSMUSG00000004187
EX192854	4	132657578	132657616	+	chr4:132657578-132657616	0.00178324	2.40199	ENSMUSG00000028886
EX252066	9	102625904	102626023	-	chr9:102625904-102626023	0.0072869	2.40176	ENSMUSG00000032534
EX180582	1	87774813	87775142	+	chr1:87774813-87775142	0.00802057	2.39567	ENSMUSG00000026289
EX215057	11	97805192	97805280	+	chr11:97805192-97805280	0.0013848	2.39294	ENSMUSG00000038366
EX259533	16	31854668	31854688	+	chr16:31854668-31854688	0.00993488	2.39281	ENSMUSG00000022770
EX271154	5	110700522	110700764	-	chr5:110700522-110700764	0.0118655	2.38713	ENSMUSG00000029505
EX378485	6	65050043	65050129	+	chr6:65050043-65050129	0.0197082	2.3852	ENSMUSG00000029920
EX288883	7	16285305	16285536	-	chr7:16285305-16285536	0.000491479	2.38497	ENSMUSG00000041375
EX43625	1	65119539	65119621	-	chr1:65119539-65119621	0.0359759	2.38071	ENSMUSG00000044816
EX222542	17	24527455	24527548	-	chr17:24527455-24527548	0.00267369	2.37582	ENSMUSG00000052752
EX139782	2	153013223	153013307	-	chr2:153013223-153013307	0.000298158	2.37179	ENSMUSG00000027472
EX281598	15	98092648	98093251	-	chr15:98092648-98093251	0.0119801	2.37032	ENSMUSG00000033075
EX114697	6	149184992	149185124	-	chr6:149184992-149185124	0.0181414	2.36846	ENSMUSG00000068250
EX142289	3	58539528	58539646	+	chr3:58539528-58539646	0.0120361	2.36755	ENSMUSG00000027810
EX273902	7	44858102	44858209	+	chr7:44858102-44858209	0.00364414	2.35974	ENSMUSG00000002963
EX244119	7	4133866	4133972	+	chr7:4133866-4133972	0.00755877	2.3556	ENSMUSG00000030428
EX294526	10	61180315	61180683	+	chr10:61180315-61180683	0.0251786	2.35418	ENSMUSG00000020096
EX55991	13	49203929	49203988	-	chr13:49203929-49203988	0.0254591	2.35273	ENSMUSG00000037960
EX290443	8	61050028	61050159	+	chr8:61050028-61050159	0.00700824	2.34534	ENSMUSG00000031644
EX75276	17	8318844	8318930	+	chr17:8318844-8318930	0.0181865	2.34073	ENSMUSG00000073468
EX292570	15	96351825	96352038	+	chr15:96351825-96352038	0.00844632	2.33624	ENSMUSG00000033237
EX185818	2	150851406	150851490	-	chr2:150851406-150851490	0.0190239	2.33036	ENSMUSG00000032046
EX256140	13	43127280	43127309	+	chr13:43127280-43127309	0.00368412	2.32503	ENSMUSG00000054728
EX227400	1	75244435	75244590	+	chr1:75244435-75244590	0.0470184	2.31996	ENSMUSG00000026203
EX159592	8	15909130	15909174	-	chr8:15909130-15909174	0.0120815	2.31452	ENSMUSG00000060924
EX97236	16	58729158	58729223	+	chr16:58729158-58729223	0.000735806	2.31228	ENSMUSG00000022744
EX277999	11	3292868	3293015	+	chr11:3292868-3293015	0.00348944	2.30987	ENSMUSG00000020453
EX203159	7	128446731	128447107	-	chr7:128446731-128447107	0.000218953	2.30291	ENSMUSG00000030846
EX243426	6	119929833	119929867	-	chr6:119929833-119929867	0.0305668	2.29339	ENSMUSG00000045962
EX117786	10	80153591	80153719	+	chr10:80153591-80153719	0.0401308	2.28922	ENSMUSG00000035621
EX225670	19	7281798	7281959	-	chr19:7281798-7281959	0.0134042	2.28348	ENSMUSG00000024969
EX134085	1	82745524	82745556	+	chr1:82745524-82745556	0.0413522	2.28303	ENSMUSG00000026150
EX136381	2	3508293	3509020	-	chr2:3508293-3509020	0.00322098	2.28055	ENSMUSG00000051396
EX381452	10	93239588	93241342	+	chr10:93239588-93241342	0.00702668	2.28014	ENSMUSG00000020015
EX210813	9	65874831	65875043	-	chr9:65874831-65875043	0.00561828	2.27014	ENSMUSG00000032386
EX229438	2	27453400	27453450	-	chr2:27453400-27453450	0.000414037	2.26882	ENSMUSG00000026918
EX170511	12	8699064	8699188	+	chr12:8699064-8699188	0.00364743	2.26623	ENSMUSG00000020594
EX154598	7	29311607	29311696	+	chr7:29311607-29311696	0.00246736	2.26104	ENSMUSG00000030584
EX117325	10	59457826	59458160	-	chr10:59457826-59458160	0.000498209	2.23722	ENSMUSG00000009647
EX118628	8	71269226	71269284	-	chr8:71269226-71269284	0.00279809	2.2318	ENSMUSG00000035439
EX198159	6	71853173	71853268	+	chr6:71853173-71853268	1.38589e-05	2.23175	ENSMUSG00000052337
EX262736	19	4159566	4159705	-	chr19:4159566-4159705	0.0174351	2.23097	ENSMUSG00000024830
EX86710	6	39347725	39347986	-	chr6:39347725-39347986	0.0207182	2.22318	ENSMUSG00000029924
EX282208	16	94409684	94409710	+	chr16:94409684-94409710	0.00752776	2.22061	ENSMUSG00000040785
EX250303	14	47712474	47712508	+	chr14:47712474-47712508	0.0206801	2.21813	ENSMUSG00000021843
EX235368	3	63699780	63699807	-	chr3:63699780-63699807	0.0239397	2.21487	ENSMUSG00000036834
EX80949	X	153148452	153148535	+	chrX:153148452-153148535	0.0147365	2.21324	ENSMUSG00000041658
EX338670	19	42287173	42287215	-	chr19:42287173-42287215	0.00360184	2.21121	ENSMUSG00000042401
EX90400	10	117361774	117361884	-	chr10:117361774-117361884	0.0374836	2.20562	ENSMUSG00000055531
EX113868	6	85913396	85913480	+	chr6:85913396-85913480	0.0368612	2.2038	ENSMUSG00000054226
EX202090	7	105569240	105569292	-	chr7:105569240-105569292	0.0454009	2.19156	ENSMUSG00000037032
EX109603	4	125107652	125107709	+	chr4:125107652-125107709	0.0052381	2.18968	ENSMUSG00000028863
EX202102	7	105569240	105569265	-	chr7:105569240-105569265	0.0454178	2.18944	ENSMUSG00000037032
EX84489	5	29203055	29203195	+	chr5:29203055-29203195	0.0219198	2.18689	ENSMUSG00000029130
EX206871	8	70848778	70848888	-	chr8:70848778-70848888	0.000288278	2.18614	ENSMUSG00000002908
EX152896	6	113046755	113047191	+	chr6:113046755-113047191	0.00861612	2.17711	ENSMUSG00000030264
EX196822	5	146220940	146220976	-	chr5:146220940-146220976	0.0375252	2.1733	ENSMUSG00000029634
EX281796	16	30549393	30549457	-	chr16:30549393-30549457	0.0164816	2.16752	ENSMUSG00000022537
EX280430	11	120965584	120965686	-	chr11:120965584-120965686	6.79228e-05	2.16542	ENSMUSG00000025162
EX152332	6	83978022	83978087	+	chr6:83978022-83978087	0.0484367	2.15288	ENSMUSG00000030016
EX142640	3	83909152	83909334	-	chr3:83909152-83909334	0.00433604	2.15257	ENSMUSG00000033767
EX109574	4	125042614	125042680	+	chr4:125042614-125042680	0.0492735	2.1518	ENSMUSG00000028869
EX220082	15	76730364	76730456	-	chr15:76730364-76730456	0.00155232	2.14201	ENSMUSG00000033697
EX133290	1	53321496	53321567	+	chr1:53321496-53321567	0.00818945	2.13939	ENSMUSG00000026096
EX202078	7	105569240	105569297	-	chr7:105569240-105569297	0.0458654	2.13621	ENSMUSG00000037032
EX124563	11	95040536	95040875	-	chr11:95040536-95040875	0.00206625	2.13563	ENSMUSG00000038967
EX166739	11	72191278	72191344	-	chr11:72191278-72191344	0.00356588	2.13515	ENSMUSG00000020807
EX199488	6	143066186	143066218	-	chr6:143066186-143066218	0.0354062	2.13464	ENSMUSG00000030279
EX328564	X	7412685	7412825	-	chrX:7412685-7412825	0.043733	2.12376	ENSMUSG00000063018
EX47689	4	41761077	41761162	+	chr4:41761077-41761162	0.00155978	2.12315	ENSMUSG00000073889
EX206926	8	71490895	71490967	+	chr8:71490895-71490967	0.0406603	2.11929	ENSMUSG00000007610
EX304044	7	144398241	144398261	+	chr7:144398241-144398261	0.00113983	2.11792	ENSMUSG00000037541
EX196832	5	146220940	146220948	-	chr5:146220940-146220948	0.0390323	2.11532	ENSMUSG00000029634
EX282089	16	90940473	90940493	-	chr16:90940473-90940493	0.00665852	2.10474	ENSMUSG00000022973
EX229576	2	30348068	30348617	-	chr2:30348068-30348617	0.000534316	2.10121	ENSMUSG00000026860
EX239447	5	9126540	9126643	-	chr5:9126540-9126643	0.0287852	2.09377	ENSMUSG00000042508
EX202106	7	105569240	105569273	-	chr7:105569240-105569273	0.04627	2.09234	ENSMUSG00000037032
EX202100	7	105568793	105568963	-	chr7:105568793-105568963	0.0135099	2.09142	ENSMUSG00000037032
EX229578	2	30348090	30348617	-	chr2:30348090-30348617	0.000542426	2.0899	ENSMUSG00000026860
EX278496	11	41913970	41913993	-	chr11:41913970-41913993	0.0151488	2.08984	ENSMUSG00000020436
EX175371	17	31614529	31614570	-	chr17:31614529-31614570	0.00275715	2.08905	ENSMUSG00000024039
EX99993	1	82880008	82880122	+	chr1:82880008-82880122	0.031892	2.08557	ENSMUSG00000026159
EX349029	14	64112482	64112624	+	chr14:64112482-64112624	0.00230032	2.08272	ENSMUSG00000021966
EX218508	12	83651646	83651750	+	chr12:83651646-83651750	0.000648024	2.07887	ENSMUSG00000010608
EX222534	17	24527455	24527489	-	chr17:24527455-24527489	0.00514501	2.0706	ENSMUSG00000052752
EX293891	2	180979661	180979720	+	chr2:180979661-180979720	0.0413505	2.06821	ENSMUSG00000027575
EX313008	4	53050935	53051009	-	chr4:53050935-53051009	0.00459402	2.06616	ENSMUSG00000015243
EX161038	14	8159999	8160031	+	chr14:8159999-8160031	0.00598198	2.05924	ENSMUSG00000033885
EX152346	6	83981684	83981785	+	chr6:83981684-83981785	0.0341052	2.0588	ENSMUSG00000030016
EX80648	X	100771307	100771360	+	chrX:100771307-100771360	0.00163411	2.04731	ENSMUSG00000000881
EX200959	7	44385610	44385820	-	chr7:44385610-44385820	0.0177856	2.04004	ENSMUSG00000008028
EX257032	12	29979240	29979311	+	chr12:29979240-29979311	0.025145	2.03935	ENSMUSG00000020674
EX235363	3	63699780	63699802	-	chr3:63699780-63699802	0.00942673	2.0383	ENSMUSG00000036834
EX130662	17	47319352	47319678	+	chr17:47319352-47319678	0.0222097	2.03739	ENSMUSG00000064043
EX248384	8	45770546	45770590	+	chr8:45770546-45770590	0.0125587	2.02846	ENSMUSG00000031626
EX247703	10	91160417	91163361	-	chr10:91160417-91163361	0.00579588	2.02757	ENSMUSG00000019961
EX282207	16	94408747	94408901	+	chr16:94408747-94408901	0.0164692	2.02629	ENSMUSG00000040785
EX279418	11	87595652	87595876	+	chr11:87595652-87595876	5.86359e-06	2.01274	ENSMUSG00000018401
EX94545	11	102082329	102082484	-	chr11:102082329-102082484	0.00799666	2.01124	ENSMUSG00000017314
EX24956	7	127456980	127457185	+	chr7:127456980-127457185	0.0137089	2.0093	ENSMUSG00000086502
EX216994	13	49072502	49072795	-	chr13:49072502-49072795	0.0292851	2.00326	ENSMUSG00000037989
EX342732	5	30345491	30345674	+	chr5:30345491-30345674	0.0103223	2.00026	ENSMUSG00000073102
EX336094	15	103534350	103534410	-	chr15:103534350-103534410	0.00213907	1.99858	ENSMUSG00000022490
EX359857	4	153972608	153972678	-	chr4:153972608-153972678	0.00242373	1.99146	ENSMUSG00000029027
EX377963	5	123347631	123347717	+	chr5:123347631-123347717	0.031746	1.99118	ENSMUSG00000029438
EX189553	3	104016602	104016692	-	chr3:104016602-104016692	0.00185401	1.98843	ENSMUSG00000052539
EX197135	6	4677163	4677197	-	chr6:4677163-4677197	0.0375061	1.97684	ENSMUSG00000004631
EX190369	3	152389741	152389843	+	chr3:152389741-152389843	0.0411297	1.97347	ENSMUSG00000025437
EX271495	5	123586334	123586354	-	chr5:123586334-123586354	0.0145246	1.96726	ENSMUSG00000049550
EX291347	11	60240570	60241345	-	chr11:60240570-60241345	0.00267068	1.96592	ENSMUSG00000000538
EX235802	3	90056529	90056582	+	chr3:90056529-90056582	0.00666475	1.96462	ENSMUSG00000027942
EX243429	6	119930772	119933836	-	chr6:119930772-119933836	0.00338188	1.9394	ENSMUSG00000045962
EX319682	2	117262839	117262919	+	chr2:117262839-117262919	0.0221306	1.9353	ENSMUSG00000027349
EX287373	4	124793602	124793654	+	chr4:124793602-124793654	0.00378803	1.93303	ENSMUSG00000028894
EX239460	5	9126540	9126802	-	chr5:9126540-9126802	0.00891358	1.92262	ENSMUSG00000042508
EX239050	4	152045948	152046035	+	chr4:152045948-152046035	0.00627938	1.91194	ENSMUSG00000028948
EX285136	2	73823201	73823306	-	chr2:73823201-73823306	0.0141081	1.90351	ENSMUSG00000027104
EX170361	13	114819336	114819457	+	chr13:114819336-114819457	0.0181926	1.90037	ENSMUSG00000015536
EX66411	5	73326281	73326398	-	chr5:73326281-73326398	0.0135767	1.89871	ENSMUSG00000029153
EX110711	5	24482266	24482328	+	chr5:24482266-24482328	0.00267637	1.87928	ENSMUSG00000023353
EX261761	17	69273882	69273917	+	chr17:69273882-69273917	0.0408117	1.87546	ENSMUSG00000024044
EX223060	17	28809659	28809757	+	chr17:28809659-28809757	0.00910393	1.87508	ENSMUSG00000063952
EX155730	7	86736449	86736512	-	chr7:86736449-86736512	0.0183073	1.87254	ENSMUSG00000001773
EX266687	2	164900111	164900187	-	chr2:164900111-164900187	0.0154809	1.86427	ENSMUSG00000039834
EX273078	6	134877217	134877334	-	chr6:134877217-134877334	0.00974751	1.84181	ENSMUSG00000032641
EX212419	9	123077500	123078321	-	chr9:123077500-123078321	0.00989483	1.83958	ENSMUSG00000025786
EX159234	10	128481682	128481774	+	chr10:128481682-128481774	0.00431574	1.8356	ENSMUSG00000025369
EX244861	7	30645919	30645987	-	chr7:30645919-30645987	0.0114647	1.81474	ENSMUSG00000036733
EX85860	5	128811983	128812003	-	chr5:128811983-128812003	0.00750946	1.80905	ENSMUSG00000029420
EX219846	15	76193966	76194001	-	chr15:76193966-76194001	0.023292	1.78253	ENSMUSG00000022565
EX145797	4	116040878	116041107	-	chr4:116040878-116041107	0.0262034	1.77402	ENSMUSG00000028706
EX291344	11	60239010	60239072	-	chr11:60239010-60239072	0.0188444	1.77151	ENSMUSG00000000538
EX109789	4	132338715	132339241	-	chr4:132338715-132339241	0.00144864	1.77086	ENSMUSG00000028896
EX284829	2	26592118	26592241	+	chr2:26592118-26592241	0.00125275	1.76382	ENSMUSG00000026921
EX290853	14	119032361	119032787	-	chr14:119032361-119032787	1.77362e-06	1.73529	ENSMUSG00000042104
EX285656	2	165882149	165882278	-	chr2:165882149-165882278	0.00131823	1.7296	ENSMUSG00000039671
EX86164	5	139339465	139339576	-	chr5:139339465-139339576	0.0129785	1.72238	ENSMUSG00000045438
EX153373	6	122332522	122332677	-	chr6:122332522-122332677	0.026112	1.71834	ENSMUSG00000040669
EX277991	11	3294456	3295429	+	chr11:3294456-3295429	0.00908523	1.7069	ENSMUSG00000020453
EX75453	17	26961069	26961110	+	chr17:26961069-26961110	0.00115608	1.69319	ENSMUSG00000067629
EX274842	7	116148253	116148333	-	chr7:116148253-116148333	0.0259993	1.69205	ENSMUSG00000045659
EX263648	1	25112177	25112275	-	chr1:25112177-25112275	0.00648349	1.68442	ENSMUSG00000033569
EX185830	2	151600257	151600463	-	chr2:151600257-151600463	0.0344122	1.68131	ENSMUSG00000027457
EX383486	9	20645622	20645906	+	chr9:20645622-20645906	0.0301993	1.66096	ENSMUSG00000084786
EX251059	9	25265302	25265306	+	chr9:25265302-25265306	0.00254025	1.65835	ENSMUSG00000001833
EX234253	X	105825713	105825798	-	chrX:105825713-105825798	0.0259225	1.64838	ENSMUSG00000031229
EX261618	17	56427939	56428132	-	chr17:56427939-56428132	0.0201268	1.6351	ENSMUSG00000013236
EX380682	7	126864320	126864485	+	chr7:126864320-126864485	0.042252	1.63497	ENSMUSG00000042606
EX144376	4	11965884	11965981	-	chr4:11965884-11965981	0.0326984	1.63223	ENSMUSG00000049225
EX222786	17	26203214	26203392	+	chr17:26203214-26203392	0.0126561	1.62057	ENSMUSG00000024186
EX258401	15	89588188	89588217	-	chr15:89588188-89588217	0.0375277	1.61034	ENSMUSG00000022621
EX130678	17	47319352	47319618	+	chr17:47319352-47319618	0.0315969	1.59742	ENSMUSG00000064043
EX71314	8	34104986	34105039	-	chr8:34104986-34105039	0.000793965	1.59585	ENSMUSG00000031516
EX187501	X	56494133	56494243	+	chrX:56494133-56494243	0.0163837	1.59473	ENSMUSG00000035967
EX147090	4	141637425	141637484	-	chr4:141637425-141637484	0.0149388	1.59425	ENSMUSG00000028917
EX186929	2	181361001	181361071	-	chr2:181361001-181361071	0.0352114	1.58621	ENSMUSG00000038671
EX279962	11	107062050	107062211	-	chr11:107062050-107062211	0.0439993	1.5842	ENSMUSG00000040481
EX110265	4	147902928	147903010	-	chr4:147902928-147903010	0.0355901	1.57919	ENSMUSG00000029020
EX82899	4	28946219	28947047	+	chr4:28946219-28947047	0.016014	1.57863	ENSMUSG00000028289
EX242167	6	18406456	18406551	-	chr6:18406456-18406551	0.0260457	1.55526	ENSMUSG00000000416
EX217432	13	101692183	101692630	-	chr13:101692183-101692630	0.00626996	1.54698	ENSMUSG00000041417
EX94048	11	70973802	70973913	+	chr11:70973802-70973913	0.00465058	1.53107	ENSMUSG00000018449
EX206676	8	68811948	68811993	+	chr8:68811948-68811993	0.0484326	1.53023	ENSMUSG00000031864
EX281800	16	30549393	30549461	-	chr16:30549393-30549461	0.0448245	1.52986	ENSMUSG00000022537
EX88644	7	78452049	78452123	-	chr7:78452049-78452123	0.00247386	1.52923	ENSMUSG00000059146
EX225534	19	3881998	3882120	+	chr19:3881998-3882120	0.00579874	1.52192	ENSMUSG00000024843
EX104823	2	173594753	173594864	-	chr2:173594753-173594864	0.0408186	1.52116	ENSMUSG00000055897
EX319676	2	117255489	117255576	+	chr2:117255489-117255576	0.0117682	1.51815	ENSMUSG00000027349
EX334349	11	120881815	120881915	-	chr11:120881815-120881915	0.0139852	1.50895	ENSMUSG00000048445
EX108353	3	152290460	152290532	-	chr3:152290460-152290532	0.0409839	1.49994	ENSMUSG00000054942
EX134884	1	130697697	130698085	-	chr1:130697697-130698085	0.0479647	1.46433	ENSMUSG00000026409
EX82701	3	148822955	148822979	-	chr3:148822955-148822979	0.0312212	1.45249	ENSMUSG00000028184
EX235891	3	95078490	95078516	-	chr3:95078490-95078516	4.18167e-05	1.4422	ENSMUSG00000028126
EX136778	2	25912655	25912717	+	chr2:25912655-25912717	0.0424865	1.43508	ENSMUSG00000058740
EX346038	10	30591021	30591102	-	chr10:30591021-30591102	0.0199132	1.42446	ENSMUSG00000019792
EX200957	7	44385610	44385684	-	chr7:44385610-44385684	0.0261644	1.41846	ENSMUSG00000008028
EX243471	6	121378960	121379909	-	chr6:121378960-121379909	0.00970226	1.41426	ENSMUSG00000040797
EX63206	3	33821377	33821514	-	chr3:33821377-33821514	0.00365411	1.40301	ENSMUSG00000027676
EX210130	9	44698827	44698871	-	chr9:44698827-44698871	0.0266643	1.40217	ENSMUSG00000048537
EX126781	12	21285852	21286097	-	chr12:21285852-21286097	0.0293703	1.39986	ENSMUSG00000062352
EX261617	17	56428852	56429157	-	chr17:56428852-56429157	0.0185927	1.39746	ENSMUSG00000013236
EX247700	10	91152628	91152738	-	chr10:91152628-91152738	0.0109905	1.39395	ENSMUSG00000019961
EX275710	10	81403352	81403428	-	chr10:81403352-81403428	0.0371759	1.38512	ENSMUSG00000055053
EX82920	4	28946219	28946334	+	chr4:28946219-28946334	0.0202326	1.38273	ENSMUSG00000028289
EX153379	6	122332522	122332653	-	chr6:122332522-122332653	0.0183673	1.37727	ENSMUSG00000040669
EX360532	5	124483458	124483653	+	chr5:124483458-124483653	0.0237134	1.37346	ENSMUSG00000029402
EX188609	3	65955204	65955276	-	chr3:65955204-65955276	0.033833	1.36732	ENSMUSG00000027829
EX216786	13	34637154	34637307	-	chr13:34637154-34637307	0.00444412	1.36601	ENSMUSG00000021411
EX140717	X	48503583	48503713	-	chrX:48503583-48503713	0.013356	1.36589	ENSMUSG00000036932
EX55530	11	97044528	97044697	+	chr11:97044528-97044697	0.0432049	1.34688	ENSMUSG00000001445
EX136649	2	22950184	22950270	-	chr2:22950184-22950270	0.0138193	1.32747	ENSMUSG00000058835
EX67646	5	143931016	143931159	+	chr5:143931016-143931159	0.018714	1.32175	ENSMUSG00000079109
EX361807	7	7295970	7296069	-	chr7:7295970-7296069	0.0396665	1.32106	ENSMUSG00000000605
EX231882	2	121218386	121218436	-	chr2:121218386-121218436	0.0142332	1.32024	ENSMUSG00000043909
EX177532	18	61571874	61571957	+	chr18:61571874-61571957	0.00845192	1.30474	ENSMUSG00000024576
EX220211	15	79765787	79765853	-	chr15:79765787-79765853	0.0243074	1.29491	ENSMUSG00000022420
EX141889	3	20028388	20028513	-	chr3:20028388-20028513	0.0149137	1.28566	ENSMUSG00000027615
EX212417	9	123076832	123078321	-	chr9:123076832-123078321	0.0193239	1.28087	ENSMUSG00000025786
EX61485	2	120486333	120486476	+	chr2:120486333-120486476	0.0141509	1.27625	ENSMUSG00000079110
EX256862	13	104173722	104175004	-	chr13:104173722-104175004	0.049432	1.26481	ENSMUSG00000021711
EX67636	5	143931016	143931205	+	chr5:143931016-143931205	0.0210348	1.26005	ENSMUSG00000079109
EX248451	8	45770555	45770590	+	chr8:45770555-45770590	0.0139131	1.25944	ENSMUSG00000031626
EX112639	5	136962433	136962611	+	chr5:136962433-136962611	0.0288144	1.25168	ENSMUSG00000019054
EX254735	11	95291520	95291609	-	chr11:95291520-95291609	0.00279905	1.2473	ENSMUSG00000038909
EX290188	10	82763459	82763646	-	chr10:82763459-82763646	0.0257825	1.24121	ENSMUSG00000020248
EX144374	4	11965884	11965927	-	chr4:11965884-11965927	0.0405773	1.24074	ENSMUSG00000049225
EX102338	2	25311343	25311405	-	chr2:25311343-25311405	0.000324613	1.2303	ENSMUSG00000026959
EX268363	3	88458987	88459030	-	chr3:88458987-88459030	0.0440333	1.22791	ENSMUSG00000028064
EX217438	13	101692183	101692343	-	chr13:101692183-101692343	0.00493049	1.22077	ENSMUSG00000041417
EX73735	13	21190593	21190686	+	chr13:21190593-21190686	0.00374952	1.21042	ENSMUSG00000021326
EX192965	4	134500600	134500683	+	chr4:134500600-134500683	0.000849727	1.20877	ENSMUSG00000037348
EX176755	17	80629286	80629348	-	chr17:80629286-80629348	0.0138729	1.2075	ENSMUSG00000024242
EX373415	1	125912874	125912928	-	chr1:125912874-125912928	0.00866566	1.19075	ENSMUSG00000026344
EX173376	16	13834681	13834794	+	chr16:13834681-13834794	0.03765	1.19052	ENSMUSG00000022681
EX212424	9	123078300	123078321	-	chr9:123078300-123078321	0.022297	1.18182	ENSMUSG00000025786
EX74290	12	109053257	109053581	-	chr12:109053257-109053581	0.0410807	1.17502	ENSMUSG00000040867
EX114807	7	4462286	4462400	+	chr7:4462286-4462400	0.00554881	1.15466	ENSMUSG00000006154
EX348659	14	32323879	32323947	+	chr14:32323879-32323947	0.0288731	1.15207	ENSMUSG00000021913
EX322994	8	22647413	22647471	-	chr8:22647413-22647471	0.00702912	1.15101	ENSMUSG00000031536
EX180335	1	80503919	80503994	-	chr1:80503919-80503994	0.0185456	1.13059	ENSMUSG00000038608
EX158955	10	111485499	111485584	+	chr10:111485499-111485584	0.0173589	1.12508	ENSMUSG00000058799
EX70070	7	122090831	122090989	-	chr7:122090831-122090989	0.0294974	1.12184	ENSMUSG00000030869
EX290186	10	82763459	82763663	-	chr10:82763459-82763663	0.0319573	1.11662	ENSMUSG00000020248
EX117805	10	80170982	80171655	+	chr10:80170982-80171655	0.000435761	1.11598	ENSMUSG00000045193
EX99982	1	82891460	82891507	+	chr1:82891460-82891507	0.00255913	1.1157	ENSMUSG00000026159
EX137147	2	30187187	30187307	-	chr2:30187187-30187307	0.0499032	1.11202	ENSMUSG00000039648
EX230483	2	53128717	53128842	+	chr2:53128717-53128842	0.0231393	1.11193	ENSMUSG00000036053
EX366949	9	111374820	111374925	+	chr9:111374820-111374925	0.033954	1.11048	ENSMUSG00000062296
EX378483	6	65043836	65044203	+	chr6:65043836-65044203	0.0389061	1.10942	ENSMUSG00000029920
EX317280	12	69821819	69821872	+	chr12:69821819-69821872	0.0246732	1.10852	ENSMUSG00000020992
EX171065	12	83797197	83797343	-	chr12:83797197-83797343	0.0185273	1.10147	ENSMUSG00000021224
EX254120	11	71751376	71751715	+	chr11:71751376-71751715	0.0429557	1.08657	ENSMUSG00000020811
EX195758	5	123243304	123245268	+	chr5:123243304-123245268	0.00669219	1.08198	ENSMUSG00000029440
EX112367	5	128989379	128989849	-	chr5:128989379-128989849	0.042497	1.05094	ENSMUSG00000029428
EX132278	19	41928025	41928113	-	chr19:41928025-41928113	0.0300351	1.04076	ENSMUSG00000034321
EX234598	X	143712278	143712340	+	chrX:143712278-143712340	0.00700104	1.02769	ENSMUSG00000031284
EX365261	14	28907988	28908068	-	chr14:28907988-28908068	0.00175569	1.02765	ENSMUSG00000021991
EX212422	9	123078040	123078321	-	chr9:123078040-123078321	0.0281551	1.02621	ENSMUSG00000025786
EX179458	1	58438344	58438411	-	chr1:58438344-58438411	0.0413154	1.01619	ENSMUSG00000026035
EX61591	2	130657074	130657357	-	chr2:130657074-130657357	0.0326743	1.01566	ENSMUSG00000068290
EX270318	4	154985366	154985392	-	chr4:154985366-154985392	0.00844325	1.01535	ENSMUSG00000029055
EX144235	3	153910064	153910161	-	chr3:153910064-153910161	0.0380407	1.00339	ENSMUSG00000038975
EX343502	5	140626451	140626526	-	chr5:140626451-140626526	0.0432034	0.984893	ENSMUSG00000036565
EX295029	11	101577824	101578037	+	chr11:101577824-101578037	0.00856188	0.981258	ENSMUSG00000017119
EX196999	5	149623465	149623596	-	chr5:149623465-149623596	0.000492894	0.965217	ENSMUSG00000029657
EX289376	7	118764124	118764696	+	chr7:118764124-118764696	0.0472273	0.959942	ENSMUSG00000030982
EX292056	11	116851648	116851751	-	chr11:116851648-116851751	0.0397188	0.953322	ENSMUSG00000034120
EX193094	4	136563438	136563449	-	chr4:136563438-136563449	0.00487533	0.945045	ENSMUSG00000036940
EX285685	2	165879574	165879902	-	chr2:165879574-165879902	0.0117714	0.943129	ENSMUSG00000039671
EX322995	8	22645045	22645094	-	chr8:22645045-22645094	0.0280519	0.940288	ENSMUSG00000031536
EX124771	11	101247586	101248250	+	chr11:101247586-101248250	0.0487738	0.939926	ENSMUSG00000001240
EX288452	5	122257470	122257621	-	chr5:122257470-122257621	0.00888547	0.936467	ENSMUSG00000038593
EX94547	11	102082329	102082419	-	chr11:102082329-102082419	0.0233447	0.929698	ENSMUSG00000017314
EX259423	16	22572600	22572716	-	chr16:22572600-22572716	0.010642	0.914952	ENSMUSG00000022861
EX338159	18	34448026	34448121	-	chr18:34448026-34448121	0.031015	0.91438	ENSMUSG00000036501
EX206044	8	12851633	12851724	+	chr8:12851633-12851724	0.0111437	0.912715	ENSMUSG00000031441
EX83315	4	57010062	57010178	-	chr4:57010062-57010178	0.0203606	0.905329	ENSMUSG00000028434
EX69870	7	89146073	89147809	-	chr7:89146073-89147809	0.0101617	0.902017	ENSMUSG00000039428
EX214762	11	86516744	86516987	-	chr11:86516744-86516987	0.0271748	0.884752	ENSMUSG00000020516
EX335520	15	37975587	37975671	-	chr15:37975587-37975671	0.0470918	0.878348	ENSMUSG00000037487
EX199648	6	146996809	146996901	+	chr6:146996809-146996901	0.0366208	0.862941	ENSMUSG00000016487
EX22810	7	44984080	44984133	-	chr7:44984080-44984133	0.0259265	0.836151	ENSMUSG00000109324
EX177593	18	76954526	76954628	+	chr18:76954526-76954628	0.026748	0.829679	ENSMUSG00000025421
EX322993	8	22648182	22648256	-	chr8:22648182-22648256	0.0245511	0.823644	ENSMUSG00000031536
EX132308	19	42185609	42185640	+	chr19:42185609-42185640	0.0289824	0.823561	ENSMUSG00000018820
EX279489	11	94413090	94413224	-	chr11:94413090-94413224	0.0225493	0.807462	ENSMUSG00000020866
EX198188	6	71863549	71867024	+	chr6:71863549-71867024	0.00153352	0.791704	ENSMUSG00000052337
EX238536	4	137707522	137707660	+	chr4:137707522-137707660	0.0433562	0.772112	ENSMUSG00000041351
EX68324	6	86426832	86426941	+	chr6:86426832-86426941	0.020207	0.761103	ENSMUSG00000071337
EX257648	12	110810605	110810778	-	chr12:110810605-110810778	0.0454187	0.759121	ENSMUSG00000056458
EX190308	3	152214825	152214887	+	chr3:152214825-152214887	0.00953991	0.757854	ENSMUSG00000028034
EX145536	4	107846239	107846619	+	chr4:107846239-107846619	0.0258056	0.752803	ENSMUSG00000028613
EX287829	4	156167777	156167809	-	chr4:156167777-156167809	0.0337191	0.746359	ENSMUSG00000041936
EX194267	5	30926688	30926822	+	chr5:30926688-30926822	0.00252738	0.728617	ENSMUSG00000029162
EX231618	2	120374488	120374559	-	chr2:120374488-120374559	0.00821883	0.724554	ENSMUSG00000033808
EX203153	7	128444042	128444100	-	chr7:128444042-128444100	0.0263232	0.719204	ENSMUSG00000030846
EX94068	11	70974740	70975040	+	chr11:70974740-70975040	0.0453152	0.70956	ENSMUSG00000018449
EX151086	5	139229753	139229939	+	chr5:139229753-139229939	0.000578947	0.707022	ENSMUSG00000036817
EX387014	12	109633959	109634354	+	chr12:109633959-109634354	0.0428671	0.704313	ENSMUSG00000097451
EX387017	12	109634203	109634354	+	chr12:109634203-109634354	0.0428671	0.704313	ENSMUSG00000097451
EX239440	5	9126540	9126749	-	chr5:9126540-9126749	0.028088	0.697228	ENSMUSG00000042508
EX276291	8	111978039	111978138	-	chr8:111978039-111978138	0.0470947	0.657641	ENSMUSG00000031949
EX372881	1	16656296	16656459	-	chr1:16656296-16656459	0.0208545	0.650417	ENSMUSG00000079658
EX265111	2	25953903	25953974	-	chr2:25953903-25953974	0.0132087	0.638436	ENSMUSG00000026933
EX304242	11	77821530	77821550	+	chr11:77821530-77821550	0.027657	0.637244	ENSMUSG00000000631
EX242499	6	47546749	47546830	-	chr6:47546749-47546830	0.0120333	0.630102	ENSMUSG00000029687
EX199764	7	4443737	4443771	-	chr7:4443737-4443771	0.000357616	0.622358	ENSMUSG00000008435
EX109791	4	132338961	132339241	-	chr4:132338961-132339241	0.00365024	0.61696	ENSMUSG00000028896
EX144860	4	45025146	45025218	+	chr4:45025146-45025218	0.0424641	0.614316	ENSMUSG00000028318
EX366950	9	111374883	111374925	+	chr9:111374883-111374925	0.0430162	0.593025	ENSMUSG00000062296
EX273871	7	44858163	44858209	+	chr7:44858163-44858209	0.0200472	0.589925	ENSMUSG00000002963
EX234934	3	20005467	20005571	+	chr3:20005467-20005571	0.0445049	0.588499	ENSMUSG00000003617
EX162060	14	103098769	103098999	-	chr14:103098769-103098999	0.0190086	0.584233	ENSMUSG00000022124
EX213057	11	46439806	46439824	+	chr11:46439806-46439824	0.0463022	0.580078	ENSMUSG00000020397
EX220698	15	99740944	99741036	-	chr15:99740944-99741036	0.0403289	0.578384	ENSMUSG00000023021
EX245676	7	84600777	84600826	-	chr7:84600777-84600826	0.0214459	0.573897	ENSMUSG00000030630
EX282134	16	91674107	91674141	+	chr16:91674107-91674141	0.00947589	0.550321	ENSMUSG00000022961
EX90715	8	9982864	9982970	+	chr8:9982864-9982970	0.0359189	0.538713	ENSMUSG00000040396
EX60847	2	30442735	30443006	+	chr2:30442735-30443006	0.00643312	0.536407	ENSMUSG00000039515
EX108352	3	152290791	152290909	-	chr3:152290791-152290909	0.0453041	0.523828	ENSMUSG00000054942
EX304385	4	102861856	102861939	+	chr4:102861856-102861939	3.05064e-05	0.523458	ENSMUSG00000028524
EX348121	14	3573485	3573598	+	chr14:3573485-3573598	0.0296426	0.508101	ENSMUSG00000095195
EX333540	9	48474402	48474513	-	chr9:48474402-48474513	0.0486614	0.502873	ENSMUSG00000032026
EX128728	16	20696175	20696347	+	chr16:20696175-20696347	0.047781	0.472259	ENSMUSG00000050821
EX294995	11	101577932	101578037	+	chr11:101577932-101578037	0.0174114	0.468798	ENSMUSG00000017119
EX290356	8	23139030	23139495	+	chr8:23139030-23139495	0.0352792	0.451472	ENSMUSG00000031543
EX161741	14	64825299	64825370	-	chr14:64825299-64825370	0.00178583	0.441603	ENSMUSG00000021972
EX94660	11	106768733	106769595	-	chr11:106768733-106769595	0.0248132	0.426409	ENSMUSG00000020718
EX111242	5	62606075	62606209	-	chr5:62606075-62606209	0.0104537	0.419546	ENSMUSG00000037999
EX179844	1	65196760	65196783	+	chr1:65196760-65196783	0.0433377	0.406259	ENSMUSG00000025949
EX283849	19	47524073	47524171	-	chr19:47524073-47524171	0.0190475	0.3867	ENSMUSG00000042694
EX113633	6	71616818	71616870	-	chr6:71616818-71616870	0.0388425	0.379927	ENSMUSG00000053470
EX388977	17	36118936	36119040	-	chr17:36118936-36119040	0.00983064	0.374156	ENSMUSG00000079491
EX242181	6	18429120	18429159	-	chr6:18429120-18429159	0.000278445	0.363921	ENSMUSG00000000416
EX222847	17	26253974	26254044	+	chr17:26253974-26254044	0.000196859	0.327029	ENSMUSG00000024188
EX322751	10	79921015	79921247	+	chr10:79921015-79921247	0.0180918	0.31663	ENSMUSG00000035773
EX290744	14	54650838	54650917	-	chr14:54650838-54650917	0.00800267	0.314902	ENSMUSG00000022185
EX161744	14	64825059	64825370	-	chr14:64825059-64825370	0.00270152	0.259075	ENSMUSG00000021972
EX92658	9	107691356	107691448	-	chr9:107691356-107691448	0.0482128	0.257953	ENSMUSG00000034684
EX86503	6	24522659	24522775	-	chr6:24522659-24522775	0.033634	0.256964	ENSMUSG00000023089
EX237793	4	115864539	115864602	+	chr4:115864539-115864602	0.0347868	0.232859	ENSMUSG00000028708
EX235406	3	65365281	65365788	+	chr3:65365281-65365788	0.0247147	0.209655	ENSMUSG00000027827
EX251089	9	26755284	26756094	+	chr9:26755284-26756094	0.00560424	0.199014	ENSMUSG00000045994
EX332439	8	70602574	70602646	-	chr8:70602574-70602646	0.0466738	0.189044	ENSMUSG00000070003
EX212057	9	110081421	110081795	+	chr9:110081421-110081795	0.0350059	0.188706	ENSMUSG00000032479
EX320580	3	107101567	107101759	+	chr3:107101567-107101759	0.0160599	0.183452	ENSMUSG00000040724
EX368370	13	106954676	106954739	+	chr13:106954676-106954739	0.0111292	0.182478	ENSMUSG00000021692
EX63218	3	33818648	33818797	-	chr3:33818648-33818797	0.0411461	0.142298	ENSMUSG00000027676
EX194680	5	44001270	44001293	-	chr5:44001270-44001293	0.0329773	0.117523	ENSMUSG00000029086
EX86446	6	8653630	8653692	-	chr6:8653630-8653692	0.0431975	0.113993	ENSMUSG00000062995
EX214872	11	94292927	94293032	-	chr11:94292927-94293032	0.0446654	0.0618031	ENSMUSG00000020863
EX285135	2	73845439	73845553	-	chr2:73845439-73845553	0.00327512	0.0577575	ENSMUSG00000027104
EX258073	15	76646927	76647768	-	chr15:76646927-76647768	0.0194143	0.0372028	ENSMUSG00000053929
EX208425	14	41008199	41008266	-	chr14:41008199-41008266	0.0122382	0.0334753	ENSMUSG00000021792
EX374817	2	176231481	176231582	+	chr2:176231481-176231582	0.00179821	0.00940999	ENSMUSG00000078894
EX65933	5	25693327	25693438	-	chr5:25693327-25693438	0.00652797	-0.0127347	ENSMUSG00000028933
EX265350	2	32333066	32333204	-	chr2:32333066-32333204	0.00739845	-0.0293426	ENSMUSG00000026825
EX182260	1	182486544	182486704	-	chr1:182486544-182486704	0.00939026	-0.0369331	ENSMUSG00000026509
EX279488	11	94414931	94415074	-	chr11:94414931-94415074	0.000868711	-0.0479202	ENSMUSG00000020866
EX237784	4	115864539	115864565	+	chr4:115864539-115864565	0.0462536	-0.0497093	ENSMUSG00000028708
EX155181	7	44903462	44903527	-	chr7:44903462-44903527	0.0391084	-0.134359	ENSMUSG00000060279
EX233114	2	165280617	165280700	-	chr2:165280617-165280700	0.0265966	-0.14721	ENSMUSG00000017664
EX109100	4	106671624	106671748	-	chr4:106671624-106671748	0.0456801	-0.178857	ENSMUSG00000025413
EX261864	18	3280949	3281101	-	chr18:3280949-3281101	0.0136337	-0.213234	ENSMUSG00000063889
EX147974	5	24441039	24441261	-	chr5:24441039-24441261	0.0312415	-0.214753	ENSMUSG00000028959
EX154480	7	28767254	28767678	+	chr7:28767254-28767678	0.0151029	-0.226362	ENSMUSG00000015149
EX109779	4	132339203	132339241	-	chr4:132339203-132339241	0.0149843	-0.278665	ENSMUSG00000028896
EX150896	5	137554064	137554140	+	chr5:137554064-137554140	0.0160707	-0.302771	ENSMUSG00000029712
EX221169	16	18392588	18392712	+	chr16:18392588-18392712	0.0247802	-0.345065	ENSMUSG00000000325
EX221172	16	18392589	18392712	+	chr16:18392589-18392712	0.0247802	-0.345065	ENSMUSG00000000325
EX228064	1	131164620	131164769	+	chr1:131164620-131164769	0.0240574	-0.395488	ENSMUSG00000026427
EX226500	19	60817531	60817610	+	chr19:60817531-60817610	0.000243939	-0.395633	ENSMUSG00000024993
EX166773	11	72253184	72253402	-	chr11:72253184-72253402	0.00822883	-0.40713	ENSMUSG00000020805
EX147012	4	139435949	139436032	+	chr4:139435949-139436032	0.0357861	-0.419329	ENSMUSG00000066036
EX387919	15	98741324	98741434	-	chr15:98741324-98741434	0.015239	-0.440234	ENSMUSG00000051853
EX229154	2	24987604	24987955	+	chr2:24987604-24987955	0.0293051	-0.511939	ENSMUSG00000036833
EX249437	8	109830613	109830621	+	chr8:109830613-109830621	0.0410245	-0.514802	ENSMUSG00000031731
EX276143	8	83721466	83721524	+	chr8:83721466-83721524	0.0122875	-0.533563	ENSMUSG00000005481
EX227321	1	72585206	72585242	+	chr1:72585206-72585242	0.0153434	-0.570894	ENSMUSG00000039354
EX203163	7	128446731	128446798	-	chr7:128446731-128446798	0.0221042	-0.603836	ENSMUSG00000030846
EX199763	7	4444978	4445122	-	chr7:4444978-4445122	0.0388573	-0.636427	ENSMUSG00000008435
EX199758	7	4444978	4445181	-	chr7:4444978-4445181	0.0118423	-0.6592	ENSMUSG00000008435
EX277846	9	112155418	112155516	-	chr9:112155418-112155516	0.0237085	-0.730451	ENSMUSG00000032503
EX261850	18	3280949	3281078	-	chr18:3280949-3281078	0.0309778	-0.734881	ENSMUSG00000063889
EX289986	10	63002946	63004466	+	chr10:63002946-63004466	0.011445	-0.780142	ENSMUSG00000020070
EX278259	11	6316765	6316855	+	chr11:6316765-6316855	0.0219745	-0.807687	ENSMUSG00000020456
EX289999	10	63002946	63004439	+	chr10:63002946-63004439	0.0114533	-0.808227	ENSMUSG00000020070
EX59186	1	38081159	38081358	-	chr1:38081159-38081358	0.0481887	-0.895853	ENSMUSG00000026082
EX219184	15	9002630	9002646	+	chr15:9002630-9002646	0.024269	-1.04707	ENSMUSG00000048424
EX206519	8	48138179	48138591	+	chr8:48138179-48138591	0.0157977	-1.1451	ENSMUSG00000031562
EX285134	2	73846197	73846375	-	chr2:73846197-73846375	0.0351708	-1.17315	ENSMUSG00000027104
EX244574	7	27396118	27396198	-	chr7:27396118-27396198	0.0434279	-1.19102	ENSMUSG00000011751
EX140501	X	20695699	20695761	+	chrX:20695699-20695761	0.0333243	-1.33023	ENSMUSG00000031065
EX197938	6	48840361	48840980	-	chr6:48840361-48840980	0.0113568	-1.39088	ENSMUSG00000029810
EX197956	6	48840361	48840595	-	chr6:48840361-48840595	0.0140719	-1.52415	ENSMUSG00000029810
EX197949	6	48840361	48840455	-	chr6:48840361-48840455	0.0151862	-1.57338	ENSMUSG00000029810
EX104910	2	181691721	181691817	-	chr2:181691721-181691817	0.0340451	-1.60414	ENSMUSG00000002458
EX131844	19	6986394	6986486	-	chr19:6986394-6986486	0.0487697	-1.67133	ENSMUSG00000024962
EX62169	2	176922796	176922897	-	chr2:176922796-176922897	0.00178529	-1.93898	ENSMUSG00000074527
EX122290	9	107614940	107615098	-	chr9:107614940-107615098	0.0303968	-2.02833	ENSMUSG00000032562
EX373413	1	125911303	125911387	-	chr1:125911303-125911387	0.0312102	-2.16291	ENSMUSG00000026344
EX57605	17	12848077	12848120	-	chr17:12848077-12848120	0.0277447	-2.38618	ENSMUSG00000068037
EX243405	6	119944701	119944784	-	chr6:119944701-119944784	0.0015112	-3.41012	ENSMUSG00000045962
EX45983	2	175201653	175201754	-	chr2:175201653-175201754	0.0175749	-4.4008	ENSMUSG00000078903
