# Supplementary material for: Differential alternative splicing coupled to nonsense-mediated decay of mRNA ensures dietary restriction-induced longevity
Source: Nat Commun. 2017 Aug 21;8:306. doi: 10.1038/s41467-017-00370-5 (PMC5563511; doi:10.1038/s41467-017-00370-5)
Supplement: Supplementary file 11 — Supplementary Data 10 [file 41467_2017_370_MOESM11_ESM.xlsx]

## Sheet: Data
Supplementary Data 10: Differential intron retention in caloric restricted mice (15 months)
Event	Chromosome	Start	Stop	Strand	Location	EqP-values	t-statistics	Gene
INT16176	X	134080438	134081190	+	chrX:134080438-134081190	3.57874e-09	-0.482018	ENSMUSG00000031256
INT89482	16	58674522	58675241	+	chr16:58674522-58675241	2.34824e-07	1.32881	ENSMUSG00000022742
INT65637	3	28665946	28666088	+	chr3:28665946-28666088	8.10569e-07	-1.1036	ENSMUSG00000027692
INT79088	14	54650269	54650784	-	chr14:54650269-54650784	1.00056e-06	-0.124067	ENSMUSG00000022185
INT109418	14	14765711	14766739	+	chr14:14765711-14766739	1.51273e-06	0.0477532	ENSMUSG00000021733
INT66160	4	155579395	155584136	+	chr4:155579395-155584136	1.73817e-06	-0.639705	ENSMUSG00000029063
INT27613	16	36858604	36867558	+	chr16:36858604-36867558	1.95614e-06	0.376687	ENSMUSG00000022837
INT28921	3	32555542	32561464	+	chr3:32555542-32561464	2.15097e-06	-0.39039	ENSMUSG00000027668
INT111215	5	117987573	117988777	+	chr5:117987573-117988777	2.60699e-06	-0.762607	ENSMUSG00000032898
INT37579	15	74955718	74957776	+	chr15:74955718-74957776	3.24527e-06	-3.37349	ENSMUSG00000022587
INT19184	X	100809908	100812725	+	chrX:100809908-100812725	3.49638e-06	0.774687	ENSMUSG00000000881
INT87481	9	21035643	21036193	+	chr9:21035643-21036193	4.27823e-06	-0.149331	ENSMUSG00000032174
INT63090	10	20257298	20261834	+	chr10:20257298-20261834	4.48709e-06	-2.13509	ENSMUSG00000019996
INT73109	11	87593434	87597195	+	chr11:87593434-87597195	4.61255e-06	-0.828747	ENSMUSG00000018401
INT28067	11	120717539	120717824	+	chr11:120717539-120717824	5.54087e-06	2.31699	ENSMUSG00000025145
INT12510	5	115284613	115290933	+	chr5:115284613-115290933	7.97252e-06	0.203307	ENSMUSG00000041733
INT32481	6	8222716	8224554	+	chr6:8222716-8224554	9.23271e-06	1.4283	ENSMUSG00000042447
INT45864	7	141988437	141992239	+	chr7:141988437-141992239	1.01501e-05	-0.767723	ENSMUSG00000053046
INT50522	12	105809710	105811036	+	chr12:105809710-105811036	1.03621e-05	1.34793	ENSMUSG00000021111
INT102906	12	86256933	86260576	+	chr12:86256933-86260576	1.22918e-05	0.574175	ENSMUSG00000021254
INT11495	6	142396270	142401542	+	chr6:142396270-142401542	1.59101e-05	0.259738	ENSMUSG00000030245
INT76102	X	101590590	101593939	+	chrX:101590590-101593939	1.61674e-05	-0.58791	ENSMUSG00000031314
INT53931	4	6381100	6385025	+	chr4:6381100-6385025	1.62117e-05	-3.46252	ENSMUSG00000028249
INT59209	11	6397849	6398261	+	chr11:6397849-6398261	1.64194e-05	-2.11985	ENSMUSG00000041164
INT72883	10	77643610	77644446	+	chr10:77643610-77644446	1.79762e-05	0.0439841	ENSMUSG00000009293
INT108633	10	128390125	128390470	+	chr10:128390125-128390470	2.26266e-05	1.13508	ENSMUSG00000014498
INT23827	9	109824552	109826371	+	chr9:109824552-109826371	2.30765e-05	-2.05118	ENSMUSG00000050074
INT106076	8	85027235	85029538	+	chr8:85027235-85029538	2.34262e-05	-0.627642	ENSMUSG00000041203
INT46754	10	90966397	90967005	+	chr10:90966397-90967005	2.35682e-05	-5.84601	ENSMUSG00000058589
INT106070	7	24530905	24531383	+	chr7:24530905-24531383	2.41815e-05	-0.0950402	ENSMUSG00000041037
INT62242	2	91006696	91008171	+	chr2:91006696-91008171	2.84406e-05	1.03873	ENSMUSG00000005506
INT80556	12	65044125	65048112	+	chr12:65044125-65048112	3.51419e-05	0.80677	ENSMUSG00000035597
INT64336	17	69286034	69286712	+	chr17:69286034-69286712	3.52709e-05	-0.529823	ENSMUSG00000024044
INT19602	5	136908271	136910885	+	chr5:136908271-136910885	3.70201e-05	0.148631	ENSMUSG00000007987
INT17456	5	37338728	37347439	+	chr5:37338728-37347439	3.8125e-05	0.704014	ENSMUSG00000050248
INT12395	11	32205664	32206761	+	chr11:32205664-32206761	3.85569e-05	0.590161	ENSMUSG00000040767
INT46940	1	42895418	42896092	+	chr1:42895418-42896092	4.05069e-05	0.0692235	ENSMUSG00000060679
INT21193	1	194780665	194786566	+	chr1:194780665-194786566	4.1825e-05	2.32986	ENSMUSG00000026640
INT96212	12	55866078	55868161	+	chr12:55866078-55868161	4.23514e-05	1.0637	ENSMUSG00000012076
INT23727	5	139338376	139339464	-	chr5:139338376-139339464	4.31101e-05	0.214022	ENSMUSG00000045438
INT27697	17	15735845	15736859	+	chr17:15735845-15736859	4.54402e-05	-0.401512	ENSMUSG00000023852
INT15155	16	16915349	16917659	+	chr16:16915349-16917659	5.0366e-05	1.13901	ENSMUSG00000026181
INT92409	11	49807794	49809033	+	chr11:49807794-49809033	5.21855e-05	-0.343361	ENSMUSG00000020363
INT110110	1	59702948	59704062	+	chr1:59702948-59704062	5.27779e-05	0.236282	ENSMUSG00000026020
INT56306	14	101913347	101914276	+	chr14:101913347-101914276	5.30978e-05	0.970009	ENSMUSG00000033060
INT111058	9	45732167	45740479	+	chr9:45732167-45740479	5.42348e-05	-0.326291	ENSMUSG00000032087
INT104920	9	62776724	62776853	+	chr9:62776724-62776853	5.50463e-05	1.02145	ENSMUSG00000032243
INT38163	18	23883697	23890856	+	chr18:23883697-23890856	5.65019e-05	0.241239	ENSMUSG00000024277
INT23547	3	89777420	89779428	+	chr3:89777420-89779428	5.72499e-05	-0.329763	ENSMUSG00000042572
INT87083	2	112240058	112241450	+	chr2:112240058-112241450	6.17333e-05	1.18601	ENSMUSG00000027134
INT78741	11	80386030	80387801	+	chr11:80386030-80387801	6.28284e-05	0.638786	ENSMUSG00000017421
INT39266	1	132498122	132503732	+	chr1:132498122-132503732	6.37085e-05	-0.666925	ENSMUSG00000026439
INT64593	18	70617234	70617772	+	chr18:70617234-70617772	6.77184e-05	-0.954538	ENSMUSG00000024513
INT69277	10	67245637	67246033	+	chr10:67245637-67246033	6.88773e-05	-1.16315	ENSMUSG00000037876
INT36499	10	59361961	59365288	+	chr10:59361961-59365288	6.98903e-05	0.070498	ENSMUSG00000019916
INT58826	10	128270718	128276485	+	chr10:128270718-128276485	7.00431e-05	0.406154	ENSMUSG00000040033
INT15321	2	172445421	172446621	+	chr2:172445421-172446621	7.1169e-05	-0.770496	ENSMUSG00000027502
INT23826	9	109820697	109824508	+	chr9:109820697-109824508	7.34478e-05	-1.90582	ENSMUSG00000050074
INT111012	8	124880353	124883355	+	chr8:124880353-124883355	7.67098e-05	0.738438	ENSMUSG00000031985
INT13139	5	38265391	38267178	+	chr5:38265391-38267178	7.86292e-05	0.822762	ENSMUSG00000067365
INT108850	8	70594985	70595138	+	chr8:70594985-70595138	8.20923e-05	0.774437	ENSMUSG00000019139
INT63697	12	111248647	111252663	+	chr12:111248647-111252663	8.70628e-05	-0.141062	ENSMUSG00000021277
INT20043	12	17274511	17277197	+	chr12:17274511-17277197	8.83437e-05	1.28622	ENSMUSG00000020571
INT92310	17	37272753	37273718	+	chr17:37272753-37273718	9.00005e-05	-1.1006	ENSMUSG00000016206
INT54108	4	99218199	99221191	+	chr4:99218199-99221191	9.1255e-05	0.520589	ENSMUSG00000028550
INT36200	17	26697952	26699211	+	chr17:26697952-26699211	9.42638e-05	-0.621042	ENSMUSG00000015575
INT48765	16	20660427	20661564	+	chr16:20660427-20661564	9.68673e-05	3.03355	ENSMUSG00000006998
INT81656	2	180976753	180977319	+	chr2:180976753-180977319	9.76104e-05	0.574698	ENSMUSG00000027575
INT77319	4	152547127	152551803	+	chr4:152547127-152551803	9.76935e-05	0.498718	ENSMUSG00000039577
INT21295	2	104057524	104059881	+	chr2:104057524-104059881	9.94319e-05	-0.271898	ENSMUSG00000027180
INT108323	11	5963202	5964560	+	chr11:5963202-5964560	0.000100179	1.43342	ENSMUSG00000002741
INT43392	14	49173418	49177898	+	chr14:49173418-49177898	0.000102293	-0.484322	ENSMUSG00000036282
INT43884	11	98896327	98898730	+	chr11:98896327-98898730	0.000103505	0.251247	ENSMUSG00000038013
INT17078	1	44127765	44128727	+	chr1:44127765-44128727	0.000111836	-0.359322	ENSMUSG00000041684
INT28377	1	82886468	82893423	+	chr1:82886468-82893423	0.000115262	0.299394	ENSMUSG00000026159
INT32869	1	11132414	11136764	+	chr1:11132414-11136764	0.00011552	-0.239381	ENSMUSG00000048960
INT50027	11	86549472	86552787	+	chr11:86549472-86552787	0.000116636	0.699692	ENSMUSG00000020513
INT22892	18	49903029	49912606	+	chr18:49903029-49912606	0.000117786	1.51131	ENSMUSG00000037416
INT50984	14	55512762	55513051	+	chr14:55512762-55513051	0.00011927	-1.64248	ENSMUSG00000022212
INT106136	12	117730719	117739626	+	chr12:117730719-117739626	0.000119628	0.748993	ENSMUSG00000041992
INT54468	5	30924856	30927021	+	chr5:30924856-30927021	0.000122253	0.216029	ENSMUSG00000029162
INT27654	5	24479790	24483340	+	chr5:24479790-24483340	0.000122514	1.24445	ENSMUSG00000023353
INT17590	1	151454052	151454977	+	chr1:151454052-151454977	0.000123702	-4.12061	ENSMUSG00000053286
INT91511	5	105476285	105479766	+	chr5:105476285-105479766	0.00012693	-0.918962	ENSMUSG00000070639
INT19306	3	20083831	20086095	+	chr3:20083831-20086095	0.000127742	2.01346	ENSMUSG00000002428
INT89610	19	5029495	5030287	+	chr19:5029495-5030287	0.000128414	1.54694	ENSMUSG00000024891
INT46221	8	70310492	70311627	+	chr8:70310492-70311627	0.000130005	0.0401426	ENSMUSG00000055681
INT15584	4	117110508	117110598	+	chr4:117110508-117110598	0.00013302	0.112135	ENSMUSG00000028681
INT96001	5	135196589	135198131	+	chr5:135196589-135198131	0.000135912	-0.469792	ENSMUSG00000002748
INT26265	1	152771541	152774259	+	chr1:152771541-152774259	0.000136265	0.07893	ENSMUSG00000008475
INT20414	16	58728085	58729437	+	chr16:58728085-58729437	0.000137653	-0.630489	ENSMUSG00000022744
INT10679	9	59303552	59310227	+	chr9:59303552-59310227	0.000140338	0.75241	ENSMUSG00000025236
INT36496	10	59350601	59352082	+	chr10:59350601-59352082	0.000141132	0.733731	ENSMUSG00000019916
INT55221	7	90396644	90398217	+	chr7:90396644-90398217	0.000143826	1.05356	ENSMUSG00000030616
INT76660	X	95925371	95926549	+	chrX:95925371-95926549	0.000145046	2.45115	ENSMUSG00000035045
INT17452	5	111383704	111385519	+	chr5:111383704-111385519	0.000145768	-0.624902	ENSMUSG00000050017
INT21578	4	32631167	32631805	+	chr4:32631167-32631805	0.000146309	0.275679	ENSMUSG00000028282
INT44028	8	13763011	13763819	+	chr8:13763011-13763819	0.000146949	0.824924	ENSMUSG00000038416
INT66164	4	155586832	155587356	+	chr4:155586832-155587356	0.000151374	-0.199838	ENSMUSG00000029063
INT69134	3	35806966	35809356	+	chr3:35806966-35809356	0.000151404	1.19893	ENSMUSG00000037400
INT26574	12	110570769	110574744	+	chr12:110570769-110574744	0.000154099	-2.41443	ENSMUSG00000017843
INT87016	19	45010560	45011583	+	chr19:45010560-45011583	0.000156801	0.29419	ENSMUSG00000025209
INT99818	5	150989495	150991516	+	chr5:150989495-150991516	0.000157562	-0.676845	ENSMUSG00000058488
INT29659	5	100062276	100063758	+	chr5:100062276-100063758	0.000159622	1.15075	ENSMUSG00000029326
INT58102	7	114034320	114036548	+	chr7:114034320-114036548	0.000160723	-0.425979	ENSMUSG00000038156
INT10301	14	75337571	75339308	+	chr14:75337571-75339308	0.000162701	0.442857	ENSMUSG00000022000
INT9932	7	142490666	142494235	+	chr7:142490666-142494235	0.000165557	2.50474	ENSMUSG00000018819
INT112153	2	180059429	180061909	+	chr2:180059429-180061909	0.000166196	0.115045	ENSMUSG00000039086
INT65289	2	31007858	31010165	+	chr2:31007858-31010165	0.000167651	0.604859	ENSMUSG00000026854
INT29639	5	76207908	76208509	+	chr5:76207908-76208509	0.000173109	0.0520951	ENSMUSG00000029234
INT79461	2	25443635	25443725	+	chr2:25443635-25443725	0.000173874	0.488603	ENSMUSG00000026944
INT55007	7	16826662	16828674	+	chr7:16826662-16828674	0.000174993	0.518291	ENSMUSG00000030374
INT85240	15	58443275	58447585	+	chr15:58443275-58447585	0.000181503	-0.234824	ENSMUSG00000037119
INT78990	11	70607516	70607756	+	chr11:70607516-70607756	0.000184517	-0.174026	ENSMUSG00000020827
INT102520	10	80930550	80931028	+	chr10:80930550-80931028	0.000187082	0.264132	ENSMUSG00000015312
INT92468	11	106232911	106234851	+	chr11:106232911-106234851	0.000188155	0.232097	ENSMUSG00000020705
INT105892	2	180148609	180149378	+	chr2:180148609-180149378	0.00018884	1.51634	ENSMUSG00000039050
INT35076	10	86031070	86033233	+	chr10:86031070-86033233	0.000191926	0.627488	ENSMUSG00000001786
INT37786	2	19378263	19383240	+	chr2:19378263-19383240	0.00019408	0.388379	ENSMUSG00000023094
INT10374	16	52189154	52194158	+	chr16:52189154-52194158	0.00019788	-0.231115	ENSMUSG00000022637
INT111222	5	118002173	118008009	+	chr5:118002173-118008009	0.000198002	0.119327	ENSMUSG00000032898
INT106141	12	117753477	117755962	+	chr12:117753477-117755962	0.000199271	0.402704	ENSMUSG00000041992
INT104422	4	126677846	126684121	+	chr4:126677846-126684121	0.000201017	0.100892	ENSMUSG00000028837
INT96796	15	8135906	8136632	+	chr15:8135906-8136632	0.000201749	2.29689	ENSMUSG00000022142
INT69944	17	34034203	34035653	+	chr17:34034203-34035653	0.000205035	0.558642	ENSMUSG00000039656
INT74766	2	45110516	45111019	-	chr2:45110516-45111019	0.000210483	-0.354494	ENSMUSG00000026872
INT79407	2	30364306	30367551	+	chr2:30364306-30367551	0.000210611	-0.647228	ENSMUSG00000026858
INT32927	11	53380673	53389754	+	chr11:53380673-53389754	0.000214895	0.75388	ENSMUSG00000049470
INT107843	10	11164996	11166456	+	chr10:11164996-11166456	0.000215803	1.54192	ENSMUSG00000090112
INT65758	3	89736274	89737585	+	chr3:89736274-89737585	0.000220318	0.727588	ENSMUSG00000027951
INT15857	5	120648911	120649187	+	chr5:120648911-120649187	0.000224192	0.636676	ENSMUSG00000029602
INT28193	5	130042305	130048925	+	chr5:130042305-130048925	0.000228961	0.314964	ENSMUSG00000025532
INT23824	9	109816829	109819213	+	chr9:109816829-109819213	0.000229058	1.25839	ENSMUSG00000050074
INT112890	15	80889156	80894328	+	chr15:80889156-80894328	0.000229059	-0.0227461	ENSMUSG00000047888
INT34021	17	35830165	35830498	+	chr17:35830165-35830498	0.000231355	0.10492	ENSMUSG00000059714
INT22955	3	97662440	97663581	+	chr3:97662440-97663581	0.000232261	0.224969	ENSMUSG00000038205
INT51996	19	3878615	3884471	+	chr19:3878615-3884471	0.000232958	1.25621	ENSMUSG00000024843
INT73465	11	73028266	73029141	+	chr11:73028266-73029141	0.000233713	1.89198	ENSMUSG00000020785
INT110974	8	105239751	105239977	+	chr8:105239751-105239977	0.000234883	-0.175565	ENSMUSG00000031889
INT106131	12	117718233	117719118	+	chr12:117718233-117719118	0.000241411	1.16917	ENSMUSG00000041992
INT58273	5	122319844	122320815	+	chr5:122319844-122320815	0.000243664	0.910767	ENSMUSG00000038582
INT108405	8	85095812	85096270	+	chr8:85095812-85096270	0.00024593	-0.187184	ENSMUSG00000005142
INT105086	15	78888249	78888417	+	chr15:78888249-78888417	0.000259444	1.35775	ENSMUSG00000033128
INT16459	1	90605659	90606536	+	chr1:90605659-90606536	0.00026096	1.12106	ENSMUSG00000034432
INT102357	10	29218297	29221785	+	chr10:29218297-29221785	0.000264303	0.991116	ENSMUSG00000004360
INT35661	8	69088929	69096219	+	chr8:69088929-69096219	0.000270284	0.94217	ENSMUSG00000006273
INT97147	18	24612526	24614415	+	chr18:24612526-24614415	0.000272437	4.01663	ENSMUSG00000024271
INT79855	4	124793410	124795284	+	chr4:124793410-124795284	0.000274061	-0.546075	ENSMUSG00000028894
INT109676	15	76498692	76499947	+	chr15:76498692-76499947	0.000275724	1.62141	ENSMUSG00000022556
INT70155	14	57441022	57441877	+	chr14:57441022-57441877	0.000279828	0.506005	ENSMUSG00000040040
INT83156	19	4855797	4856069	+	chr19:4855797-4856069	0.000282659	-0.00720797	ENSMUSG00000083282
INT61856	8	123391675	123392921	+	chr8:123391675-123392921	0.00028554	1.59307	ENSMUSG00000001472
INT16241	8	85505868	85509178	+	chr8:85505868-85509178	0.00028713	0.0155673	ENSMUSG00000031700
INT97504	2	109890922	109894464	+	chr2:109890922-109894464	0.00028782	-0.199706	ENSMUSG00000027162
INT37151	13	38211142	38216324	+	chr13:38211142-38216324	0.000291116	-1.13611	ENSMUSG00000021431
INT11531	7	43579767	43584067	+	chr7:43579767-43584067	0.000294211	1.27768	ENSMUSG00000030469
INT41736	X	162936806	162941173	+	chrX:162936806-162941173	0.000294241	2.74888	ENSMUSG00000031360
INT42223	9	58151465	58151878	+	chr9:58151465-58151878	0.000294685	-0.194271	ENSMUSG00000032327
INT108377	12	85123872	85128310	+	chr12:85123872-85128310	0.000295326	0.534976	ENSMUSG00000004789
INT29247	4	53849051	53850473	+	chr4:53849051-53850473	0.000301156	0.534905	ENSMUSG00000028420
INT17921	7	45707017	45708259	+	chr7:45707017-45708259	0.000301527	2.28183	ENSMUSG00000059824
INT89289	10	24177236	24179116	+	chr10:24177236-24179116	0.000304034	1.25784	ENSMUSG00000019998
INT71306	7	96837396	96842925	+	chr7:96837396-96842925	0.000304046	-0.00333666	ENSMUSG00000048078
INT28028	19	53329721	53330445	+	chr19:53329721-53330445	0.000318615	1.57088	ENSMUSG00000025025
INT85059	8	107170421	107179413	+	chr8:107170421-107179413	0.000319959	0.747452	ENSMUSG00000031924
INT51937	18	57240791	57242662	+	chr18:57240791-57242662	0.000320072	0.65829	ENSMUSG00000024593
INT47639	3	108337936	108338810	+	chr3:108337936-108338810	0.000323087	0.558842	ENSMUSG00000068747
INT25384	6	47949020	47949880	+	chr6:47949020-47949880	0.000323424	0.45883	ENSMUSG00000072653
INT38110	17	66114017	66115670	+	chr17:66114017-66115670	0.000324206	0.70563	ENSMUSG00000024101
INT102787	11	103046524	103052205	+	chr11:103046524-103052205	0.000327674	0.585153	ENSMUSG00000020936
INT22897	18	49922716	49931910	+	chr18:49922716-49931910	0.000328034	-0.0790729	ENSMUSG00000037416
INT42994	5	103543465	103550224	+	chr5:103543465-103550224	0.000336331	1.23001	ENSMUSG00000034573
INT77594	X	159914041	159917235	+	chrX:159914041-159917235	0.000339294	0.810869	ENSMUSG00000040990
INT11578	X	20712161	20712325	+	chrX:20712161-20712325	0.000341222	0.355283	ENSMUSG00000031066
INT103141	14	101690648	101695158	+	chr14:101690648-101695158	0.00034513	-0.940368	ENSMUSG00000022111
INT66267	5	69558928	69559549	+	chr5:69558928-69559549	0.000346022	0.642314	ENSMUSG00000029208
INT103132	14	70129559	70134449	+	chr14:70129559-70134449	0.00034604	-0.29289	ENSMUSG00000022089
INT43533	3	62419702	62423500	+	chr3:62419702-62423500	0.00035191	0.824656	ENSMUSG00000036885
INT52230	7	141457658	141458004	+	chr7:141457658-141458004	0.000352676	-0.588475	ENSMUSG00000025509
INT39199	1	93689286	93694059	+	chr1:93689286-93694059	0.000356346	-0.964323	ENSMUSG00000026278
INT92363	10	94740189	94748940	+	chr10:94740189-94748940	0.000359747	-0.213126	ENSMUSG00000020024
INT102593	11	35778753	35781583	+	chr11:35778753-35781583	0.000360529	-0.0631413	ENSMUSG00000018846
INT38096	17	74662819	74668758	+	chr17:74662819-74668758	0.000360835	-1.25565	ENSMUSG00000024073
INT62074	16	4694517	4696388	+	chr16:4694517-4696388	0.000361183	0.341383	ENSMUSG00000004069
INT46248	11	103197877	103198482	+	chr11:103197877-103198482	0.000363874	-0.166298	ENSMUSG00000055805
INT70006	4	152107002	152107457	+	chr4:152107002-152107457	0.000373104	0.908929	ENSMUSG00000039713
INT40025	3	88709943	88710760	+	chr3:88709943-88710760	0.000378276	0.0985835	ENSMUSG00000028060
INT62072	16	4690065	4693211	+	chr16:4690065-4693211	0.000378747	-1.61401	ENSMUSG00000004069
INT68361	15	74541891	74543255	+	chr15:74541891-74543255	0.000379317	2.03245	ENSMUSG00000034730
INT109089	10	82887269	82890383	+	chr10:82887269-82890383	0.000379962	-0.174804	ENSMUSG00000020250
INT41268	6	137392807	137393517	+	chr6:137392807-137393517	0.000380371	-0.483941	ENSMUSG00000030223
INT37776	7	35424773	35427231	+	chr7:35424773-35427231	0.000381316	0.718607	ENSMUSG00000023072
INT43409	5	76987999	76989300	+	chr5:76987999-76989300	0.000382802	0.0822118	ENSMUSG00000036323
INT15303	2	118876410	118876432	+	chr2:118876410-118876432	0.00038482	-0.998316	ENSMUSG00000027332
INT40311	4	41379871	41387174	+	chr4:41379871-41387174	0.000390561	0.478134	ENSMUSG00000028437
INT65772	3	89464449	89467546	+	chr3:89464449-89467546	0.000392853	-1.54488	ENSMUSG00000027952
INT98373	1	92855247	92855906	+	chr1:92855247-92855906	0.000394804	-0.513183	ENSMUSG00000034220
INT63696	12	111243539	111248482	+	chr12:111243539-111248482	0.000396006	0.0201719	ENSMUSG00000021277
INT11663	8	78509675	78515585	+	chr8:78509675-78515585	0.000398448	-0.408324	ENSMUSG00000031684
INT112250	14	20688525	20688730	+	chr14:20688525-20688730	0.000398855	-1.18965	ENSMUSG00000039367
INT30002	7	92575383	92578423	+	chr7:92575383-92578423	0.000399704	1.69957	ENSMUSG00000030613
INT88517	15	66595200	66597358	+	chr15:66595200-66597358	0.000400655	3.49202	ENSMUSG00000072501
INT78597	7	28182768	28183063	+	chr7:28182768-28183063	0.000401481	0.786644	ENSMUSG00000002409
INT20783	11	121435130	121437272	+	chr11:121435130-121437272	0.00040348	0.98691	ENSMUSG00000025175
INT29919	6	115910392	115912430	+	chr6:115910392-115912430	0.000412204	0.960414	ENSMUSG00000030323
INT54442	5	37276751	37278084	+	chr5:37276751-37278084	0.000412712	2.59845	ENSMUSG00000029121
INT69452	4	88121813	88124435	+	chr4:88121813-88124435	0.000413562	0.526304	ENSMUSG00000038368
INT55008	7	16828817	16830325	+	chr7:16828817-16830325	0.000417829	1.58341	ENSMUSG00000030374
INT63629	12	103049924	103059078	+	chr12:103049924-103059078	0.000422145	-0.445458	ENSMUSG00000021198
INT28396	1	71576134	71576616	+	chr1:71576134-71576616	0.000431649	0.473203	ENSMUSG00000026192
INT84782	15	34273351	34276135	+	chr15:34273351-34276135	0.000434703	-0.699157	ENSMUSG00000022257
INT73447	11	115795426	115795624	+	chr11:115795426-115795624	0.000435594	0.591097	ENSMUSG00000020747
INT67392	9	59665955	59668548	+	chr9:59665955-59668548	0.000443438	0.803197	ENSMUSG00000032294
INT64103	16	31797011	31805613	+	chr16:31797011-31805613	0.000445503	-0.877319	ENSMUSG00000022770
INT63497	11	117148624	117149145	+	chr11:117148624-117149145	0.000448183	1.81438	ENSMUSG00000020823
INT98653	12	4817820	4820593	+	chr12:4817820-4820593	0.000448713	0.44833	ENSMUSG00000037361
INT27865	18	10775727	10778148	+	chr18:10775727-10778148	0.000454839	-1.51281	ENSMUSG00000024294
INT43902	5	25255157	25257392	+	chr5:25255157-25257392	0.00045626	0.295687	ENSMUSG00000038072
INT90810	9	54334490	54334655	+	chr9:54334490-54334655	0.000456573	-0.473752	ENSMUSG00000046167
INT69242	3	40905957	40910502	+	chr3:40905957-40910502	0.000457918	0.901262	ENSMUSG00000037818
INT15381	3	98072923	98081916	+	chr3:98072923-98081916	0.000460743	1.02277	ENSMUSG00000027878
INT104309	2	132781783	132785983	+	chr2:132781783-132785983	0.000463805	0.723263	ENSMUSG00000027350
INT49042	2	181815614	181819558	+	chr2:181815614-181819558	0.000476373	0.109305	ENSMUSG00000010505
INT58989	17	34837755	34837900	+	chr17:34837755-34837900	0.000478486	-0.153773	ENSMUSG00000040482
INT84037	5	104539327	104540570	+	chr5:104539327-104540570	0.000479773	0.323591	ENSMUSG00000097392
INT85239	15	58442967	58443160	+	chr15:58442967-58443160	0.000482814	-1.11885	ENSMUSG00000037119
INT24821	X	48263633	48272799	+	chrX:48263633-48272799	0.00048917	0.261893	ENSMUSG00000063785
INT96229	17	15426276	15431576	+	chr17:15426276-15431576	0.000490714	0.253862	ENSMUSG00000014763
INT93618	9	119917208	119918461	+	chr9:119917208-119918461	0.00049348	-0.0786189	ENSMUSG00000032512
INT23400	X	153140576	153141363	+	chrX:153140576-153141363	0.000497896	-0.567518	ENSMUSG00000041658
INT102977	13	69811691	69813703	+	chr13:69811691-69813703	0.000503521	0.262691	ENSMUSG00000021598
INT92913	18	74217490	74217760	+	chr18:74217490-74217760	0.000508162	0.689297	ENSMUSG00000024560
INT65774	3	89459465	89461881	+	chr3:89459465-89461881	0.000508263	-0.758709	ENSMUSG00000027952
INT42614	5	110596264	110602580	+	chr5:110596264-110602580	0.000511622	0.893553	ENSMUSG00000033316
INT23825	9	109819270	109820574	+	chr9:109819270-109820574	0.000512501	1.60001	ENSMUSG00000050074
INT99828	14	78933831	78934593	+	chr14:78933831-78934593	0.000514233	-0.232696	ENSMUSG00000058997
INT61242	2	181684534	181685776	+	chr2:181684534-181685776	0.000514911	0.359354	ENSMUSG00000059540
INT65467	2	132855023	132861208	+	chr2:132855023-132861208	0.000516222	-0.545119	ENSMUSG00000027357
INT19194	3	90481071	90481363	+	chr3:90481071-90481363	0.000520762	-0.105002	ENSMUSG00000001016
INT68912	2	20785700	20788427	+	chr2:20785700-20788427	0.000521917	0.621718	ENSMUSG00000036617
INT109339	13	6556703	6557761	+	chr13:6556703-6557761	0.000522029	1.5217	ENSMUSG00000021193
INT109516	14	60834095	60843207	+	chr14:60834095-60843207	0.000528711	0.0131047	ENSMUSG00000021993
INT112274	16	93862537	93862640	+	chr16:93862537-93862640	0.000532873	0.348221	ENSMUSG00000039456
INT39263	1	132494975	132496205	+	chr1:132494975-132496205	0.000533968	1.86772	ENSMUSG00000026439
INT45517	4	11962234	11965613	-	chr4:11962234-11965613	0.00053416	0.35557	ENSMUSG00000049225
INT95181	4	130365433	130368188	+	chr4:130365433-130368188	0.000534373	0.676366	ENSMUSG00000074088
INT72796	2	167507198	167510875	+	chr2:167507198-167510875	0.000539814	-1.16369	ENSMUSG00000006418
INT52090	9	59624755	59625322	+	chr9:59624755-59625322	0.000539853	0.06678	ENSMUSG00000025237
INT23609	16	44357904	44365583	+	chr16:44357904-44365583	0.00053992	-0.0321344	ENSMUSG00000043065
INT25978	9	22011254	22011437	+	chr9:22011254-22011437	0.000543105	0.422555	ENSMUSG00000003402
INT96215	19	32792594	32798070	+	chr19:32792594-32798070	0.000545147	1.09331	ENSMUSG00000013663
INT24330	4	32739177	32739743	+	chr4:32739177-32739743	0.000549216	-0.550686	ENSMUSG00000058006
INT56155	7	125820184	125829666	+	chr7:125820184-125829666	0.000552093	0.207998	ENSMUSG00000032743
INT103031	13	92682937	92683355	+	chr13:92682937-92683355	0.000556462	2.05622	ENSMUSG00000021703
INT32282	12	102228950	102230350	+	chr12:102228950-102230350	0.000565427	0.602406	ENSMUSG00000041771
INT28460	1	105738498	105740211	+	chr1:105738498-105740211	0.000571543	0.330353	ENSMUSG00000026319
INT102935	13	34896121	34899108	+	chr13:34896121-34899108	0.000571618	0.55062	ENSMUSG00000021413
INT20187	13	24981099	24982507	+	chr13:24981099-24982507	0.000571829	-0.250858	ENSMUSG00000021340
INT65178	2	18101513	18109781	+	chr2:18101513-18109781	0.000573992	1.01309	ENSMUSG00000026743
INT112278	16	93871253	93873236	+	chr16:93871253-93873236	0.000577795	0.213718	ENSMUSG00000039456
INT70002	4	152104346	152104499	+	chr4:152104346-152104499	0.000578095	2.73294	ENSMUSG00000039713
INT43878	4	86911754	86917393	+	chr4:86911754-86917393	0.000578841	1.49098	ENSMUSG00000038007
INT39876	3	27239704	27241200	+	chr3:27239704-27241200	0.000579714	0.355267	ENSMUSG00000027698
INT30375	8	119447265	119450081	+	chr8:119447265-119450081	0.000580632	0.552793	ENSMUSG00000031837
INT41015	5	110244571	110249330	+	chr5:110244571-110249330	0.000588701	0.20134	ENSMUSG00000029501
INT99850	14	79082912	79086619	+	chr14:79082912-79086619	0.000588935	0.842011	ENSMUSG00000058997
INT68929	1	85837405	85842197	+	chr1:85837405-85842197	0.000589895	-2.79652	ENSMUSG00000036707
INT41130	6	65883684	65886084	+	chr6:65883684-65886084	0.000591305	-0.702846	ENSMUSG00000029913
INT43394	14	49180762	49187549	+	chr14:49180762-49187549	0.000593198	0.906391	ENSMUSG00000036282
INT74035	19	6051580	6052327	+	chr19:6051580-6052327	0.000597989	-1.7779	ENSMUSG00000024807
INT102950	13	38052985	38056161	+	chr13:38052985-38056161	0.000602687	1.48977	ENSMUSG00000021428
INT81928	2	29719851	29722223	+	chr2:29719851-29722223	0.000603319	3.22408	ENSMUSG00000039844
INT99522	8	85002759	85002864	+	chr8:85002759-85002864	0.000605343	-1.52344	ENSMUSG00000052566
INT22652	12	86960442	86961779	+	chr12:86960442-86961779	0.000611646	-0.512785	ENSMUSG00000034157
INT81256	1	37114600	37115657	+	chr1:37114600-37115657	0.000628919	1.63662	ENSMUSG00000050122
INT104837	9	8634212	8643505	+	chr9:8634212-8643505	0.000633696	0.636901	ENSMUSG00000031997
INT97234	18	60541616	60544038	+	chr18:60541616-60544038	0.000645881	-1.33203	ENSMUSG00000024603
INT31943	5	136120085	136122088	+	chr5:136120085-136122088	0.000649038	-1.09773	ENSMUSG00000039771
INT19824	5	118729996	118730911	+	chr5:118729996-118730911	0.000649631	1.34401	ENSMUSG00000018076
INT93596	9	98579092	98579950	+	chr9:98579092-98579950	0.000649714	1.22555	ENSMUSG00000032458
INT35459	1	33735355	33736656	+	chr1:33735355-33736656	0.000657636	0.627948	ENSMUSG00000004768
INT89638	19	55291219	55291417	+	chr19:55291219-55291417	0.000658335	0.419842	ENSMUSG00000024981
INT16790	4	56803648	56804153	+	chr4:56803648-56804153	0.00065867	0.690411	ENSMUSG00000038827
INT69870	1	72596272	72597378	+	chr1:72596272-72597378	0.000660758	0.735029	ENSMUSG00000039354
INT74745	2	14131119	14134121	+	chr2:14131119-14134121	0.000661238	1.59634	ENSMUSG00000026718
INT22895	18	49919974	49920829	+	chr18:49919974-49920829	0.000664812	-1.58687	ENSMUSG00000037416
INT112647	12	30585591	30587199	+	chr12:30585591-30587199	0.00066526	0.0211156	ENSMUSG00000043061
INT19653	2	103091917	103092441	+	chr2:103091917-103092441	0.000668252	-1.11747	ENSMUSG00000010911
INT28374	1	82882438	82883180	+	chr1:82882438-82883180	0.000676762	0.427837	ENSMUSG00000026159
INT90633	13	99405104	99409808	+	chr13:99405104-99409808	0.00068069	0.125619	ENSMUSG00000041632
INT102843	12	81919381	81928241	+	chr12:81919381-81928241	0.000681571	-1.2106	ENSMUSG00000021140
INT103685	18	74274774	74275147	+	chr18:74274774-74275147	0.000681906	1.21804	ENSMUSG00000024561
INT40211	4	34615027	34618553	+	chr4:34615027-34618553	0.000687439	-0.527016	ENSMUSG00000028292
INT36772	12	8729150	8733272	+	chr12:8729150-8733272	0.00068919	1.23038	ENSMUSG00000020594
INT96698	14	45331959	45334652	+	chr14:45331959-45334652	0.000689642	-1.4222	ENSMUSG00000021832
INT112232	11	121290891	121296028	+	chr11:121290891-121296028	0.000694253	0.603559	ENSMUSG00000039275
INT27340	14	12199814	12207283	+	chr14:12199814-12207283	0.000695306	0.250786	ENSMUSG00000021745
INT31788	1	181177832	181180406	-	chr1:181177832-181180406	0.000697331	0.86008	ENSMUSG00000038733
INT38229	17	35882079	35882441	+	chr17:35882079-35882441	0.000697407	0.968491	ENSMUSG00000024422
INT98545	19	44973266	44973607	+	chr19:44973266-44973607	0.000697635	-0.905426	ENSMUSG00000036097
INT108448	11	75637061	75637217	+	chr11:75637061-75637217	0.000699593	0.529845	ENSMUSG00000006127
INT30691	8	94292743	94295020	+	chr8:94292743-94295020	0.000711756	1.42197	ENSMUSG00000032939
INT60927	7	6375615	6378208	+	chr7:6375615-6378208	0.000715591	-0.251342	ENSMUSG00000055150
INT40506	4	130008430	130009210	+	chr4:130008430-130009210	0.000717286	0.378222	ENSMUSG00000028782
INT83159	19	4856588	4857969	+	chr19:4856588-4857969	0.000720885	1.37749	ENSMUSG00000083282
INT34362	5	31506233	31507060	+	chr5:31506233-31507060	0.000724897	-0.61047	ENSMUSG00000064037
INT13682	2	166890438	166891766	+	chr2:166890438-166891766	0.000725107	0.20633	ENSMUSG00000074582
INT106220	15	79708044	79712095	+	chr15:79708044-79712095	0.000726049	-0.871907	ENSMUSG00000042535
INT105048	9	108812710	108813427	+	chr9:108812710-108813427	0.000729152	0.741959	ENSMUSG00000032598
INT14734	13	21190421	21191219	+	chr13:21190421-21191219	0.000731093	0.826008	ENSMUSG00000021326
INT103286	15	44630213	44636763	+	chr15:44630213-44636763	0.000732279	0.15113	ENSMUSG00000022339
INT41365	7	66031852	66033749	+	chr7:66031852-66033749	0.000732321	0.427879	ENSMUSG00000030513
INT92831	17	74374203	74375082	+	chr17:74374203-74375082	0.000732546	3.11057	ENSMUSG00000024068
INT104863	9	37208406	37218265	+	chr9:37208406-37218265	0.000737265	-0.367094	ENSMUSG00000032121
INT43793	5	65821977	65825241	+	chr5:65821977-65825241	0.000741045	0.905736	ENSMUSG00000037795
INT42002	9	14866983	14868174	+	chr9:14866983-14868174	0.000742858	0.508252	ENSMUSG00000031932
INT44356	15	12259647	12261840	+	chr15:12259647-12261840	0.000744065	-0.954312	ENSMUSG00000039458
INT42367	9	110373496	110373996	+	chr9:110373496-110373996	0.000746387	0.769812	ENSMUSG00000032485
INT81172	19	3802898	3804393	+	chr19:3802898-3804393	0.000746821	0.00156541	ENSMUSG00000045098
INT99819	13	55593358	55593500	+	chr13:55593358-55593500	0.000749943	-1.10528	ENSMUSG00000058569
INT39150	1	82731283	82735415	+	chr1:82731283-82735415	0.000750736	-2.05411	ENSMUSG00000026150
INT73431	11	115788391	115788662	+	chr11:115788391-115788662	0.000757011	1.8566	ENSMUSG00000020747
INT87251	5	125495005	125503182	+	chr5:125495005-125503182	0.000757042	0.0806909	ENSMUSG00000029482
INT61700	X	6624437	6629100	+	chrX:6624437-6629100	0.000761587	0.392595	ENSMUSG00000068270
INT84521	4	102861153	102863661	+	chr4:102861153-102863661	0.000765894	-3.78756	ENSMUSG00000028524
INT88252	19	4711645	4718818	+	chr19:4711645-4718818	0.00076773	-0.384212	ENSMUSG00000067889
INT57291	5	76632328	76633672	+	chr5:76632328-76633672	0.000768314	0.410538	ENSMUSG00000036403
INT107320	15	73090584	73092832	+	chr15:73090584-73092832	0.000770098	-0.9392	ENSMUSG00000068391
INT68086	16	36907896	36911871	+	chr16:36907896-36911871	0.000774916	1.86974	ENSMUSG00000034243
INT2051	11	62603647	62604402	+	chr11:62603647-62604402	0.00078479	1.22693	ENSMUSG00000086841
INT72178	11	23460898	23464216	+	chr11:23460898-23464216	0.000798805	-0.697394	ENSMUSG00000056342
INT85180	4	103328967	103331304	+	chr4:103328967-103331304	0.000799548	0.341034	ENSMUSG00000035069
INT61950	2	32298639	32298788	+	chr2:32298639-32298788	0.00080511	1.77496	ENSMUSG00000002546
INT97150	18	24616027	24617400	+	chr18:24616027-24617400	0.000807896	-1.40347	ENSMUSG00000024271
INT38459	19	47620953	47622235	+	chr19:47620953-47622235	0.000808348	-0.542969	ENSMUSG00000025060
INT97160	18	24631552	24632758	+	chr18:24631552-24632758	0.000819637	2.16712	ENSMUSG00000024271
INT102610	8	83652738	83660958	+	chr8:83652738-83660958	0.000821723	0.733957	ENSMUSG00000019433
INT76112	X	166380160	166382448	+	chrX:166380160-166382448	0.000822786	1.91125	ENSMUSG00000031342
INT40389	4	107837222	107843215	+	chr4:107837222-107843215	0.000823165	1.28016	ENSMUSG00000028613
INT58271	5	122313794	122317110	+	chr5:122313794-122317110	0.000825547	1.2273	ENSMUSG00000038582
INT31586	5	65227194	65228185	+	chr5:65227194-65228185	0.000828	-0.16413	ENSMUSG00000037890
INT18326	X	57059954	57064116	+	chrX:57059954-57064116	0.000831183	1.64759	ENSMUSG00000067873
INT65206	2	32905900	32909848	+	chr2:32905900-32909848	0.000831886	-0.0922603	ENSMUSG00000026796
INT77769	5	107500089	107503338	+	chr5:107500089-107503338	0.000837714	1.11537	ENSMUSG00000044060
INT29312	4	109366241	109366417	+	chr4:109366241-109366417	0.00084355	-0.832169	ENSMUSG00000028552
INT97654	4	124912066	124912182	+	chr4:124912066-124912182	0.000844662	0.0795326	ENSMUSG00000028876
INT31570	13	49731562	49732339	+	chr13:49731562-49732339	0.000847696	-0.130778	ENSMUSG00000037851
INT32040	9	21937159	21938273	+	chr9:21937159-21938273	0.000858823	0.562043	ENSMUSG00000040563
INT104599	6	122882525	122882813	+	chr6:122882525-122882813	0.000859748	-0.303416	ENSMUSG00000030327
INT74546	1	93495666	93497340	+	chr1:93495666-93497340	0.000861752	0.606836	ENSMUSG00000026276
INT85744	19	8823307	8823529	+	chr19:8823307-8823529	0.000862178	-1.07254	ENSMUSG00000071659
INT81934	2	29733763	29734199	+	chr2:29733763-29734199	0.000867613	3.82231	ENSMUSG00000039844
INT61289	11	70435997	70436162	+	chr11:70435997-70436162	0.000870638	0.944547	ENSMUSG00000060216
INT40415	4	107381728	107383584	+	chr4:107381728-107383584	0.000872036	-0.716153	ENSMUSG00000028614
INT59638	4	126129751	126135011	+	chr4:126129751-126135011	0.000882501	0.76877	ENSMUSG00000042608
INT68645	8	122900699	122902423	-	chr8:122900699-122902423	0.000884663	-0.670722	ENSMUSG00000035569
INT56092	9	108508200	108508382	+	chr9:108508200-108508382	0.000886375	1.39737	ENSMUSG00000032604
INT42137	9	72439462	72444842	+	chr9:72439462-72444842	0.000892378	2.34756	ENSMUSG00000032221
INT80356	15	79001624	79002047	+	chr15:79001624-79002047	0.000900339	0.259644	ENSMUSG00000033088
INT47637	3	108331961	108334565	+	chr3:108331961-108334565	0.000904118	-2.50634	ENSMUSG00000068747
INT40471	4	116155519	116155728	+	chr4:116155519-116155728	0.0009104	-0.107017	ENSMUSG00000028700
INT20145	12	103581487	103584055	+	chr12:103581487-103584055	0.000911392	-0.239165	ENSMUSG00000021209
INT86919	17	78937655	78938540	+	chr17:78937655-78938540	0.000912857	0.829352	ENSMUSG00000024082
INT103486	16	22043055	22044212	+	chr16:22043055-22044212	0.000916334	0.713043	ENSMUSG00000022855
INT84841	18	32083459	32084178	+	chr18:32083459-32084178	0.00091959	0.875893	ENSMUSG00000024384
INT106637	15	6765120	6768053	+	chr15:6765120-6768053	0.000924338	0.864837	ENSMUSG00000050310
INT42138	9	72444971	72446206	+	chr9:72444971-72446206	0.000924994	-0.662096	ENSMUSG00000032221
INT76465	16	21568472	21574966	+	chr16:21568472-21574966	0.000931577	-0.430921	ENSMUSG00000033653
INT93713	12	72569822	72573489	+	chr12:72569822-72573489	0.000933081	1.56521	ENSMUSG00000034501
INT11762	9	98993239	98998966	+	chr9:98993239-98998966	0.000938896	0.635299	ENSMUSG00000032463
INT19635	9	107550410	107550488	+	chr9:107550410-107550488	0.00093918	-0.296114	ENSMUSG00000010044
INT18937	2	176802236	176807361	+	chr2:176802236-176807361	0.000950811	-3.59532	ENSMUSG00000078877
INT41753	X	73731433	73734008	+	chrX:73731433-73734008	0.000953987	0.424205	ENSMUSG00000031378
INT81396	11	45894118	45895059	+	chr11:45894118-45895059	0.000956352	-0.0967851	ENSMUSG00000006169
INT97505	2	109894584	109895107	+	chr2:109894584-109895107	0.000956779	-0.686346	ENSMUSG00000027162
INT84457	7	144396647	144398240	+	chr7:144396647-144398240	0.000956908	-0.46514	ENSMUSG00000037541
INT79180	18	36661107	36665281	+	chr18:36661107-36665281	0.000958055	1.07363	ENSMUSG00000024483
INT108336	9	21007741	21007822	+	chr9:21007741-21007822	0.000961338	0.738132	ENSMUSG00000003299
INT81188	16	20592390	20594179	+	chr16:20592390-20594179	0.000964832	1.57247	ENSMUSG00000046613
INT79517	2	144375964	144380706	+	chr2:144375964-144380706	0.000965193	0.0973934	ENSMUSG00000027425
INT91803	11	17212147	17219013	+	chr11:17212147-17219013	0.000965502	1.10853	ENSMUSG00000078970
INT90290	12	33958639	33959169	+	chr12:33958639-33959169	0.000969528	-0.899771	ENSMUSG00000035799
INT87605	19	44568481	44569403	+	chr19:44568481-44569403	0.000985698	1.41511	ENSMUSG00000036450
INT14156	9	44773785	44777941	+	chr9:44773785-44777941	0.000988202	0.896534	ENSMUSG00000002031
INT42369	9	110374637	110376562	+	chr9:110374637-110376562	0.000993354	-0.420652	ENSMUSG00000032485
INT10276	14	31253641	31254032	+	chr14:31253641-31254032	0.000994481	0.158844	ENSMUSG00000021901
INT73338	11	6313980	6316977	+	chr11:6313980-6316977	0.000995732	-1.2875	ENSMUSG00000020456
INT95241	5	33370565	33371596	+	chr5:33370565-33371596	0.000997802	0.72964	ENSMUSG00000079562
INT96514	12	116348315	116357111	+	chr12:116348315-116357111	0.000998337	5.05677	ENSMUSG00000021171
INT93573	9	65475986	65480378	+	chr9:65475986-65480378	0.00100133	1.12352	ENSMUSG00000032388
INT69280	10	67249807	67254451	+	chr10:67249807-67254451	0.00100136	1.53485	ENSMUSG00000037876
INT56611	5	130129559	130133956	+	chr5:130129559-130133956	0.00100198	-0.840468	ENSMUSG00000034118
INT58941	1	162673657	162675604	-	chr1:162673657-162675604	0.0010046	-0.653786	ENSMUSG00000040225
INT29015	3	102760969	102765184	+	chr3:102760969-102765184	0.00100756	-1.15414	ENSMUSG00000027858
INT92128	13	75766221	75769538	+	chr13:75766221-75769538	0.00100895	1.41329	ENSMUSG00000001542
INT36458	10	40920409	40926483	+	chr10:40920409-40926483	0.00101434	-0.69067	ENSMUSG00000019831
INT92355	10	53602464	53606108	+	chr10:53602464-53606108	0.00101987	1.38804	ENSMUSG00000019857
INT38288	19	10430461	10435549	+	chr19:10430461-10435549	0.0010219	0.351557	ENSMUSG00000024743
INT63350	12	24957725	24958934	+	chr12:24957725-24958934	0.00102281	-0.309496	ENSMUSG00000020646
INT60960	5	145207709	145211745	+	chr5:145207709-145211745	0.00102303	0.299251	ENSMUSG00000055991
INT112195	5	53848201	53849837	+	chr5:53848201-53849837	0.00102321	0.693945	ENSMUSG00000039178
INT28375	1	82883362	82886110	+	chr1:82883362-82886110	0.0010289	1.32999	ENSMUSG00000026159
INT40413	4	107375217	107380597	+	chr4:107375217-107380597	0.00102994	0.21535	ENSMUSG00000028614
INT78053	14	61179310	61180944	+	chr14:61179310-61180944	0.00103213	0.947505	ENSMUSG00000048279
INT106135	12	117728780	117730539	+	chr12:117728780-117730539	0.00103603	-1.53755	ENSMUSG00000041992
INT111998	15	35533431	35534186	+	chr15:35533431-35534186	0.00104158	-0.850573	ENSMUSG00000037646
INT38330	19	6255272	6255408	+	chr19:6255272-6255408	0.0010485	-2.51246	ENSMUSG00000024773
INT41136	6	87051029	87053750	+	chr6:87051029-87053750	0.00104952	1.15666	ENSMUSG00000029992
INT26926	10	111284420	111286115	+	chr10:111284420-111286115	0.0010513	2.39215	ENSMUSG00000020189
INT48856	8	71492356	71492538	+	chr8:71492356-71492538	0.00105775	0.662564	ENSMUSG00000007610
INT15942	6	40357536	40364274	+	chr6:40357536-40364274	0.00105868	-1.05781	ENSMUSG00000029916
INT103822	19	47127368	47127945	+	chr19:47127368-47127945	0.00106621	0.701039	ENSMUSG00000025047
INT102510	8	122614009	122614307	+	chr8:122614009-122614307	0.00106797	1.97202	ENSMUSG00000015013
INT44542	15	23436572	23445977	+	chr15:23436572-23445977	0.00107588	0.86864	ENSMUSG00000040420
INT63578	11	102762333	102769766	+	chr11:102762333-102769766	0.00108264	-0.217595	ENSMUSG00000020926
INT103005	13	96398871	96400749	+	chr13:96398871-96400749	0.0010837	-1.29217	ENSMUSG00000021671
INT72627	8	70142539	70145023	+	chr8:70142539-70145023	0.00108974	0.667995	ENSMUSG00000002345
INT51258	15	89500419	89501282	+	chr15:89500419-89501282	0.00110264	0.77201	ENSMUSG00000022623
INT66172	4	155813243	155813458	+	chr4:155813243-155813458	0.00112232	-0.207097	ENSMUSG00000029068
INT75775	7	49782506	49784200	+	chr7:49782506-49784200	0.00112469	-2.03178	ENSMUSG00000030505
INT97550	2	155810487	155812216	+	chr2:155810487-155812216	0.00112565	1.58136	ENSMUSG00000027612
INT87664	8	3676604	3679014	+	chr8:3676604-3679014	0.00113041	0.175399	ENSMUSG00000040236
INT80756	2	181341581	181346831	+	chr2:181341581-181346831	0.00113231	-0.0422032	ENSMUSG00000038685
INT89481	16	58673447	58674379	+	chr16:58673447-58674379	0.001133	2.10404	ENSMUSG00000022742
INT27121	11	70546399	70551179	+	chr11:70546399-70551179	0.00113808	-0.794491	ENSMUSG00000020828
INT70940	11	116966839	116968384	+	chr11:116966839-116968384	0.00114258	-1.07372	ENSMUSG00000043857
INT53175	2	61720852	61722709	+	chr2:61720852-61722709	0.00114304	1.61297	ENSMUSG00000026914
INT23028	10	40475642	40476156	+	chr10:40475642-40476156	0.00114899	0.109606	ENSMUSG00000038481
INT27883	18	32257393	32261301	+	chr18:32257393-32261301	0.00115165	0.136533	ENSMUSG00000024382
INT73261	11	32733619	32735137	+	chr11:32733619-32735137	0.00115232	-0.470975	ENSMUSG00000020271
INT68741	2	53126112	53126852	+	chr2:53126112-53126852	0.00115528	0.402295	ENSMUSG00000036053
INT98842	16	5064787	5070648	+	chr16:5064787-5070648	0.00115546	0.777945	ENSMUSG00000039473
INT105604	11	50779839	50781704	+	chr11:50779839-50781704	0.00116966	-0.933835	ENSMUSG00000036545
INT73312	11	3293344	3299033	+	chr11:3293344-3299033	0.00117364	0.762453	ENSMUSG00000020453
INT21287	2	104030434	104033595	+	chr2:104030434-104033595	0.00117697	0.225687	ENSMUSG00000027180
INT83157	19	4856155	4856246	+	chr19:4856155-4856246	0.00117741	-0.198703	ENSMUSG00000083282
INT96674	13	92847894	92848917	+	chr13:92847894-92848917	0.00118288	1.44639	ENSMUSG00000021704
INT106140	12	117748451	117753421	+	chr12:117748451-117753421	0.00118349	-0.899992	ENSMUSG00000041992
INT36432	2	29936238	29938494	+	chr2:29936238-29938494	0.00118438	-0.359736	ENSMUSG00000019715
INT89309	11	51782838	51788149	+	chr11:51782838-51788149	0.00119534	-0.866086	ENSMUSG00000020386
INT55556	8	12851173	12856933	+	chr8:12851173-12856933	0.0012048	0.383324	ENSMUSG00000031441
INT51781	18	31893099	31896600	+	chr18:31893099-31896600	0.00120599	1.50923	ENSMUSG00000024400
INT71933	13	43134243	43135173	+	chr13:43134243-43135173	0.00120928	1.30347	ENSMUSG00000054728
INT23235	3	122280824	122282328	+	chr3:122280824-122282328	0.00121421	0.201607	ENSMUSG00000039756
INT82085	11	75403541	75404765	+	chr11:75403541-75404765	0.00122938	-1.47064	ENSMUSG00000018809
INT113012	7	24567927	24569701	+	chr7:24567927-24569701	0.00123047	2.19767	ENSMUSG00000051768
INT85335	10	40737815	40746331	+	chr10:40737815-40746331	0.0012327	-0.721199	ENSMUSG00000045555
INT55879	9	54708488	54709132	+	chr9:54708488-54709132	0.00123553	1.65388	ENSMUSG00000032285
INT113415	7	122754590	122762182	+	chr7:122754590-122762182	0.00123691	0.918455	ENSMUSG00000066189
INT39995	3	88634663	88634982	+	chr3:88634663-88634982	0.0012388	-1.02557	ENSMUSG00000028059
INT36277	11	98692518	98693310	+	chr11:98692518-98693310	0.00124028	-2.07475	ENSMUSG00000017221
INT59910	5	144768692	144771088	+	chr5:144768692-144771088	0.00124055	0.125158	ENSMUSG00000045482
INT88421	17	46256284	46256647	+	chr17:46256284-46256647	0.0012487	-0.619674	ENSMUSG00000071073
INT110224	2	74859478	74866870	+	chr2:74859478-74866870	0.00124976	2.42192	ENSMUSG00000027099
INT87980	7	127244609	127244984	+	chr7:127244609-127244984	0.00125343	-1.40577	ENSMUSG00000054716
INT109622	15	58152746	58153579	+	chr15:58152746-58153579	0.00126083	-0.730939	ENSMUSG00000022359
INT52617	1	37430494	37431292	+	chr1:37430494-37431292	0.00126288	-2.11579	ENSMUSG00000026111
INT27735	17	46165189	46165454	+	chr17:46165189-46165454	0.00126416	-0.514703	ENSMUSG00000023952
INT30137	X	160529813	160529914	+	chrX:160529813-160529914	0.00126437	2.39866	ENSMUSG00000031295
INT89471	15	89459089	89459181	+	chr15:89459089-89459181	0.00126514	-0.750514	ENSMUSG00000022619
INT89363	12	86688287	86688901	+	chr12:86688287-86688901	0.00127033	0.677464	ENSMUSG00000021256
INT92316	11	101176328	101177233	+	chr11:101176328-101177233	0.00127109	0.977777	ENSMUSG00000017167
INT75090	4	59594511	59596862	+	chr4:59594511-59596862	0.00127224	-1.22601	ENSMUSG00000028383
INT68950	2	24987200	24995277	+	chr2:24987200-24995277	0.00127944	0.649077	ENSMUSG00000036833
INT17861	7	25622425	25623798	+	chr7:25622425-25623798	0.00128179	1.0479	ENSMUSG00000057229
INT58948	3	142538122	142538721	+	chr3:142538122-142538721	0.00128201	0.291889	ENSMUSG00000040253
INT23536	12	84121322	84124474	+	chr12:84121322-84124474	0.00129605	-0.181381	ENSMUSG00000042523
INT28971	3	60603895	60613262	+	chr3:60603895-60613262	0.00129631	0.528867	ENSMUSG00000027763
INT67093	8	47543030	47544110	+	chr8:47543030-47544110	0.00129649	1.9478	ENSMUSG00000031568
INT21857	5	129739764	129744704	+	chr5:129739764-129744704	0.00129691	0.724121	ENSMUSG00000029432
INT110578	5	129602452	129605514	+	chr5:129602452-129605514	0.00130644	-0.958669	ENSMUSG00000029436
INT104617	7	114508913	114518280	+	chr7:114508913-114518280	0.00131341	0.789627	ENSMUSG00000030671
INT97382	17	25809387	25816416	+	chr17:25809387-25816416	0.00131362	-0.180855	ENSMUSG00000025738
INT100474	3	137885445	137892807	+	chr3:137885445-137892807	0.00131868	0.791894	ENSMUSG00000074212
INT21465	3	102999252	103001707	+	chr3:102999252-103001707	0.00132043	-0.332204	ENSMUSG00000027854
INT82134	14	118148286	118153568	+	chr14:118148286-118153568	0.00132387	0.29015	ENSMUSG00000022131
INT99068	15	80255686	80256206	+	chr15:80255686-80256206	0.00133704	-0.741115	ENSMUSG00000042406
INT86488	9	120494637	120494912	+	chr9:120494637-120494912	0.00134692	1.5043	ENSMUSG00000006941
INT44243	3	94872428	94874593	+	chr3:94872428-94874593	0.00134742	0.453622	ENSMUSG00000038902
INT69864	1	72583439	72585205	+	chr1:72583439-72585205	0.00134995	-0.828695	ENSMUSG00000039354
INT35861	9	76130438	76133754	+	chr9:76130438-76133754	0.00135098	2.16218	ENSMUSG00000007908
INT28064	11	120715600	120715805	+	chr11:120715600-120715805	0.00135462	-0.955469	ENSMUSG00000025145
INT17041	4	8828409	8832474	+	chr4:8828409-8832474	0.00136374	-1.98552	ENSMUSG00000041235
INT72641	7	44858750	44859722	+	chr7:44858750-44859722	0.00136681	-0.824822	ENSMUSG00000002963
INT105404	8	71621897	71622702	+	chr8:71621897-71622702	0.00137252	0.304604	ENSMUSG00000034807
INT58566	8	40352084	40354302	+	chr8:40352084-40354302	0.00137777	0.227831	ENSMUSG00000039478
INT73988	17	37054908	37055711	+	chr17:37054908-37055711	0.0013849	-0.0913397	ENSMUSG00000024462
INT14376	14	54427778	54428583	+	chr14:54427778-54428583	0.00139114	0.161442	ENSMUSG00000010406
INT46467	6	72561117	72562809	+	chr6:72561117-72562809	0.00139706	-1.15067	ENSMUSG00000056737
INT30656	6	134854578	134855973	+	chr6:134854578-134855973	0.00140248	-0.271085	ENSMUSG00000032652
INT110190	2	23177069	23181025	+	chr2:23177069-23181025	0.00140512	0.202665	ENSMUSG00000026775
INT68983	5	138448201	138454979	+	chr5:138448201-138454979	0.00140925	0.311637	ENSMUSG00000036898
INT103837	19	56595020	56597255	+	chr19:56595020-56597255	0.00140991	1.2356	ENSMUSG00000025078
INT88467	19	8939505	8940578	+	chr19:8939505-8940578	0.00141538	-0.637051	ENSMUSG00000071647
INT28918	3	32544176	32546494	+	chr3:32544176-32546494	0.00141784	3.42331	ENSMUSG00000027668
INT51471	7	19036833	19037859	+	chr7:19036833-19037859	0.00141918	0.741102	ENSMUSG00000023118
INT40517	4	130014637	130017061	+	chr4:130014637-130017061	0.00142282	1.11198	ENSMUSG00000028782
INT10539	19	11973909	11977801	+	chr19:11973909-11977801	0.00142491	1.37309	ENSMUSG00000024687
INT51651	17	25045177	25045504	+	chr17:25045177-25045504	0.00143012	-2.06167	ENSMUSG00000024169
INT87061	2	62679226	62685964	+	chr2:62679226-62685964	0.00144096	0.287148	ENSMUSG00000026893
INT22722	10	81184076	81189938	+	chr10:81184076-81189938	0.00144106	1.1429	ENSMUSG00000034974
INT109237	12	4666327	4671272	+	chr12:4666327-4671272	0.00144307	1.04732	ENSMUSG00000020640
INT62753	17	46402834	46405782	+	chr17:46402834-46405782	0.0014437	3.16252	ENSMUSG00000015597
INT44797	16	17147393	17147597	+	chr16:17147393-17147597	0.00145762	0.756948	ENSMUSG00000041774
INT96307	15	78611598	78615716	+	chr15:78611598-78615716	0.00145786	0.752658	ENSMUSG00000018008
INT17453	5	111385605	111386502	+	chr5:111385605-111386502	0.00146095	-0.23223	ENSMUSG00000050017
INT54344	5	23482512	23485346	+	chr5:23482512-23485346	0.00146748	0.221388	ENSMUSG00000029004
INT71847	11	105902154	105908994	+	chr11:105902154-105908994	0.00146756	0.993608	ENSMUSG00000053580
INT22361	8	104547806	104547880	+	chr8:104547806-104547880	0.0014678	-0.186534	ENSMUSG00000031883
INT111046	9	45674724	45683557	+	chr9:45674724-45683557	0.0014765	-0.617986	ENSMUSG00000032087
INT19283	X	73789093	73789799	+	chrX:73789093-73789799	0.00147936	0.298532	ENSMUSG00000002014
INT68955	2	25003033	25010713	+	chr2:25003033-25010713	0.00148522	0.198783	ENSMUSG00000036833
INT87485	9	21037845	21038637	+	chr9:21037845-21038637	0.00148653	-1.37005	ENSMUSG00000032174
INT60407	15	9002168	9002629	+	chr15:9002168-9002629	0.00149125	-1.1195	ENSMUSG00000048424
INT105002	9	114737360	114740058	+	chr9:114737360-114740058	0.00149146	0.599608	ENSMUSG00000032434
INT15266	2	83763698	83765767	+	chr2:83763698-83765767	0.00149583	0.041794	ENSMUSG00000027087
INT72938	9	70004764	70007063	+	chr9:70004764-70007063	0.00149591	0.966811	ENSMUSG00000011958
INT97304	19	5367211	5368057	+	chr19:5367211-5368057	0.00149653	1.61469	ENSMUSG00000024841
INT98935	19	36988172	36988875	+	chr19:36988172-36988875	0.00149712	-0.247437	ENSMUSG00000040565
INT94860	2	31282388	31284146	+	chr2:31282388-31284146	0.00149798	-0.853596	ENSMUSG00000062661
INT89763	9	3475585	3477816	+	chr9:3475585-3477816	0.00150052	1.49113	ENSMUSG00000025898
INT91180	10	85110866	85114407	+	chr10:85110866-85114407	0.00151016	1.12642	ENSMUSG00000060935
INT49330	17	34652104	34652647	+	chr17:34652104-34652647	0.00151017	-0.371345	ENSMUSG00000015461
INT92280	8	70070438	70071113	+	chr8:70070438-70071113	0.00151307	1.11855	ENSMUSG00000011306
INT35974	9	113956069	113956706	+	chr9:113956069-113956706	0.00151554	0.149433	ENSMUSG00000009741
INT36060	16	3933815	3937558	+	chr16:3933815-3937558	0.00151614	1.09158	ENSMUSG00000014232
INT47306	5	37087243	37091079	+	chr5:37087243-37091079	0.00152937	2.14487	ENSMUSG00000063646
INT32837	10	70182261	70187690	+	chr10:70182261-70187690	0.00153316	-0.112833	ENSMUSG00000048701
INT40020	3	88696777	88698838	+	chr3:88696777-88698838	0.00154613	0.779252	ENSMUSG00000028060
INT76733	4	46018617	46020804	+	chr4:46018617-46020804	0.00154807	-0.0232802	ENSMUSG00000035517
INT58558	8	40468004	40472912	+	chr8:40468004-40472912	0.00154965	-0.0190499	ENSMUSG00000039470
INT111506	12	71982754	71985682	+	chr12:71982754-71985682	0.00155259	1.44219	ENSMUSG00000034574
INT91086	13	73944859	73946083	+	chr13:73944859-73946083	0.00155272	3.55639	ENSMUSG00000057649
INT11438	6	137739440	137739754	+	chr6:137739440-137739754	0.00155468	-0.68465	ENSMUSG00000030224
INT98932	19	36981822	36983448	+	chr19:36981822-36983448	0.00155776	1.50617	ENSMUSG00000040565
INT90293	14	50810571	50811775	+	chr14:50810571-50811775	0.00156806	-1.00141	ENSMUSG00000036023
INT53572	2	157310293	157312476	+	chr2:157310293-157312476	0.00157029	-0.649689	ENSMUSG00000027642
INT50596	12	103403429	103404225	+	chr12:103403429-103404225	0.00157037	-0.441376	ENSMUSG00000021203
INT10550	19	21272743	21275979	+	chr19:21272743-21275979	0.00157805	1.94797	ENSMUSG00000024750
INT90254	10	83588305	83590290	+	chr10:83588305-83590290	0.00157879	0.967266	ENSMUSG00000034560
INT28066	11	120717169	120717479	+	chr11:120717169-120717479	0.00158314	0.0611892	ENSMUSG00000025145
INT38438	19	53231332	53232123	+	chr19:53231332-53232123	0.0015842	0.490621	ENSMUSG00000025026
INT64230	X	56789744	56789876	+	chrX:56789744-56789876	0.00158621	-0.834244	ENSMUSG00000023092
INT64163	16	33495464	33495745	+	chr16:33495464-33495745	0.00158623	-0.772182	ENSMUSG00000022811
INT64981	1	131164507	131165119	+	chr1:131164507-131165119	0.00158808	-0.975403	ENSMUSG00000026427
INT94952	7	24594012	24594417	+	chr7:24594012-24594417	0.00159324	0.107742	ENSMUSG00000064254
INT29441	4	126047479	126048634	+	chr4:126047479-126048634	0.00159734	-1.44641	ENSMUSG00000028861
INT75637	6	37957838	37958561	+	chr6:37957838-37958561	0.00160113	-0.552208	ENSMUSG00000029833
INT11818	15	79054085	79054265	-	chr15:79054085-79054265	0.0016018	-0.0793976	ENSMUSG00000033055
INT104429	4	126273476	126273889	+	chr4:126273476-126273889	0.00160301	-0.0784815	ENSMUSG00000028847
INT110104	1	59685227	59690178	+	chr1:59685227-59690178	0.00160986	-1.5691	ENSMUSG00000026020
INT22452	9	102871782	102875738	+	chr9:102871782-102875738	0.00161825	-0.842456	ENSMUSG00000032547
INT78055	14	61184064	61188806	+	chr14:61184064-61188806	0.00161881	-0.386954	ENSMUSG00000048279
INT42665	8	111609389	111619205	+	chr8:111609389-111619205	0.00162455	-0.331642	ENSMUSG00000033545
INT67808	4	117550731	117552609	+	chr4:117550731-117552609	0.00164694	1.65124	ENSMUSG00000033423
INT91617	19	8955578	8959086	+	chr19:8955578-8959086	0.0016541	-0.161329	ENSMUSG00000071645
INT87725	9	121940811	121945610	+	chr9:121940811-121945610	0.00165579	0.485549	ENSMUSG00000043773
INT61614	2	61651800	61653378	+	chr2:61651800-61653378	0.00165875	0.0736085	ENSMUSG00000064289
INT99069	15	80256522	80256633	+	chr15:80256522-80256633	0.00166561	0.885422	ENSMUSG00000042406
INT97663	5	21786885	21794102	+	chr5:21786885-21794102	0.00167147	0.32641	ENSMUSG00000028932
INT36061	16	3937615	3940767	+	chr16:3937615-3940767	0.00167403	0.217761	ENSMUSG00000014232
INT27655	5	24483434	24487788	+	chr5:24483434-24487788	0.0016746	-1.73265	ENSMUSG00000023353
INT46240	11	103194829	103195258	+	chr11:103194829-103195258	0.00167903	-0.0189467	ENSMUSG00000055805
INT20049	12	17281811	17283199	+	chr12:17281811-17283199	0.00168526	1.26223	ENSMUSG00000020571
INT92656	15	10983494	10984685	+	chr15:10983494-10984685	0.0016885	-1.61581	ENSMUSG00000022244
INT15153	16	16911082	16914033	+	chr16:16911082-16914033	0.00169211	-0.106229	ENSMUSG00000026181
INT25682	X	134449890	134452167	+	chrX:134449890-134452167	0.00169817	1.2945	ENSMUSG00000000223
INT84298	11	77821187	77822662	+	chr11:77821187-77822662	0.00169864	0.762232	ENSMUSG00000000631
INT65729	3	65365789	65371356	+	chr3:65365789-65371356	0.00169903	-0.261564	ENSMUSG00000027827
INT63050	10	24900821	24902002	+	chr10:24900821-24902002	0.00169965	0.451707	ENSMUSG00000019984
INT93677	13	3634176	3642064	+	chr13:3634176-3642064	0.0016997	0.921857	ENSMUSG00000033781
INT48853	8	71488841	71489070	+	chr8:71488841-71489070	0.00170042	1.82611	ENSMUSG00000007610
INT64894	1	75415169	75415319	+	chr1:75415169-75415319	0.00170428	-0.470569	ENSMUSG00000026207
INT12508	5	115279915	115283565	+	chr5:115279915-115283565	0.00170476	1.77628	ENSMUSG00000041733
INT87018	10	128807621	128814037	+	chr10:128807621-128814037	0.00170614	0.642663	ENSMUSG00000025354
INT93595	9	98577528	98578980	+	chr9:98577528-98578980	0.00170838	0.0600601	ENSMUSG00000032458
INT12031	12	64968029	64976694	+	chr12:64968029-64976694	0.00171426	-0.357518	ENSMUSG00000035614
INT39206	1	87669783	87676238	+	chr1:87669783-87676238	0.00171509	-0.37468	ENSMUSG00000026288
INT42455	9	108378628	108379264	+	chr9:108378628-108379264	0.00171831	0.624851	ENSMUSG00000032612
INT61059	2	35155460	35157595	+	chr2:35155460-35157595	0.00172567	-0.617919	ENSMUSG00000057110
INT59560	2	75858979	75861933	+	chr2:75858979-75861933	0.00173106	-0.0258618	ENSMUSG00000042410
INT73221	10	58418475	58421453	+	chr10:58418475-58421453	0.00173944	1.0403	ENSMUSG00000019920
INT22688	6	113149689	113150101	+	chr6:113149689-113150101	0.0017414	2.68631	ENSMUSG00000034269
INT98594	8	79711845	79713104	+	chr8:79711845-79713104	0.0017414	-1.53543	ENSMUSG00000036977
INT84952	2	112407705	112408382	+	chr2:112407705-112408382	0.00174215	0.120357	ENSMUSG00000027132
INT103893	9	123585358	123586343	+	chr9:123585358-123586343	0.00174311	0.528788	ENSMUSG00000025240
INT73402	11	74650179	74656422	+	chr11:74650179-74656422	0.0017601	1.78941	ENSMUSG00000020741
INT50594	12	103400292	103400948	+	chr12:103400292-103400948	0.00176504	-1.26521	ENSMUSG00000021203
INT44206	9	119068457	119069882	+	chr9:119068457-119069882	0.00176974	-0.673105	ENSMUSG00000038775
INT108632	10	128389853	128390032	+	chr10:128389853-128390032	0.00177097	0.859502	ENSMUSG00000014498
INT73890	17	24853697	24856637	+	chr17:24853697-24856637	0.0017734	2.10106	ENSMUSG00000024158
INT47083	12	29914338	29919894	+	chr12:29914338-29919894	0.00177475	0.940982	ENSMUSG00000061911
INT97170	18	9959316	9960485	+	chr18:9959316-9960485	0.0017809	-0.708377	ENSMUSG00000024287
INT54568	5	107376363	107377009	+	chr5:107376363-107377009	0.00178478	-4.48721	ENSMUSG00000029279
INT48744	13	24879745	24880769	+	chr13:24879745-24880769	0.00178956	-0.531353	ENSMUSG00000006711
INT37981	17	29256908	29261116	-	chr17:29256908-29261116	0.0017987	-0.431946	ENSMUSG00000024007
INT52715	1	87779028	87780124	+	chr1:87779028-87780124	0.00179991	1.6001	ENSMUSG00000026289
INT76774	15	85834572	85836019	+	chr15:85834572-85836019	0.00181166	-0.381789	ENSMUSG00000035944
INT11294	6	56716313	56723475	+	chr6:56716313-56723475	0.00181296	0.251392	ENSMUSG00000029787
INT13363	10	20108307	20110717	+	chr10:20108307-20110717	0.00181568	-0.0714756	ENSMUSG00000071369
INT10838	1	182446737	182448400	+	chr1:182446737-182448400	0.00181733	-0.764201	ENSMUSG00000026510
INT67176	8	109839033	109843117	+	chr8:109839033-109843117	0.00182265	-0.141761	ENSMUSG00000031731
INT13873	10	80055948	80055997	+	chr10:80055948-80055997	0.00182567	-0.356978	ENSMUSG00000075706
INT111450	5	104483254	104486646	+	chr5:104483254-104486646	0.00183907	0.575409	ENSMUSG00000034462
INT69947	4	152297569	152298684	+	chr4:152297569-152298684	0.00184328	-0.374706	ENSMUSG00000039662
INT105610	11	50788815	50791802	+	chr11:50788815-50791802	0.00184382	1.9024	ENSMUSG00000036545
INT87489	9	121653905	121658046	+	chr9:121653905-121658046	0.00185007	-0.474736	ENSMUSG00000032528
INT104596	6	122880514	122880657	+	chr6:122880514-122880657	0.00186225	0.329651	ENSMUSG00000030327
INT25721	11	77977845	77978012	+	chr11:77977845-77978012	0.00187179	-0.452049	ENSMUSG00000000632
INT21679	4	116693848	116699170	+	chr4:116693848-116699170	0.00187986	-0.742273	ENSMUSG00000028691
INT9821	10	7805395	7807270	+	chr10:7805395-7807270	0.00188113	0.440538	ENSMUSG00000015757
INT71696	7	92428659	92430996	+	chr7:92428659-92430996	0.00188146	-0.72465	ENSMUSG00000052572
INT9799	10	14139561	14142240	+	chr10:14139561-14142240	0.00188205	0.281277	ENSMUSG00000015501
INT103533	16	93774110	93776886	+	chr16:93774110-93776886	0.00188218	1.58472	ENSMUSG00000022946
INT76065	X	101443492	101444276	+	chrX:101443492-101444276	0.00188391	0.883399	ENSMUSG00000031311
INT110980	8	105248179	105248742	+	chr8:105248179-105248742	0.00189486	-0.0791668	ENSMUSG00000031889
INT13677	2	166876629	166878270	+	chr2:166876629-166878270	0.00190257	0.670865	ENSMUSG00000074582
INT110441	3	154258510	154258975	+	chr3:154258510-154258975	0.00190427	-0.739655	ENSMUSG00000028360
INT45380	17	46301082	46301643	+	chr17:46301082-46301643	0.00191067	-0.144034	ENSMUSG00000047428
INT20028	11	60707413	60707580	+	chr11:60707413-60707580	0.00191107	0.772361	ENSMUSG00000020536
INT81931	2	29726282	29730527	+	chr2:29726282-29730527	0.0019153	0.280589	ENSMUSG00000039844
INT92512	12	76303982	76307221	+	chr12:76303982-76307221	0.00191549	0.922151	ENSMUSG00000021048
INT63694	12	111239081	111242442	+	chr12:111239081-111242442	0.0019238	1.69064	ENSMUSG00000021277
INT106130	12	117715405	117718201	+	chr12:117715405-117718201	0.00192874	-0.226684	ENSMUSG00000041992
INT37057	12	88446758	88455478	+	chr12:88446758-88455478	0.00193372	-0.0150864	ENSMUSG00000021044
INT30529	9	54955033	54956256	+	chr9:54955033-54956256	0.00193819	1.39851	ENSMUSG00000032301
INT74026	19	34232806	34233202	+	chr19:34232806-34233202	0.00194937	0.892325	ENSMUSG00000024776
INT15157	16	16922557	16923639	+	chr16:16922557-16923639	0.00195177	0.537251	ENSMUSG00000026181
INT36329	11	60438574	60441978	+	chr11:60438574-60441978	0.00195196	0.758593	ENSMUSG00000018415
INT91561	5	37182255	37185682	+	chr5:37182255-37185682	0.00195629	1.54395	ENSMUSG00000070823
INT76207	8	124532538	124533213	+	chr8:124532538-124533213	0.00197067	1.18379	ENSMUSG00000031979
INT10302	14	75339473	75343593	+	chr14:75339473-75343593	0.00197726	-1.6565	ENSMUSG00000022000
INT87594	12	31920634	31925644	+	chr12:31920634-31925644	0.00198039	-0.00655432	ENSMUSG00000035933
INT73912	18	5063771	5064470	+	chr18:5063771-5064470	0.00199239	-2.04536	ENSMUSG00000024236
INT28849	2	152311505	152311709	+	chr2:152311505-152311709	0.00199477	2.08306	ENSMUSG00000027465
INT102289	2	76690489	76692648	+	chr2:76690489-76692648	0.00199664	2.57441	ENSMUSG00000002733
INT27928	19	10901037	10902343	+	chr19:10901037-10902343	0.00199745	0.148581	ENSMUSG00000024735
INT104873	9	75337363	75340187	+	chr9:75337363-75340187	0.00199843	3.15805	ENSMUSG00000032192
INT10237	13	85208890	85211783	+	chr13:85208890-85211783	0.00199844	1.43948	ENSMUSG00000021548
INT79064	13	69627657	69629534	+	chr13:69627657-69629534	0.00200003	-0.0325283	ENSMUSG00000021595
INT112255	14	20690021	20690703	+	chr14:20690021-20690703	0.00200323	0.101503	ENSMUSG00000039367
INT27656	5	24487894	24492957	+	chr5:24487894-24492957	0.0020062	-1.57803	ENSMUSG00000023353
INT64064	16	43610932	43618322	+	chr16:43610932-43618322	0.00201212	0.228445	ENSMUSG00000022708
INT47532	7	139931904	139932515	+	chr7:139931904-139932515	0.00201345	-0.18832	ENSMUSG00000066129
INT74051	19	26669172	26671083	+	chr19:26669172-26671083	0.00202236	1.98755	ENSMUSG00000024921
INT18309	17	26966974	26970498	+	chr17:26966974-26970498	0.00204816	0.282766	ENSMUSG00000067629
INT37530	15	81670370	81671067	+	chr15:81670370-81671067	0.00205298	-0.88069	ENSMUSG00000022394
INT57146	8	70074382	70075331	+	chr8:70074382-70075331	0.00205388	-0.304403	ENSMUSG00000036151
INT37609	16	13699290	13702064	+	chr16:13699290-13702064	0.00206266	-0.40666	ENSMUSG00000022684
INT69169	10	23826196	23826593	+	chr10:23826196-23826593	0.00206964	0.223483	ENSMUSG00000037455
INT104935	9	49074150	49074904	+	chr9:49074150-49074904	0.00207564	1.21221	ENSMUSG00000032264
INT52000	19	3887451	3889022	+	chr19:3887451-3889022	0.0020763	-0.632687	ENSMUSG00000024843
INT98002	8	95368721	95369480	+	chr8:95368721-95369480	0.00207783	0.152329	ENSMUSG00000031790
INT65135	2	3312978	3314693	+	chr2:3312978-3314693	0.00208192	0.841178	ENSMUSG00000026643
INT49756	10	21349387	21351926	+	chr10:21349387-21351926	0.00208278	-0.371364	ENSMUSG00000019977
INT79059	13	69619639	69621310	+	chr13:69619639-69621310	0.00208585	-0.723504	ENSMUSG00000021595
INT24316	4	32725966	32726825	+	chr4:32725966-32726825	0.00209555	0.88024	ENSMUSG00000058006
INT96814	15	12339760	12343036	+	chr15:12339760-12343036	0.00209557	2.00659	ENSMUSG00000022200
INT111948	17	25155538	25156800	+	chr17:25155538-25156800	0.00210137	0.382688	ENSMUSG00000036636
INT40154	3	94387602	94388750	+	chr3:94387602-94388750	0.00210201	0.0336829	ENSMUSG00000028150
INT98857	11	120488235	120488317	+	chr11:120488235-120488317	0.0021092	-0.537418	ENSMUSG00000039640
INT35559	18	34296130	34298422	+	chr18:34296130-34298422	0.00211795	0.677861	ENSMUSG00000005871
INT109692	16	77071793	77074858	+	chr16:77071793-77074858	0.00211977	0.145306	ENSMUSG00000022867
INT68091	16	36926227	36928254	+	chr16:36926227-36928254	0.00212379	0.109298	ENSMUSG00000034243
INT61140	2	14958889	14960654	+	chr2:14958889-14960654	0.00212511	0.282168	ENSMUSG00000057914
INT29057	3	131583226	131585047	+	chr3:131583226-131585047	0.00212615	-0.48907	ENSMUSG00000028032
INT104100	8	128487957	128493026	+	chr8:128487957-128493026	0.00212771	0.51238	ENSMUSG00000025810
INT10256	14	20714868	20715951	+	chr14:20714868-20715951	0.00213274	1.86112	ENSMUSG00000021819
INT67027	X	101308907	101315131	+	chrX:101308907-101315131	0.00213856	-0.948465	ENSMUSG00000031302
INT21522	3	85611466	85613462	+	chr3:85611466-85613462	0.00214598	-1.00372	ENSMUSG00000028085
INT70692	3	90268496	90268747	+	chr3:90268496-90268747	0.00214843	1.88275	ENSMUSG00000042404
INT24332	4	32740475	32741005	+	chr4:32740475-32741005	0.00215804	-0.601404	ENSMUSG00000058006
INT26925	10	111282225	111284329	+	chr10:111282225-111284329	0.00216301	0.541237	ENSMUSG00000020189
INT32300	13	97118532	97122691	+	chr13:97118532-97122691	0.00216325	1.64713	ENSMUSG00000041817
INT35159	16	38573277	38575441	+	chr16:38573277-38575441	0.00218064	0.519499	ENSMUSG00000002845
INT13742	2	146950589	146952882	+	chr2:146950589-146952882	0.00218204	1.48348	ENSMUSG00000074749
INT95736	1	46770240	46775105	+	chr1:46770240-46775105	0.00218605	0.302724	ENSMUSG00000101337
INT106563	5	74197344	74198108	+	chr5:74197344-74198108	0.00219159	-0.913794	ENSMUSG00000049907
INT110649	6	65044204	65050042	+	chr6:65044204-65050042	0.00219444	0.890207	ENSMUSG00000029920
INT25664	X	134423954	134428313	+	chrX:134423954-134428313	0.00219467	3.95499	ENSMUSG00000000223
INT44642	18	11941388	11944460	+	chr18:11941388-11944460	0.00219562	2.63059	ENSMUSG00000040957
INT19704	2	70679563	70682896	+	chr2:70679563-70682896	0.00219784	3.12104	ENSMUSG00000014959
INT9323	3	116543846	116545981	+	chr3:116543846-116545981	0.00219789	1.27387	ENSMUSG00000000340
INT95183	4	130378169	130383393	+	chr4:130378169-130383393	0.00219898	1.53273	ENSMUSG00000074088
INT26993	11	9134932	9135163	+	chr11:9134932-9135163	0.00220149	-0.593817	ENSMUSG00000020407
INT39779	2	129204156	129206319	+	chr2:129204156-129206319	0.00220622	-0.501145	ENSMUSG00000027397
INT51062	15	18999986	19006979	+	chr15:18999986-19006979	0.00221451	0.724727	ENSMUSG00000022321
INT46431	7	43562422	43564613	+	chr7:43562422-43564613	0.00221772	0.631587	ENSMUSG00000056592
INT68372	15	74571516	74572074	+	chr15:74571516-74572074	0.00222246	-0.738934	ENSMUSG00000034730
INT51276	15	89543879	89547625	+	chr15:89543879-89547625	0.00222332	0.311987	ENSMUSG00000022623
INT88275	19	4745589	4745779	+	chr19:4745589-4745779	0.00222457	2.00473	ENSMUSG00000067889
INT31309	2	26899933	26902587	-	chr2:26899933-26902587	0.00222745	1.03591	ENSMUSG00000036160
INT92511	12	76303746	76303841	+	chr12:76303746-76303841	0.00223903	0.273602	ENSMUSG00000021048
INT64588	17	36856772	36856988	+	chr17:36856772-36856988	0.00224557	-2.10494	ENSMUSG00000024457
INT23540	12	84135694	84136496	+	chr12:84135694-84136496	0.0022477	0.439458	ENSMUSG00000042523
INT55321	7	128249495	128252076	+	chr7:128249495-128252076	0.0022479	1.33192	ENSMUSG00000030782
INT10236	13	85206199	85208777	+	chr13:85206199-85208777	0.00225856	1.24064	ENSMUSG00000021548
INT92962	19	29007696	29011888	+	chr19:29007696-29011888	0.00225985	-0.127535	ENSMUSG00000024780
INT26007	7	27240126	27240314	+	chr7:27240126-27240314	0.00226065	-1.14729	ENSMUSG00000003762
INT12590	7	126290090	126291042	+	chr7:126290090-126291042	0.00226924	-0.593378	ENSMUSG00000042978
INT53422	2	126748449	126750979	+	chr2:126748449-126750979	0.00227828	-0.163373	ENSMUSG00000027363
INT20125	12	70464467	70465977	+	chr12:70464467-70465977	0.0022839	-2.36413	ENSMUSG00000021072
INT62375	9	120950234	120950521	+	chr9:120950234-120950521	0.00228464	0.76632	ENSMUSG00000006932
INT19181	X	100796801	100806511	+	chrX:100796801-100806511	0.00228627	0.446869	ENSMUSG00000000881
INT27522	16	13110142	13111730	+	chr16:13110142-13111730	0.00229956	-0.100029	ENSMUSG00000022545
INT68255	12	71142120	71148243	+	chr12:71142120-71148243	0.00230409	-0.159849	ENSMUSG00000034601
INT93615	9	119912470	119913627	+	chr9:119912470-119913627	0.00230491	0.737544	ENSMUSG00000032512
INT36115	17	25228667	25229238	+	chr17:25228667-25229238	0.00230536	1.54347	ENSMUSG00000015127
INT23471	1	131804128	131804586	+	chr1:131804128-131804586	0.00230688	-0.523125	ENSMUSG00000042251
INT76430	16	21447288	21448348	+	chr16:21447288-21448348	0.00230735	1.43581	ENSMUSG00000033653
INT10291	14	75309803	75315880	+	chr14:75309803-75315880	0.00231178	0.454786	ENSMUSG00000022000
INT10248	14	20710791	20711027	+	chr14:20710791-20711027	0.00231294	0.0190435	ENSMUSG00000021819
INT99900	7	112089641	112091404	+	chr7:112089641-112091404	0.002314	-0.0220878	ENSMUSG00000059263
INT89329	11	7165527	7167063	+	chr11:7165527-7167063	0.00231804	2.60174	ENSMUSG00000020431
INT10384	16	17520638	17520890	+	chr16:17520638-17520890	0.00232291	0.834833	ENSMUSG00000022761
INT103908	X	151464179	151465282	+	chrX:151464179-151465282	0.00232376	0.23881	ENSMUSG00000025262
INT46558	5	102892920	102897083	+	chr5:102892920-102897083	0.00232663	-0.346857	ENSMUSG00000057315
INT54674	5	143889497	143897164	+	chr5:143889497-143897164	0.00233285	0.833905	ENSMUSG00000029613
INT66106	4	152046645	152050534	+	chr4:152046645-152050534	0.0023458	0.0934815	ENSMUSG00000028948
INT65883	4	104605438	104613168	+	chr4:104605438-104613168	0.00235364	-0.125967	ENSMUSG00000028519
INT113840	5	143967247	143977046	+	chr5:143967247-143977046	0.00235781	0.957373	ENSMUSG00000075569
INT29503	4	141807263	141811538	+	chr4:141807263-141811538	0.00237113	-0.0861473	ENSMUSG00000028914
INT31010	1	91499664	91500772	+	chr1:91499664-91500772	0.00237267	1.07658	ENSMUSG00000034292
INT20780	11	120600689	120605280	+	chr11:120600689-120605280	0.00237617	0.354422	ENSMUSG00000025135
INT33484	14	103685819	103688061	+	chr14:103685819-103688061	0.00237899	0.0855005	ENSMUSG00000055717
INT41077	5	145097324	145101056	+	chr5:145097324-145101056	0.00239298	0.115165	ENSMUSG00000029621
INT42929	15	75973209	75973541	+	chr15:75973209-75973541	0.00239719	0.255085	ENSMUSG00000034429
INT90441	11	98849466	98849928	+	chr11:98849466-98849928	0.00241218	0.500845	ENSMUSG00000038020
INT55032	7	18942360	18950452	+	chr7:18942360-18950452	0.00241444	1.55992	ENSMUSG00000030411
INT82065	2	164823201	164824681	+	chr2:164823201-164824681	0.00242669	-1.25856	ENSMUSG00000017764
INT32011	2	115669662	115670008	+	chr2:115669662-115670008	0.00243039	1.11584	ENSMUSG00000040282
INT110401	3	94326035	94329761	+	chr3:94326035-94329761	0.00243503	1.19195	ENSMUSG00000028145
INT94088	16	97415181	97421849	+	chr16:97415181-97421849	0.00243826	0.622757	ENSMUSG00000040605
INT92273	8	70056605	70059281	+	chr8:70056605-70059281	0.0024388	-0.353882	ENSMUSG00000011306
INT36002	11	74792319	74795981	+	chr11:74792319-74795981	0.0024478	0.49293	ENSMUSG00000010554
INT21529	3	85652834	85653723	+	chr3:85652834-85653723	0.00245931	0.165441	ENSMUSG00000028085
INT52692	1	85906533	85907007	+	chr1:85906533-85907007	0.00246046	0.0181586	ENSMUSG00000026223
INT54630	5	122718385	122718500	+	chr5:122718385-122718500	0.00246161	0.125348	ENSMUSG00000029470
INT13926	2	177464849	177473285	+	chr2:177464849-177473285	0.00246203	-0.347552	ENSMUSG00000078866
INT28390	1	71564968	71567813	+	chr1:71564968-71567813	0.00246275	0.856074	ENSMUSG00000026192
INT99016	8	106917678	106918619	+	chr8:106917678-106918619	0.00247851	0.321856	ENSMUSG00000041438
INT33665	6	72601718	72602654	+	chr6:72601718-72602654	0.00247926	0.682518	ENSMUSG00000056666
INT14146	10	85885701	85885796	+	chr10:85885701-85885796	0.00248316	-0.422892	ENSMUSG00000001785
INT92274	8	70059406	70059752	+	chr8:70059406-70059752	0.00249652	1.00793	ENSMUSG00000011306
INT13331	8	14980710	14983769	+	chr8:14980710-14983769	0.00249762	-0.766258	ENSMUSG00000071176
INT71888	3	88863613	88868749	+	chr3:88863613-88868749	0.00251159	0.0103683	ENSMUSG00000054199
INT47999	2	32039477	32042416	+	chr2:32039477-32042416	0.00251249	1.23588	ENSMUSG00000001855
INT109703	16	77111146	77113732	+	chr16:77111146-77113732	0.00251434	2.54866	ENSMUSG00000022867
INT16164	X	75524047	75531084	+	chrX:75524047-75531084	0.00252169	0.734627	ENSMUSG00000031197
INT35859	9	76081455	76084302	+	chr9:76081455-76084302	0.00252356	0.961187	ENSMUSG00000007908
INT79226	4	99984104	99986674	+	chr4:99984104-99986674	0.00252584	0.159249	ENSMUSG00000025791
INT50646	12	110968442	110968868	+	chr12:110968442-110968868	0.00252641	-0.560921	ENSMUSG00000021275
INT74758	2	29074809	29079388	+	chr2:29074809-29079388	0.00252666	0.444569	ENSMUSG00000026803
INT27285	13	49558902	49563440	+	chr13:49558902-49563440	0.00252857	0.353766	ENSMUSG00000021388
INT81875	13	24702163	24706090	+	chr13:24702163-24706090	0.00253584	0.276314	ENSMUSG00000036006
INT26180	7	4465413	4468853	+	chr7:4465413-4468853	0.0025495	-1.35477	ENSMUSG00000006154
INT15197	1	180591651	180592847	+	chr1:180591651-180592847	0.00255047	1.12946	ENSMUSG00000026496
INT28171	7	139558970	139559063	+	chr7:139558970-139559063	0.00255362	0.312142	ENSMUSG00000025477
INT41955	8	120151382	120152438	+	chr8:120151382-120152438	0.00255432	-0.96602	ENSMUSG00000031824
INT99400	8	58911803	58912256	+	chr8:58911803-58912256	0.00255453	2.02078	ENSMUSG00000049946
INT13663	2	166860399	166860524	+	chr2:166860399-166860524	0.00255539	-0.420512	ENSMUSG00000074582
INT57656	4	134497037	134506802	+	chr4:134497037-134506802	0.00256139	-1.02563	ENSMUSG00000037348
INT52227	7	139099906	139100901	+	chr7:139099906-139100901	0.00256202	2.36827	ENSMUSG00000025478
INT21784	5	29198021	29198573	+	chr5:29198021-29198573	0.00257046	0.0112239	ENSMUSG00000029130
INT30965	X	101654587	101655344	+	chrX:101654587-101655344	0.00257253	-0.164958	ENSMUSG00000034160
INT30155	X	160576759	160577495	+	chrX:160576759-160577495	0.00257599	0.695889	ENSMUSG00000031295
INT29636	5	76199571	76204106	+	chr5:76199571-76204106	0.00259218	2.34377	ENSMUSG00000029234
INT44313	11	121591256	121592630	+	chr11:121591256-121592630	0.00259908	0.392629	ENSMUSG00000039230
INT110628	6	65043562	65052619	+	chr6:65043562-65052619	0.0026028	0.663816	ENSMUSG00000029920
INT43078	8	123124223	123124401	+	chr8:123124223-123124401	0.00260743	-1.10428	ENSMUSG00000034796
INT89973	5	140612846	140613155	+	chr5:140612846-140613155	0.00261057	-0.906446	ENSMUSG00000029570
INT14340	14	30866745	30870511	+	chr14:30866745-30870511	0.00261363	0.0151026	ENSMUSG00000006526
INT28617	1	171415831	171416134	+	chr1:171415831-171416134	0.00261393	-2.65816	ENSMUSG00000026641
INT78082	4	74153656	74159243	+	chr4:74153656-74159243	0.00262383	-0.132466	ENSMUSG00000049122
INT38266	18	61569563	61575409	+	chr18:61569563-61575409	0.00262936	-0.329165	ENSMUSG00000024576
INT43201	4	101096320	101102607	+	chr4:101096320-101102607	0.00263	2.00112	ENSMUSG00000035275
INT73681	15	25786047	25793150	+	chr15:25786047-25793150	0.0026409	-1.07319	ENSMUSG00000022272
INT65638	3	28666450	28666845	+	chr3:28666450-28666845	0.00264368	3.34228	ENSMUSG00000027692
INT23334	1	164249457	164256746	+	chr1:164249457-164256746	0.00264606	-0.995223	ENSMUSG00000040918
INT39886	3	36076055	36076721	+	chr3:36076055-36076721	0.00265199	-0.199016	ENSMUSG00000027710
INT108717	5	134201459	134202238	+	chr5:134201459-134202238	0.00265479	1.69513	ENSMUSG00000015942
INT37789	1	151344756	151349375	+	chr1:151344756-151349375	0.00265593	0.461945	ENSMUSG00000023150
INT51141	15	80382045	80387763	+	chr15:80382045-80387763	0.00266282	1.37301	ENSMUSG00000022416
INT79319	1	121441894	121445639	+	chr1:121441894-121445639	0.00266283	0.0754331	ENSMUSG00000026339
INT19892	8	46521346	46524942	+	chr8:46521346-46524942	0.00266875	1.09007	ENSMUSG00000018796
INT48800	17	35100399	35100638	+	chr17:35100399-35100638	0.00267655	0.944759	ENSMUSG00000007036
INT53933	4	6386709	6392945	+	chr4:6386709-6392945	0.0026926	-2.26607	ENSMUSG00000028249
INT19043	X	101277581	101277852	+	chrX:101277581-101277852	0.00269314	1.1197	ENSMUSG00000079487
INT86456	15	101230628	101230724	+	chr15:101230628-101230724	0.00269514	-1.0449	ENSMUSG00000000531
INT93559	9	57036812	57044374	+	chr9:57036812-57044374	0.00270315	0.230182	ENSMUSG00000032290
INT74784	2	35723223	35727425	+	chr2:35723223-35727425	0.00270432	0.949152	ENSMUSG00000026883
INT58688	11	120283389	120283991	+	chr11:120283389-120283991	0.00270663	0.188283	ENSMUSG00000039741
INT54013	4	43640254	43640535	+	chr4:43640254-43640535	0.00270739	0.066781	ENSMUSG00000028469
INT45738	1	171270415	171271202	+	chr1:171270415-171271202	0.00271492	1.19697	ENSMUSG00000052423
INT102611	8	83661281	83661954	+	chr8:83661281-83661954	0.00271576	0.463599	ENSMUSG00000019433
INT96388	10	83360374	83362046	+	chr10:83360374-83362046	0.0027175	1.53486	ENSMUSG00000020255
INT78639	17	28963372	28963960	+	chr17:28963372-28963960	0.00271975	-1.12201	ENSMUSG00000005936
INT14705	12	108806642	108812918	+	chr12:108806642-108812918	0.00272229	-1.12	ENSMUSG00000021264
INT62837	2	163612854	163613734	+	chr2:163612854-163613734	0.00272274	1.1137	ENSMUSG00000017679
INT82079	11	75387501	75390071	+	chr11:75387501-75390071	0.00272365	0.656655	ENSMUSG00000018809
INT98083	9	49400881	49402064	+	chr9:49400881-49402064	0.00272416	1.76565	ENSMUSG00000032259
INT26182	7	4469370	4469880	+	chr7:4469370-4469880	0.00273241	0.307901	ENSMUSG00000006154
INT65386	2	85042316	85042692	+	chr2:85042316-85042692	0.00274127	0.106611	ENSMUSG00000027067
INT109941	18	44400416	44405209	+	chr18:44400416-44405209	0.00274363	0.636611	ENSMUSG00000024472
INT91353	17	46230381	46233717	+	chr17:46230381-46233717	0.00274413	1.88456	ENSMUSG00000067150
INT41563	7	109020569	109020866	+	chr7:109020569-109020866	0.00274463	-0.228017	ENSMUSG00000031028
INT106137	12	117739718	117742850	+	chr12:117739718-117742850	0.00274675	0.639618	ENSMUSG00000041992
INT23771	11	95023616	95024577	+	chr11:95023616-95024577	0.00275411	0.931317	ENSMUSG00000047181
INT31655	1	171872949	171873304	+	chr1:171872949-171873304	0.00275771	-0.132483	ENSMUSG00000038147
INT20613	17	56396383	56396496	+	chr17:56396383-56396496	0.0027595	2.43904	ENSMUSG00000024201
INT61951	2	32299311	32301211	+	chr2:32299311-32301211	0.00276043	-0.222859	ENSMUSG00000002546
INT53166	2	31612559	31612836	+	chr2:31612559-31612836	0.00276294	2.89183	ENSMUSG00000026843
INT77907	11	19998298	20001008	+	chr11:19998298-20001008	0.00276338	-1.04977	ENSMUSG00000045671
INT96211	12	55863174	55865950	+	chr12:55863174-55865950	0.00278052	1.29651	ENSMUSG00000012076
INT98570	15	89277371	89278698	+	chr15:89277371-89278698	0.00280681	0.226158	ENSMUSG00000036561
INT88524	15	66615409	66615637	+	chr15:66615409-66615637	0.00280714	-1.99732	ENSMUSG00000072501
INT63216	11	50087462	50093673	+	chr11:50087462-50093673	0.00280892	1.90732	ENSMUSG00000020376
INT66198	5	35589784	35592075	+	chr5:35589784-35592075	0.00281296	-0.561763	ENSMUSG00000029098
INT59277	X	151620960	151625191	+	chrX:151620960-151625191	0.00281375	1.15584	ENSMUSG00000041229
INT42465	11	59852892	59860749	+	chr11:59852892-59860749	0.00281474	0.248328	ENSMUSG00000032615
INT65912	4	103114824	103114955	+	chr4:103114824-103114955	0.00282157	-0.358243	ENSMUSG00000028522
INT40351	4	100989496	100990823	+	chr4:100989496-100990823	0.00283835	0.7069	ENSMUSG00000028532
INT46014	18	45677065	45683070	+	chr18:45677065-45683070	0.00285179	-2.23486	ENSMUSG00000054477
INT40940	5	100886020	100890102	+	chr5:100886020-100890102	0.00285559	-0.764027	ENSMUSG00000029314
INT40947	5	112303972	112307565	+	chr5:112303972-112307565	0.00287193	0.864816	ENSMUSG00000029344
INT37842	5	137292349	137293167	+	chr5:137292349-137293167	0.00287456	0.300734	ENSMUSG00000023328
INT58605	9	59861506	59863915	+	chr9:59861506-59863915	0.00288115	-0.87917	ENSMUSG00000039585
INT26711	19	42183565	42184117	+	chr19:42183565-42184117	0.00290081	0.0695285	ENSMUSG00000018820
INT57085	X	56485392	56489005	+	chrX:56485392-56489005	0.00290296	-0.19947	ENSMUSG00000035967
INT62835	2	163602415	163607208	+	chr2:163602415-163607208	0.00291632	-1.74564	ENSMUSG00000017679
INT37246	13	96669655	96670400	-	chr13:96669655-96670400	0.00291873	-1.62603	ENSMUSG00000021670
INT63584	11	102772113	102772454	+	chr11:102772113-102772454	0.00292183	0.193416	ENSMUSG00000020926
INT92658	15	10988946	10994839	+	chr15:10988946-10994839	0.00292548	0.0141465	ENSMUSG00000022244
INT62342	9	108490896	108492470	+	chr9:108490896-108492470	0.00292928	1.32661	ENSMUSG00000006676
INT43188	16	56671977	56675026	+	chr16:56671977-56675026	0.00293319	-0.20311	ENSMUSG00000035258
INT31289	4	42938776	42939085	+	chr4:42938776-42939085	0.00293851	1.16882	ENSMUSG00000036062
INT52446	1	21226680	21229590	+	chr1:21226680-21229590	0.00293883	0.268915	ENSMUSG00000025933
INT15162	1	86048702	86052949	+	chr1:86048702-86052949	0.00294024	-0.74779	ENSMUSG00000026227
INT32955	1	157413126	157413743	+	chr1:157413126-157413743	0.00294025	0.736318	ENSMUSG00000049881
INT10909	2	119123876	119127062	+	chr2:119123876-119127062	0.00294281	-0.630479	ENSMUSG00000027323
INT54551	5	108342105	108344223	+	chr5:108342105-108344223	0.00294616	-0.20644	ENSMUSG00000029263
INT11295	6	56723597	56725075	+	chr6:56723597-56725075	0.0029477	-0.0552231	ENSMUSG00000029787
INT74257	18	77242191	77246066	+	chr18:77242191-77246066	0.00295386	-3.06403	ENSMUSG00000025425
INT57387	11	50158761	50159642	+	chr11:50158761-50159642	0.00296555	1.06263	ENSMUSG00000036644
INT17210	6	94598445	94599178	+	chr6:94598445-94599178	0.00296622	-1.08149	ENSMUSG00000045100
INT63628	12	103047699	103049894	+	chr12:103047699-103049894	0.00297361	-0.962456	ENSMUSG00000021198
INT11576	X	20704120	20711748	+	chrX:20704120-20711748	0.00297557	1.95836	ENSMUSG00000031066
INT108264	4	125641598	125649678	+	chr4:125641598-125649678	0.00298043	0.652151	ENSMUSG00000001985
INT102936	13	34899224	34899830	+	chr13:34899224-34899830	0.00298211	1.98258	ENSMUSG00000021413
INT23966	4	109050990	109053896	+	chr4:109050990-109053896	0.00298526	0.564374	ENSMUSG00000053510
INT31818	5	30871856	30872071	+	chr5:30871856-30872071	0.00298807	0.390618	ENSMUSG00000038828
INT34097	5	117266114	117272096	+	chr5:117266114-117272096	0.00299559	-0.0332461	ENSMUSG00000061288
INT21106	1	86599206	86601082	+	chr1:86599206-86601082	0.00299726	-0.159068	ENSMUSG00000026240
INT111234	15	79124559	79125249	+	chr15:79124559-79125249	0.00300165	-0.45594	ENSMUSG00000033039
INT97491	1	191345120	191346759	+	chr1:191345120-191346759	0.00300255	0.781419	ENSMUSG00000026627
INT92488	12	87271428	87272571	+	chr12:87271428-87272571	0.00301258	0.468867	ENSMUSG00000021037
INT59483	1	135274708	135275841	-	chr1:135274708-135275841	0.0030165	1.30252	ENSMUSG00000041926
INT23445	3	94424691	94425562	+	chr3:94424691-94425562	0.00301942	-0.136461	ENSMUSG00000041912
INT83165	19	4859667	4859757	+	chr19:4859667-4859757	0.00302128	-1.3014	ENSMUSG00000083282
INT39992	3	88629932	88631910	+	chr3:88629932-88631910	0.00302527	0.558254	ENSMUSG00000028059
INT63556	11	70042744	70043657	+	chr11:70042744-70043657	0.00302802	0.02452	ENSMUSG00000020886
INT94964	17	94761578	94764482	-	chr17:94761578-94764482	0.00302857	-1.1636	ENSMUSG00000066057
INT106830	6	72422495	72423933	+	chr6:72422495-72423933	0.00302906	0.0892969	ENSMUSG00000053460
INT38732	8	64964333	64965538	+	chr8:64964333-64965538	0.0030369	0.453643	ENSMUSG00000025521
INT27943	19	7530592	7532015	+	chr19:7530592-7532015	0.00304705	-0.0928219	ENSMUSG00000024759
INT78830	10	95415284	95415999	-	chr10:95415284-95415999	0.00305165	-0.404171	ENSMUSG00000020027
INT96224	17	15407699	15414678	+	chr17:15407699-15414678	0.00305564	1.19243	ENSMUSG00000014763
INT68742	2	53126977	53131839	+	chr2:53126977-53131839	0.00305586	1.59684	ENSMUSG00000036053
INT87482	9	21036437	21036515	+	chr9:21036437-21036515	0.00306033	3.36726	ENSMUSG00000032174
INT51731	18	23583170	23590188	+	chr18:23583170-23590188	0.00306186	-0.170302	ENSMUSG00000024302
INT52718	1	87788563	87789330	+	chr1:87788563-87789330	0.00306446	1.14175	ENSMUSG00000026289
INT40513	4	130011952	130012200	+	chr4:130011952-130012200	0.00307283	-0.137118	ENSMUSG00000028782
INT28189	7	141470469	141470550	+	chr7:141470469-141470550	0.00307287	0.122051	ENSMUSG00000025510
INT48873	8	70499500	70500883	+	chr8:70499500-70500883	0.0030793	0.954714	ENSMUSG00000007888
INT17920	7	45705763	45706605	+	chr7:45705763-45706605	0.00308337	0.505706	ENSMUSG00000059824
INT39718	2	120590696	120590821	+	chr2:120590696-120590821	0.00308993	-0.868635	ENSMUSG00000027287
INT67785	12	76888056	76897326	+	chr12:76888056-76897326	0.00309008	0.248559	ENSMUSG00000033373
INT106896	16	32372541	32375226	+	chr16:32372541-32375226	0.00309162	1.57316	ENSMUSG00000053774
INT26994	11	9135311	9135960	+	chr11:9135311-9135960	0.00309388	-0.225067	ENSMUSG00000020407
INT11604	X	50889970	50891299	+	chrX:50889970-50891299	0.0031101	0.359543	ENSMUSG00000031112
INT80687	5	67027569	67028757	+	chr5:67027569-67028757	0.00311712	1.15302	ENSMUSG00000037736
INT38241	17	35889361	35889438	+	chr17:35889361-35889438	0.00312225	0.991249	ENSMUSG00000024422
INT65271	2	31784780	31790170	+	chr2:31784780-31790170	0.00312579	1.40945	ENSMUSG00000026842
INT67278	9	13803539	13804805	+	chr9:13803539-13804805	0.00312585	1.31759	ENSMUSG00000031918
INT53303	2	112356030	112356194	+	chr2:112356030-112356194	0.00312591	-0.814086	ENSMUSG00000027130
INT102792	11	103058314	103060077	+	chr11:103058314-103060077	0.00313134	0.651948	ENSMUSG00000020936
INT99060	17	29571736	29572422	+	chr17:29571736-29572422	0.00313255	-1.02697	ENSMUSG00000042203
INT70414	5	149189005	149191335	+	chr5:149189005-149191335	0.00313547	1.42	ENSMUSG00000041264
INT17691	15	7187028	7188074	+	chr15:7187028-7188074	0.00313855	-0.311586	ENSMUSG00000054263
INT73220	10	58416683	58418398	+	chr10:58416683-58418398	0.003139	-0.698669	ENSMUSG00000019920
INT51744	18	23647054	23651515	+	chr18:23647054-23651515	0.00314669	0.614526	ENSMUSG00000024302
INT57080	X	56479780	56480570	+	chrX:56479780-56480570	0.00315945	0.803732	ENSMUSG00000035967
INT10672	19	42584772	42590604	+	chr19:42584772-42590604	0.00316669	1.28453	ENSMUSG00000025184
INT111842	12	40748115	40755766	+	chr12:40748115-40755766	0.00318095	-0.498122	ENSMUSG00000035954
INT29133	3	94443816	94444586	+	chr3:94443816-94444586	0.0031845	-0.0667223	ENSMUSG00000028140
INT86280	9	88586190	88588004	+	chr9:88586190-88588004	0.00318506	-0.788277	ENSMUSG00000090693
INT39193	1	92916472	92916710	+	chr1:92916472-92916710	0.0031937	-0.0475182	ENSMUSG00000026269
INT96226	17	15417726	15422877	+	chr17:15417726-15422877	0.00320391	1.06595	ENSMUSG00000014763
INT112102	7	81873878	81875723	+	chr7:81873878-81875723	0.00320739	0.553707	ENSMUSG00000038623
INT22347	8	94772335	94778027	+	chr8:94772335-94778027	0.00320922	0.357501	ENSMUSG00000031778
INT84451	7	144396432	144405329	+	chr7:144396432-144405329	0.00321894	-0.883011	ENSMUSG00000037541
INT65993	4	123044637	123046874	+	chr4:123044637-123046874	0.00322299	-0.892953	ENSMUSG00000028653
INT66222	5	31540498	31543593	+	chr5:31540498-31543593	0.00322313	0.171285	ENSMUSG00000029141
INT64158	16	33427330	33434625	+	chr16:33427330-33434625	0.00322403	-1.00814	ENSMUSG00000022811
INT88148	1	58076189	58077442	+	chr1:58076189-58077442	0.00322884	0.291035	ENSMUSG00000063558
INT46241	11	103195494	103195609	+	chr11:103195494-103195609	0.00323295	0.983823	ENSMUSG00000055805
INT86738	13	55623257	55624710	+	chr13:55623257-55624710	0.00323371	-0.741851	ENSMUSG00000021501
INT10032	13	13698534	13706501	+	chr13:13698534-13706501	0.00323842	1.77451	ENSMUSG00000019726
INT40481	4	116080620	116088446	+	chr4:116080620-116088446	0.00323969	1.52193	ENSMUSG00000028703
INT16245	8	85518114	85519408	+	chr8:85518114-85519408	0.00324794	0.306143	ENSMUSG00000031700
INT90294	14	50811827	50814869	+	chr14:50811827-50814869	0.00325343	0.139967	ENSMUSG00000036023
INT52170	18	77135952	77145002	+	chr18:77135952-77145002	0.00326517	1.93732	ENSMUSG00000025423
INT70082	4	150612747	150613724	+	chr4:150612747-150613724	0.00326636	-0.410635	ENSMUSG00000039852
INT42239	9	90071926	90074867	+	chr9:90071926-90074867	0.00326667	0.0298758	ENSMUSG00000032359
INT78748	11	80394532	80395101	+	chr11:80394532-80395101	0.00327304	-0.446241	ENSMUSG00000017421
INT81697	3	114143098	114147128	+	chr3:114143098-114147128	0.00327751	1.24518	ENSMUSG00000027966
INT102978	13	69813807	69815590	+	chr13:69813807-69815590	0.00327812	1.06203	ENSMUSG00000021598
INT37686	16	95711776	95712085	+	chr16:95711776-95712085	0.00327999	-0.293957	ENSMUSG00000022895
INT49209	5	110140454	110143550	+	chr5:110140454-110143550	0.00328063	0.506732	ENSMUSG00000014668
INT63232	11	4640481	4646561	+	chr11:4640481-4646561	0.00328875	0.242972	ENSMUSG00000020412
INT72940	11	58331864	58337736	+	chr11:58331864-58337736	0.00329736	-0.932845	ENSMUSG00000013646
INT37481	15	34526318	34528882	+	chr15:34526318-34528882	0.00330317	-0.871467	ENSMUSG00000022325
INT89962	5	110655674	110655759	+	chr5:110655674-110655759	0.00331245	-0.137981	ENSMUSG00000029504
INT45635	1	58403034	58403614	+	chr1:58403034-58403614	0.00332683	-0.426919	ENSMUSG00000051223
INT74019	19	34231527	34233960	+	chr19:34231527-34233960	0.00333252	0.338391	ENSMUSG00000024776
INT14234	16	20527420	20530776	+	chr16:20527420-20530776	0.00333393	1.57335	ENSMUSG00000003233
INT67900	19	6490916	6491483	+	chr19:6490916-6491483	0.00334407	1.19903	ENSMUSG00000033768
INT43374	8	69816926	69817002	+	chr8:69816926-69817002	0.00334592	1.15303	ENSMUSG00000036246
INT94579	14	32568082	32569512	+	chr14:32568082-32569512	0.00334818	0.240291	ENSMUSG00000054051
INT70845	5	121310688	121311622	+	chr5:121310688-121311622	0.0033501	1.25048	ENSMUSG00000042744
INT40240	4	49640014	49641717	+	chr4:49640014-49641717	0.00335164	-0.0147189	ENSMUSG00000028309
INT61848	8	123374065	123381399	+	chr8:123374065-123381399	0.00336957	0.398361	ENSMUSG00000001472
INT52734	1	91101311	91105126	+	chr1:91101311-91105126	0.00337245	1.17579	ENSMUSG00000026305
INT90299	14	50817471	50819209	+	chr14:50817471-50819209	0.00337568	1.76589	ENSMUSG00000036023
INT110339	3	63976311	63980135	+	chr3:63976311-63980135	0.00338046	0.247745	ENSMUSG00000027823
INT58792	7	133657169	133658425	+	chr7:133657169-133658425	0.00338159	0.233032	ENSMUSG00000039990
INT79428	2	26590753	26590898	+	chr2:26590753-26590898	0.00339221	1.32121	ENSMUSG00000026921
INT46022	2	120986959	120990330	+	chr2:120986959-120990330	0.00339652	0.292956	ENSMUSG00000054484
INT74150	11	120708710	120708759	+	chr11:120708710-120708759	0.00340353	-0.306925	ENSMUSG00000025142
INT73789	16	91674142	91674931	+	chr16:91674142-91674931	0.00340723	-0.717099	ENSMUSG00000022961
INT48073	X	20672972	20675585	+	chrX:20672972-20675585	0.00341256	2.46888	ENSMUSG00000001924
INT96604	13	49676835	49678385	+	chr13:49676835-49678385	0.00341773	1.10278	ENSMUSG00000021392
INT111447	5	104477177	104478790	+	chr5:104477177-104478790	0.00341802	1.13998	ENSMUSG00000034462
INT98930	19	36980727	36980986	+	chr19:36980727-36980986	0.00342186	-0.837251	ENSMUSG00000040565
INT77790	2	69952870	69953487	+	chr2:69952870-69953487	0.00342505	0.305775	ENSMUSG00000044308
INT73787	16	91664823	91670463	+	chr16:91664823-91670463	0.00343437	3.28457	ENSMUSG00000022961
INT63089	10	20250481	20257183	+	chr10:20250481-20257183	0.00343579	1.35625	ENSMUSG00000019996
INT106133	12	117721392	117725950	+	chr12:117721392-117725950	0.00343758	-0.724158	ENSMUSG00000041992
INT59329	17	33932030	33932039	+	chr17:33932030-33932039	0.00343903	0.349392	ENSMUSG00000041354
INT94182	12	116444442	116447656	+	chr12:116444442-116447656	0.00344223	1.21711	ENSMUSG00000042029
INT93417	8	13159435	13165848	+	chr8:13159435-13165848	0.00344274	0.364351	ENSMUSG00000031447
INT70360	X	152209666	152211209	+	chrX:152209666-152211209	0.00345038	1.39609	ENSMUSG00000041115
INT78740	11	80383496	80385856	+	chr11:80383496-80385856	0.00345175	0.795598	ENSMUSG00000017421
INT40442	4	117065469	117066373	+	chr4:117065469-117066373	0.00345689	0.539666	ENSMUSG00000028683
INT35182	8	72251870	72252834	+	chr8:72251870-72252834	0.00345851	0.679386	ENSMUSG00000003033
INT37699	16	94673484	94677451	+	chr16:94673484-94677451	0.00346467	0.334774	ENSMUSG00000022897
INT86973	19	10053034	10054019	+	chr19:10053034-10054019	0.00346801	0.459023	ENSMUSG00000024664
INT26536	2	164763282	164765160	+	chr2:164763282-164765160	0.00347043	-0.550654	ENSMUSG00000017299
INT89583	19	16378311	16383203	+	chr19:16378311-16383203	0.00347303	-0.242589	ENSMUSG00000024639
INT34048	18	38309714	38313211	+	chr18:38309714-38313211	0.00347953	1.45576	ENSMUSG00000060450
INT15525	4	19586864	19588525	+	chr4:19586864-19588525	0.00348021	0.840394	ENSMUSG00000028229
INT26263	1	152766868	152768498	+	chr1:152766868-152768498	0.00348941	1.98909	ENSMUSG00000008475
INT112227	13	13995784	13996892	+	chr13:13995784-13996892	0.00349078	1.2086	ENSMUSG00000039242
INT12015	17	80183529	80183983	+	chr17:80183529-80183983	0.00349225	-0.599222	ENSMUSG00000035473
INT46327	9	99291696	99296026	+	chr9:99291696-99296026	0.00349516	1.95544	ENSMUSG00000056267
INT97229	18	67477067	67477949	+	chr18:67477067-67477949	0.00349862	-0.400866	ENSMUSG00000024530
INT39513	2	32633486	32633640	+	chr2:32633486-32633640	0.00350747	0.540679	ENSMUSG00000026817
INT43491	5	139215776	139223593	+	chr5:139215776-139223593	0.00350998	-0.478716	ENSMUSG00000036817
INT87226	4	138311531	138311639	+	chr4:138311531-138311639	0.00351304	1.35398	ENSMUSG00000028757
INT79454	2	25441373	25441478	+	chr2:25441373-25441478	0.00351436	-0.254706	ENSMUSG00000026944
INT84806	16	45162448	45165882	+	chr16:45162448-45165882	0.00351734	2.84641	ENSMUSG00000022663
INT44281	2	180031529	180031793	+	chr2:180031529-180031793	0.00351904	0.428152	ENSMUSG00000039108
INT53045	2	29522852	29524366	+	chr2:29522852-29524366	0.00352021	2.40005	ENSMUSG00000026799
INT15701	5	72108446	72108683	+	chr5:72108446-72108683	0.0035295	1.05017	ENSMUSG00000029212
INT81174	19	3806325	3807224	+	chr19:3806325-3807224	0.0035335	0.827344	ENSMUSG00000045098
INT41292	6	113061022	113063100	+	chr6:113061022-113063100	0.00353429	-0.227043	ENSMUSG00000030264
INT55420	X	133929190	133930176	+	chrX:133929190-133930176	0.00353558	-1.79151	ENSMUSG00000031253
INT109322	12	113061206	113061639	+	chr12:113061206-113061639	0.0035408	0.691173	ENSMUSG00000021143
INT72852	11	5015742	5016605	+	chr11:5015742-5016605	0.00354386	1.1699	ENSMUSG00000009090
INT54464	5	31247997	31249354	+	chr5:31247997-31249354	0.00354469	1.00993	ENSMUSG00000029148
INT57276	5	76594191	76595392	+	chr5:76594191-76595392	0.00355449	0.841913	ENSMUSG00000036403
INT78739	11	115427529	115429279	+	chr11:115427529-115429279	0.00357017	2.10216	ENSMUSG00000016940
INT93374	7	122138360	122143784	+	chr7:122138360-122143784	0.00357195	0.322951	ENSMUSG00000030868
INT29279	4	83436474	83441886	+	chr4:83436474-83441886	0.0035746	-0.60047	ENSMUSG00000028483
INT26248	16	20736144	20736205	+	chr16:20736144-20736205	0.00360069	-2.33688	ENSMUSG00000006958
INT51983	19	36434667	36437154	+	chr19:36434667-36437154	0.00360307	0.377554	ENSMUSG00000024805
INT14768	14	54477816	54478027	+	chr14:54477816-54478027	0.00360317	0.88735	ENSMUSG00000022176
INT92722	15	76248650	76248771	+	chr15:76248650-76248771	0.00360391	0.922044	ENSMUSG00000022564
INT82180	16	33104883	33107013	+	chr16:33104883-33107013	0.00362046	0.470428	ENSMUSG00000022802
INT103225	14	55021479	55021555	+	chr14:55021479-55021555	0.00362483	0.025387	ENSMUSG00000022204
INT79988	5	122360991	122362035	+	chr5:122360991-122362035	0.00362928	1.17093	ENSMUSG00000029462
INT110067	10	127267483	127274713	+	chr10:127267483-127274713	0.00363509	0.699712	ENSMUSG00000025410
INT65496	2	144556325	144559206	+	chr2:144556325-144559206	0.00363922	0.202162	ENSMUSG00000027429
INT81438	11	101562320	101564628	+	chr11:101562320-101564628	0.00365066	0.321309	ENSMUSG00000017119
INT90740	9	75455776	75457057	+	chr9:75455776-75457057	0.00365193	-0.527733	ENSMUSG00000042487
INT43699	3	31034558	31037845	+	chr3:31034558-31037845	0.00365506	2.72507	ENSMUSG00000037643
INT112661	12	74229469	74234808	+	chr12:74229469-74234808	0.00365674	1.12993	ENSMUSG00000044912
INT60894	8	25666157	25673333	+	chr8:25666157-25673333	0.00366134	2.64023	ENSMUSG00000054823
INT16492	11	102430541	102432784	+	chr11:102430541-102432784	0.0036647	-0.040344	ENSMUSG00000034708
INT35458	1	33726892	33734527	+	chr1:33726892-33734527	0.00366492	-1.75099	ENSMUSG00000004768
INT111017	8	124887820	124889271	+	chr8:124887820-124889271	0.00366773	-1.38422	ENSMUSG00000031985
INT21347	2	127600059	127600828	+	chr2:127600059-127600828	0.00368896	-0.21537	ENSMUSG00000027374
INT45783	2	30339909	30340588	+	chr2:30339909-30340588	0.00370298	0.547643	ENSMUSG00000052533
INT51660	17	25088933	25089398	+	chr17:25088933-25089398	0.00370463	0.415962	ENSMUSG00000024169
INT36906	11	72714484	72722627	+	chr11:72714484-72722627	0.00370575	0.687339	ENSMUSG00000020790
INT21288	2	104033760	104042903	+	chr2:104033760-104042903	0.00371302	0.507935	ENSMUSG00000027180
INT105003	9	114740158	114746438	+	chr9:114740158-114746438	0.00371409	2.17124	ENSMUSG00000032434
INT96873	15	28390885	28397050	+	chr15:28390885-28397050	0.0037189	-0.274062	ENSMUSG00000022262
INT106846	9	64851382	64852415	+	chr9:64851382-64852415	0.00372052	0.22455	ENSMUSG00000053641
INT28854	2	167971831	167974059	+	chr2:167971831-167974059	0.00372379	-0.394657	ENSMUSG00000027540
INT56675	8	117416257	117422844	+	chr8:117416257-117422844	0.00373626	0.376163	ENSMUSG00000034390
INT42058	9	50862514	50866443	+	chr9:50862514-50866443	0.00374168	0.756771	ENSMUSG00000032058
INT69899	4	153990077	153992817	+	chr4:153990077-153992817	0.00375013	-0.780967	ENSMUSG00000039523
INT89706	7	97696870	97705588	+	chr7:97696870-97705588	0.00375462	-0.0948743	ENSMUSG00000025439
INT43497	5	139230839	139231103	+	chr5:139230839-139231103	0.00375828	0.234814	ENSMUSG00000036817
INT64029	16	14170830	14175126	+	chr16:14170830-14175126	0.00376832	0.22325	ENSMUSG00000022678
INT14072	17	29629023	29631531	+	chr17:29629023-29631531	0.00377334	0.328674	ENSMUSG00000090083
INT3114	16	5176646	5178493	+	chr16:5176646-5178493	0.00379232	0.540907	ENSMUSG00000091712
INT49417	1	12840498	12841442	+	chr1:12840498-12841442	0.00379512	0.46381	ENSMUSG00000016918
INT33013	16	20699746	20701423	+	chr16:20699746-20701423	0.00379988	2.42982	ENSMUSG00000050821
INT86100	6	38673518	38676796	+	chr6:38673518-38676796	0.00380079	0.824638	ENSMUSG00000079598
INT14069	17	29615079	29621508	+	chr17:29615079-29621508	0.00380322	-0.175032	ENSMUSG00000090083
INT102774	12	28657718	28658170	+	chr12:28657718-28658170	0.00380521	-2.45311	ENSMUSG00000020630
INT70702	3	90272402	90272714	+	chr3:90272402-90272714	0.00380728	2.18698	ENSMUSG00000042404
INT15405	3	98138853	98139585	+	chr3:98138853-98139585	0.00380795	1.19952	ENSMUSG00000027878
INT23487	18	65683404	65685524	+	chr18:65683404-65685524	0.00380846	0.138549	ENSMUSG00000042439
INT58883	10	128125646	128126017	+	chr10:128125646-128126017	0.00381231	-1.89662	ENSMUSG00000040054
INT58128	11	75159388	75159632	+	chr11:75159388-75159632	0.00381366	0.808744	ENSMUSG00000038290
INT12530	11	78328872	78328974	+	chr11:78328872-78328974	0.00381962	-0.0247178	ENSMUSG00000041958
INT55836	9	35124845	35125166	-	chr9:35124845-35125166	0.00382113	0.546265	ENSMUSG00000032040
INT49360	2	106693822	106699287	+	chr2:106693822-106699287	0.00382171	-0.340953	ENSMUSG00000016386
INT79518	2	144380829	144388974	+	chr2:144380829-144388974	0.00382371	-0.110088	ENSMUSG00000027425
INT23596	1	151795064	151796065	+	chr1:151795064-151796065	0.00382735	1.64445	ENSMUSG00000043019
INT102857	12	81971397	81973213	+	chr12:81971397-81973213	0.00383601	0.757452	ENSMUSG00000021140
INT68721	2	53042370	53051199	+	chr2:53042370-53051199	0.00383968	1.01377	ENSMUSG00000036053
INT45363	11	69907503	69907836	+	chr11:69907503-69907836	0.00384971	1.42471	ENSMUSG00000047284
INT77270	13	14165683	14169918	+	chr13:14165683-14169918	0.00385851	-1.95376	ENSMUSG00000039219
INT86487	9	120494271	120494534	+	chr9:120494271-120494534	0.00386532	-0.579847	ENSMUSG00000006941
INT22617	2	85059488	85061887	+	chr2:85059488-85061887	0.00386579	-2.27119	ENSMUSG00000033955
INT58220	2	154691325	154692548	+	chr2:154691325-154692548	0.00386608	-4.54164	ENSMUSG00000038467
INT102602	14	55746611	55749331	+	chr14:55746611-55749331	0.00386832	0.0683893	ENSMUSG00000019297
INT59933	5	144803361	144804038	+	chr5:144803361-144804038	0.00387225	2.76464	ENSMUSG00000045482
INT51659	17	25088625	25088799	+	chr17:25088625-25088799	0.0038724	1.45128	ENSMUSG00000024169
INT74692	1	172093561	172097673	+	chr1:172093561-172097673	0.00387352	0.267464	ENSMUSG00000026553
INT23365	4	138434880	138437627	+	chr4:138434880-138437627	0.00387414	0.882738	ENSMUSG00000041241
INT35633	11	73167628	73167878	+	chr11:73167628-73167878	0.00387618	-0.173019	ENSMUSG00000005950
INT42913	3	69033259	69033937	+	chr3:69033259-69033937	0.0038802	0.921018	ENSMUSG00000034349
INT65806	3	133321001	133321467	+	chr3:133321001-133321467	0.00388361	-0.896773	ENSMUSG00000028013
INT37083	12	113123240	113126774	+	chr12:113123240-113126774	0.00388907	-0.124916	ENSMUSG00000021144
INT35716	14	30802672	30810295	+	chr14:30802672-30810295	0.00390583	-0.424652	ENSMUSG00000006527
INT82630	2	29802961	29804159	+	chr2:29802961-29804159	0.00392416	0.803447	ENSMUSG00000059316
INT37056	12	88441242	88446640	+	chr12:88441242-88446640	0.00392416	-0.750244	ENSMUSG00000021044
INT56309	14	101917657	101917939	+	chr14:101917657-101917939	0.00392668	0.293277	ENSMUSG00000033060
INT62243	2	91008301	91009201	+	chr2:91008301-91009201	0.00393357	2.61541	ENSMUSG00000005506
INT98646	9	63636484	63639039	+	chr9:63636484-63639039	0.00394967	0.916562	ENSMUSG00000037257
INT24989	12	8996130	9003996	+	chr12:8996130-9003996	0.0039602	1.57121	ENSMUSG00000066643
INT27732	17	46161327	46163032	+	chr17:46161327-46163032	0.00396596	-1.0189	ENSMUSG00000023952
INT34612	10	69980395	69982115	+	chr10:69980395-69982115	0.00398352	0.758627	ENSMUSG00000069601
INT41860	8	11800869	11805200	+	chr8:11800869-11805200	0.00398387	0.938778	ENSMUSG00000031511
INT19620	10	77589743	77592336	+	chr10:77589743-77592336	0.00399502	0.485692	ENSMUSG00000009291
INT74858	2	90847386	90849370	+	chr2:90847386-90849370	0.00399665	0.496318	ENSMUSG00000027282
INT108579	10	75168239	75175276	+	chr10:75168239-75175276	0.00400554	1.23635	ENSMUSG00000009681
INT97383	17	25817064	25817679	+	chr17:25817064-25817679	0.00400578	0.348488	ENSMUSG00000025738
INT51465	7	19024507	19028863	+	chr7:19024507-19028863	0.00401576	1.57905	ENSMUSG00000023118
INT97384	17	25818189	25818497	+	chr17:25818189-25818497	0.00401703	-1.70664	ENSMUSG00000025738
INT71931	13	43128200	43132919	+	chr13:43128200-43132919	0.00401955	1.52111	ENSMUSG00000054728
INT102370	10	78796268	78800028	+	chr10:78796268-78800028	0.00402121	0.184176	ENSMUSG00000005357
INT65362	2	79642190	79643403	+	chr2:79642190-79643403	0.00402842	-0.257217	ENSMUSG00000027007
INT63590	11	102774366	102774441	+	chr11:102774366-102774441	0.0040323	0.521988	ENSMUSG00000020926
INT102515	2	25398451	25398531	+	chr2:25398451-25398531	0.00403937	-0.0789814	ENSMUSG00000015085
INT58380	6	35238170	35238944	+	chr6:35238170-35238944	0.00404524	1.47102	ENSMUSG00000038759
INT57684	1	192101156	192101383	-	chr1:192101156-192101383	0.00404884	1.99341	ENSMUSG00000037395
INT25758	11	83759419	83760687	+	chr11:83759419-83760687	0.00405026	0.19965	ENSMUSG00000000976
INT109677	15	76500054	76500266	+	chr15:76500054-76500266	0.00405143	-0.226996	ENSMUSG00000022556
INT45600	3	98425501	98427161	+	chr3:98425501-98427161	0.00405298	-1.39657	ENSMUSG00000050064
INT78619	8	84867462	84867548	+	chr8:84867462-84867548	0.00406642	-0.057291	ENSMUSG00000003808
INT93827	15	101284546	101286932	+	chr15:101284546-101286932	0.0040691	-2.64288	ENSMUSG00000037204
INT78996	11	70609718	70609737	+	chr11:70609718-70609737	0.00407571	1.90452	ENSMUSG00000020827
INT56612	5	130134499	130135207	+	chr5:130134499-130135207	0.00408647	-0.0388159	ENSMUSG00000034118
INT25320	17	56588867	56593689	+	chr17:56588867-56593689	0.00408897	1.02289	ENSMUSG00000071054
INT51294	16	18919090	18922316	+	chr16:18919090-18922316	0.00409003	-0.131525	ENSMUSG00000022702
INT26366	11	101457523	101457619	+	chr11:101457523-101457619	0.0040902	0.464737	ENSMUSG00000010358
INT13534	17	34026471	34026850	-	chr17:34026471-34026850	0.00410047	-3.44754	ENSMUSG00000073422
INT57644	11	58043014	58043905	+	chr11:58043014-58043905	0.00410423	0.0867332	ENSMUSG00000037331
INT36627	11	31924716	31925348	+	chr11:31924716-31925348	0.00410806	0.909679	ENSMUSG00000020300
INT35620	5	3633947	3635170	+	chr5:3633947-3635170	0.00411753	-0.463955	ENSMUSG00000005907
INT18620	19	8872115	8872217	+	chr19:8872115-8872217	0.00412558	1.5754	ENSMUSG00000071655
INT54261	4	152330276	152332259	+	chr4:152330276-152332259	0.00413662	2.47557	ENSMUSG00000028936
INT110737	7	65662380	65663872	+	chr7:65662380-65663872	0.00413675	0.175938	ENSMUSG00000030515
INT108362	11	26469769	26470806	+	chr11:26469769-26470806	0.00414133	-1.28888	ENSMUSG00000004018
INT81442	11	101567263	101568293	+	chr11:101567263-101568293	0.00414728	1.48157	ENSMUSG00000017119
INT57642	11	58041657	58042229	+	chr11:58041657-58042229	0.00414895	0.304709	ENSMUSG00000037331
INT14208	7	141611484	141612628	+	chr7:141611484-141612628	0.00415113	0.517986	ENSMUSG00000002957
INT92352	10	39646966	39650554	+	chr10:39646966-39650554	0.00415279	0.477724	ENSMUSG00000019842
INT43718	12	8268599	8275807	+	chr12:8268599-8275807	0.00415322	1.40591	ENSMUSG00000037669
INT25323	17	56596524	56597769	+	chr17:56596524-56597769	0.00415904	0.252302	ENSMUSG00000071054
INT46489	6	38412094	38421538	+	chr6:38412094-38421538	0.00417281	0.93029	ENSMUSG00000056832
INT72498	X	68698336	68700059	+	chrX:68698336-68700059	0.00418517	0.0447141	ENSMUSG00000000838
INT30854	5	108496291	108499626	+	chr5:108496291-108499626	0.0041919	1.99411	ENSMUSG00000033623
INT68928	1	85835488	85837285	+	chr1:85835488-85837285	0.00420207	-2.02903	ENSMUSG00000036707
INT34881	9	50619879	50620944	+	chr9:50619879-50620944	0.00420366	-1.79272	ENSMUSG00000000167
INT52002	19	3892214	3892709	+	chr19:3892214-3892709	0.00420659	-0.113578	ENSMUSG00000024843
INT55004	7	16822600	16823005	+	chr7:16822600-16823005	0.00421761	-0.831859	ENSMUSG00000030374
INT9456	5	29446946	29449581	+	chr5:29446946-29449581	0.00421852	0.0812453	ENSMUSG00000001569
INT92557	13	32816483	32820218	+	chr13:32816483-32820218	0.00421939	1.01992	ENSMUSG00000021400
INT65999	4	123052602	123054122	+	chr4:123052602-123054122	0.00422803	-0.884239	ENSMUSG00000028653
INT106216	X	139750046	139751460	+	chrX:139750046-139751460	0.00422866	-0.412242	ENSMUSG00000042473
INT64789	1	45802356	45803685	+	chr1:45802356-45803685	0.00423323	2.2563	ENSMUSG00000025995
INT103790	19	46513342	46514452	+	chr19:46513342-46514452	0.00423342	1.57009	ENSMUSG00000025034
INT64974	1	131154420	131155167	+	chr1:131154420-131155167	0.00423493	0.418566	ENSMUSG00000026427
INT33275	5	139478944	139479076	-	chr5:139478944-139479076	0.00424012	-0.228629	ENSMUSG00000053581
INT107189	5	117668368	117671417	+	chr5:117668368-117671417	0.00424863	-0.00361405	ENSMUSG00000061578
INT14145	10	85884689	85885609	+	chr10:85884689-85885609	0.00425126	0.416114	ENSMUSG00000001785
INT103411	16	15810851	15815891	+	chr16:15810851-15815891	0.00427008	-0.271543	ENSMUSG00000022672
INT36108	17	25201176	25205598	+	chr17:25201176-25205598	0.0042735	1.02427	ENSMUSG00000015127
INT102851	12	81958855	81959993	+	chr12:81958855-81959993	0.00427414	1.06132	ENSMUSG00000021140
INT15461	3	83068148	83068258	+	chr3:83068148-83068258	0.00427694	0.893068	ENSMUSG00000027998
INT77283	6	46001352	46009501	+	chr6:46001352-46009501	0.00427705	-1.33089	ENSMUSG00000039419
INT65849	3	145129007	145132615	+	chr3:145129007-145132615	0.00428619	1.1817	ENSMUSG00000028256
INT102910	12	86267184	86268975	+	chr12:86267184-86268975	0.00429283	0.587044	ENSMUSG00000021254
INT63726	13	63296945	63298711	+	chr13:63296945-63298711	0.00429308	0.0262374	ENSMUSG00000021458
INT17927	8	106227320	106234524	+	chr8:106227320-106234524	0.00429441	1.95948	ENSMUSG00000060098
INT34712	8	79071838	79076057	+	chr8:79071838-79076057	0.00429461	0.729306	ENSMUSG00000071064
INT19608	2	143063099	143064401	+	chr2:143063099-143064401	0.00429615	0.969331	ENSMUSG00000008333
INT96756	14	65029058	65032219	+	chr14:65029058-65032219	0.00429768	0.787912	ENSMUSG00000021975
INT113857	11	95754056	95763538	+	chr11:95754056-95763538	0.00430122	-0.256331	ENSMUSG00000075595
INT25634	2	30269848	30274469	+	chr2:30269848-30274469	0.00430798	0.211191	ENSMUSG00000079484
INT15638	5	25692829	25693326	-	chr5:25692829-25693326	0.00430975	-0.710787	ENSMUSG00000028933
INT58226	11	97150049	97150958	-	chr11:97150049-97150958	0.00432459	-0.241052	ENSMUSG00000038517
INT108857	8	70596912	70596996	+	chr8:70596912-70596996	0.00432502	0.422053	ENSMUSG00000019139
INT110094	11	120497462	120497724	+	chr11:120497462-120497724	0.00432598	1.24398	ENSMUSG00000025792
INT43107	13	51655241	51656880	+	chr13:51655241-51656880	0.00432757	-0.190275	ENSMUSG00000035139
INT37795	1	151354760	151355166	+	chr1:151354760-151355166	0.00432806	-0.262104	ENSMUSG00000023150
INT41754	X	73734155	73734461	+	chrX:73734155-73734461	0.00435171	0.00108203	ENSMUSG00000031378
INT14140	10	85878590	85879261	+	chr10:85878590-85879261	0.0043541	1.24591	ENSMUSG00000001785
INT103450	16	33234606	33236254	+	chr16:33234606-33236254	0.00435577	2.60969	ENSMUSG00000022807
INT22360	8	104543608	104547686	+	chr8:104543608-104547686	0.004358	0.832082	ENSMUSG00000031883
INT13295	2	70587689	70589772	+	chr2:70587689-70589772	0.00435905	0.646446	ENSMUSG00000070880
INT74821	2	25953975	25955259	-	chr2:25953975-25955259	0.00436969	-1.25965	ENSMUSG00000026933
INT38646	10	128468871	128469005	+	chr10:128468871-128469005	0.00437091	0.237497	ENSMUSG00000025369
INT75023	3	136928620	136935028	+	chr3:136928620-136935028	0.00437426	0.672247	ENSMUSG00000028161
INT72232	1	10127564	10129958	+	chr1:10127564-10129958	0.00438039	0.958911	ENSMUSG00000056763
INT17498	2	18675502	18675866	+	chr2:18675502-18675866	0.00438614	0.761151	ENSMUSG00000051154
INT27370	14	21843940	21845145	+	chr14:21843940-21845145	0.00438791	1.35045	ENSMUSG00000021771
INT39449	1	167355891	167356529	+	chr1:167355891-167356529	0.00440215	0.610217	ENSMUSG00000026687
INT13093	2	145591184	145598340	+	chr2:145591184-145598340	0.00440304	2.92742	ENSMUSG00000063873
INT75764	7	48811426	48815451	+	chr7:48811426-48815451	0.00440313	0.0113579	ENSMUSG00000030471
INT32920	1	60376188	60379373	+	chr1:60376188-60379373	0.00441098	0.422865	ENSMUSG00000049439
INT44227	3	95004755	95005758	+	chr3:95004755-95005758	0.00441408	0.737909	ENSMUSG00000038861
INT86624	10	61699629	61702033	+	chr10:61699629-61702033	0.00441596	0.357746	ENSMUSG00000020087
INT14719	13	19113220	19116236	+	chr13:19113220-19116236	0.00444248	1.6259	ENSMUSG00000021314
INT92657	15	10984847	10988758	+	chr15:10984847-10988758	0.00445489	1.74088	ENSMUSG00000022244
INT72295	7	67028131	67029574	+	chr7:67028131-67029574	0.00445703	-0.336422	ENSMUSG00000058145
INT78359	17	83789043	83791652	+	chr17:83789043-83791652	0.0044584	0.832414	ENSMUSG00000055817
INT106139	12	117744261	117748385	+	chr12:117744261-117748385	0.00446722	-0.250971	ENSMUSG00000041992
INT91503	7	43468251	43468655	+	chr7:43468251-43468655	0.00446923	0.283735	ENSMUSG00000070604
INT12938	11	35670172	35675844	+	chr11:35670172-35675844	0.00447408	-0.178943	ENSMUSG00000056427
INT89846	2	147051770	147061248	+	chr2:147051770-147061248	0.00447756	2.48501	ENSMUSG00000027433
INT40253	4	49654588	49655410	+	chr4:49654588-49655410	0.00447799	0.604493	ENSMUSG00000028309
INT93356	7	46058553	46060878	+	chr7:46058553-46060878	0.0044797	0.00296052	ENSMUSG00000030835
INT43741	4	133055204	133060661	+	chr4:133055204-133060661	0.00448131	-2.30121	ENSMUSG00000037692
INT113178	9	57912851	57914553	+	chr9:57912851-57914553	0.00448936	0.327577	ENSMUSG00000055720
INT76497	1	6845793	6848906	+	chr1:6845793-6848906	0.00450044	0.332286	ENSMUSG00000033740
INT38124	17	26781177	26782577	+	chr17:26781177-26782577	0.00450057	1.14167	ENSMUSG00000024191
INT33614	3	59296235	59297789	+	chr3:59296235-59297789	0.00450101	1.78803	ENSMUSG00000056476
INT15395	3	98120956	98121903	+	chr3:98120956-98121903	0.00451849	-1.68468	ENSMUSG00000027878
INT98946	19	37000448	37002413	+	chr19:37000448-37002413	0.00452215	-0.0452167	ENSMUSG00000040565
INT56569	5	150728975	150736278	+	chr5:150728975-150736278	0.00452359	1.97055	ENSMUSG00000034021
INT28922	3	32561587	32562907	+	chr3:32561587-32562907	0.00453569	3.25116	ENSMUSG00000027668
INT29344	4	123909724	123909836	+	chr4:123909724-123909836	0.00454305	0.617852	ENSMUSG00000028647
INT38172	18	7916388	7917552	+	chr18:7916388-7917552	0.00454399	-0.125132	ENSMUSG00000024283
INT106279	17	27117331	27117732	+	chr17:27117331-27117732	0.00454784	1.32185	ENSMUSG00000042644
INT11610	X	103366269	103373598	+	chrX:103366269-103373598	0.00455292	4.97144	ENSMUSG00000031327
INT23407	X	153160525	153163077	+	chrX:153160525-153163077	0.00455389	0.191355	ENSMUSG00000041658
INT110602	5	121445573	121449044	-	chr5:121445573-121449044	0.0045553	-0.472175	ENSMUSG00000029616
INT46813	10	111486747	111490027	+	chr10:111486747-111490027	0.00455697	0.693867	ENSMUSG00000058799
INT99065	17	29595924	29599838	+	chr17:29595924-29599838	0.00455974	-0.511416	ENSMUSG00000042203
INT96701	14	45337566	45340629	+	chr14:45337566-45340629	0.00456049	0.606505	ENSMUSG00000021832
INT72519	6	3521346	3522255	+	chr6:3521346-3522255	0.00456195	2.27392	ENSMUSG00000001376
INT54267	4	148458903	148458983	+	chr4:148458903-148458983	0.00456561	0.140371	ENSMUSG00000028991
INT105765	7	45020599	45021086	+	chr7:45020599-45021086	0.00456696	-0.441285	ENSMUSG00000038387
INT21601	4	28962566	28963888	+	chr4:28962566-28963888	0.00458384	1.77097	ENSMUSG00000028289
INT46392	5	25809910	25811916	+	chr5:25809910-25811916	0.00458675	-1.00203	ENSMUSG00000056367
INT90220	18	4676168	4680225	+	chr18:4676168-4680225	0.00459028	2.88519	ENSMUSG00000033960
INT23732	14	66729985	66731563	+	chr14:66729985-66731563	0.00459949	-0.439773	ENSMUSG00000045875
INT90014	7	109709022	109711749	+	chr7:109709022-109711749	0.00460657	-0.582939	ENSMUSG00000031023
INT48477	8	114444533	114445339	+	chr8:114444533-114445339	0.00461193	-1.05669	ENSMUSG00000004637
INT21770	5	24157092	24158538	+	chr5:24157092-24158538	0.00461257	0.810955	ENSMUSG00000028986
INT46107	14	46840413	46845873	+	chr14:46840413-46845873	0.00462608	-3.05125	ENSMUSG00000055128
INT80559	12	65054079	65055155	+	chr12:65054079-65055155	0.00463129	2.27233	ENSMUSG00000035597
INT19792	11	99049229	99051444	+	chr11:99049229-99051444	0.00463525	0.894849	ENSMUSG00000017493
INT63864	14	47311114	47319411	+	chr14:47311114-47319411	0.00463546	1.00117	ENSMUSG00000021840
INT37796	1	151356800	151359621	+	chr1:151356800-151359621	0.00464028	1.79986	ENSMUSG00000023150
INT10939	2	150912846	150916135	+	chr2:150912846-150916135	0.00464394	0.400421	ENSMUSG00000027454
INT38463	19	47636468	47637209	+	chr19:47636468-47637209	0.00464657	-1.12199	ENSMUSG00000025060
INT69052	8	77577492	77580625	+	chr8:77577492-77580625	0.00465186	-0.227217	ENSMUSG00000037134
INT34931	17	53654566	53659237	+	chr17:53654566-53659237	0.00466505	1.19702	ENSMUSG00000000708
INT111449	5	104480375	104483024	+	chr5:104480375-104483024	0.00466832	-0.224585	ENSMUSG00000034462
INT35197	11	98246705	98249682	+	chr11:98246705-98249682	0.00467572	-1.52894	ENSMUSG00000003119
INT103813	19	47114618	47117296	+	chr19:47114618-47117296	0.00469164	0.0657391	ENSMUSG00000025047
INT54921	6	135225798	135226849	+	chr6:135225798-135226849	0.00469509	-0.868701	ENSMUSG00000030207
INT65991	4	123039587	123043712	+	chr4:123039587-123043712	0.00469524	1.57865	ENSMUSG00000028653
INT74205	X	151883310	151885581	+	chrX:151883310-151885581	0.00469673	0.241906	ENSMUSG00000025261
INT81339	16	17276469	17276633	+	chr16:17276469-17276633	0.00470173	-0.962522	ENSMUSG00000055692
INT92915	18	74218278	74218628	+	chr18:74218278-74218628	0.00472103	-0.0944633	ENSMUSG00000024560
INT69662	3	152420141	152422617	+	chr3:152420141-152422617	0.00472617	-0.497726	ENSMUSG00000039068
INT60637	14	30679376	30682351	+	chr14:30679376-30682351	0.00472706	1.33632	ENSMUSG00000052395
INT43395	11	52232119	52236836	+	chr11:52232119-52236836	0.00472957	-0.143689	ENSMUSG00000036309
INT77130	4	86813929	86819861	+	chr4:86813929-86819861	0.0047297	0.050901	ENSMUSG00000038024
INT99006	8	106898527	106900845	+	chr8:106898527-106900845	0.00474016	-0.251123	ENSMUSG00000041438
INT14959	19	36884164	36885482	+	chr19:36884164-36885482	0.0047405	1.14275	ENSMUSG00000024811
INT65213	2	32921141	32922068	+	chr2:32921141-32922068	0.00474952	1.08152	ENSMUSG00000026796
INT96227	17	15423085	15424269	+	chr17:15423085-15424269	0.00477793	0.69715	ENSMUSG00000014763
INT45367	11	69909093	69909216	+	chr11:69909093-69909216	0.00478337	1.45978	ENSMUSG00000047284
INT47528	7	139927904	139930019	+	chr7:139927904-139930019	0.0047852	1.22345	ENSMUSG00000066129
INT32663	10	80171656	80171981	+	chr10:80171656-80171981	0.00479011	-1.40852	ENSMUSG00000045193
INT40288	4	48604691	48610412	+	chr4:48604691-48610412	0.00479042	-0.984652	ENSMUSG00000028347
INT103082	14	30521656	30522727	+	chr14:30521656-30522727	0.00481083	-0.347955	ENSMUSG00000021962
INT32287	12	102260493	102264337	+	chr12:102260493-102264337	0.00481825	2.68357	ENSMUSG00000041771
INT16540	1	127928122	127930389	+	chr1:127928122-127930389	0.00482095	0.900066	ENSMUSG00000036104
INT33128	13	55378029	55378219	+	chr13:55378029-55378219	0.0048264	-1.73782	ENSMUSG00000052087
INT23532	5	8955596	8958310	+	chr5:8955596-8958310	0.00482735	1.20307	ENSMUSG00000042476
INT10772	1	38987850	38991245	+	chr1:38987850-38991245	0.00483357	0.31544	ENSMUSG00000026078
INT10247	14	20708057	20710636	+	chr14:20708057-20710636	0.00483559	2.75666	ENSMUSG00000021819
INT29949	7	66070666	66071231	+	chr7:66070666-66071231	0.00483887	0.697072	ENSMUSG00000030512
INT113190	8	111666205	111669490	+	chr8:111666205-111669490	0.0048389	-0.917601	ENSMUSG00000055835
INT75175	4	107081095	107084053	+	chr4:107081095-107084053	0.00484378	-0.253807	ENSMUSG00000028621
INT36433	2	29938956	29939134	+	chr2:29938956-29939134	0.00485462	0.61392	ENSMUSG00000019715
INT93620	9	119919755	119920556	+	chr9:119919755-119920556	0.00485963	3.18771	ENSMUSG00000032512
INT75952	X	13110229	13111091	+	chrX:13110229-13111091	0.00487401	-0.859473	ENSMUSG00000031010
INT34777	16	44455666	44460146	+	chr16:44455666-44460146	0.00487521	-0.487899	ENSMUSG00000071550
INT11929	10	115430875	115431078	+	chr10:115430875-115431078	0.00487981	1.05653	ENSMUSG00000034163
INT62434	8	4518359	4518602	+	chr8:4518359-4518602	0.00488302	-0.204759	ENSMUSG00000008206
INT96274	10	93473044	93474475	+	chr10:93473044-93474475	0.004888	2.4853	ENSMUSG00000015889
INT91020	16	87835846	87838024	+	chr16:87835846-87838024	0.00490566	-0.0542399	ENSMUSG00000055972
INT92328	11	101183583	101183851	+	chr11:101183583-101183851	0.00491101	-0.234149	ENSMUSG00000017167
INT10101	10	120220785	120221820	+	chr10:120220785-120221820	0.00491146	-0.376144	ENSMUSG00000020225
INT40999	5	122397194	122401646	+	chr5:122397194-122401646	0.0049126	1.77659	ENSMUSG00000029465
INT68739	2	53122652	53123471	+	chr2:53122652-53123471	0.00491441	1.18587	ENSMUSG00000036053
INT53732	3	90232041	90232046	+	chr3:90232041-90232046	0.00491525	0.160368	ENSMUSG00000027937
INT47683	11	119438129	119440188	+	chr11:119438129-119440188	0.00491764	-1.67893	ENSMUSG00000070327
INT27958	19	30082841	30085693	+	chr19:30082841-30085693	0.0049264	-0.03138	ENSMUSG00000024817
INT10228	13	68587835	68589319	+	chr13:68587835-68589319	0.00493104	-0.0968817	ENSMUSG00000021532
INT77664	1	134593464	134595799	+	chr1:134593464-134595799	0.00493217	-0.904936	ENSMUSG00000042207
INT104428	4	126272776	126272974	+	chr4:126272776-126272974	0.00493512	0.198235	ENSMUSG00000028847
INT58547	2	31678628	31679850	+	chr2:31678628-31679850	0.00493518	-0.205062	ENSMUSG00000039356
INT97658	4	124914129	124914362	+	chr4:124914129-124914362	0.00493685	-0.480287	ENSMUSG00000028876
INT28853	2	167967828	167971692	+	chr2:167967828-167971692	0.00496037	0.0164026	ENSMUSG00000027540
INT30682	9	107946694	107946782	+	chr9:107946694-107946782	0.0049609	0.747571	ENSMUSG00000032936
INT47634	3	108324699	108325648	+	chr3:108324699-108325648	0.00496607	0.730618	ENSMUSG00000068747
INT26406	11	77503116	77503355	+	chr11:77503116-77503355	0.00496855	0.47158	ENSMUSG00000011877
INT96744	14	64112625	64113466	+	chr14:64112625-64113466	0.00497186	-0.214893	ENSMUSG00000021966
INT102274	17	56707239	56707850	+	chr17:56707239-56707850	0.00497626	1.53686	ENSMUSG00000002372
INT58881	10	128125183	128125268	+	chr10:128125183-128125268	0.00498641	0.406773	ENSMUSG00000040054
INT67111	8	33693931	33694998	+	chr8:33693931-33694998	0.00499202	1.00733	ENSMUSG00000031584
INT71698	7	92438075	92442603	+	chr7:92438075-92442603	0.00499455	0.920362	ENSMUSG00000052572
INT103515	16	93739336	93739968	+	chr16:93739336-93739968	0.00499967	-0.227653	ENSMUSG00000022946
INT89425	14	73510186	73511154	+	chr14:73510186-73511154	0.00500963	0.744335	ENSMUSG00000022109
INT90458	11	97378712	97382899	+	chr11:97378712-97382899	0.00501058	0.979768	ENSMUSG00000038485
INT35676	1	74248245	74251253	+	chr1:74248245-74251253	0.00501999	1.88017	ENSMUSG00000006304
INT106867	9	64909700	64909930	+	chr9:64909700-64909930	0.00502751	0.964843	ENSMUSG00000053641
INT110765	14	120933404	120935028	+	chr14:120933404-120935028	0.00504107	0.346958	ENSMUSG00000030662
INT110389	3	94484866	94485272	+	chr3:94484866-94485272	0.00504706	-0.802129	ENSMUSG00000028137
INT51122	15	80362273	80368663	+	chr15:80362273-80368663	0.00505105	1.32622	ENSMUSG00000022416
INT21599	4	28951413	28961288	+	chr4:28951413-28961288	0.00505315	0.428315	ENSMUSG00000028289
INT98123	9	54899473	54899949	+	chr9:54899473-54899949	0.00505391	0.713615	ENSMUSG00000032293
INT20793	7	59287463	59288405	+	chr7:59287463-59288405	0.00506533	2.80606	ENSMUSG00000025326
INT10065	10	45092793	45094980	+	chr10:45092793-45094980	0.00506707	-0.922037	ENSMUSG00000019849
INT59207	11	6396849	6397028	+	chr11:6396849-6397028	0.00507463	-0.0966043	ENSMUSG00000041164
INT67918	2	120030543	120030815	+	chr2:120030543-120030815	0.00508054	-0.842761	ENSMUSG00000033852
INT32513	11	60855853	60857717	+	chr11:60855853-60857717	0.00508667	-0.972945	ENSMUSG00000042569
INT12797	7	127878517	127878569	+	chr7:127878517-127878569	0.00508697	-0.451158	ENSMUSG00000049739
INT33615	3	59297962	59301279	+	chr3:59297962-59301279	0.00508801	1.96807	ENSMUSG00000056476
INT51267	15	89524220	89525159	+	chr15:89524220-89525159	0.00509115	1.86337	ENSMUSG00000022623
INT56100	9	108513398	108513543	+	chr9:108513398-108513543	0.00509763	-0.166813	ENSMUSG00000032604
INT112126	9	118573022	118577141	+	chr9:118573022-118577141	0.00509818	2.82166	ENSMUSG00000038708
INT40948	5	112309033	112309688	+	chr5:112309033-112309688	0.00510356	-3.0088	ENSMUSG00000029344
INT31346	5	76559826	76560329	+	chr5:76559826-76560329	0.00511687	-0.212602	ENSMUSG00000036435
INT64450	17	34058933	34059064	+	chr17:34058933-34059064	0.00512431	0.335756	ENSMUSG00000024330
INT39759	2	132818026	132819602	+	chr2:132818026-132819602	0.00512498	0.648252	ENSMUSG00000027353
INT51918	18	65186385	65191436	+	chr18:65186385-65191436	0.00512606	1.01289	ENSMUSG00000024589
INT13802	13	55451422	55451519	+	chr13:55451422-55451519	0.00512674	-0.276129	ENSMUSG00000074886
INT4585	3	95427696	95428553	+	chr3:95427696-95428553	0.00513052	-1.71986	ENSMUSG00000097532
INT81880	13	24717706	24721630	+	chr13:24717706-24721630	0.00513368	-0.718183	ENSMUSG00000036006
INT16144	7	122088339	122088457	-	chr7:122088339-122088457	0.00514049	0.371779	ENSMUSG00000030869
INT68737	2	53118445	53119959	+	chr2:53118445-53119959	0.00514407	0.211612	ENSMUSG00000036053
INT85063	9	56467451	56474530	+	chr9:56467451-56474530	0.00514551	-1.66474	ENSMUSG00000032329
INT10545	19	11984513	11988348	+	chr19:11984513-11988348	0.00515	1.03322	ENSMUSG00000024687
INT75856	7	100262164	100262910	+	chr7:100262164-100262910	0.00515011	1.54475	ENSMUSG00000030729
INT58907	5	16329884	16333763	+	chr5:16329884-16333763	0.00516354	-1.46414	ENSMUSG00000040118
INT81830	8	119936589	119941109	+	chr8:119936589-119941109	0.00517105	-1.73673	ENSMUSG00000031826
INT41628	X	36030029	36032280	+	chrX:36030029-36032280	0.0051722	3.1248	ENSMUSG00000031093
INT100121	3	40678973	40679531	+	chr3:40678973-40679531	0.00517351	-0.995495	ENSMUSG00000060798
INT54441	5	37273512	37276276	+	chr5:37273512-37276276	0.00517486	1.48482	ENSMUSG00000029121
INT13963	14	56668565	56672231	+	chr14:56668565-56672231	0.00517886	1.44012	ENSMUSG00000079184
INT2049	11	62603024	62603234	+	chr11:62603024-62603234	0.00518475	3.72993	ENSMUSG00000086841
INT63499	11	117150331	117150603	+	chr11:117150331-117150603	0.00518921	2.6179	ENSMUSG00000020823
INT37408	15	4094110	4096471	+	chr15:4094110-4096471	0.0051912	0.599429	ENSMUSG00000022186
INT22660	9	64961999	64964325	+	chr9:64961999-64964325	0.00519363	-0.544797	ENSMUSG00000034263
INT22411	9	89944880	89950907	+	chr9:89944880-89950907	0.00519691	1.55389	ENSMUSG00000032356
INT92806	17	31057857	31064384	+	chr17:31057857-31064384	0.00519944	-0.238977	ENSMUSG00000024030
INT87257	5	125511969	125512624	+	chr5:125511969-125512624	0.00520125	-0.510017	ENSMUSG00000029482
INT71233	2	32579114	32579926	+	chr2:32579114-32579926	0.00520709	0.612203	ENSMUSG00000046854
INT68446	7	35600426	35601425	+	chr7:35600426-35601425	0.00521078	1.58354	ENSMUSG00000034867
INT54474	5	67309755	67315677	+	chr5:67309755-67315677	0.00521535	-0.297846	ENSMUSG00000029221
INT106163	2	76378763	76378917	+	chr2:76378763-76378917	0.00522671	0.00324899	ENSMUSG00000042369
INT24071	15	81616864	81619999	+	chr15:81616864-81619999	0.00524168	1.42841	ENSMUSG00000055024
INT75338	4	124852020	124853873	+	chr4:124852020-124853873	0.00524567	0.966952	ENSMUSG00000028889
INT10373	16	52186233	52189012	+	chr16:52186233-52189012	0.00524678	1.58578	ENSMUSG00000022637
INT77563	11	30843589	30845179	+	chr11:30843589-30845179	0.00526011	-0.152052	ENSMUSG00000040850
INT51999	19	3886467	3887388	+	chr19:3886467-3887388	0.00526199	0.914355	ENSMUSG00000024843
INT38214	18	12171634	12176136	+	chr18:12171634-12176136	0.00526904	0.68906	ENSMUSG00000024410
INT38286	19	10418043	10426298	+	chr19:10418043-10426298	0.00527071	0.749238	ENSMUSG00000024743
INT58181	11	97799863	97806501	+	chr11:97799863-97806501	0.00527231	1.25556	ENSMUSG00000038366
INT94601	18	14813691	14821437	+	chr18:14813691-14821437	0.00527968	-0.421659	ENSMUSG00000054321
INT102835	12	80868625	80870074	+	chr12:80868625-80870074	0.00528513	1.96628	ENSMUSG00000021133
INT26558	11	79690828	79691755	+	chr11:79690828-79691755	0.00529281	2.66382	ENSMUSG00000017639
INT104356	3	138447225	138447851	+	chr3:138447225-138447851	0.00530595	0.252893	ENSMUSG00000028138
INT106652	15	6779267	6781656	+	chr15:6779267-6781656	0.0053107	-0.00495577	ENSMUSG00000050310
INT62807	4	148579458	148580358	+	chr4:148579458-148580358	0.0053109	-0.205216	ENSMUSG00000017264
INT97186	18	9992276	9992831	+	chr18:9992276-9992831	0.00531605	-0.210821	ENSMUSG00000024287
INT78527	11	84958051	84962385	+	chr11:84958051-84962385	0.00531831	-1.4454	ENSMUSG00000000805
INT38761	14	121272875	121275374	+	chr14:121272875-121275374	0.00532243	1.15056	ENSMUSG00000025555
INT91641	19	8911357	8911595	+	chr19:8911357-8911595	0.00532648	0.788598	ENSMUSG00000071650
INT32626	10	128201618	128203255	+	chr10:128201618-128203255	0.00533843	-0.226709	ENSMUSG00000044005
INT42562	16	75758449	75758642	-	chr16:75758449-75758642	0.00534107	-0.0558572	ENSMUSG00000032932
INT99377	19	38914414	38916611	+	chr19:38914414-38916611	0.00534485	1.38362	ENSMUSG00000048720
INT12839	19	7421645	7421913	+	chr19:7421645-7421913	0.00534815	0.390229	ENSMUSG00000053080
INT43807	9	50768845	50770061	+	chr9:50768845-50770061	0.00534846	1.394	ENSMUSG00000037845
INT111686	9	67963190	67964058	+	chr9:67963190-67964058	0.00536489	0.969189	ENSMUSG00000035284
INT29246	4	53840784	53848865	+	chr4:53840784-53848865	0.00537383	1.34282	ENSMUSG00000028420
INT113179	9	57914674	57919308	+	chr9:57914674-57919308	0.00539498	1.83847	ENSMUSG00000055720
INT48499	8	71327997	71328545	+	chr8:71327997-71328545	0.00539522	0.935589	ENSMUSG00000004677
INT92162	10	58457785	58460517	+	chr10:58457785-58460517	0.00539939	-0.424879	ENSMUSG00000003226
INT99376	19	38914058	38914303	+	chr19:38914058-38914303	0.00540632	0.0860385	ENSMUSG00000048720
INT86910	4	155965703	155965865	+	chr4:155965703-155965865	0.00540715	-0.310588	ENSMUSG00000023571
INT13253	1	87918722	87921572	+	chr1:87918722-87921572	0.0054101	1.20724	ENSMUSG00000070738
INT55775	8	68814613	68819287	+	chr8:68814613-68819287	0.00541288	-1.89291	ENSMUSG00000031864
INT35647	16	21220895	21221284	+	chr16:21220895-21221284	0.00541996	-0.55114	ENSMUSG00000005958
INT42251	9	66746650	66747575	+	chr9:66746650-66747575	0.0054272	1.85063	ENSMUSG00000032373
INT11636	8	11507071	11509321	+	chr8:11507071-11509321	0.00543682	-1.21225	ENSMUSG00000031505
INT38719	7	141475498	141482486	+	chr7:141475498-141482486	0.00543703	0.291064	ENSMUSG00000025511
INT54082	4	106408036	106408811	+	chr4:106408036-106408811	0.00544867	-0.483874	ENSMUSG00000028514
INT65430	2	91662386	91668196	+	chr2:91662386-91668196	0.00545063	1.67748	ENSMUSG00000027247
INT91275	19	48794276	48796367	+	chr19:48794276-48796367	0.00545622	0.260076	ENSMUSG00000063434
INT96155	11	78279916	78283058	+	chr11:78279916-78283058	0.00545631	0.569764	ENSMUSG00000010277
INT106099	12	101987374	101988632	+	chr12:101987374-101988632	0.00545663	2.49475	ENSMUSG00000041781
INT36629	11	31927756	31930037	+	chr11:31927756-31930037	0.00546057	0.686279	ENSMUSG00000020300
INT104157	1	40612285	40619039	+	chr1:40612285-40619039	0.00546427	1.11043	ENSMUSG00000026065
INT84384	4	21735700	21740591	+	chr4:21735700-21740591	0.00546846	1.1042	ENSMUSG00000028252
INT69167	10	23824761	23825946	+	chr10:23824761-23825946	0.00547064	1.49516	ENSMUSG00000037455
INT114337	8	124337346	124338442	+	chr8:124337346-124338442	0.00547266	0.831506	ENSMUSG00000089704
INT93712	12	72567261	72569717	+	chr12:72567261-72569717	0.00547543	0.110103	ENSMUSG00000034501
INT27851	18	31711735	31715008	+	chr18:31711735-31715008	0.0054783	1.07138	ENSMUSG00000024260
INT58219	2	154689696	154691069	+	chr2:154689696-154691069	0.00548719	-3.6342	ENSMUSG00000038467
INT84462	4	57883203	57892868	+	chr4:57883203-57892868	0.00549346	0.179182	ENSMUSG00000038729
INT94691	13	12600334	12601735	+	chr13:12600334-12601735	0.00549534	2.35181	ENSMUSG00000057069
INT105948	18	43312046	43313389	+	chr18:43312046-43313389	0.00550096	0.28685	ENSMUSG00000039954
INT10114	11	40734155	40736017	+	chr11:40734155-40736017	0.00550781	1.21297	ENSMUSG00000020328
INT46905	5	115235885	115237823	+	chr5:115235885-115237823	0.00550917	1.32087	ENSMUSG00000060152
INT24351	4	32757907	32758355	+	chr4:32757907-32758355	0.00550962	-0.347939	ENSMUSG00000058006
INT44357	15	12261912	12263724	+	chr15:12261912-12263724	0.00550981	0.073498	ENSMUSG00000039458
INT61288	11	70432754	70435515	+	chr11:70432754-70435515	0.00550999	1.4631	ENSMUSG00000060216
INT56099	9	108512969	108513065	+	chr9:108512969-108513065	0.00551372	0.141897	ENSMUSG00000032604
INT99356	8	104591596	104593479	+	chr8:104591596-104593479	0.00551495	-0.611879	ENSMUSG00000048371
INT76645	10	81108959	81115025	+	chr10:81108959-81115025	0.00551871	-0.431002	ENSMUSG00000035027
INT72624	8	70177609	70178732	+	chr8:70177609-70178732	0.00552173	-0.353	ENSMUSG00000002342
INT88076	8	69226730	69227842	+	chr8:69226730-69227842	0.00552577	-0.208081	ENSMUSG00000059897
INT67654	1	75440543	75441474	+	chr1:75440543-75441474	0.00553197	0.11159	ENSMUSG00000033021
INT53876	3	135567722	135570214	+	chr3:135567722-135570214	0.00553627	1.32026	ENSMUSG00000028164
INT103863	19	42105484	42113042	+	chr19:42105484-42113042	0.00553739	0.201772	ENSMUSG00000025178
INT9715	9	107590194	107590297	+	chr9:107590194-107590297	0.00554535	0.03309	ENSMUSG00000010048
INT32149	19	36615644	36618723	+	chr19:36615644-36618723	0.00554824	1.74228	ENSMUSG00000041180
INT85060	8	107179443	107183577	+	chr8:107179443-107183577	0.00554917	1.52338	ENSMUSG00000031924
INT65250	2	32673746	32677552	+	chr2:32673746-32677552	0.00555099	1.89009	ENSMUSG00000026814
INT17431	6	71966544	71967311	+	chr6:71966544-71967311	0.0055603	1.41725	ENSMUSG00000049553
INT38348	4	152118500	152118689	+	chr4:152118500-152118689	0.0055606	1.75395	ENSMUSG00000024793
INT20403	15	75710092	75710454	+	chr15:75710092-75710454	0.00556547	1.90663	ENSMUSG00000022580
INT110439	3	154256592	154257473	+	chr3:154256592-154257473	0.00556864	1.59001	ENSMUSG00000028360
INT69581	9	66439907	66441902	+	chr9:66439907-66441902	0.00557405	-0.0791991	ENSMUSG00000038664
INT64821	1	44158892	44160976	+	chr1:44158892-44160976	0.00557734	-0.407367	ENSMUSG00000026048
INT81625	2	29923640	29925471	+	chr2:29923640-29925471	0.00557752	-1.29126	ENSMUSG00000026790
INT81489	11	53570810	53578843	+	chr11:53570810-53578843	0.00557777	-0.0308818	ENSMUSG00000018395
INT55655	8	40905728	40908055	+	chr8:40905728-40908055	0.00558635	2.39341	ENSMUSG00000031596
INT97366	9	59563051	59563223	+	chr9:59563051-59563223	0.00559169	-0.0060073	ENSMUSG00000025232
INT66911	X	7795100	7798446	+	chrX:7795100-7798446	0.00559382	-0.120329	ENSMUSG00000031153
INT71921	13	42680927	42682649	+	chr13:42680927-42682649	0.00559811	0.607567	ENSMUSG00000054728
INT27557	16	32898940	32900223	+	chr16:32898940-32900223	0.00559885	-0.767643	ENSMUSG00000022800
INT99186	1	106376292	106380317	+	chr1:106376292-106380317	0.00560223	-0.930113	ENSMUSG00000044340
INT78372	7	13289496	13291186	+	chr7:13289496-13291186	0.00560834	0.978793	ENSMUSG00000056394
INT104277	2	104649616	104651641	+	chr2:104649616-104651641	0.00560879	-2.19033	ENSMUSG00000027176
INT51271	15	89532220	89532328	+	chr15:89532220-89532328	0.00561054	0.365896	ENSMUSG00000022623
INT20736	19	53922132	53926205	+	chr19:53922132-53926205	0.00561552	1.34793	ENSMUSG00000024975
INT99017	8	106918806	106922171	+	chr8:106918806-106922171	0.0056186	0.533352	ENSMUSG00000041438
INT110442	3	154259071	154261284	+	chr3:154259071-154261284	0.00562121	0.589056	ENSMUSG00000028360
INT109311	12	113044314	113045477	+	chr12:113044314-113045477	0.00562845	1.03956	ENSMUSG00000021143
INT26149	7	13028988	13029087	+	chr7:13028988-13029087	0.00563478	1.08737	ENSMUSG00000005566
INT54413	5	34864879	34866574	+	chr5:34864879-34866574	0.00563734	0.543171	ENSMUSG00000029104
INT84822	15	88819835	88819930	+	chr15:88819835-88819930	0.00565299	-2.18381	ENSMUSG00000023272
INT80153	7	118749692	118752194	+	chr7:118749692-118752194	0.00565797	-1.91248	ENSMUSG00000030982
INT23010	10	42699992	42700482	+	chr10:42699992-42700482	0.00566865	-1.25539	ENSMUSG00000038280
INT102788	11	103052325	103055197	+	chr11:103052325-103055197	0.00567818	0.42539	ENSMUSG00000020936
INT54388	5	34817270	34817697	+	chr5:34817270-34817697	0.00568119	0.540079	ENSMUSG00000029104
INT51911	18	65165647	65167513	+	chr18:65165647-65167513	0.00568273	0.418654	ENSMUSG00000024589
INT36393	3	130621651	130622300	+	chr3:130621651-130622300	0.00569064	0.458827	ENSMUSG00000019232
INT58913	5	16352679	16353822	+	chr5:16352679-16353822	0.00569184	0.527387	ENSMUSG00000040118
INT105371	17	88565791	88569079	+	chr17:88565791-88569079	0.00569416	0.37235	ENSMUSG00000034709
INT92395	10	110935317	110937736	+	chr10:110935317-110937736	0.00569675	2.83494	ENSMUSG00000020186
INT65727	3	65358821	65364601	+	chr3:65358821-65364601	0.00570343	1.18356	ENSMUSG00000027827
INT43441	11	50231786	50232023	+	chr11:50231786-50232023	0.00571592	0.802413	ENSMUSG00000036620
INT85749	19	8825394	8825971	+	chr19:8825394-8825971	0.00571998	0.917563	ENSMUSG00000071659
INT43014	5	103580753	103582738	+	chr5:103580753-103582738	0.00574006	0.950743	ENSMUSG00000034573
INT76429	16	21444183	21447254	+	chr16:21444183-21447254	0.0057417	0.258407	ENSMUSG00000033653
INT108456	10	127166223	127166717	+	chr10:127166223-127166717	0.00575478	0.527673	ENSMUSG00000006731
INT26816	10	43928460	43932362	+	chr10:43928460-43932362	0.00576278	-0.672365	ENSMUSG00000019864
INT57764	7	27738692	27740956	+	chr7:27738692-27740956	0.00576434	1.25845	ENSMUSG00000037640
INT62015	17	70809280	70815193	+	chr17:70809280-70815193	0.00576877	0.55406	ENSMUSG00000003279
INT109331	12	113070284	113070667	+	chr12:113070284-113070667	0.00578392	0.866413	ENSMUSG00000021143
INT112688	7	25338560	25339464	+	chr7:25338560-25339464	0.00578442	1.50078	ENSMUSG00000045039
INT21527	3	85645049	85646194	+	chr3:85645049-85646194	0.00578915	1.13584	ENSMUSG00000028085
INT94739	9	45408375	45409512	+	chr9:45408375-45409512	0.00579209	0.782052	ENSMUSG00000059412
INT103247	14	55497208	55497663	+	chr14:55497208-55497663	0.00579578	1.60027	ENSMUSG00000022211
INT58191	11	97802135	97805191	+	chr11:97802135-97805191	0.00580648	1.03221	ENSMUSG00000038366
INT52428	13	54997361	54997915	+	chr13:54997361-54997915	0.00582194	-2.58618	ENSMUSG00000025876
INT56001	9	111193120	111199453	+	chr9:111193120-111199453	0.00582259	-0.341094	ENSMUSG00000032497
INT75763	7	48808927	48811324	+	chr7:48808927-48811324	0.00582767	2.1056	ENSMUSG00000030471
INT91646	19	8914366	8914541	+	chr19:8914366-8914541	0.0058293	0.395991	ENSMUSG00000071650
INT17203	6	94500458	94507513	+	chr6:94500458-94507513	0.00583969	1.49655	ENSMUSG00000045100
INT109417	14	14762523	14765576	+	chr14:14762523-14765576	0.00583987	0.893397	ENSMUSG00000021733
INT61698	X	6585656	6590955	+	chrX:6585656-6590955	0.00584057	-1.70116	ENSMUSG00000068270
INT28278	9	3349491	3359483	+	chr9:3349491-3359483	0.00584286	1.49195	ENSMUSG00000025899
INT113403	5	113556510	113558348	+	chr5:113556510-113558348	0.00584763	2.85073	ENSMUSG00000063430
INT53352	2	91497109	91497255	+	chr2:91497109-91497255	0.00584969	-1.28947	ENSMUSG00000027253
INT23708	13	92432847	92438238	+	chr13:92432847-92438238	0.00585117	0.522367	ENSMUSG00000045034
INT69948	4	152298774	152299670	+	chr4:152298774-152299670	0.00585385	2.06262	ENSMUSG00000039662
INT57783	11	78015631	78018064	+	chr11:78015631-78018064	0.00587741	-0.0607371	ENSMUSG00000037791
INT77220	6	38499277	38502237	+	chr6:38499277-38502237	0.00588947	0.603207	ENSMUSG00000038538
INT16396	7	55816657	55817238	+	chr7:55816657-55817238	0.00589149	0.843393	ENSMUSG00000033790
INT41570	7	109027116	109027222	+	chr7:109027116-109027222	0.00589496	-0.326865	ENSMUSG00000031028
INT11745	9	54595281	54596001	+	chr9:54595281-54596001	0.00589697	-2.4878	ENSMUSG00000032279
INT97745	6	42246940	42247483	+	chr6:42246940-42247483	0.00589798	0.619055	ENSMUSG00000029864
INT93678	13	3642826	3643474	+	chr13:3642826-3643474	0.00591731	-0.88658	ENSMUSG00000033781
INT88281	19	4749135	4749401	+	chr19:4749135-4749401	0.00592304	-0.0854446	ENSMUSG00000067889
INT94043	15	8260686	8262326	+	chr15:8260686-8262326	0.00592333	2.26451	ENSMUSG00000039801
INT66223	5	31543914	31548610	+	chr5:31543914-31548610	0.00592481	-2.23747	ENSMUSG00000029141
INT66180	4	155847905	155853409	+	chr4:155847905-155853409	0.00594039	0.427466	ENSMUSG00000029071
INT104098	8	128476295	128480884	+	chr8:128476295-128480884	0.00594041	0.973127	ENSMUSG00000025810
INT110047	7	97519206	97526628	+	chr7:97519206-97526628	0.0059432	-0.839223	ENSMUSG00000025133
INT103004	13	96396831	96398693	+	chr13:96396831-96398693	0.00594584	-1.37107	ENSMUSG00000021671
INT15992	6	108661335	108661504	+	chr6:108661335-108661504	0.00594719	0.338222	ENSMUSG00000030103
INT14209	7	141612798	141614198	+	chr7:141612798-141614198	0.00596409	1.01931	ENSMUSG00000002957
INT103130	14	70124245	70128849	+	chr14:70124245-70128849	0.00596624	1.46227	ENSMUSG00000022089
INT13771	2	131135893	131136939	+	chr2:131135893-131136939	0.00597639	-0.143585	ENSMUSG00000074793
INT28762	2	121432137	121432273	+	chr2:121432137-121432273	0.00598304	-0.19398	ENSMUSG00000027248
INT99007	8	106900936	106904232	+	chr8:106900936-106904232	0.00598432	0.903649	ENSMUSG00000041438
INT110163	1	128269972	128272820	+	chr1:128269972-128272820	0.00598865	0.833894	ENSMUSG00000026353
INT108370	12	85115322	85118358	+	chr12:85115322-85118358	0.00599156	0.1622	ENSMUSG00000004789
INT71660	7	49576606	49582803	+	chr7:49576606-49582803	0.00599941	0.741889	ENSMUSG00000052512
INT28959	3	54714797	54715153	+	chr3:54714797-54715153	0.0060047	0.665598	ENSMUSG00000027751
INT96630	13	55301844	55302838	+	chr13:55301844-55302838	0.00600631	1.39456	ENSMUSG00000021488
INT103425	16	57133251	57134652	+	chr16:57133251-57134652	0.00601177	0.036188	ENSMUSG00000022752
INT96633	13	55310542	55312118	+	chr13:55310542-55312118	0.00601578	0.0114927	ENSMUSG00000021488
INT9334	15	101209211	101210736	+	chr15:101209211-101210736	0.00602968	0.236822	ENSMUSG00000000532
INT47282	12	76106118	76107427	+	chr12:76106118-76107427	0.00603705	-0.92261	ENSMUSG00000063450
INT22088	6	49083535	49084502	+	chr6:49083535-49084502	0.00604265	1.43262	ENSMUSG00000029815
INT70063	11	119499886	119500590	+	chr11:119499886-119500590	0.00604621	0.461364	ENSMUSG00000039850
INT46195	11	72881378	72884341	+	chr11:72881378-72884341	0.00604666	0.26122	ENSMUSG00000055670
INT12794	2	180593850	180594207	+	chr2:180593850-180594207	0.00605512	0.03759	ENSMUSG00000049401
INT39017	1	9891451	9898719	+	chr1:9891451-9898719	0.00607393	0.0779688	ENSMUSG00000025915
INT29594	5	73438497	73441304	+	chr5:73438497-73441304	0.00607575	-1.65588	ENSMUSG00000029154
INT54228	4	132656789	132661894	+	chr4:132656789-132661894	0.00610119	1.52478	ENSMUSG00000028886
INT54501	5	74592431	74594719	+	chr5:74592431-74594719	0.00610298	1.45118	ENSMUSG00000029227
INT14869	9	108841854	108842492	+	chr9:108841854-108842492	0.0061114	2.37504	ENSMUSG00000023473
INT48524	8	71356391	71356520	+	chr8:71356391-71356520	0.00611628	-0.256832	ENSMUSG00000004677
INT48257	12	31329270	31329356	+	chr12:31329270-31329356	0.00611983	-0.0676927	ENSMUSG00000002900
INT90907	15	25991566	25996105	+	chr15:25991566-25996105	0.00612312	0.767645	ENSMUSG00000052253
INT52481	1	65257970	65258782	+	chr1:65257970-65258782	0.00613445	-0.051868	ENSMUSG00000025949
INT93220	4	107879946	107880892	+	chr4:107879946-107880892	0.00613555	0.957155	ENSMUSG00000028609
INT37052	12	88368481	88371694	+	chr12:88368481-88371694	0.0061373	-0.5932	ENSMUSG00000021044
INT102501	8	105298697	105298995	+	chr8:105298697-105298995	0.00613817	-0.0719107	ENSMUSG00000014859
INT65361	2	79642002	79642090	+	chr2:79642002-79642090	0.00614327	0.463251	ENSMUSG00000027007
INT80229	8	23141721	23148280	+	chr8:23141721-23148280	0.00614616	1.00287	ENSMUSG00000031543
INT39037	1	64570277	64574072	+	chr1:64570277-64574072	0.00615462	0.524992	ENSMUSG00000025958
INT48615	8	105671441	105674868	+	chr8:105671441-105674868	0.00615776	-0.123794	ENSMUSG00000005698
INT14371	3	88563561	88563906	+	chr3:88563561-88563906	0.00615876	0.47182	ENSMUSG00000008604
INT38152	17	83220157	83220965	+	chr17:83220157-83220965	0.00617976	-0.263635	ENSMUSG00000024247
INT37175	13	59586282	59595348	+	chr13:59586282-59595348	0.00619147	0.110618	ENSMUSG00000021555
INT16115	7	126958455	126959046	+	chr7:126958455-126959046	0.00619814	0.507384	ENSMUSG00000030683
INT111097	9	70581465	70583931	+	chr9:70581465-70583931	0.00619879	-0.826754	ENSMUSG00000032212
INT39933	3	58537609	58539527	+	chr3:58537609-58539527	0.00621388	-2.71798	ENSMUSG00000027810
INT38587	19	46369334	46371935	+	chr19:46369334-46371935	0.0062166	0.350741	ENSMUSG00000025227
INT12227	8	13370647	13370878	+	chr8:13370647-13370878	0.00623157	-0.733645	ENSMUSG00000038482
INT71930	13	43123055	43128137	+	chr13:43123055-43128137	0.00623503	0.763346	ENSMUSG00000054728
INT68882	8	95700158	95706161	+	chr8:95700158-95706161	0.00625007	2.32287	ENSMUSG00000036564
INT13470	12	112724756	112731350	+	chr12:112724756-112731350	0.00625625	0.454692	ENSMUSG00000072825
INT92871	18	12135968	12136692	+	chr18:12135968-12136692	0.00625698	-1.40429	ENSMUSG00000024404
INT20083	11	106256920	106260852	+	chr11:106256920-106260852	0.00626315	1.23957	ENSMUSG00000020708
INT29615	5	52857228	52859058	+	chr5:52857228-52859058	0.00627466	-0.0875019	ENSMUSG00000029176
INT74776	2	35710373	35712865	+	chr2:35710373-35712865	0.00628748	1.47351	ENSMUSG00000026883
INT27869	18	10795852	10798351	+	chr18:10795852-10798351	0.00628765	0.0727964	ENSMUSG00000024294
INT18621	19	8872288	8873513	+	chr19:8872288-8873513	0.00628826	-0.40723	ENSMUSG00000071655
INT14782	16	3746496	3746770	+	chr16:3746496-3746770	0.00628827	-1.07673	ENSMUSG00000022529
INT58971	3	108629768	108633060	+	chr3:108629768-108633060	0.00629463	2.14542	ENSMUSG00000040389
INT40334	4	100949200	100952005	+	chr4:100949200-100952005	0.00629595	0.337012	ENSMUSG00000028532
INT19594	11	42421427	42421551	+	chr11:42421427-42421551	0.00629891	0.994132	ENSMUSG00000007653
INT103864	19	42113105	42115036	+	chr19:42113105-42115036	0.00630664	0.332183	ENSMUSG00000025178
INT87753	14	70578111	70578911	+	chr14:70578111-70578911	0.00631025	-0.29293	ENSMUSG00000045211
INT84824	15	88820640	88821134	+	chr15:88820640-88821134	0.00632475	0.231764	ENSMUSG00000023272
INT99420	7	107567895	107571036	+	chr7:107567895-107571036	0.00633964	-0.0105823	ENSMUSG00000051041
INT19593	11	42420035	42421200	+	chr11:42420035-42421200	0.00635032	1.27278	ENSMUSG00000007653
INT84513	2	105695457	105696269	+	chr2:105695457-105696269	0.00638351	1.14794	ENSMUSG00000027168
INT109810	17	7296133	7299282	+	chr17:7296133-7299282	0.00638424	0.249097	ENSMUSG00000023809
INT87455	9	46288436	46290125	+	chr9:46288436-46290125	0.00638735	-0.783125	ENSMUSG00000032077
INT60597	6	71867025	71868579	+	chr6:71867025-71868579	0.00639261	-1.45766	ENSMUSG00000052337
INT20843	X	112354253	112364156	+	chrX:112354253-112364156	0.00639514	0.549871	ENSMUSG00000025525
INT63474	11	70925913	70934404	+	chr11:70925913-70934404	0.00640615	0.381107	ENSMUSG00000020817
INT109455	14	21024292	21029175	+	chr14:21024292-21029175	0.00640838	-0.644971	ENSMUSG00000021823
INT113391	3	158051840	158052763	+	chr3:158051840-158052763	0.0064099	0.425818	ENSMUSG00000063052
INT33125	2	170511938	170512557	+	chr2:170511938-170512557	0.00641125	0.498423	ENSMUSG00000052033
INT97524	2	119749878	119750093	+	chr2:119749878-119750093	0.00641501	1.08699	ENSMUSG00000027296
INT41689	X	96466055	96469944	+	chrX:96466055-96469944	0.00641858	-0.00665598	ENSMUSG00000031209
INT111507	12	71985815	71988885	+	chr12:71985815-71988885	0.00642768	0.951657	ENSMUSG00000034574
INT98654	12	4820713	4826757	+	chr12:4820713-4826757	0.00643142	1.49978	ENSMUSG00000037361
INT21769	5	24149366	24156889	+	chr5:24149366-24156889	0.00644078	0.509187	ENSMUSG00000028986
INT81626	2	29926103	29926703	+	chr2:29926103-29926703	0.0064431	0.631063	ENSMUSG00000026790
INT97928	8	27032326	27033385	+	chr8:27032326-27033385	0.00644421	1.28234	ENSMUSG00000031483
INT54543	5	108317473	108318824	+	chr5:108317473-108318824	0.00644919	0.637957	ENSMUSG00000029263
INT42370	9	110376696	110377638	+	chr9:110376696-110377638	0.00645078	1.8673	ENSMUSG00000032485
INT80253	8	61086528	61089437	+	chr8:61086528-61089437	0.00645414	0.732623	ENSMUSG00000031644
INT92984	19	32638393	32638918	+	chr19:32638393-32638918	0.00646708	-0.22958	ENSMUSG00000024899
INT16162	X	75521756	75523259	+	chrX:75521756-75523259	0.00647388	0.475256	ENSMUSG00000031197
INT41290	6	113049543	113055638	+	chr6:113049543-113055638	0.0064803	1.87614	ENSMUSG00000030264
INT102965	13	64162335	64170013	+	chr13:64162335-64170013	0.00648069	2.85713	ENSMUSG00000021476
INT110402	3	94329887	94331539	+	chr3:94329887-94331539	0.00648518	0.990094	ENSMUSG00000028145
INT105372	17	88569208	88572602	+	chr17:88569208-88572602	0.00650159	-2.24668	ENSMUSG00000034709
INT80961	5	115595437	115596855	+	chr5:115595437-115596855	0.00650313	-0.967665	ENSMUSG00000041638
INT37086	12	113128221	113130119	+	chr12:113128221-113130119	0.00652514	0.585775	ENSMUSG00000021144
INT104660	7	128540312	128541806	+	chr7:128540312-128541806	0.00653836	0.410035	ENSMUSG00000030847
INT28153	10	128435585	128436467	+	chr10:128435585-128436467	0.00655234	-0.853776	ENSMUSG00000025373
INT106679	8	105697439	105697867	+	chr8:105697439-105697867	0.00655413	-0.466462	ENSMUSG00000050357
INT89270	11	69643955	69648804	+	chr11:69643955-69648804	0.00655582	1.10255	ENSMUSG00000018765
INT10740	1	16700924	16706172	+	chr1:16700924-16706172	0.00656358	0.0629627	ENSMUSG00000025779
INT95106	2	160684952	160685668	+	chr2:160684952-160685668	0.00656485	1.89137	ENSMUSG00000070544
INT36459	10	40926619	40930630	+	chr10:40926619-40930630	0.00657968	1.16743	ENSMUSG00000019831
INT89551	18	38254070	38254279	+	chr18:38254070-38254279	0.00658325	0.407279	ENSMUSG00000024442
INT21294	2	104053481	104054835	+	chr2:104053481-104054835	0.00658543	0.529365	ENSMUSG00000027180
INT42847	12	87077959	87081797	+	chr12:87077959-87081797	0.00658597	0.098055	ENSMUSG00000034145
INT67092	8	47542802	47542881	+	chr8:47542802-47542881	0.0065919	-0.788273	ENSMUSG00000031568
INT74728	1	189846413	189850023	+	chr1:189846413-189850023	0.00660452	-0.176912	ENSMUSG00000026604
INT25245	8	45042320	45043922	+	chr8:45042320-45043922	0.00660611	0.0829048	ENSMUSG00000070047
INT43478	X	23762361	23769889	+	chrX:23762361-23769889	0.00662223	1.0173	ENSMUSG00000036769
INT18325	X	57059050	57059853	+	chrX:57059050-57059853	0.00662349	-1.61668	ENSMUSG00000067873
INT98416	10	84697067	84699398	+	chr10:84697067-84699398	0.00662368	-0.260928	ENSMUSG00000034453
INT84965	2	156863418	156865256	+	chr2:156863418-156865256	0.00663918	1.20254	ENSMUSG00000027637
INT91344	17	46219517	46220760	+	chr17:46219517-46220760	0.00664036	-1.80286	ENSMUSG00000067150
INT10643	19	53615174	53618068	+	chr19:53615174-53618068	0.00664071	1.56787	ENSMUSG00000024974
INT22323	8	109895642	109904239	+	chr8:109895642-109904239	0.00664438	-0.0599597	ENSMUSG00000031732
INT53569	2	157297559	157299540	+	chr2:157297559-157299540	0.00665528	2.68874	ENSMUSG00000027642
INT28857	2	167975530	167976424	+	chr2:167975530-167976424	0.00665865	1.58288	ENSMUSG00000027540
INT10227	13	68585264	68587659	+	chr13:68585264-68587659	0.00666143	0.976527	ENSMUSG00000021532
INT103445	16	33214544	33216713	+	chr16:33214544-33216713	0.00668462	2.16622	ENSMUSG00000022807
INT41452	7	126664989	126670629	+	chr7:126664989-126670629	0.00668566	-0.435263	ENSMUSG00000030714
INT87311	7	133714314	133714898	+	chr7:133714314-133714898	0.0067062	0.569964	ENSMUSG00000030983
INT35885	2	90751205	90751431	+	chr2:90751205-90751431	0.0067084	1.35938	ENSMUSG00000008200
INT98454	10	81325377	81325463	+	chr10:81325377-81325463	0.0067098	-0.0623152	ENSMUSG00000034889
INT108789	15	84937569	84938357	+	chr15:84937569-84938357	0.00672997	0.538368	ENSMUSG00000016619
INT59761	4	137616508	137618470	+	chr4:137616508-137618470	0.00673811	-1.07653	ENSMUSG00000043411
INT68285	8	84515055	84518610	+	chr8:84515055-84518610	0.00674461	0.909141	ENSMUSG00000034656
INT55303	7	122971128	122975639	+	chr7:122971128-122975639	0.00675069	1.99777	ENSMUSG00000030779
INT86599	10	93734289	93738883	+	chr10:93734289-93738883	0.00675171	0.426755	ENSMUSG00000020019
INT76314	6	88818664	88823129	+	chr6:88818664-88823129	0.00676724	-0.132503	ENSMUSG00000033174
INT108471	8	70084541	70084781	+	chr8:70084541-70084781	0.00676948	0.896685	ENSMUSG00000007594
INT33648	8	91015925	91021765	+	chr8:91015925-91021765	0.00677673	0.107297	ENSMUSG00000056608
INT105387	2	69166008	69175506	+	chr2:69166008-69175506	0.00677684	-2.07458	ENSMUSG00000034738
INT65291	2	31011123	31011380	+	chr2:31011123-31011380	0.00680105	0.720126	ENSMUSG00000026854
INT90716	13	112953815	112955147	+	chr13:112953815-112955147	0.00680262	1.60567	ENSMUSG00000042426
INT38260	18	80207777	80210061	+	chr18:80207777-80210061	0.00680634	-1.54874	ENSMUSG00000024571
INT107155	15	103294778	103296532	+	chr15:103294778-103296532	0.00681585	1.83335	ENSMUSG00000060992
INT21982	6	55495616	55496982	+	chr6:55495616-55496982	0.0068304	1.94059	ENSMUSG00000029778
INT74029	19	6048368	6048454	+	chr19:6048368-6048454	0.00683123	0.379027	ENSMUSG00000024807
INT40731	5	35030091	35030467	+	chr5:35030091-35030467	0.00684146	-0.32649	ENSMUSG00000029101
INT24768	7	27265016	27266554	+	chr7:27265016-27266554	0.00684228	-0.0481668	ENSMUSG00000063160
INT61672	7	75726121	75726969	+	chr7:75726121-75726969	0.00684814	0.934428	ENSMUSG00000066406
INT9822	10	7807383	7810361	+	chr10:7807383-7810361	0.00685163	-0.272595	ENSMUSG00000015757
INT65587	2	158029046	158035995	+	chr2:158029046-158035995	0.0068538	2.00887	ENSMUSG00000027651
INT96665	13	110398809	110399020	+	chr13:110398809-110399020	0.00686029	2.95682	ENSMUSG00000021701
INT78514	11	60232958	60240569	-	chr11:60232958-60240569	0.00686552	0.398053	ENSMUSG00000000538
INT75934	7	102236555	102237121	+	chr7:102236555-102237121	0.00686727	0.47317	ENSMUSG00000030990
INT38287	19	10426668	10430337	+	chr19:10426668-10430337	0.00687276	-1.30376	ENSMUSG00000024743
INT41811	8	13106310	13115469	+	chr8:13106310-13115469	0.00687815	2.00341	ENSMUSG00000031446
INT11278	6	55038234	55046413	+	chr6:55038234-55046413	0.00688503	-0.996886	ENSMUSG00000029777
INT21980	6	55491311	55494076	+	chr6:55491311-55494076	0.00688711	-0.674701	ENSMUSG00000029778
INT103870	19	43468382	43469608	+	chr19:43468382-43469608	0.00689309	1.41588	ENSMUSG00000025189
INT82126	14	79406659	79406845	+	chr14:79406659-79406845	0.00689551	0.406533	ENSMUSG00000022022
INT20627	17	34209296	34211869	+	chr17:34209296-34211869	0.00691344	1.48173	ENSMUSG00000024339
INT103468	16	35294095	35298346	+	chr16:35294095-35298346	0.00691751	1.39925	ENSMUSG00000022840
INT41833	8	27051402	27052235	+	chr8:27051402-27052235	0.00692332	0.981411	ENSMUSG00000031485
INT106584	13	12395471	12395739	+	chr13:12395471-12395739	0.00692767	0.0284346	ENSMUSG00000050244
INT29860	6	39083856	39084295	+	chr6:39083856-39084295	0.00694046	-0.613003	ENSMUSG00000029925
INT108818	2	164011905	164014005	+	chr2:164011905-164014005	0.00694218	1.7598	ENSMUSG00000018326
INT12791	2	180591696	180592426	+	chr2:180591696-180592426	0.00695163	-0.600009	ENSMUSG00000049401
INT35342	14	51889636	51889862	+	chr14:51889636-51889862	0.00695341	1.42831	ENSMUSG00000004561
INT67519	11	29465739	29470314	+	chr11:29465739-29470314	0.00696099	1.8761	ENSMUSG00000032740
INT44229	9	20868937	20869276	+	chr9:20868937-20869276	0.00696333	1.18168	ENSMUSG00000038884
INT49028	2	181790580	181794765	+	chr2:181790580-181794765	0.00696694	-0.218934	ENSMUSG00000010505
INT95933	9	18302184	18304282	+	chr9:18302184-18304282	0.00696859	1.03117	ENSMUSG00000001774
INT109674	15	76498049	76498153	+	chr15:76498049-76498153	0.00697212	-2.94658	ENSMUSG00000022556
INT19762	2	174415957	174420026	+	chr2:174415957-174420026	0.00697891	0.940722	ENSMUSG00000016253
INT109354	13	6574432	6575016	+	chr13:6574432-6575016	0.00698771	0.556075	ENSMUSG00000021193
INT30629	9	105648997	105650316	+	chr9:105648997-105650316	0.00698793	-0.545839	ENSMUSG00000032571
INT54629	5	122714547	122718312	+	chr5:122714547-122718312	0.00699187	0.541513	ENSMUSG00000029470
INT75197	4	116817576	116817668	+	chr4:116817576-116817668	0.00700097	-0.679923	ENSMUSG00000028687
INT13801	13	55451029	55451328	+	chr13:55451029-55451328	0.00701546	-0.162554	ENSMUSG00000074886
INT59269	X	151566066	151567651	+	chrX:151566066-151567651	0.00702448	0.767321	ENSMUSG00000041229
INT36337	11	69991803	69992364	+	chr11:69991803-69992364	0.00704138	-0.274068	ENSMUSG00000018567
INT103485	16	22041402	22042969	+	chr16:22041402-22042969	0.00704603	-0.991132	ENSMUSG00000022855
INT39285	1	134473869	134475279	+	chr1:134473869-134475279	0.00704675	-0.0425587	ENSMUSG00000026455
INT72937	9	70004008	70004305	+	chr9:70004008-70004305	0.00705431	2.44319	ENSMUSG00000011958
INT39242	1	127801677	127802161	+	chr1:127801677-127802161	0.00706423	1.19304	ENSMUSG00000026349
INT91645	19	8912955	8914300	+	chr19:8912955-8914300	0.00706845	-1.12605	ENSMUSG00000071650
INT39664	2	92375907	92376626	+	chr2:92375907-92376626	0.00707023	-0.780313	ENSMUSG00000027222
INT32539	9	119447099	119448388	+	chr9:119447099-119448388	0.00707796	0.235334	ENSMUSG00000042787
INT72860	11	5031061	5031629	+	chr11:5031061-5031629	0.00708456	-1.94334	ENSMUSG00000009090
INT36139	X	71388761	71391187	+	chrX:71388761-71391187	0.00711366	0.050972	ENSMUSG00000015214
INT66744	7	101495693	101500387	+	chr7:101495693-101500387	0.00711604	1.56181	ENSMUSG00000030653
INT40991	5	121672199	121675229	+	chr5:121672199-121675229	0.00712184	1.07352	ENSMUSG00000029458
INT77135	4	86829030	86829490	+	chr4:86829030-86829490	0.00714137	-0.0259136	ENSMUSG00000038024
INT70026	4	151976685	151976949	+	chr4:151976685-151976949	0.00714448	-0.04277	ENSMUSG00000039768
INT96070	13	13502526	13506335	+	chr13:13502526-13506335	0.00714523	0.342487	ENSMUSG00000005397
INT71939	13	43127310	43127398	+	chr13:43127310-43127398	0.00714714	0.608143	ENSMUSG00000054728
INT11902	10	115401833	115403199	+	chr10:115401833-115403199	0.00714893	1.85691	ENSMUSG00000034163
INT38253	18	12730118	12732957	+	chr18:12730118-12732957	0.00715174	1.46617	ENSMUSG00000024424
INT59744	X	135797038	135797552	+	chrX:135797038-135797552	0.00715754	-3.50488	ENSMUSG00000043384
INT74862	2	90855748	90856805	+	chr2:90855748-90856805	0.0071621	1.25761	ENSMUSG00000027282
INT86649	11	52113330	52117986	+	chr11:52113330-52117986	0.00716266	1.49523	ENSMUSG00000020349
INT9602	7	68189741	68189945	+	chr7:68189741-68189945	0.00716539	0.966333	ENSMUSG00000005533
INT41810	8	13105904	13105935	+	chr8:13105904-13105935	0.00716707	0.954501	ENSMUSG00000031446
INT73968	17	35143683	35144150	+	chr17:35143683-35144150	0.00717384	1.80903	ENSMUSG00000024392
INT54237	4	132699114	132701020	+	chr4:132699114-132701020	0.00720596	1.38403	ENSMUSG00000028886
INT95939	9	18312493	18312777	+	chr9:18312493-18312777	0.00720691	-0.250611	ENSMUSG00000001774
INT79856	4	124795470	124797824	+	chr4:124795470-124797824	0.00721103	-0.0957685	ENSMUSG00000028894
INT105508	5	98183510	98184460	+	chr5:98183510-98184460	0.00721368	1.29119	ENSMUSG00000035456
INT75418	5	108065966	108072914	+	chr5:108065966-108072914	0.00721876	-0.0668044	ENSMUSG00000029267
INT42551	9	65132064	65133050	+	chr9:65132064-65133050	0.00722099	2.40492	ENSMUSG00000032816
INT96994	16	91561778	91562870	+	chr16:91561778-91562870	0.00723017	-0.582055	ENSMUSG00000022965
INT35069	6	29711091	29713438	+	chr6:29711091-29713438	0.00723418	0.435735	ENSMUSG00000001763
INT33126	2	170512617	170514704	+	chr2:170512617-170514704	0.0072342	0.395798	ENSMUSG00000052033
INT10604	19	28892928	28893012	+	chr19:28892928-28893012	0.00723746	0.507217	ENSMUSG00000024935
INT27884	18	32261399	32264547	+	chr18:32261399-32264547	0.00724227	-0.122487	ENSMUSG00000024382
INT9376	3	88355737	88358193	+	chr3:88355737-88358193	0.00725602	1.85524	ENSMUSG00000001415
INT106689	15	5160745	5164711	+	chr15:5160745-5164711	0.00725756	0.25969	ENSMUSG00000050697
INT79453	2	25440993	25441187	+	chr2:25440993-25441187	0.00726368	-0.374263	ENSMUSG00000026944
INT112332	9	57577738	57579432	+	chr9:57577738-57579432	0.00726973	0.179135	ENSMUSG00000040188
INT69858	11	121215336	121216892	+	chr11:121215336-121216892	0.00728399	-2.76434	ENSMUSG00000039307
INT36125	7	28772209	28775703	+	chr7:28772209-28775703	0.00728854	-1.53668	ENSMUSG00000015149
INT52825	1	172193902	172194555	+	chr1:172193902-172194555	0.00728967	1.87095	ENSMUSG00000026554
INT90454	11	97373131	97376436	+	chr11:97373131-97376436	0.00729194	-2.02361	ENSMUSG00000038485
INT36665	11	5794312	5795447	+	chr11:5794312-5795447	0.00729448	0.944914	ENSMUSG00000020476
INT65371	2	79661705	79662308	+	chr2:79661705-79662308	0.00729977	-0.0463107	ENSMUSG00000027007
INT24813	15	75997934	75998058	+	chr15:75997934-75998058	0.00730463	-0.0526761	ENSMUSG00000063704
INT90298	14	50817124	50817331	+	chr14:50817124-50817331	0.00730752	1.14422	ENSMUSG00000036023
INT44739	9	106477990	106480695	+	chr9:106477990-106480695	0.00731099	1.33754	ENSMUSG00000041506
INT73612	13	109936776	109937966	+	chr13:109936776-109937966	0.00731987	0.486249	ENSMUSG00000021699
INT67649	1	75436839	75436936	+	chr1:75436839-75436936	0.00732058	1.43529	ENSMUSG00000033021
INT60336	1	87440923	87442010	+	chr1:87440923-87442010	0.00732789	-0.144334	ENSMUSG00000048000
INT39831	2	181841339	181842374	+	chr2:181841339-181842374	0.00735102	-0.176371	ENSMUSG00000027589
INT27813	17	28200515	28201007	+	chr17:28200515-28201007	0.00735543	2.80732	ENSMUSG00000024220
INT39951	3	108905989	108906071	-	chr3:108905989-108906071	0.00735719	-0.953192	ENSMUSG00000027881
INT99575	10	86824274	86825154	+	chr10:86824274-86825154	0.00735885	1.90127	ENSMUSG00000054027
INT93963	10	29144436	29146563	+	chr10:29144436-29146563	0.00737069	0.0871354	ENSMUSG00000038916
INT26927	10	111286253	111287826	+	chr10:111286253-111287826	0.0073811	-0.0737638	ENSMUSG00000020189
INT16791	4	56804626	56805681	+	chr4:56804626-56805681	0.00741576	1.72717	ENSMUSG00000038827
INT51292	16	18912207	18916439	+	chr16:18912207-18916439	0.00744727	-0.797887	ENSMUSG00000022702
INT53216	2	26345360	26346806	+	chr2:26345360-26346806	0.00745428	-0.509089	ENSMUSG00000026930
INT19618	10	77581928	77587250	+	chr10:77581928-77587250	0.00745828	-1.08864	ENSMUSG00000009291
INT110433	3	154240346	154243110	+	chr3:154240346-154243110	0.00747454	0.278102	ENSMUSG00000028360
INT66909	X	7792338	7794259	+	chrX:7792338-7794259	0.00747966	-0.998629	ENSMUSG00000031153
INT66680	7	4130120	4130580	+	chr7:4130120-4130580	0.00748711	-0.93888	ENSMUSG00000030428
INT44746	9	106483882	106483965	+	chr9:106483882-106483965	0.00749049	1.43614	ENSMUSG00000041506
INT27042	11	109521705	109525382	+	chr11:109521705-109525382	0.00749651	1.16782	ENSMUSG00000020604
INT77320	4	152551930	152554521	+	chr4:152551930-152554521	0.007509	1.2979	ENSMUSG00000039577
INT108310	17	5908700	5918379	+	chr17:5908700-5918379	0.00751076	1.31573	ENSMUSG00000002365
INT43076	8	123117665	123119618	+	chr8:123117665-123119618	0.00751258	-0.218608	ENSMUSG00000034796
INT44815	5	114446307	114450240	+	chr5:114446307-114450240	0.0075189	-1.44246	ENSMUSG00000041939
INT103809	19	47109774	47110960	+	chr19:47109774-47110960	0.00753488	-0.47609	ENSMUSG00000025047
INT44493	17	27706093	27706993	+	chr17:27706093-27706993	0.00754667	1.03999	ENSMUSG00000040276
INT99008	8	106904445	106906124	+	chr8:106904445-106906124	0.00754669	-0.105366	ENSMUSG00000041438
INT39115	1	52149039	52150103	+	chr1:52149039-52150103	0.00755083	0.726593	ENSMUSG00000026104
INT26901	10	75041932	75044470	+	chr10:75041932-75044470	0.00756705	0.784952	ENSMUSG00000020175
INT27852	18	31715029	31715340	+	chr18:31715029-31715340	0.00756712	0.616377	ENSMUSG00000024260
INT73870	17	71222509	71224939	+	chr17:71222509-71224939	0.00756938	0.711797	ENSMUSG00000024052
INT76728	4	46005701	46007454	+	chr4:46005701-46007454	0.00758535	1.63632	ENSMUSG00000035517
INT63091	10	20261984	20266735	+	chr10:20261984-20266735	0.00758629	1.5114	ENSMUSG00000019996
INT45011	6	48413273	48413335	+	chr6:48413273-48413335	0.0076155	-0.516746	ENSMUSG00000042810
INT112241	8	31128335	31128578	+	chr8:31128335-31128578	0.00762326	-0.24355	ENSMUSG00000039328
INT43698	3	31033230	31034498	+	chr3:31033230-31034498	0.00763621	0.0565268	ENSMUSG00000037643
INT98647	9	63639145	63639592	+	chr9:63639145-63639592	0.00764134	0.855124	ENSMUSG00000037257
INT52803	1	153903113	153904536	+	chr1:153903113-153904536	0.00764267	0.351223	ENSMUSG00000026473
INT62754	17	46406085	46409018	+	chr17:46406085-46409018	0.00764367	-0.706351	ENSMUSG00000015597
INT71159	9	26751891	26755283	+	chr9:26751891-26755283	0.00764552	-2.99113	ENSMUSG00000045994
INT61119	11	95471345	95474230	+	chr11:95471345-95474230	0.0076515	0.692786	ENSMUSG00000057522
INT54576	5	117371221	117374112	+	chr5:117371221-117374112	0.00765366	0.0632952	ENSMUSG00000029364
INT25929	7	45873102	45873758	+	chr7:45873102-45873758	0.00766038	2.48043	ENSMUSG00000002778
INT66182	4	155854087	155854329	+	chr4:155854087-155854329	0.00766748	1.16011	ENSMUSG00000029071
INT82078	11	75383019	75387410	+	chr11:75383019-75387410	0.00766843	1.05651	ENSMUSG00000018809
INT13965	14	56674740	56676521	+	chr14:56674740-56676521	0.00767007	2.62007	ENSMUSG00000079184
INT43487	X	23801156	23802314	+	chrX:23801156-23802314	0.00767465	-0.140225	ENSMUSG00000036769
INT72243	11	103104554	103104704	+	chr11:103104554-103104704	0.0076848	0.72094	ENSMUSG00000056938
INT46812	10	111485585	111486643	+	chr10:111485585-111486643	0.00769098	0.242048	ENSMUSG00000058799
INT87323	7	102426141	102426699	+	chr7:102426141-102426699	0.00769583	2.07901	ENSMUSG00000030987
INT84411	8	13002003	13002637	+	chr8:13002003-13002637	0.00769906	0.624416	ENSMUSG00000031442
INT12569	12	84338783	84340101	+	chr12:84338783-84340101	0.00770241	-1.67788	ENSMUSG00000042472
INT21343	2	127591952	127594443	+	chr2:127591952-127594443	0.0077033	2.98403	ENSMUSG00000027374
INT57531	15	102109574	102109699	+	chr15:102109574-102109699	0.00771277	-0.543069	ENSMUSG00000037003
INT54110	4	99222944	99224413	+	chr4:99222944-99224413	0.00772975	1.97022	ENSMUSG00000028550
INT70365	X	152216467	152218876	+	chrX:152216467-152218876	0.00773862	0.259494	ENSMUSG00000041115
INT112989	8	67494903	67501233	+	chr8:67494903-67501233	0.00775556	1.20342	ENSMUSG00000051147
INT26726	5	136962229	136962432	+	chr5:136962229-136962432	0.00775657	0.839859	ENSMUSG00000019054
INT11336	6	86110946	86118476	+	chr6:86110946-86118476	0.00775706	1.11681	ENSMUSG00000030000
INT38634	5	130198117	130207008	+	chr5:130198117-130207008	0.00775792	-1.35428	ENSMUSG00000025340
INT112524	17	71641419	71642704	+	chr17:71641419-71642704	0.00776193	-0.0406527	ENSMUSG00000041057
INT89356	12	102559358	102561344	+	chr12:102559358-102561344	0.00777527	-1.41031	ENSMUSG00000021194
INT20044	12	17277648	17278513	+	chr12:17277648-17278513	0.00778604	1.38377	ENSMUSG00000020571
INT39397	1	185381972	185384876	+	chr1:185381972-185384876	0.00780256	0.223336	ENSMUSG00000026615
INT90606	8	106997209	107001509	+	chr8:106997209-107001509	0.00781579	-0.161084	ENSMUSG00000041308
INT38046	17	74589821	74593088	+	chr17:74589821-74593088	0.00781813	0.533657	ENSMUSG00000024073
INT21528	3	85646580	85652280	+	chr3:85646580-85652280	0.00782318	0.673107	ENSMUSG00000028085
INT73492	11	70717499	70718998	+	chr11:70717499-70718998	0.00784921	0.445948	ENSMUSG00000020821
INT66166	4	155587785	155587860	+	chr4:155587785-155587860	0.00784996	-0.713001	ENSMUSG00000029063
INT47818	11	6585218	6589431	+	chr11:6585218-6589431	0.00785662	1.64079	ENSMUSG00000000378
INT84539	4	102964674	102966148	+	chr4:102964674-102966148	0.00787166	0.00609638	ENSMUSG00000028524
INT99915	7	16422286	16422377	+	chr7:16422286-16422377	0.00788201	-0.901484	ENSMUSG00000059273
INT19444	16	18821170	18823222	+	chr16:18821170-18823222	0.00788307	0.733616	ENSMUSG00000005262
INT69160	10	23804262	23805892	+	chr10:23804262-23805892	0.0078955	1.8469	ENSMUSG00000037455
INT93843	15	99227116	99227908	+	chr15:99227116-99227908	0.00790809	1.14318	ENSMUSG00000037579
INT76111	X	166375790	166379987	+	chrX:166375790-166379987	0.00790876	1.33881	ENSMUSG00000031342
INT113035	3	90248260	90248945	+	chr3:90248260-90248945	0.00791858	0.414356	ENSMUSG00000052310
INT40180	4	15963921	15964246	+	chr4:15963921-15964246	0.00792073	-0.49988	ENSMUSG00000028224
INT103459	16	35274566	35278494	+	chr16:35274566-35278494	0.00792463	-0.164413	ENSMUSG00000022840
INT62549	7	29823149	29824829	+	chr7:29823149-29824829	0.00792723	0.293157	ENSMUSG00000011427
INT62272	7	110794709	110795678	+	chr7:110794709-110795678	0.00793589	0.929243	ENSMUSG00000005686
INT50032	11	86561377	86565684	+	chr11:86561377-86565684	0.00794714	0.326684	ENSMUSG00000020513
INT27529	16	13131023	13132390	+	chr16:13131023-13132390	0.00795709	0.874418	ENSMUSG00000022545
INT41414	7	92820084	92823797	+	chr7:92820084-92823797	0.00795789	1.7426	ENSMUSG00000030643
INT58325	7	44325705	44325955	+	chr7:44325705-44325955	0.00795808	-0.14202	ENSMUSG00000038738
INT12534	11	78335635	78336687	+	chr11:78335635-78336687	0.00796122	1.02022	ENSMUSG00000041958
INT67669	2	150768922	150770291	+	chr2:150768922-150770291	0.00796531	1.85856	ENSMUSG00000033068
INT60482	9	40282563	40288373	+	chr9:40282563-40288373	0.00798008	0.518836	ENSMUSG00000049281
INT11698	8	69799938	69800011	+	chr8:69799938-69800011	0.00799133	0.515197	ENSMUSG00000031862
INT64412	17	34043397	34044818	+	chr17:34043397-34044818	0.00799283	0.345272	ENSMUSG00000024330
INT29715	5	115330659	115332116	+	chr5:115330659-115332116	0.00799863	-1.02333	ENSMUSG00000029538
INT35982	9	113969417	113970141	+	chr9:113969417-113970141	0.00801174	1.74115	ENSMUSG00000009741
INT49537	11	101089319	101089661	+	chr11:101089319-101089661	0.00801817	-0.969015	ENSMUSG00000017801
INT77034	5	32878678	32886978	+	chr5:32878678-32886978	0.00802036	-0.910528	ENSMUSG00000037426
INT40512	4	130011646	130011824	+	chr4:130011646-130011824	0.00802262	0.596525	ENSMUSG00000028782
INT64348	17	26139042	26142617	+	chr17:26139042-26142617	0.00802868	-0.740992	ENSMUSG00000024182
INT41010	5	110234821	110236272	+	chr5:110234821-110236272	0.00803191	1.11294	ENSMUSG00000029501
INT44372	2	167469077	167471381	+	chr2:167469077-167471381	0.0080328	1.23906	ENSMUSG00000039463
INT24830	X	48267970	48268853	+	chrX:48267970-48268853	0.00803706	-0.916774	ENSMUSG00000063785
INT46581	4	137958190	137961642	+	chr4:137958190-137961642	0.00804445	0.317137	ENSMUSG00000057530
INT55046	7	55873759	55874906	+	chr7:55873759-55874906	0.00808066	0.228798	ENSMUSG00000030447
INT45629	1	58397853	58399003	+	chr1:58397853-58399003	0.00808248	1.59612	ENSMUSG00000051223
INT12206	13	34064034	34073675	+	chr13:34064034-34073675	0.00808878	0.961668	ENSMUSG00000038286
INT51344	16	32618732	32619036	+	chr16:32618732-32619036	0.00810853	-0.462976	ENSMUSG00000022797
INT27068	11	107479685	107485549	+	chr11:107479685-107485549	0.00811331	0.965307	ENSMUSG00000020720
INT73088	2	164996519	164996590	+	chr2:164996519-164996590	0.0081234	-1.64797	ENSMUSG00000017740
INT89230	2	128784011	128790216	+	chr2:128784011-128790216	0.00813226	-0.139575	ENSMUSG00000014361
INT27711	17	15757748	15758274	+	chr17:15757748-15758274	0.00813396	-1.45679	ENSMUSG00000023852
INT86454	15	101228887	101228990	+	chr15:101228887-101228990	0.00814057	-0.419042	ENSMUSG00000000531
INT43226	10	80358092	80358241	+	chr10:80358092-80358241	0.00814507	0.285776	ENSMUSG00000035486
INT67530	11	29499407	29500975	+	chr11:29499407-29500975	0.00815248	1.2122	ENSMUSG00000032740
INT69161	10	23806041	23810788	+	chr10:23806041-23810788	0.00815922	0.223782	ENSMUSG00000037455
INT22916	9	13833172	13835884	+	chr9:13833172-13835884	0.0081603	-0.226233	ENSMUSG00000037808
INT44309	11	121578776	121580147	+	chr11:121578776-121580147	0.00818826	0.869342	ENSMUSG00000039230
INT20523	15	100806412	100807200	+	chr15:100806412-100807200	0.00821534	1.89736	ENSMUSG00000023032
INT20528	15	100813199	100814353	+	chr15:100813199-100814353	0.00821558	1.71688	ENSMUSG00000023032
INT74030	19	6048744	6049149	+	chr19:6048744-6049149	0.00821565	0.987757	ENSMUSG00000024807
INT85911	19	34583605	34587060	+	chr19:34583605-34587060	0.00821896	-0.796274	ENSMUSG00000074896
INT78678	12	85919238	85922957	+	chr12:85919238-85922957	0.00822294	-0.777198	ENSMUSG00000012609
INT11351	6	91474476	91476599	+	chr6:91474476-91476599	0.00823989	1.35374	ENSMUSG00000030095
INT77632	3	87711543	87713010	+	chr3:87711543-87713010	0.00824837	2.11347	ENSMUSG00000041977
INT62711	15	65853134	65853530	+	chr15:65853134-65853530	0.00825198	0.323116	ENSMUSG00000015002
INT11451	6	140528634	140534461	+	chr6:140528634-140534461	0.0082525	3.29405	ENSMUSG00000030231
INT40339	4	100966335	100966945	+	chr4:100966335-100966945	0.0082621	0.380186	ENSMUSG00000028532
INT72771	1	150431349	150432410	+	chr1:150431349-150432410	0.00827417	-0.575246	ENSMUSG00000006005
INT84361	2	59334932	59337583	+	chr2:59334932-59337583	0.00829045	0.405514	ENSMUSG00000026991
INT110549	4	155842716	155842792	+	chr4:155842716-155842792	0.00829064	-0.886752	ENSMUSG00000029070
INT80918	7	16182153	16182287	+	chr7:16182153-16182287	0.00829341	-0.718301	ENSMUSG00000041420
INT23204	4	49522483	49529016	+	chr4:49522483-49529016	0.00829539	1.63126	ENSMUSG00000039634
INT35902	2	73318428	73319302	+	chr2:73318428-73319302	0.00830702	-0.316837	ENSMUSG00000008226
INT64466	17	34062893	34063109	+	chr17:34062893-34063109	0.00831867	-0.935889	ENSMUSG00000024330
INT75736	7	19384416	19385622	+	chr7:19384416-19385622	0.00832863	-1.64538	ENSMUSG00000030400
INT50529	12	105823678	105826943	+	chr12:105823678-105826943	0.00833484	0.410332	ENSMUSG00000021111
INT103824	19	47128523	47129141	+	chr19:47128523-47129141	0.00833641	-0.436874	ENSMUSG00000025047
INT31905	5	143501198	143502861	+	chr5:143501198-143502861	0.00834031	0.365681	ENSMUSG00000039206
INT79170	18	36643095	36644260	+	chr18:36643095-36644260	0.00834434	0.48076	ENSMUSG00000024483
INT47822	11	6594287	6596080	+	chr11:6594287-6596080	0.00837407	1.89445	ENSMUSG00000000378
INT19623	10	77582507	77583944	+	chr10:77582507-77583944	0.0083764	-1.12984	ENSMUSG00000009291
INT94758	7	12881361	12884642	+	chr7:12881361-12884642	0.00837699	-1.07304	ENSMUSG00000060397
INT84808	16	45169937	45171645	+	chr16:45169937-45171645	0.00837871	0.0797277	ENSMUSG00000022663
INT72226	1	10112543	10112875	+	chr1:10112543-10112875	0.0083855	0.840194	ENSMUSG00000056763
INT92665	15	27567608	27571448	+	chr15:27567608-27571448	0.00838646	0.624958	ENSMUSG00000022265
INT23963	4	109046682	109047596	+	chr4:109046682-109047596	0.00839607	-1.76388	ENSMUSG00000053510
INT69482	4	88359905	88360516	+	chr4:88359905-88360516	0.00840303	1.73153	ENSMUSG00000038368
INT96991	16	91558079	91559976	+	chr16:91558079-91559976	0.00840389	1.66756	ENSMUSG00000022965
INT61580	17	28807400	28810512	+	chr17:28807400-28810512	0.00842298	1.89179	ENSMUSG00000063952
INT45430	2	4796584	4799953	+	chr2:4796584-4799953	0.00845259	-0.701811	ENSMUSG00000048186
INT90900	2	48893653	48894665	+	chr2:48893653-48894665	0.00845678	-0.538112	ENSMUSG00000052155
INT22453	9	102875884	102881653	+	chr9:102875884-102881653	0.0084584	-0.326107	ENSMUSG00000032547
INT35519	16	32455442	32462000	+	chr16:32455442-32462000	0.00845982	0.864927	ENSMUSG00000005615
INT38146	18	3427249	3429569	+	chr18:3427249-3429569	0.00847332	0.0956889	ENSMUSG00000024231
INT10191	12	87159721	87160049	+	chr12:87159721-87160049	0.00847729	1.55253	ENSMUSG00000021033
INT63247	11	4679553	4680082	+	chr11:4679553-4680082	0.00848457	-1.41576	ENSMUSG00000020412
INT73401	11	74649695	74650089	+	chr11:74649695-74650089	0.00848607	-0.124635	ENSMUSG00000020741
INT15829	5	122439516	122440085	+	chr5:122439516-122440085	0.00848929	0.885364	ENSMUSG00000029466
INT84935	2	22685470	22690172	+	chr2:22685470-22690172	0.00849368	1.91238	ENSMUSG00000026787
INT61611	2	61627015	61627720	+	chr2:61627015-61627720	0.00850786	3.47907	ENSMUSG00000064289
INT111734	9	27003779	27005145	+	chr9:27003779-27005145	0.00852159	1.34492	ENSMUSG00000035443
INT105085	15	78885945	78888110	+	chr15:78885945-78888110	0.00852435	0.861769	ENSMUSG00000033128
INT94946	15	95949957	95955890	+	chr15:95949957-95955890	0.00853131	0.744441	ENSMUSG00000064210
INT90710	13	112941832	112944493	+	chr13:112941832-112944493	0.00853361	2.9492	ENSMUSG00000042426
INT69354	6	125807849	125815533	+	chr6:125807849-125815533	0.00853705	1.18195	ENSMUSG00000038115
INT58301	19	29602781	29603860	+	chr19:29602781-29603860	0.00853736	1.54534	ENSMUSG00000038658
INT40016	3	88689304	88689623	+	chr3:88689304-88689623	0.00856329	0.312483	ENSMUSG00000028060
INT48887	16	7292278	7294069	+	chr16:7292278-7294069	0.00856597	3.53182	ENSMUSG00000008658
INT20020	11	60702882	60704196	+	chr11:60702882-60704196	0.00857733	0.895965	ENSMUSG00000020536
INT93301	6	143203153	143203383	+	chr6:143203153-143203383	0.00857877	1.93586	ENSMUSG00000030275
INT73466	11	73029164	73030802	+	chr11:73029164-73030802	0.00860958	1.00215	ENSMUSG00000020785
INT26889	10	80303356	80304695	+	chr10:80303356-80304695	0.00861638	-1.02006	ENSMUSG00000020135
INT41020	5	110253915	110254300	+	chr5:110253915-110254300	0.00862641	-1.98089	ENSMUSG00000029501
INT88519	15	66597755	66604026	+	chr15:66597755-66604026	0.008633	1.87404	ENSMUSG00000072501
INT51769	18	31833735	31835383	+	chr18:31833735-31835383	0.00863362	-0.176836	ENSMUSG00000024400
INT38748	14	121230727	121233729	+	chr14:121230727-121233729	0.00863957	-0.346069	ENSMUSG00000025555
INT58405	10	45672862	45676380	+	chr10:45672862-45676380	0.00864022	0.697971	ENSMUSG00000038822
INT92104	10	76493544	76496407	+	chr10:76493544-76496407	0.00864097	-1.23709	ENSMUSG00000001150
INT61967	17	46712385	46713907	+	chr17:46712385-46713907	0.00864271	0.836155	ENSMUSG00000002763
INT103142	14	101695218	101695901	+	chr14:101695218-101695901	0.00865082	0.625207	ENSMUSG00000022111
INT22920	9	13840067	13844028	+	chr9:13840067-13844028	0.0086533	-1.54924	ENSMUSG00000037808
INT44413	5	43261785	43268868	+	chr5:43261785-43268868	0.00865996	-1.56919	ENSMUSG00000039782
INT110534	4	155887522	155887604	+	chr4:155887522-155887604	0.0086628	-0.306152	ENSMUSG00000029034
INT62125	16	22867053	22868710	+	chr16:22867053-22868710	0.00866419	0.315535	ENSMUSG00000004460
INT87456	9	46290542	46291307	+	chr9:46290542-46291307	0.00866544	-0.749902	ENSMUSG00000032077
INT32440	11	62146452	62147567	+	chr11:62146452-62147567	0.00867684	1.15395	ENSMUSG00000042331
INT91345	17	46220852	46221352	+	chr17:46220852-46221352	0.00867721	-0.814533	ENSMUSG00000067150
INT94519	19	20602078	20610912	+	chr19:20602078-20610912	0.00868529	0.173163	ENSMUSG00000053279
INT11703	8	69803837	69805219	+	chr8:69803837-69805219	0.00868689	1.12344	ENSMUSG00000031862
INT29543	5	21756891	21756979	+	chr5:21756891-21756979	0.00869032	-0.324777	ENSMUSG00000029017
INT109586	15	32686849	32689295	+	chr15:32686849-32689295	0.0086964	0.165035	ENSMUSG00000022231
INT52321	11	119896154	119896419	+	chr11:119896154-119896419	0.00872306	1.20447	ENSMUSG00000025583
INT9829	1	167627472	167630961	+	chr1:167627472-167630961	0.00872929	1.32512	ENSMUSG00000015843
INT105770	1	170662536	170666571	+	chr1:170662536-170666571	0.00873131	-0.045983	ENSMUSG00000038463
INT53844	3	97168574	97171149	+	chr3:97168574-97171149	0.00874234	1.27809	ENSMUSG00000028093
INT48613	8	105666793	105670230	+	chr8:105666793-105670230	0.00874898	-0.184091	ENSMUSG00000005698
INT65124	1	190941459	190942120	+	chr1:190941459-190942120	0.00875089	0.490808	ENSMUSG00000026634
INT54565	5	107359988	107369302	+	chr5:107359988-107369302	0.00875186	0.916376	ENSMUSG00000029279
INT26618	11	69936961	69938341	+	chr11:69936961-69938341	0.00875269	-0.170649	ENSMUSG00000018554
INT41867	8	11817885	11819637	+	chr8:11817885-11819637	0.00876485	2.13366	ENSMUSG00000031511
INT54704	5	147536541	147539242	+	chr5:147536541-147539242	0.00877974	2.07538	ENSMUSG00000029647
INT108457	10	127166883	127166998	+	chr10:127166883-127166998	0.00878205	-0.0990871	ENSMUSG00000006731
INT70652	15	81010300	81010409	+	chr15:81010300-81010409	0.00878271	-0.20356	ENSMUSG00000042303
INT97287	19	6320843	6321656	+	chr19:6320843-6321656	0.00879047	0.472445	ENSMUSG00000024769
INT95907	11	55098245	55103586	+	chr11:55098245-55103586	0.00879074	0.067692	ENSMUSG00000000594
INT106045	14	27466312	27467505	+	chr14:27466312-27467505	0.00879298	0.524162	ENSMUSG00000040651
INT95236	5	33358623	33360351	+	chr5:33358623-33360351	0.00879858	-0.0747513	ENSMUSG00000079562
INT109338	13	6555649	6556541	+	chr13:6555649-6556541	0.00880127	-0.607297	ENSMUSG00000021193
INT58190	11	97801115	97801997	+	chr11:97801115-97801997	0.00881278	0.505694	ENSMUSG00000038366
INT50031	11	86557890	86561235	+	chr11:86557890-86561235	0.00881345	0.456234	ENSMUSG00000020513
INT97347	19	41939734	41940649	+	chr19:41939734-41940649	0.00881679	-0.0416891	ENSMUSG00000025157
INT111847	12	40779705	40788227	+	chr12:40779705-40788227	0.00881957	0.32791	ENSMUSG00000035954
INT26547	11	79619717	79620466	+	chr11:79619717-79620466	0.00882028	0.249139	ENSMUSG00000017639
INT21171	1	178870860	178873971	+	chr1:178870860-178873971	0.00885214	1.54036	ENSMUSG00000026494
INT50741	14	41004980	41013625	-	chr14:41004980-41013625	0.0088721	-1.48374	ENSMUSG00000021792
INT66138	4	155892442	155896110	+	chr4:155892442-155896110	0.00887401	1.46802	ENSMUSG00000029033
INT64980	1	131163566	131164402	+	chr1:131163566-131164402	0.00888529	0.673715	ENSMUSG00000026427
INT14862	9	108837676	108837966	+	chr9:108837676-108837966	0.00888907	-0.610384	ENSMUSG00000023473
INT14228	16	20525320	20525638	+	chr16:20525320-20525638	0.00893457	0.579852	ENSMUSG00000003233
INT63572	11	70008461	70008776	+	chr11:70008461-70008776	0.00893903	0.306434	ENSMUSG00000020888
INT53821	3	86540050	86542574	+	chr3:86540050-86542574	0.00893971	0.0856843	ENSMUSG00000028080
INT60469	7	80086847	80090334	+	chr7:80086847-80090334	0.00894562	-0.160475	ENSMUSG00000048897
INT51329	16	59486636	59487427	+	chr16:59486636-59487427	0.00894594	0.918621	ENSMUSG00000022724
INT27960	19	30087317	30088478	+	chr19:30087317-30088478	0.00894784	-0.86075	ENSMUSG00000024817
INT38093	17	74658352	74659145	+	chr17:74658352-74659145	0.0089479	0.717787	ENSMUSG00000024073
INT39925	3	69743629	69745212	+	chr3:69743629-69745212	0.00894973	1.00656	ENSMUSG00000027787
INT28569	1	163817932	163825687	+	chr1:163817932-163825687	0.00895399	-0.257626	ENSMUSG00000026585
INT67314	9	46278415	46279668	+	chr9:46278415-46279668	0.00897487	2.25993	ENSMUSG00000032078
INT11647	8	40539381	40540678	+	chr8:40539381-40540678	0.00898217	-0.895564	ENSMUSG00000031600
INT85566	13	43401419	43401499	+	chr13:43401419-43401499	0.00898234	-1.20872	ENSMUSG00000063200
INT59814	9	110891932	110892793	+	chr9:110891932-110892793	0.00898794	1.10327	ENSMUSG00000044037
INT60316	1	87365656	87373996	+	chr1:87365656-87373996	0.00900889	1.82229	ENSMUSG00000048000
INT30689	8	94281334	94286488	+	chr8:94281334-94286488	0.00900906	-0.397913	ENSMUSG00000032939
INT110636	6	65084004	65090095	+	chr6:65084004-65090095	0.00902704	2.72528	ENSMUSG00000029920
INT47003	10	80771367	80773103	+	chr10:80771367-80773103	0.00902716	-0.337357	ENSMUSG00000061589
INT63019	10	18096337	18104153	+	chr10:18096337-18104153	0.00902748	2.24724	ENSMUSG00000019854
INT35598	10	94188289	94190618	+	chr10:94188289-94190618	0.00904568	-0.0776438	ENSMUSG00000005897
INT94955	7	24606335	24607867	+	chr7:24606335-24607867	0.0090457	-2.46372	ENSMUSG00000064254
INT66256	5	65572161	65581385	+	chr5:65572161-65581385	0.00904842	1.71396	ENSMUSG00000029203
INT104669	7	110126823	110130828	+	chr7:110126823-110130828	0.00905697	0.0695677	ENSMUSG00000031016
INT78823	10	13116782	13124855	+	chr10:13116782-13124855	0.00906812	-0.615612	ENSMUSG00000019817
INT65176	2	18065256	18071124	+	chr2:18065256-18071124	0.00907838	0.010639	ENSMUSG00000026743
INT109570	15	32538728	32548714	+	chr15:32538728-32548714	0.00909154	-1.13715	ENSMUSG00000022231
INT71347	8	72672347	72674406	+	chr8:72672347-72674406	0.00911401	1.95875	ENSMUSG00000048148
INT92920	18	74220046	74220120	+	chr18:74220046-74220120	0.00914684	-0.0269222	ENSMUSG00000024560
INT13256	1	87924565	87925693	+	chr1:87924565-87925693	0.00914694	-1.89247	ENSMUSG00000070738
INT59375	14	122692256	122701054	+	chr14:122692256-122701054	0.0091471	-0.221456	ENSMUSG00000041650
INT28570	1	163825867	163829132	+	chr1:163825867-163829132	0.00914778	0.565311	ENSMUSG00000026585
INT4383	1	72236529	72237865	+	chr1:72236529-72237865	0.00916467	0.523659	ENSMUSG00000097131
INT26798	10	42816470	42823880	+	chr10:42816470-42823880	0.00916626	-0.602167	ENSMUSG00000019802
INT30593	9	96026934	96033584	+	chr9:96026934-96033584	0.00917464	0.843678	ENSMUSG00000032410
INT84814	16	45183810	45186165	+	chr16:45183810-45186165	0.00918704	0.934969	ENSMUSG00000022663
INT90722	13	112960399	112961060	+	chr13:112960399-112961060	0.00919646	0.0867513	ENSMUSG00000042426
INT46972	5	89170822	89179652	+	chr5:89170822-89179652	0.00919661	-1.24623	ENSMUSG00000060961
INT35236	11	4140079	4140297	+	chr11:4140079-4140297	0.00921371	1.86128	ENSMUSG00000003581
INT9508	2	127219200	127221694	+	chr2:127219200-127221694	0.00923195	0.197984	ENSMUSG00000003660
INT68568	X	169977032	169981882	+	chrX:169977032-169981882	0.00924856	0.185506	ENSMUSG00000035299
INT59485	16	16225414	16225719	+	chr16:16225414-16225719	0.00925726	-2.3093	ENSMUSG00000041957
INT71341	8	72647010	72653485	+	chr8:72647010-72653485	0.00926649	0.694157	ENSMUSG00000048148
INT90493	17	72836792	72846278	+	chr17:72836792-72846278	0.00927008	2.21727	ENSMUSG00000039770
INT95997	17	56991391	56992825	+	chr17:56991391-56992825	0.00927063	0.1102	ENSMUSG00000002660
INT98961	11	32414428	32415922	+	chr11:32414428-32415922	0.009271	-1.09198	ENSMUSG00000040711
INT47053	4	107040658	107046315	+	chr4:107040658-107046315	0.00930636	0.236393	ENSMUSG00000061887
INT76208	8	124533394	124535208	+	chr8:124533394-124535208	0.00930903	-0.319829	ENSMUSG00000031979
INT45035	6	83338445	83340175	+	chr6:83338445-83340175	0.00932792	-0.62882	ENSMUSG00000043131
INT54186	4	118621932	118622069	+	chr4:118621932-118622069	0.0093504	1.37729	ENSMUSG00000028729
INT19111	10	31320337	31326021	+	chr10:31320337-31326021	0.009368	1.73789	ENSMUSG00000000295
INT84321	11	77850884	77853216	+	chr11:77850884-77853216	0.00938198	0.105865	ENSMUSG00000000631
INT48535	5	136010357	136012010	+	chr5:136010357-136012010	0.009383	-0.337561	ENSMUSG00000004947
INT55493	X	73015850	73016694	+	chrX:73015850-73016694	0.00940149	-0.70483	ENSMUSG00000031351
INT26537	2	164765233	164767706	+	chr2:164765233-164767706	0.00941257	-1.2092	ENSMUSG00000017299
INT69828	2	32217336	32218676	+	chr2:32217336-32218676	0.00943229	1.29522	ENSMUSG00000039262
INT10264	14	20719226	20719379	+	chr14:20719226-20719379	0.00943245	0.650984	ENSMUSG00000021819
INT62928	11	53770279	53771283	+	chr11:53770279-53771283	0.00945922	-0.545075	ENSMUSG00000018899
INT42314	9	95874452	95874702	+	chr9:95874452-95874702	0.00945929	-2.09639	ENSMUSG00000032409
INT58461	10	26870087	26872672	+	chr10:26870087-26872672	0.00946293	1.15935	ENSMUSG00000039031
INT105682	15	100475655	100476789	+	chr15:100475655-100476789	0.0094666	2.31008	ENSMUSG00000037353
INT32633	10	128207391	128207560	+	chr10:128207391-128207560	0.00946785	0.80901	ENSMUSG00000044005
INT62354	9	108496963	108496988	+	chr9:108496963-108496988	0.00946911	2.77346	ENSMUSG00000006676
INT84507	2	105685430	105685777	+	chr2:105685430-105685777	0.00947878	2.00694	ENSMUSG00000027168
INT21092	1	75169917	75170366	+	chr1:75169917-75170366	0.00948539	0.694021	ENSMUSG00000026197
INT21657	4	94624780	94626976	+	chr4:94624780-94626976	0.00949834	-0.101117	ENSMUSG00000028576
INT69422	2	155963796	155964109	+	chr2:155963796-155964109	0.00949911	0.338886	ENSMUSG00000038241
INT15167	1	92942624	92942703	+	chr1:92942624-92942703	0.00950067	-1.72739	ENSMUSG00000026270
INT54265	4	148454974	148455984	+	chr4:148454974-148455984	0.00950184	-1.75232	ENSMUSG00000028991
INT51563	17	21427829	21430194	+	chr17:21427829-21430194	0.00950768	-1.11964	ENSMUSG00000023882
INT114334	8	124332672	124334274	+	chr8:124332672-124334274	0.00951441	0.287658	ENSMUSG00000089704
INT88276	19	4745985	4746565	+	chr19:4745985-4746565	0.00951749	1.34142	ENSMUSG00000067889
INT15134	1	34863574	34864472	+	chr1:34863574-34864472	0.00952431	0.348577	ENSMUSG00000026123
INT36630	11	31930220	31931304	+	chr11:31930220-31931304	0.00953723	1.1981	ENSMUSG00000020300
INT69099	X	18241829	18245965	+	chrX:18241829-18245965	0.00954707	1.61379	ENSMUSG00000037369
INT55548	8	12838016	12842825	+	chr8:12838016-12842825	0.0095471	1.80587	ENSMUSG00000031441
INT17801	5	150434864	150436700	+	chr5:150434864-150436700	0.00955079	1.41776	ENSMUSG00000056602
INT13249	1	87915745	87916368	+	chr1:87915745-87916368	0.00956479	1.3035	ENSMUSG00000070738
INT99467	12	76428934	76436142	+	chr12:76428934-76436142	0.00956519	0.82016	ENSMUSG00000052221
INT77679	1	134619699	134620842	+	chr1:134619699-134620842	0.00957746	-0.422797	ENSMUSG00000042207
INT47584	17	13896324	13898661	+	chr17:13896324-13898661	0.00957768	1.75248	ENSMUSG00000068036
INT86839	15	75865118	75865422	+	chr15:75865118-75865422	0.00957862	0.511531	ENSMUSG00000022575
INT109420	14	14771315	14772535	+	chr14:14771315-14772535	0.00958039	0.683251	ENSMUSG00000021733
INT70000	4	152103475	152103750	+	chr4:152103475-152103750	0.00959272	1.11245	ENSMUSG00000039713
INT79948	5	117945938	117947419	+	chr5:117945938-117947419	0.00960512	0.211295	ENSMUSG00000029361
INT76716	14	59205723	59209742	+	chr14:59205723-59209742	0.00961293	1.0588	ENSMUSG00000035469
INT58895	5	16264328	16266686	+	chr5:16264328-16266686	0.00962555	-0.449819	ENSMUSG00000040118
INT62461	16	84857579	84860374	+	chr16:84857579-84860374	0.0096415	2.26846	ENSMUSG00000008976
INT90139	2	103715572	103716039	+	chr2:103715572-103716039	0.00964693	0.57616	ENSMUSG00000032724
INT46547	17	34422101	34428094	+	chr17:34422101-34428094	0.00965485	0.196617	ENSMUSG00000057246
INT58706	5	43666278	43668645	+	chr5:43666278-43668645	0.00965543	-0.902394	ENSMUSG00000039765
INT27512	16	12244764	12252784	+	chr16:12244764-12252784	0.00965579	0.020545	ENSMUSG00000022494
INT103038	13	92705551	92706139	+	chr13:92705551-92706139	0.00965716	-0.0781407	ENSMUSG00000021703
INT103093	14	60296170	60296573	+	chr14:60296170-60296573	0.00965753	1.68577	ENSMUSG00000021987
INT34556	2	69868851	69869141	+	chr2:69868851-69869141	0.00966834	1.93403	ENSMUSG00000068882
INT103983	10	128943312	128943552	+	chr10:128943312-128943552	0.00967597	0.756176	ENSMUSG00000025348
INT32917	1	60366728	60371220	+	chr1:60366728-60371220	0.00968299	-0.00734641	ENSMUSG00000049439
INT52427	13	54996585	54997192	+	chr13:54996585-54997192	0.00969106	-0.812749	ENSMUSG00000025876
INT92175	10	58480820	58483028	+	chr10:58480820-58483028	0.00971358	1.98029	ENSMUSG00000003226
INT49392	6	147026281	147027307	+	chr6:147026281-147027307	0.00972568	1.72021	ENSMUSG00000016487
INT69046	8	77555814	77558878	+	chr8:77555814-77558878	0.00972774	-0.0744427	ENSMUSG00000037134
INT92367	10	94766518	94768818	+	chr10:94766518-94768818	0.00973163	0.536698	ENSMUSG00000020024
INT19173	X	100768429	100771614	+	chrX:100768429-100771614	0.00973342	-0.834482	ENSMUSG00000000881
INT66009	4	115848580	115857031	+	chr4:115848580-115857031	0.00973362	2.08422	ENSMUSG00000028708
INT65762	3	89740279	89745375	+	chr3:89740279-89745375	0.00973694	1.96564	ENSMUSG00000027951
INT40241	4	49642960	49644483	+	chr4:49642960-49644483	0.00973814	-1.59864	ENSMUSG00000028309
INT92697	15	84204096	84206870	+	chr15:84204096-84206870	0.00973904	1.22934	ENSMUSG00000022437
INT39755	2	117172855	117175343	+	chr2:117172855-117175343	0.00974576	-0.612423	ENSMUSG00000027351
INT37402	15	4047601	4053714	+	chr15:4047601-4053714	0.0097461	0.885643	ENSMUSG00000022186
INT53922	4	21854925	21857179	+	chr4:21854925-21857179	0.00974745	0.715211	ENSMUSG00000028248
INT44225	3	94999114	95004239	+	chr3:94999114-95004239	0.00975509	1.46352	ENSMUSG00000038861
INT97180	18	9986356	9986552	+	chr18:9986356-9986552	0.00975531	-0.162875	ENSMUSG00000024287
INT52158	10	127294583	127295320	+	chr10:127294583-127295320	0.00975604	1.88668	ENSMUSG00000025408
INT75533	5	114898351	114899741	+	chr5:114898351-114899741	0.00975669	0.459267	ENSMUSG00000029561
INT23531	5	8950858	8955388	+	chr5:8950858-8955388	0.00975846	2.3256	ENSMUSG00000042476
INT32589	2	29161866	29162977	+	chr2:29161866-29162977	0.00975993	0.0919187	ENSMUSG00000043535
INT50055	12	35107557	35110623	+	chr12:35107557-35110623	0.00977802	1.20788	ENSMUSG00000020590
INT80175	7	118833992	118838112	+	chr7:118833992-118838112	0.00978464	0.240326	ENSMUSG00000030982
INT22337	8	109935664	109937011	+	chr8:109935664-109937011	0.00978576	0.0777972	ENSMUSG00000031732
INT71793	14	105287780	105292231	+	chr14:105287780-105292231	0.00978584	-0.187828	ENSMUSG00000053253
INT25051	17	12923694	12924259	+	chr17:12923694-12924259	0.00978633	0.415118	ENSMUSG00000068039
INT14265	7	81037965	81038014	+	chr7:81037965-81038014	0.00979241	1.68093	ENSMUSG00000005621
INT89917	5	43901557	43903594	+	chr5:43901557-43903594	0.00979745	0.977881	ENSMUSG00000029084
INT55338	7	127476294	127476383	+	chr7:127476294-127476383	0.00982289	-1.65372	ENSMUSG00000030822
INT61852	8	123384415	123388564	+	chr8:123384415-123388564	0.00982509	0.924095	ENSMUSG00000001472
[truncated: 4,186 more rows]
