# Supplementary material for: Differential alternative splicing coupled to nonsense-mediated decay of mRNA ensures dietary restriction-induced longevity
Source: Nat Commun. 2017 Aug 21;8:306. doi: 10.1038/s41467-017-00370-5 (PMC5563511; doi:10.1038/s41467-017-00370-5)
Supplement: Supplementary file 12 — Supplementary Data 11 [file 41467_2017_370_MOESM12_ESM.xlsx]

## Sheet: Data
Supplementary Data 11: Comparison of alternatively spliced junctions between WT and eat-2(ad1116) on control RNAi with that between eat-2(ad1116) on control and hrpu-1 RNAi
(1) Alternatively spliced junctions between WT on control RNAi and eat-2(ad1116) on control RNAi as determined by splicing index.																							(2) Alternatively spliced junctions between eat-2(ad1116) on control RNAi and eat-2(ad1116) on hrpu-1 RNAi as determined by splicing index.
		R.P.K.M.								Normalised Intensity(NI)															R.P.K.M.								Normalised Intensity(NI)
		WT on control RNAi				eat-2(ad1116) on control RNAi				WT on control RNAi				eat-2(ad1116) on control RNAi				Statistical Analysis							eat-2(ad1116) on control RNAi				eat-2(ad1116) on hrpu-1 RNAi				eat-2(ad1116) on control RNAi				eat-2(ad1116) on hrpu-1 RNAi				Statistical Analysis						overlap of (1) and (2)
Junction id	Gene	Rep 01	Rep 02	Rep 03	Rep 04	Rep 01	Rep 02	Rep 03	Rep 04	Rep 01	Rep 02	Rep 03	Rep 04	Rep 01	Rep 02	Rep 03	Rep 04	P-value	N.I. WT	N.I. eat-2(ad1116)	S.I.(log scale)		Junction id	Gene	Rep 01	Rep 02	Rep 03	Rep 04	Rep 01	Rep 02	Rep 03	Rep 04	Rep 01	Rep 02	Rep 03	Rep 04	Rep 01	Rep 02	Rep 03	Rep 04	P-value	N.I. eat-2(ad1116) on control RNAi	N.I. eat-2(ad1116) on hrpu-1 RNAi	S.I.(log scale)			hrpu-1-regulated AS genes in eat-2(ad1116)
WBGene00000022.1.1-WBGene00000022.2.1	WBGene00000022	35.5471	0	0	4.56302	108.026	386.944	25.3998	32.0754	0.0192308	0	0	0.037037	0.0307692	0.101266	0.0416667	0.06	0.0476889	0.014067	0.0584254	2.05428		WBGene00004058.ws200.5.1-WBGene00004058.ws200.6.1	WBGene00004058	540.128	822.256	76.1995	85.5344	104.782	191.202	43.5301	33.9587	0.232558	0.197674	0.131579	0.179775	0.09375	0.0816327	0.102273	0.0744681	0.00436251	0.185397	0.0880309	-1.07454			WBGene00003421
WBGene00000022.5.1-WBGene00000022.6.1	WBGene00000022	0	0	10.4009	4.56302	162.038	145.104	30.4798	21.3836	0	0	0.0289855	0.037037	0.0461538	0.0379747	0.05	0.04	0.036208	0.0165056	0.0435321	1.39912		WBGene00001330.11.1-WBGene00001330.12.1	WBGene00001330	486.115	677.152	86.3594	80.1885	174.637	239.003	67.7135	19.405	0.176471	0.133333	0.0821256	0.174419	0.0735294	0.0537634	0.0566802	0.0449438	0.0104087	0.141587	0.0572292	-1.30687			WBGene00019748
WBGene00000079.1.1-WBGene00000079.2.1	WBGene00000079	0	39.3208	15.6013	27.3781	162.038	145.104	86.3594	74.8426	0	0.0526316	0.030303	0.0394737	0.06	0.0612245	0.085	0.0818713	0.0189083	0.0306021	0.072024	1.23485		WBGene00012769.3.1-WBGene00012769.4.1	WBGene00012769	864.204	628.784	142.239	117.61	0	95.6012	4.83668	116.43	0.192771	0.26	0.141414	0.100457	0	0.0769231	0.0119048	0.12	0.0342494	0.17366	0.052207	-1.73395			WBGene00004782
WBGene00000083.14.1-WBGene00000083.15.1	WBGene00000083	213.283	78.6417	5.20045	27.3781	324.077	386.944	15.2399	42.7672	0.0659341	0.0425532	0.0416667	0.0458015	0.162162	0.119403	0.0666667	0.106667	0.0195566	0.0489889	0.113725	1.21502		WBGene00018286.ws200.2.1-WBGene00018286.ws200.5.3	WBGene00018286	378.089	580.416	20.3199	0	733.474	956.012	48.3668	97.0248	0.225806	0.428571	0.153846	0	0.617647	0.606061	0.37037	0.357143	0.0465071	0.202056	0.487805	1.27155			WBGene00003409
WBGene00000083.17.1-WBGene00000083.18.1	WBGene00000083	213.283	157.283	10.4009	27.3781	0	48.368	10.1599	21.3836	0.0659341	0.0851064	0.0833333	0.0458015	0	0.0149254	0.0444444	0.0533333	0.035346	0.0700438	0.0281758	-1.3138		WBGene00016977.2.1-WBGene00016977.3.1	WBGene00016977	1134.27	483.68	213.358	165.723	314.346	430.206	72.5501	38.8099	0.12069	0.0757576	0.0627803	0.0571956	0.0376569	0.0555556	0.0309917	0.0264026	0.0389943	0.0791058	0.0376517	-1.07107			WBGene00001559
WBGene00000088.2.1-WBGene00000088.3.1	WBGene00000088	177.736	78.6417	20.8018	22.8151	0	48.368	20.3199	16.0377	0.147059	0.153846	0.2	0.119048	0	0.0833333	0.114286	0.0833333	0.0291156	0.154988	0.0702381	-1.14183		WBGene00018286.3.1-WBGene00018286.4.1	WBGene00018286	702.166	483.68	35.5597	101.572	104.782	239.003	38.6934	24.2562	0.419355	0.357143	0.269231	0.387755	0.0882353	0.151515	0.296296	0.0892857	0.0137183	0.358371	0.156333	-1.19683			WBGene00004237
WBGene00000133.ws200.3.1-WBGene00000133.ws200.4.1	WBGene00000133	71.0943	78.6417	0	141.454	162.038	193.472	5.07996	16.0377	0.0526316	0.03125	0	0.108014	0.3	0.166667	0.25	0.103448	0.0187746	0.0479739	0.205029	2.09551		WBGene00010902.ws200.5.1-WBGene00010902.ws200.6.1	WBGene00010902	378.089	483.68	81.2794	80.1885	104.782	0	67.7135	63.0661	0.291667	0.333333	0.222222	0.192308	0.12	0	0.189189	0.188406	0.0486252	0.259882	0.124399	-1.06288			WBGene00001865
WBGene00000148.6.1-WBGene00000148.7.1	WBGene00000148	0	0	5.20045	0	108.026	48.368	40.6397	16.0377	0	0	0.0185185	0	0.166667	0.0555556	0.0615385	0.0491803	0.0321236	0.00462963	0.0832353	4.16823		WBGene00009123.5.1-WBGene00009123.6.1	WBGene00009123	270.064	483.68	45.7197	74.8426	139.709	143.402	4.83668	43.6612	0.125	0.15873	0.0666667	0.0869565	0.08	0.05	0.0192308	0.0508475	0.047674	0.109338	0.0500196	-1.12823			WBGene00012013
WBGene00000150.4.1-WBGene00000150.5.1	WBGene00000150	213.283	275.246	31.2027	31.9411	54.0128	48.368	25.3998	16.0377	0.181818	0.170732	0.111111	0.0864198	0.0555556	0.0555556	0.060241	0.0394737	0.0112252	0.13752	0.0527064	-1.38359		WBGene00019060.7.1-WBGene00019060.8.1	WBGene00019060	162.038	483.68	60.9596	176.415	174.637	95.6012	14.51	77.6199	0.0697674	0.126582	0.117647	0.125475	0.0769231	0.0285714	0.0322581	0.0647773	0.0167637	0.109868	0.0506325	-1.11764			WBGene00004976
WBGene00000164.3.1-WBGene00000164.4.1	WBGene00000164	142.189	235.925	36.4031	22.8151	0	0	20.3199	10.6918	0.125	0.25	0.132075	0.0675676	0	0	0.0615385	0.047619	0.0309654	0.143661	0.0272894	-2.39626		WBGene00000375.3.1-WBGene00000375.4.1	WBGene00000375	270.064	435.312	314.958	240.565	139.709	47.8006	120.917	116.43	0.135135	0.219512	0.239382	0.233161	0.0493827	0.025641	0.181159	0.131148	0.044654	0.206798	0.0968327	-1.09466			WBGene00022151
WBGene00000180.4.1-WBGene00000180.5.1	WBGene00000180	71.0943	78.6417	41.6036	13.6891	0	0	25.3998	10.6918	0.4	0.333333	0.380952	0.3	0	0	0.294118	0.133333	0.0152757	0.353571	0.106863	-1.72624		WBGene00018350.6.1-WBGene00018350.7.1	WBGene00018350	216.051	435.312	25.3998	48.1131	34.9273	191.202	9.67335	14.5537	0.117647	0.176471	0.0877193	0.173077	0.0344828	0.0869565	0.025641	0.0882353	0.0267215	0.138728	0.0588289	-1.23766			WBGene00004745
WBGene00000223.5.2-WBGene00000223.6.1	WBGene00000223	319.924	275.246	41.6036	95.8234	162.038	145.104	55.8796	26.7295	0.048913	0.0679612	0.0291971	0.0563003	0.0252101	0.0267857	0.0236559	0.0174216	0.0173434	0.0505929	0.0232683	-1.12057		WBGene00000911.7.1-WBGene00000911.8.1	WBGene00000911	594.14	386.944	55.8796	48.1131	209.564	143.402	14.51	29.1075	0.0594595	0.0689655	0.0350318	0.0296053	0.0340909	0.0227273	0.0162162	0.019544	0.0495608	0.0482655	0.0231446	-1.06032			WBGene00022123
WBGene00000226.2.1-WBGene00000226.3.1	WBGene00000226	0	0	5.20045	13.6891	216.051	96.736	20.3199	21.3836	0	0	0.0140845	0.0157895	0.0493827	0.030303	0.0187793	0.0254777	0.0243496	0.0074685	0.0309857	2.05271		WBGene00000961.3.1-WBGene00000961.4.1	WBGene00000961	594.14	386.944	40.6397	42.7672	314.346	191.202	14.51	0	0.314286	0.25	0.347826	0.195122	0.230769	0.125	0.111111	0	0.0331485	0.276808	0.11672	-1.24583			WBGene00007258
WBGene00000231.2.1-WBGene00000231.3.1	WBGene00000231	142.189	39.3208	83.2072	41.0672	702.166	338.576	193.039	187.106	0.0263158	0.0188679	0.0493827	0.0368852	0.0833333	0.0679612	0.0577508	0.0693069	0.00487959	0.0328629	0.0695881	1.08238		WBGene00004756.6.1-WBGene00004756.7.1	WBGene00004756	486.115	386.944	86.3594	53.459	69.8547	47.8006	29.0201	38.8099	0.147541	0.163265	0.0813397	0.0469484	0.0487805	0.0175439	0.0372671	0.0536913	0.0489122	0.109774	0.0393207	-1.48118			WBGene00022360
WBGene00000246.16.1-WBGene00000246.17.1	WBGene00000246	142.189	39.3208	5.20045	22.8151	0	0	0	0	0.307692	0.0555556	0.2	0.142857	0	0	0	0	0.0156145	0.176526	0.0001	-10.7857		WBGene00013093.ws200.5.1-WBGene00013093.ws200.6.1	WBGene00013093	432.102	386.944	45.7197	37.4213	174.637	143.402	19.3467	4.85124	0.222222	0.216216	0.1125	0.142857	0.119048	0.115385	0.0571429	0.0204082	0.0385638	0.173449	0.0779958	-1.15304			WBGene00022301
WBGene00000366.4.1-WBGene00000366.5.1	WBGene00000366	0	0	5.20045	9.12604	162.038	96.736	45.7197	10.6918	0	0	0.011236	0.0212766	0.0357143	0.0277778	0.0428571	0.0103627	0.0511651	0.00812814	0.029178	1.84388		WBGene00016103.7.1-WBGene00016103.8.1	WBGene00016103	432.102	386.944	126.999	58.8049	69.8547	0	48.3668	48.5124	0.210526	0.190476	0.135135	0.0866142	0.0714286	0	0.0900901	0.0892857	0.0384867	0.155688	0.0627011	-1.3121			WBGene00004368
WBGene00000366.3.1-WBGene00000366.4.1	WBGene00000366	71.0943	0	10.4009	9.12604	216.051	96.736	55.8796	48.1131	0.0327869	0	0.0224719	0.0212766	0.047619	0.0277778	0.052381	0.0466321	0.0314554	0.0191338	0.0436025	1.18829		WBGene00014014.6.1-WBGene00014014.7.1	WBGene00014014	378.089	386.944	81.2794	58.8049	34.9273	191.202	38.6934	38.8099	0.12069	0.123077	0.117647	0.0852713	0.015625	0.0634921	0.0754717	0.0559441	0.00943847	0.111671	0.0526332	-1.08521			WBGene00015743
WBGene00000403.4.1-WBGene00000403.5.1	WBGene00000403	0	0	5.20045	9.12604	216.051	48.368	25.3998	21.3836	0	0	0.0238095	0.0168067	0.0677966	0.025	0.0657895	0.040404	0.0162589	0.0101541	0.0497475	2.29256		WBGene00017773.ws200.3.1-WBGene00017773.ws200.4.1	WBGene00017773	324.077	386.944	35.5597	48.1131	104.782	191.202	14.51	14.5537	0.115385	0.129032	0.0693069	0.0714286	0.0517241	0.0533333	0.0215827	0.0215827	0.0153363	0.0962881	0.0370557	-1.37766			WBGene00008239
WBGene00000542.5.1-WBGene00000542.6.1	WBGene00000542	35.5471	39.3208	26.0022	27.3781	270.064	193.472	106.679	112.264	0.00617284	0.0126582	0.0234742	0.0218978	0.0289017	0.0242424	0.0546875	0.0454545	0.0346099	0.0160508	0.0383216	1.25551		WBGene00003858.2.1-WBGene00003858.3.1	WBGene00003858	432.102	338.576	76.1995	48.1131	139.709	95.6012	38.6934	19.405	0.119403	0.0744681	0.0675676	0.0616438	0.0519481	0.0238095	0.0547945	0.028169	0.0368775	0.0807706	0.0396803	-1.02541			WBGene00011980
WBGene00000799.4.1-WBGene00000799.5.1	WBGene00000799	213.283	353.888	10.4009	41.0672	108.026	241.84	35.5597	0	0.153846	0.173077	0.133333	0.0882353	0.08	0.104167	0.0795455	0	0.0500824	0.137123	0.065928	-1.05651		WBGene00000464.14.2-WBGene00000464.15.1	WBGene00000464	324.077	338.576	157.479	122.956	69.8547	0	91.8968	72.7686	0.0869565	0.0921053	0.0842391	0.0759076	0.0238095	0	0.0753968	0.0493421	0.0283795	0.0848021	0.0371371	-1.19124			WBGene00015434
WBGene00000818.3.1-WBGene00000818.4.1	WBGene00000818	35.5471	0	31.2027	77.5713	108.026	145.104	76.1995	80.1885	0.025641	0	0.0512821	0.0965909	0.0909091	0.115385	0.0920245	0.0967742	0.04106	0.0433785	0.0987731	1.18714		WBGene00006517.8.1-WBGene00006517.9.1	WBGene00006517	324.077	338.576	60.9596	37.4213	104.782	95.6012	29.0201	19.405	0.146341	0.2	0.136364	0.0985915	0.0833333	0.0666667	0.08	0.0571429	0.014944	0.145324	0.0717857	-1.0175			WBGene00016159
WBGene00000899.13.1-WBGene00000899.14.1	WBGene00000899	177.736	78.6417	26.0022	36.5042	54.0128	145.104	25.3998	26.7295	0.227273	0.25	0.138889	0.145455	0.0588235	0.15	0.0724638	0.0909091	0.0308523	0.190404	0.0930491	-1.033		WBGene00022361.ws200.5.1-WBGene00022361.ws200.6.1	WBGene00022361	270.064	338.576	66.0395	64.1508	139.709	47.8006	24.1834	9.70248	0.0657895	0.107692	0.0860927	0.0774194	0.0655738	0.0140845	0.0462963	0.0135135	0.0191833	0.0842485	0.034867	-1.27279			WBGene00003651
WBGene00000911.19.1-WBGene00000911.20.1	WBGene00000911	568.754	235.925	104.009	219.025	324.077	48.368	203.199	197.798	0.111111	0.181818	0.181818	0.15	0.0324324	0.00862069	0.127389	0.121711	0.0528592	0.156187	0.072538	-1.10647		WBGene00022301.13.1-WBGene00022301.14.1	WBGene00022301	216.051	338.576	71.1195	80.1885	69.8547	143.402	14.51	63.0661	0.153846	0.21875	0.125	0.192308	0.0606061	0.0681818	0.047619	0.1625	0.0393603	0.172476	0.0847267	-1.02551			WBGene00012121
WBGene00000936.4.1-WBGene00000936.5.1	WBGene00000936	106.641	78.6417	10.4009	13.6891	54.0128	0	10.1599	10.6918	0.333333	0.4	0.666667	0.5	0.2	0	0.333333	0.285714	0.0398175	0.475	0.204762	-1.21398		WBGene00016103.2.1-WBGene00016103.3.1	WBGene00016103	216.051	338.576	55.8796	64.1508	69.8547	0	24.1834	24.2562	0.105263	0.166667	0.0594595	0.0944882	0.0714286	0	0.045045	0.0446429	0.0484174	0.106469	0.0402791	-1.40233			WBGene00015852
WBGene00000961.3.1-WBGene00000961.4.1	WBGene00000961	142.189	0	5.20045	45.6302	594.14	386.944	40.6397	42.7672	0.16	0	0.0666667	0.142857	0.314286	0.25	0.347826	0.195122	0.0103423	0.092381	0.276808	1.58322		WBGene00017074.2.1-WBGene00017074.3.1	WBGene00017074	162.038	338.576	116.839	101.572	69.8547	47.8006	24.1834	72.7686	0.166667	0.25	0.153333	0.147287	0.0909091	0.0357143	0.0769231	0.12931	0.0204081	0.179322	0.0832142	-1.10765			WBGene00021985
WBGene00000962.5.1-WBGene00000962.6.1	WBGene00000962	106.641	39.3208	10.4009	18.2521	54.0128	48.368	15.2399	5.3459	0.0230769	0.0357143	0.0111111	0.0141844	0.00806452	0.00892857	0.00609756	0.00266667	0.0426974	0.0210217	0.00643933	-1.7069		WBGene00009081.ws200.4.1-WBGene00009081.ws200.5.1	WBGene00009081	162.038	338.576	25.3998	37.4213	104.782	47.8006	19.3467	14.5537	0.1875	0.159091	0.0746269	0.137255	0.0731707	0.0434783	0.0655738	0.0526316	0.0174191	0.139618	0.0587136	-1.24972			WBGene00009180
WBGene00000994.5.2-WBGene00000994.6.1	WBGene00000994	35.5471	0	20.8018	59.3193	270.064	193.472	101.599	58.8049	0.0153846	0	0.043956	0.0792683	0.0925926	0.0769231	0.0900901	0.0679012	0.0423259	0.0346522	0.0818767	1.24051		WBGene00015056.ws200.5.1-WBGene00015056.ws200.6.1	WBGene00015056	324.077	290.208	35.5597	90.8803	69.8547	47.8006	29.0201	63.0661	0.1875	0.3	0.114754	0.257576	0.0666667	0.0434783	0.0952381	0.168831	0.0477668	0.214957	0.0935536	-1.20018			WBGene00015642
WBGene00001055.ws200.8.1-WBGene00001055.ws200.9.1	WBGene00001055	142.189	78.6417	31.2027	59.3193	378.089	386.944	111.759	112.264	0.0275862	0.0333333	0.0454545	0.059633	0.0909091	0.0816327	0.0700637	0.0933333	0.00299609	0.0415018	0.0839847	1.01695		WBGene00014092.6.1-WBGene00014092.7.1	WBGene00014092	324.077	290.208	20.3199	48.1131	34.9273	47.8006	14.51	24.2562	0.285714	0.333333	0.129032	0.310345	0.0714286	0.0909091	0.115385	0.227273	0.0540352	0.264606	0.126249	-1.06757			WBGene00010774
WBGene00001059.ws200.2.1-WBGene00001059.ws200.3.2	WBGene00001059	0	39.3208	5.20045	22.8151	54.0128	145.104	10.1599	21.3836	0	0.0625	0.2	0.111111	0.2	0.333333	0.4	0.148148	0.0490047	0.0934028	0.27037	1.5334		WBGene00007685.ws200.3.1-WBGene00007685.ws200.4.1	WBGene00007685	270.064	290.208	60.9596	69.4967	34.9273	0	58.0401	53.3637	0.192308	0.136364	0.0882353	0.113043	0.0434783	0	0.08	0.0827068	0.0335062	0.132488	0.0515463	-1.36192			WBGene00009299
WBGene00001059.ws200.1.1-WBGene00001059.ws200.2.1	WBGene00001059	35.5471	196.604	5.20045	22.8151	0	48.368	0	16.0377	0.2	0.3125	0.2	0.111111	0	0.111111	0	0.111111	0.028156	0.205903	0.0555556	-1.88996		WBGene00012445.18.1-WBGene00012445.19.1	WBGene00012445	216.051	290.208	76.1995	74.8426	0	239.003	48.3668	24.2562	0.0615385	0.0344828	0.037594	0.0430769	0	0.0333333	0.0195312	0.0285714	0.0466763	0.044173	0.020359	-1.1175			WBGene00007165
WBGene00001080.7.1-WBGene00001080.8.1	WBGene00001080	35.5471	0	10.4009	4.56302	216.051	241.84	30.4798	21.3836	0.0526316	0	0.0869565	0.0344828	0.210526	0.147059	0.103448	0.148148	0.00883395	0.0435177	0.152295	1.80719		WBGene00018995.18.1-WBGene00018995.19.1	WBGene00018995	216.051	290.208	111.759	69.4967	104.782	0	24.1834	58.2149	0.038835	0.0576923	0.053012	0.0416667	0.020979	0	0.0188679	0.0366972	0.0169932	0.0478015	0.019136	-1.32077			WBGene00000133
WBGene00001081.17.1-WBGene00001081.18.1	WBGene00001081	106.641	39.3208	5.20045	41.0672	54.0128	0	30.4798	21.3836	0.272727	0.2	0.166667	0.375	0.047619	0	0.176471	0.137931	0.03766	0.253598	0.0905052	-1.48647		WBGene00007094.ws200.2.1-WBGene00007094.ws200.3.1	WBGene00007094	216.051	290.208	86.3594	106.918	69.8547	143.402	33.8567	53.3637	0.0655738	0.0821918	0.0794393	0.0699301	0.0185185	0.030303	0.059322	0.0381944	0.00717134	0.0742837	0.0365845	-1.02181			WBGene00003572
WBGene00001090.15.1-WBGene00001090.16.1	WBGene00001090	71.0943	0	15.6013	18.2521	216.051	193.472	60.9596	32.0754	0.047619	0	0.0434783	0.0325203	0.121212	0.121212	0.0710059	0.0517241	0.0269379	0.0309044	0.0912886	1.56262		WBGene00003678.8.1-WBGene00003678.9.1	WBGene00003678	216.051	290.208	25.3998	21.3836	34.9273	47.8006	14.51	4.85124	0.148148	0.142857	0.0757576	0.0655738	0.0769231	0.0357143	0.0340909	0.0178571	0.0372524	0.108084	0.0411464	-1.39331			WBGene00004112
WBGene00001148.3.1-WBGene00001148.4.1	WBGene00001148	35.5471	0	10.4009	18.2521	108.026	145.104	25.3998	21.3836	0.05	0	0.0408163	0.0655738	0.133333	0.142857	0.0704225	0.0851064	0.0227475	0.0390975	0.10793	1.46495		WBGene00006627.3.1-WBGene00006627.4.1	WBGene00006627	216.051	290.208	30.4798	21.3836	34.9273	0	29.0201	14.5537	0.285714	0.3	0.333333	0.235294	0.0833333	0	0.222222	0.166667	0.0177898	0.288585	0.118056	-1.28952			WBGene00000226
WBGene00001148.8.1-WBGene00001148.9.1	WBGene00001148	35.5471	0	20.8018	9.12604	54.0128	96.736	40.6397	21.3836	0.05	0	0.0816327	0.0327869	0.0666667	0.0952381	0.112676	0.0851064	0.0467845	0.0411049	0.0899218	1.12936		WBGene00001188.9.1-WBGene00001188.10.1	WBGene00001188	216.051	290.208	0	10.6918	34.9273	0	0	0	0.5	0.5	0	0.222222	0.0555556	0	0	0	0.0537931	0.305556	0.0138889	-4.45943			WBGene00018350
WBGene00001182.4.1-WBGene00001182.5.1	WBGene00001182	142.189	39.3208	26.0022	9.12604	0	0	0	0	0.8	0.333333	0.263158	0.181818	0	0	0	0	0.0293337	0.394577	0.0001	-11.9461		WBGene00004121.17.1-WBGene00004121.18.1	WBGene00004121	162.038	290.208	40.6397	26.7295	69.8547	95.6012	14.51	14.5537	0.103448	0.142857	0.0851064	0.0505051	0.0555556	0.0307692	0.046875	0.0361446	0.0377494	0.0954792	0.0423361	-1.1733			WBGene00004064
WBGene00001325.16.1-WBGene00001325.17.1	WBGene00001325	106.641	39.3208	15.6013	31.9411	54.0128	145.104	30.4798	16.0377	0.1	0.2	0.125	0.155556	0.04	0.0625	0.0923077	0.0652174	0.0157574	0.145139	0.0650063	-1.15878		WBGene00010306.ws200.2.1-WBGene00010306.ws200.3.1	WBGene00010306	162.038	290.208	30.4798	37.4213	0	0	9.67335	33.9587	0.103448	0.146341	0.0731707	0.0777778	0	0	0.0434783	0.0833333	0.0394936	0.100185	0.0317029	-1.65998			WBGene00004121
WBGene00001352.ws200.20.1-WBGene00001352.ws200.21.1	WBGene00001352	284.377	157.283	104.009	77.5713	162.038	338.576	142.239	74.8426	0.117647	0.2	0.185185	0.104938	0.0428571	0.0666667	0.103321	0.0886076	0.0306102	0.151943	0.0753631	-1.0116		WBGene00020099.ws200.3.1-WBGene00020099.ws200.4.1	WBGene00020099	162.038	290.208	116.839	112.264	104.782	47.8006	96.7335	48.5124	0.230769	0.3	0.158621	0.259259	0.136364	0.0625	0.175439	0.0961538	0.0211017	0.237162	0.117614	-1.01181			WBGene00021439
WBGene00001368.5.1-WBGene00001368.6.1	WBGene00001368	106.641	78.6417	10.4009	41.0672	0	48.368	10.1599	16.0377	0.375	0.4	0.25	0.391304	0	0.2	0.125	0.176471	0.00688619	0.354076	0.125368	-1.49789		WBGene00013143.2.1-WBGene00013143.3.1	WBGene00013143	540.128	241.84	66.0395	58.8049	34.9273	95.6012	29.0201	43.6612	0.434783	0.238095	0.213115	0.282051	0.0434783	0.133333	0.176471	0.204545	0.0461529	0.292011	0.139457	-1.0662			WBGene00003943
WBGene00001401.ws200.6.1-WBGene00001401.ws200.7.1	WBGene00001401	71.0943	39.3208	67.6058	36.5042	0	96.736	55.8796	42.7672	0.285714	0.25	0.19697	0.181818	0	0.117647	0.152778	0.173913	0.0419749	0.228626	0.111084	-1.04134		WBGene00004858.7.1-WBGene00004858.8.2	WBGene00004858	378.089	241.84	66.0395	26.7295	69.8547	143.402	33.8567	48.5124	0.189189	0.147059	0.13	0.0735294	0.0363636	0.0810811	0.0534351	0.0952381	0.0466695	0.134944	0.0665295	-1.02029			WBGene00008195
WBGene00001403.9.1-WBGene00001403.10.1	WBGene00001403	106.641	78.6417	15.6013	18.2521	54.0128	0	10.1599	10.6918	0.1875	0.1	0.0697674	0.153846	0.05	0	0.0322581	0.0952381	0.045128	0.127778	0.044374	-1.52585		WBGene00007620.6.1-WBGene00007620.7.1	WBGene00007620	324.077	241.84	116.839	69.4967	139.709	239.003	38.6934	19.405	0.130435	0.1	0.0621622	0.0663265	0.05	0.0675676	0.0296296	0.0224719	0.0469564	0.0897309	0.0424173	-1.08095			WBGene00012953
WBGene00001439.ws200.8.1-WBGene00001439.ws200.9.1	WBGene00001439	35.5471	0	10.4009	9.12604	270.064	193.472	25.3998	37.4213	0.0769231	0	0.111111	0.0625	0.217391	0.111111	0.294118	0.12069	0.0462217	0.0626335	0.185827	1.56895		WBGene00018438.ws200.2.1-WBGene00018438.ws200.3.1	WBGene00018438	270.064	241.84	60.9596	80.1885	104.782	95.6012	33.8567	19.405	0.714286	0.416667	0.428571	0.5	0.230769	0.333333	0.205882	0.181818	0.0111591	0.514881	0.237951	-1.11357			WBGene00004739
WBGene00001468.ws200.11.1-WBGene00001468.ws200.12.1	WBGene00001468	106.641	157.283	20.8018	9.12604	0	0	5.07996	5.3459	0.3	0.666667	0.333333	0.2	0	0	0.1	0.111111	0.0226188	0.375	0.0527778	-2.82889		WBGene00020786.ws200.9.1-WBGene00020786.ws200.10.1	WBGene00020786	216.051	241.84	15.2399	58.8049	69.8547	47.8006	24.1834	33.9587	0.105263	0.125	0.0441176	0.113402	0.0454545	0.02	0.0555556	0.0534351	0.0360612	0.0969457	0.0436113	-1.15247			WBGene00004298
WBGene00001470.7.1-WBGene00001470.8.1	WBGene00001470	71.0943	78.6417	31.2027	27.3781	54.0128	48.368	40.6397	16.0377	0.4	0.5	0.352941	0.222222	0.0434783	0.166667	0.242424	0.214286	0.0317197	0.368791	0.166714	-1.14543		WBGene00008601.ws200.6.2-WBGene00008601.ws200.7.1	WBGene00008601	216.051	241.84	76.1995	80.1885	104.782	47.8006	38.6934	14.5537	0.210526	0.2	0.159574	0.1875	0.0967742	0.05	0.117647	0.05	0.00157381	0.1894	0.0786053	-1.26874			WBGene00021661
WBGene00001484.2.1-WBGene00001484.3.1	WBGene00001484	106.641	78.6417	26.0022	45.6302	108.026	48.368	5.07996	16.0377	0.3	0.2	0.2	0.243902	0.133333	0.1	0.047619	0.130435	0.00508944	0.235976	0.102847	-1.19814		WBGene00003056.8.1-WBGene00003056.9.1	WBGene00003056	216.051	241.84	25.3998	90.8803	34.9273	95.6012	58.0401	19.405	0.210526	0.277778	0.0568182	0.209877	0.0384615	0.105263	0.0875912	0.043956	0.0518637	0.18875	0.068818	-1.45562			WBGene00014052
WBGene00001559.ws200.7.1-WBGene00001559.ws200.8.1	WBGene00001559	0	0	0	0	54.0128	48.368	15.2399	16.0377	0	0	0	0	0.0192308	0.0175439	0.0454545	0.0483871	0.00753334	0.0001	0.0326541	8.35112		WBGene00015949.6.1-WBGene00015949.7.1	WBGene00015949	216.051	241.84	35.5597	69.4967	69.8547	0	67.7135	29.1075	0.235294	0.192308	0.116667	0.240741	0.105263	0	0.14433	0.0983607	0.0405902	0.196252	0.0869884	-1.17381			WBGene00008502
WBGene00001560.3.1-WBGene00001560.5.1	WBGene00001560	35.5471	0	0	9.12604	108.026	96.736	20.3199	16.0377	0.011236	0	0	0.0204082	0.0294118	0.0240964	0.0275862	0.0164835	0.0277016	0.00791103	0.0243945	1.62462		WBGene00014136.2.1-WBGene00014136.3.1	WBGene00014136	162.038	241.84	101.599	48.1131	104.782	47.8006	82.2235	14.5537	0.1	0.135135	0.0985222	0.136364	0.0731707	0.0416667	0.0682731	0.046875	0.00376343	0.117505	0.0574964	-1.03118			WBGene00007059
WBGene00001560.1.1-WBGene00001560.2.1	WBGene00001560	213.283	39.3208	5.20045	27.3781	0	48.368	5.07996	0	0.0674157	0.0344828	0.0227273	0.0612245	0	0.0120482	0.00689655	0	0.00924424	0.0464626	0.00473619	-3.29427		WBGene00003711.ws200.3.1-WBGene00003711.ws200.4.1	WBGene00003711	162.038	241.84	50.7996	26.7295	0	47.8006	4.83668	14.5537	0.214286	0.125	0.119048	0.0961538	0	0.0454545	0.011236	0.0697674	0.0126863	0.138622	0.0316145	-2.1325			WBGene00018334
WBGene00001565.11.1-WBGene00001565.12.1	WBGene00001565	142.189	39.3208	15.6013	13.6891	54.0128	48.368	25.3998	26.7295	0.133333	0.2	0.176471	0.0731707	0.0294118	0.04	0.0961538	0.0847458	0.0421663	0.145744	0.0625778	-1.21971		WBGene00020341.ws200.4.2-WBGene00020341.ws200.5.1	WBGene00020341	162.038	241.84	20.3199	64.1508	0	95.6012	33.8567	14.5537	0.2	0.333333	0.307692	0.26087	0	0.133333	0.189189	0.0967742	0.0135533	0.275474	0.104824	-1.39395			WBGene00017939
WBGene00001571.ws200.1.1-WBGene00001571.ws200.2.1	WBGene00001571	35.5471	0	10.4009	13.6891	270.064	48.368	55.8796	32.0754	0.047619	0	0.0434783	0.0652174	0.263158	0.0909091	0.127907	0.0909091	0.052525	0.0390787	0.143221	1.87379		WBGene00009460.10.1-WBGene00009460.11.1	WBGene00009460	432.102	193.472	35.5597	37.4213	69.8547	143.402	9.67335	9.70248	0.0327869	0.0261438	0.0154525	0.0166271	0.0136054	0.0153846	0.00687285	0.00630915	0.0413573	0.0227526	0.010543	-1.10975			WBGene00011441
WBGene00001571.ws200.2.1-WBGene00001571.ws200.3.1	WBGene00001571	426.566	78.6417	78.0067	59.3193	108.026	48.368	126.999	85.5344	0.571429	0.333333	0.326087	0.282609	0.105263	0.0909091	0.290698	0.242424	0.0541544	0.378364	0.182324	-1.05327		WBGene00004378.1.1-WBGene00004378.2.1	WBGene00004378	378.089	193.472	35.5597	21.3836	0	0	4.83668	14.5537	0.0786517	0.057971	0.0208333	0.0203046	0	0	0.00534759	0.0192308	0.044439	0.0444402	0.00614459	-2.85448			WBGene00007956
WBGene00001577.2.1-WBGene00001577.3.1	WBGene00001577	71.0943	117.963	10.4009	18.2521	108.026	48.368	25.3998	16.0377	0.181818	0.375	0.153846	0.235294	0.0740741	0.0909091	0.121951	0.09375	0.0304517	0.23649	0.0951711	-1.31318		WBGene00021502.ws200.5.1-WBGene00021502.ws200.6.2	WBGene00021502	378.089	193.472	50.7996	48.1131	34.9273	47.8006	14.51	33.9587	0.0833333	0.057971	0.0675676	0.0517241	0.00970874	0.016129	0.0280374	0.0472973	0.0100002	0.065149	0.0252931	-1.365			WBGene00044078
WBGene00001579.7.1-WBGene00001579.8.1	WBGene00001579	35.5471	0	15.6013	9.12604	108.026	193.472	30.4798	21.3836	0.0294118	0	0.0352941	0.031746	0.0666667	0.0701754	0.0422535	0.0449438	0.0261667	0.024113	0.0560099	1.21587		WBGene00007703.8.1-WBGene00007703.9.1	WBGene00007703	324.077	193.472	55.8796	26.7295	34.9273	95.6012	14.51	0	0.0545455	0.0392157	0.0325444	0.0163399	0.0147059	0.0168067	0.00986842	0	0.0276633	0.0356613	0.0103453	-1.78538			WBGene00016539
WBGene00001580.7.1-WBGene00001580.8.1	WBGene00001580	71.0943	0	26.0022	22.8151	162.038	96.736	66.0395	53.459	0.037037	0	0.0649351	0.0393701	0.0810811	0.0689655	0.0625	0.0917431	0.0336613	0.0353355	0.0760724	1.10625		WBGene00021685.4.1-WBGene00021685.5.1	WBGene00021685	324.077	193.472	86.3594	80.1885	34.9273	95.6012	19.3467	24.2562	0.0517241	0.0454545	0.0682731	0.0505051	0.0102041	0.0208333	0.0434783	0.0186567	0.0121659	0.0539892	0.0232931	-1.21277			WBGene00016093
WBGene00001623.ws200.1.2-WBGene00001623.ws200.2.1	WBGene00001623	35.5471	117.963	5.20045	13.6891	0	48.368	5.07996	5.3459	0.2	0.272727	0.5	0.2	0	0.0909091	0.0666667	0.125	0.0260746	0.293182	0.0706439	-2.05316		WBGene00017195.14.1-WBGene00017195.15.1	WBGene00017195	324.077	193.472	35.5597	42.7672	104.782	95.6012	14.51	14.5537	0.146341	0.114286	0.101449	0.145455	0.0857143	0.0454545	0.0526316	0.0526316	0.00336527	0.126883	0.059108	-1.10207			WBGene00015801
WBGene00001630.1.1-WBGene00001630.2.2	WBGene00001630	35.5471	0	15.6013	41.0672	108.026	145.104	50.7996	53.459	0.00826446	0	0.0132159	0.0296053	0.0224719	0.0291262	0.0334448	0.0341297	0.0460875	0.0127714	0.0297932	1.22207		WBGene00004510.7.1-WBGene00004510.8.1	WBGene00004510	324.077	193.472	40.6397	21.3836	34.9273	47.8006	9.67335	9.70248	0.176471	0.137931	0.0601504	0.0512821	0.0416667	0.0333333	0.025641	0.0273973	0.0509683	0.106459	0.0320096	-1.73372			WBGene00003647
WBGene00001638.ws200.1.1-WBGene00001638.ws200.2.1	WBGene00001638	71.0943	0	15.6013	9.12604	324.077	241.84	20.3199	48.1131	0.0392157	0	0.0422535	0.0175439	0.113208	0.0943396	0.0305344	0.0692308	0.0435895	0.0247533	0.0768281	1.63401		WBGene00006443.2.1-WBGene00006443.3.1	WBGene00006443	324.077	193.472	238.758	64.1508	384.201	47.8006	116.08	43.6612	0.315789	0.333333	0.244792	0.139535	0.174603	0.04	0.161074	0.116883	0.0446392	0.258362	0.12314	-1.06909			WBGene00003876
WBGene00001639.ws200.2.1-WBGene00001639.ws200.3.1	WBGene00001639	71.0943	39.3208	15.6013	45.6302	0	48.368	5.07996	5.3459	0.105263	0.0769231	0.176471	0.12987	0	0.0769231	0.0833333	0.0357143	0.043529	0.122132	0.0489927	-1.3178		WBGene00003060.7.1-WBGene00003060.8.1	WBGene00003060	270.064	193.472	86.3594	117.61	34.9273	47.8006	43.5301	48.5124	0.178571	0.181818	0.191011	0.183333	0.0769231	0.0322581	0.152542	0.0925926	0.00892078	0.183684	0.088579	-1.05219			WBGene00011604
WBGene00001644.ws200.8.1-WBGene00001644.ws200.9.2	WBGene00001644	213.283	39.3208	10.4009	9.12604	162.038	241.84	20.3199	53.459	0.315789	0.0909091	0.181818	0.166667	0.333333	0.454545	0.25	0.47619	0.036524	0.188796	0.378517	1.00353		WBGene00011323.5.1-WBGene00011323.6.1	WBGene00011323	270.064	193.472	81.2794	80.1885	34.9273	0	58.0401	38.8099	0.15625	0.0952381	0.0969697	0.141509	0.0217391	0	0.107143	0.0672269	0.0419387	0.122492	0.0490272	-1.32103			WBGene00013198
WBGene00001651.12.1-WBGene00001651.13.1	WBGene00001651	35.5471	0	0	4.56302	162.038	96.736	15.2399	26.7295	0.0181818	0	0	0.010989	0.0422535	0.018018	0.024	0.03125	0.0199038	0.00729271	0.0288804	1.98556		WBGene00015423.1.1-WBGene00015423.2.1	WBGene00015423	270.064	193.472	15.2399	26.7295	34.9273	47.8006	9.67335	4.85124	0.625	0.4	0.2	0.2	0.125	0.111111	0.125	0.0384615	0.0477462	0.35625	0.0998932	-1.83443			WBGene00020131
WBGene00001651.27.1-WBGene00001651.28.1	WBGene00001651	142.189	39.3208	15.6013	45.6302	108.026	96.736	55.8796	58.8049	0.0727273	0.142857	0.1	0.10989	0.028169	0.018018	0.088	0.06875	0.0447626	0.106369	0.0507343	-1.06804		WBGene00011604.5.1-WBGene00011604.6.1	WBGene00011604	216.051	193.472	15.2399	26.7295	69.8547	95.6012	0	9.70248	0.0655738	0.0888889	0.0344828	0.0574713	0.0322581	0.0425532	0	0.030303	0.0506379	0.0616042	0.0262786	-1.22914			WBGene00001560
WBGene00001653.2.1-WBGene00001653.3.1	WBGene00001653	35.5471	0	15.6013	13.6891	162.038	145.104	40.6397	32.0754	0.0212766	0	0.0288462	0.0238095	0.0612245	0.047619	0.0318725	0.0340909	0.0351494	0.0184831	0.0437017	1.24148		WBGene00000224.2.1-WBGene00000224.3.1	WBGene00000224	216.051	193.472	20.3199	101.572	69.8547	47.8006	33.8567	29.1075	0.0952381	0.0930233	0.0540541	0.134752	0.04	0.0238095	0.0744681	0.0451128	0.0482262	0.0942668	0.0458476	-1.0399			WBGene00006552
WBGene00001745.3.1-WBGene00001745.4.1	WBGene00001745	35.5471	0	0	13.6891	162.038	193.472	20.3199	26.7295	0.111111	0	0	0.1	0.1875	0.2	0.16	0.16129	0.00822894	0.0527778	0.177198	1.74736		WBGene00013228.ws200.3.1-WBGene00013228.ws200.4.1	WBGene00013228	216.051	193.472	50.7996	32.0754	69.8547	47.8006	24.1834	19.405	0.137931	0.102564	0.104167	0.08	0.0645161	0.0294118	0.042735	0.0412371	0.00453989	0.106165	0.044475	-1.25524			WBGene00004744
WBGene00001793.5.1-WBGene00001793.6.1	WBGene00001793	177.736	78.6417	291.225	73.0083	756.179	483.68	228.598	122.956	0.0724638	0.0465116	0.115942	0.0658436	0.2	0.181818	0.114504	0.106977	0.0341045	0.0751903	0.150825	1.00426		WBGene00015642.ws200.12.1-WBGene00015642.ws200.13.1	WBGene00015642	216.051	193.472	50.7996	58.8049	0	47.8006	9.67335	29.1075	0.121212	0.0833333	0.104167	0.102804	0	0.0344828	0.0487805	0.0618557	0.00497295	0.102879	0.0362797	-1.50371			WBGene00018634
WBGene00001833.2.1-WBGene00001833.3.1	WBGene00001833	0	0	5.20045	4.56302	216.051	48.368	20.3199	10.6918	0	0	0.016129	0.015625	0.0769231	0.0238095	0.04	0.0240964	0.0465162	0.00793851	0.0412072	2.37596		WBGene00002220.3.1-WBGene00002220.4.1	WBGene00002220	216.051	193.472	40.6397	21.3836	34.9273	0	19.3467	9.70248	0.137931	0.173913	0.177778	0.0952381	0.0384615	0	0.0689655	0.0425532	0.00389469	0.146215	0.0374951	-1.96332			WBGene00000961
WBGene00001833.1.1-WBGene00001833.2.1	WBGene00001833	0	0	10.4009	4.56302	270.064	96.736	15.2399	16.0377	0	0	0.0322581	0.015625	0.0961538	0.047619	0.03	0.0361446	0.0531959	0.0119708	0.0524794	2.13223		WBGene00020235.21.1-WBGene00020235.22.1	WBGene00020235	216.051	193.472	25.3998	21.3836	34.9273	47.8006	9.67335	4.85124	0.148148	0.111111	0.0877193	0.142857	0.0555556	0.0454545	0.0588235	0.0384615	0.00275758	0.122459	0.0495738	-1.30465			WBGene00018286
WBGene00001865.1.1-WBGene00001865.2.1	WBGene00001865	0	0	0	4.56302	54.0128	96.736	40.6397	48.1131	0	0	0	0.02	0.0416667	0.1	0.0384615	0.0957447	0.0105189	0.005	0.0689682	3.78593		WBGene00013151.ws200.5.1-WBGene00013151.ws200.6.1	WBGene00013151	216.051	193.472	101.599	117.61	104.782	143.402	9.67335	92.1736	0.444444	0.266667	0.30303	0.209524	0.157895	0.230769	0.0416667	0.155738	0.0458088	0.305916	0.146517	-1.06207			WBGene00007620
WBGene00002028.3.1-WBGene00002028.4.1	WBGene00002028	71.0943	0	26.0022	41.0672	432.102	145.104	96.5193	53.459	0.0526316	0	0.108696	0.0947368	0.266667	0.125	0.153226	0.120482	0.050916	0.064016	0.166344	1.37767		WBGene00022054.ws200.5.1-WBGene00022054.ws200.6.1	WBGene00022054	216.051	193.472	157.479	101.572	34.9273	95.6012	82.2235	43.6612	0.333333	0.571429	0.31	0.311475	0.0588235	0.153846	0.21519	0.125	0.0142918	0.381559	0.138215	-1.46499			WBGene00014194
WBGene00002036.3.1-WBGene00002036.4.1	WBGene00002036	35.5471	39.3208	15.6013	13.6891	648.153	193.472	45.7197	58.8049	0.00414938	0.0131579	0.0202703	0.00761421	0.0493827	0.0272109	0.023622	0.0249433	0.0292953	0.0112979	0.0312897	1.46963		WBGene00008379.2.1-WBGene00008379.3.1	WBGene00008379	216.051	193.472	50.7996	58.8049	69.8547	0	14.51	24.2562	0.235294	0.2	0.125	0.148649	0.0952381	0	0.136364	0.108696	0.0546219	0.177236	0.0850744	-1.05887			WBGene00001148
WBGene00002037.40.1-WBGene00002037.41.1	WBGene00002037	142.189	78.6417	20.8018	31.9411	54.0128	0	20.3199	26.7295	0.0769231	0.111111	0.137931	0.0933333	0.030303	0	0.040404	0.0609756	0.00755215	0.104825	0.0329207	-1.67092		WBGene00012535.ws200.6.1-WBGene00012535.ws200.7.1	WBGene00012535	216.051	193.472	20.3199	53.459	34.9273	95.6012	14.51	19.405	0.25	0.4	0.363636	0.333333	0.111111	0.181818	0.15	0.166667	0.00200111	0.336742	0.152399	-1.14379			WBGene00008694
WBGene00002041.10.1-WBGene00002041.11.1	WBGene00002041	71.0943	39.3208	26.0022	22.8151	54.0128	96.736	30.4798	21.3836	0.0869565	0.142857	0.151515	0.0943396	0.0384615	0.047619	0.0606061	0.057971	0.00773298	0.118917	0.0511644	-1.21674		WBGene00014052.ws200.4.1-WBGene00014052.ws200.5.1	WBGene00014052	216.051	193.472	15.2399	21.3836	34.9273	0	24.1834	4.85124	0.4	0.333333	0.15	0.222222	0.166667	0	0.125	0.0833333	0.0329389	0.276389	0.09375	-1.55981			WBGene00012005
WBGene00002048.9.1-WBGene00002048.10.1	WBGene00002048	177.736	78.6417	0	27.3781	378.089	338.576	10.1599	64.1508	0.121951	0.117647	0	0.08	0.118644	0.162791	0.2	0.218182	0.0378912	0.0798996	0.174904	1.1303		WBGene00004862.3.1-WBGene00004862.4.1	WBGene00004862	162.038	193.472	30.4798	32.0754	34.9273	239.003	4.83668	0	0.03125	0.0377358	0.0340909	0.0331492	0.0212766	0.0331126	0.00636943	0	0.0471742	0.0340565	0.0151897	-1.16484			WBGene00004095
WBGene00002173.17.1-WBGene00002173.18.1	WBGene00002173	0	0	0	4.56302	54.0128	145.104	20.3199	10.6918	0	0	0	0.00729927	0.00990099	0.0285714	0.0310078	0.0165289	0.0101019	0.00182482	0.0215023	3.55866		WBGene00001132.2.1-WBGene00001132.4.1	WBGene00001132	162.038	193.472	30.4798	21.3836	0	95.6012	14.51	0	0.05	0.0869565	0.038961	0.0430108	0	0.0357143	0.0184049	0	0.0253635	0.0547321	0.0135298	-2.01625			WBGene00015507
WBGene00002173.27.1-WBGene00002173.28.1	WBGene00002173	35.5471	0	0	13.6891	216.051	145.104	20.3199	37.4213	0.010989	0	0	0.0218978	0.039604	0.0285714	0.0310078	0.0578512	0.0104476	0.00822171	0.0392586	2.2555		WBGene00002986.1.1-WBGene00002986.2.1	WBGene00002986	162.038	193.472	66.0395	26.7295	104.782	0	14.51	38.8099	0.0857143	0.0930233	0.104	0.0471698	0.05	0	0.0337079	0.0610687	0.0435659	0.0824768	0.0361941	-1.18823			WBGene00004215
WBGene00002175.11.1-WBGene00002175.12.1	WBGene00002175	71.0943	39.3208	20.8018	27.3781	0	48.368	10.1599	5.3459	0.1	0.0714286	0.125	0.142857	0	0.0526316	0.0571429	0.0277778	0.0100056	0.109821	0.0343881	-1.67517		WBGene00019344.ws200.8.1-WBGene00019344.ws200.9.1	WBGene00019344	162.038	193.472	50.7996	53.459	69.8547	47.8006	19.3467	29.1075	0.142857	0.2	0.15625	0.2	0.0869565	0.05	0.0714286	0.0869565	0.00108509	0.174777	0.0738354	-1.24313			WBGene00020786
WBGene00002187.6.1-WBGene00002187.7.1	WBGene00002187	248.83	196.604	31.2027	36.5042	0	96.736	40.6397	21.3836	0.101449	0.0806452	0.0952381	0.0701754	0	0.0512821	0.0672269	0.0547945	0.0380741	0.086877	0.0433259	-1.00374		WBGene00011000.ws200.6.1-WBGene00011000.ws200.7.1	WBGene00011000	162.038	193.472	55.8796	64.1508	34.9273	0	43.5301	24.2562	0.25	0.222222	0.164179	0.218182	0.047619	0	0.101124	0.104167	0.00265668	0.213646	0.0632273	-1.7566			WBGene00004343
WBGene00002198.6.1-WBGene00002198.7.1	WBGene00002198	35.5471	39.3208	5.20045	50.1932	162.038	96.736	50.7996	42.7672	0.111111	0.0769231	0.0666667	0.203704	0.3	0.4	0.25	0.150943	0.0377856	0.114601	0.275236	1.26405		WBGene00015088.ws200.6.1-WBGene00015088.ws200.7.1	WBGene00015088	162.038	193.472	91.4393	80.1885	0	95.6012	48.3668	38.8099	0.333333	0.444444	0.391304	0.394737	0	0.181818	0.357143	0.222222	0.0405262	0.390955	0.190296	-1.03876			WBGene00014080
WBGene00002198.7.1-WBGene00002198.8.1	WBGene00002198	71.0943	117.963	20.8018	54.7562	54.0128	0	25.3998	32.0754	0.222222	0.230769	0.266667	0.222222	0.1	0	0.125	0.113208	0.00259897	0.23547	0.0845519	-1.47763		WBGene00003024.4.1-WBGene00003024.5.1	WBGene00003024	162.038	193.472	25.3998	26.7295	139.709	0	9.67335	19.405	0.3	0.666667	0.277778	0.333333	0.210526	0	0.181818	0.181818	0.0514655	0.394444	0.143541	-1.45836			WBGene00020453
WBGene00002207.5.1-WBGene00002207.6.1	WBGene00002207	0	39.3208	10.4009	18.2521	216.051	145.104	35.5597	58.8049	0	0.0434783	0.0408163	0.0701754	0.0851064	0.0857143	0.056	0.0973451	0.0463307	0.0386175	0.0810415	1.06941		WBGene00019894.6.1-WBGene00019894.7.1	WBGene00019894	162.038	193.472	35.5597	42.7672	69.8547	47.8006	9.67335	14.5537	0.5	0.444444	0.212121	0.222222	0.181818	0.142857	0.0952381	0.107143	0.032677	0.344697	0.131764	-1.38737			WBGene00008610
WBGene00002210.11.1-WBGene00002210.12.1	WBGene00002210	71.0943	78.6417	10.4009	31.9411	0	96.736	15.2399	26.7295	0.133333	0.133333	0.125	0.134615	0	0.0740741	0.0697674	0.0961538	0.0141651	0.131571	0.0599988	-1.13284		WBGene00006585.ws200.1.2-WBGene00006585.ws200.2.1	WBGene00006585	486.115	145.104	116.839	96.2262	0	47.8006	101.57	53.3637	0.375	0.428571	0.328571	0.418605	0	0.111111	0.318182	0.314286	0.0487854	0.387687	0.185895	-1.0604			WBGene00002198
WBGene00002215.5.1-WBGene00002215.7.1	WBGene00002215	71.0943	157.283	10.4009	36.5042	108.026	0	0	16.0377	0.0425532	0.105263	0.0571429	0.0860215	0.0540541	0	0	0.0422535	0.0505235	0.0727452	0.0240769	-1.5952		WBGene00000010.6.1-WBGene00000010.7.1	WBGene00000010	324.077	145.104	116.839	133.647	139.709	143.402	14.51	48.5124	0.146341	0.0769231	0.117347	0.121951	0.040404	0.0681818	0.0447761	0.0636943	0.00845575	0.115641	0.0542641	-1.09158			WBGene00006351
WBGene00002217.16.1-WBGene00002217.17.1	WBGene00002217	248.83	78.6417	10.4009	36.5042	216.051	241.84	10.1599	32.0754	0.2	0.125	0.142857	0.091954	0.0833333	0.0980392	0.0384615	0.0582524	0.0361388	0.139953	0.0695216	-1.00941		WBGene00004215.20.1-WBGene00004215.22.1	WBGene00004215	270.064	145.104	60.9596	26.7295	34.9273	47.8006	24.1834	9.70248	0.0943396	0.075	0.102564	0.0574713	0.027027	0.015873	0.0454545	0.0285714	0.00410756	0.0823437	0.0292315	-1.49413			WBGene00012810
WBGene00002235.2.1-WBGene00002235.3.1	WBGene00002235	0	0	0	0	54.0128	0	20.3199	16.0377	0	0	0	0	0.125	0	0.235294	0.15	0.0394328	0.0001	0.127574	10.3171		WBGene00015743.2.1-WBGene00015743.3.1	WBGene00015743	270.064	145.104	15.2399	32.0754	34.9273	47.8006	0	4.85124	0.138889	0.0909091	0.0344828	0.0576923	0.0333333	0.0175439	0	0.0113636	0.0336965	0.0804933	0.0155602	-2.37101			WBGene00000079
WBGene00002235.5.1-WBGene00002235.6.1	WBGene00002235	35.5471	0	5.20045	4.56302	162.038	241.84	15.2399	10.6918	0.111111	0	0.0714286	0.0833333	0.375	0.3125	0.176471	0.1	0.0403536	0.0664683	0.240993	1.85825		WBGene00018350.3.1-WBGene00018350.4.1	WBGene00018350	270.064	145.104	15.2399	21.3836	0	47.8006	19.3467	0	0.147059	0.0588235	0.0526316	0.0769231	0	0.0217391	0.0512821	0	0.0385717	0.0838593	0.0182553	-2.19966			WBGene00006937
WBGene00002261.8.1-WBGene00002261.9.1	WBGene00002261	35.5471	0	10.4009	18.2521	108.026	145.104	71.1195	58.8049	0.0625	0	0.08	0.0740741	0.133333	0.111111	0.297872	0.305556	0.0288288	0.0541435	0.211968	1.96899		WBGene00009587.ws200.2.1-WBGene00009587.ws200.4.1	WBGene00009587	270.064	145.104	35.5597	10.6918	34.9273	0	4.83668	14.5537	0.111111	0.0789474	0.0795455	0.0294118	0.0212766	0	0.0188679	0.0535714	0.0441041	0.0747539	0.023429	-1.67385			WBGene00021444
WBGene00002261.5.1-WBGene00002261.6.1	WBGene00002261	35.5471	0	5.20045	13.6891	108.026	241.84	20.3199	10.6918	0.0625	0	0.04	0.0555556	0.133333	0.185185	0.0851064	0.0555556	0.0549932	0.0395139	0.114795	1.53863		WBGene00015061.17.1-WBGene00015061.18.1	WBGene00015061	270.064	145.104	15.2399	26.7295	0	0	14.51	14.5537	0.1	0.115385	0.0588235	0.0549451	0	0	0.0666667	0.046875	0.0543461	0.0822883	0.0283854	-1.53554			WBGene00021635
WBGene00002261.10.2-WBGene00002261.11.1	WBGene00002261	35.5471	39.3208	31.2027	45.6302	54.0128	48.368	15.2399	10.6918	0.0625	0.2	0.24	0.185185	0.0666667	0.037037	0.0638298	0.0555556	0.024317	0.171921	0.0557723	-1.62413		WBGene00004879.5.1-WBGene00004879.6.1	WBGene00004879	216.051	145.104	30.4798	48.1131	34.9273	95.6012	4.83668	19.405	0.0175439	0.0139535	0.0223048	0.02	0.00675676	0.00714286	0.00537634	0.0138408	0.00790642	0.0184505	0.0082792	-1.1561			WBGene00022054
WBGene00002261.1.1-WBGene00002261.2.2	WBGene00002261	71.0943	39.3208	15.6013	22.8151	0	0	5.07996	5.3459	0.125	0.2	0.12	0.0925926	0	0	0.0212766	0.0277778	0.00229285	0.134398	0.0122636	-3.45406		WBGene00001560.17.1-WBGene00001560.18.1	WBGene00001560	216.051	145.104	25.3998	32.0754	34.9273	143.402	14.51	0	0.0588235	0.0361446	0.0344828	0.032967	0.012987	0.0258621	0.016129	0	0.0161811	0.0406045	0.0137445	-1.56279			WBGene00002048
WBGene00002583.7.1-WBGene00002583.8.1	WBGene00002583	35.5471	0	0	9.12604	216.051	48.368	20.3199	32.0754	0.00625	0	0	0.00651466	0.0165975	0.00526316	0.0117994	0.0151515	0.0278806	0.00319116	0.0122029	1.93507		WBGene00009552.8.1-WBGene00009552.9.1	WBGene00009552	216.051	145.104	35.5597	26.7295	0	95.6012	14.51	9.70248	0.0784314	0.0588235	0.0714286	0.0520833	0	0.0322581	0.0384615	0.0246914	0.00710141	0.0651917	0.0238527	-1.45054			WBGene00017992
WBGene00003024.2.2-WBGene00003024.3.1	WBGene00003024	71.0943	78.6417	20.8018	31.9411	54.0128	0	25.3998	10.6918	0.666667	0.333333	0.363636	0.388889	0.1	0	0.277778	0.133333	0.0179196	0.438131	0.127778	-1.77772		WBGene00003876.1.1-WBGene00003876.2.1	WBGene00003876	216.051	145.104	40.6397	32.0754	34.9273	0	38.6934	14.5537	0.0851064	0.0714286	0.0373832	0.0530973	0.0181818	0	0.0273973	0.0204082	0.00914185	0.0617539	0.0164968	-1.90434			WBGene00012606
WBGene00003048.6.1-WBGene00003048.8.1	WBGene00003048	71.0943	0	10.4009	18.2521	432.102	96.736	50.7996	48.1131	0.0454545	0	0.021978	0.0353982	0.114286	0.0408163	0.0699301	0.06	0.0481435	0.0257077	0.071258	1.47085		WBGene00006450.3.1-WBGene00006450.4.1	WBGene00006450	216.051	145.104	60.9596	58.8049	0	143.402	19.3467	24.2562	0.125	0.111111	0.0991736	0.0901639	0	0.0681818	0.0425532	0.0510204	0.00685253	0.106362	0.0404389	-1.39517			WBGene00001644
WBGene00003074.5.1-WBGene00003074.6.1	WBGene00003074	319.924	157.283	31.2027	109.512	108.026	96.736	91.4393	80.1885	0.2	0.285714	0.139535	0.167832	0.0465116	0.0645161	0.146341	0.12	0.0384254	0.19827	0.0943423	-1.07149		WBGene00020207.3.5-WBGene00020207.4.1	WBGene00020207	216.051	145.104	55.8796	42.7672	69.8547	47.8006	33.8567	19.405	0.111111	0.0555556	0.0709677	0.0592593	0.0540541	0.0243902	0.0315315	0.037037	0.038705	0.0742234	0.0367532	-1.014			WBGene00044798
WBGene00003124.1.1-WBGene00003124.2.2	WBGene00003124	71.0943	0	10.4009	36.5042	54.0128	145.104	55.8796	80.1885	0.0112994	0	0.00595238	0.0135823	0.00787402	0.0254237	0.0353698	0.0428571	0.0480703	0.00770854	0.0278812	1.85476		WBGene00019748.5.1-WBGene00019748.6.1	WBGene00019748	216.051	145.104	20.3199	10.6918	0	0	4.83668	0	0.0909091	0.0576923	0.0888889	0.0210526	0	0	0.0204082	0	0.0133545	0.0646357	0.00510204	-3.66319			WBGene00002217
WBGene00003133.3.1-WBGene00003133.4.1	WBGene00003133	142.189	78.6417	15.6013	73.0083	54.0128	96.736	35.5597	26.7295	0.108108	0.125	0.0365854	0.142857	0.0333333	0.0606061	0.04	0.0416667	0.0486774	0.103138	0.0439015	-1.23223		WBGene00017025.5.1-WBGene00017025.6.1	WBGene00017025	216.051	145.104	101.599	64.1508	34.9273	0	29.0201	53.3637	0.114286	0.075	0.131579	0.0722892	0.0294118	0	0.0545455	0.06875	0.0289884	0.0982885	0.0381768	-1.36433			WBGene00014947
WBGene00003149.8.1-WBGene00003149.9.1	WBGene00003149	177.736	39.3208	26.0022	54.7562	108.026	0	25.3998	42.7672	0.238095	0.142857	0.147059	0.20339	0.08	0	0.0892857	0.114286	0.0160969	0.18285	0.0708929	-1.36695		WBGene00021444.3.1-WBGene00021444.4.1	WBGene00021444	216.051	145.104	40.6397	32.0754	34.9273	0	9.67335	19.405	0.0869565	0.0681818	0.0701754	0.0337079	0.030303	0	0.0298507	0.025641	0.0173639	0.0647554	0.0214487	-1.59411			WBGene00018438
WBGene00003243.11.1-WBGene00003243.12.1	WBGene00003243	142.189	196.604	36.4031	63.8823	216.051	193.472	20.3199	10.6918	0.108108	0.208333	0.159091	0.166667	0.111111	0.097561	0.0634921	0.0363636	0.0201806	0.16055	0.0771319	-1.05762		WBGene00006431.3.1-WBGene00006431.4.1	WBGene00006431	216.051	145.104	45.7197	26.7295	69.8547	0	14.51	9.70248	0.166667	0.0789474	0.118421	0.111111	0.08	0	0.0681818	0.0357143	0.0290145	0.118787	0.045974	-1.36949			WBGene00013702
WBGene00003384.ws200.6.1-WBGene00003384.ws200.7.1	WBGene00003384	71.0943	78.6417	46.804	36.5042	54.0128	0	30.4798	32.0754	0.222222	0.222222	0.191489	0.170213	0.0909091	0	0.133333	0.153846	0.025985	0.201537	0.0945221	-1.09232		WBGene00006364.11.1-WBGene00006364.12.1	WBGene00006364	216.051	145.104	15.2399	10.6918	34.9273	0	4.83668	0	0.181818	0.157895	0.0576923	0.0833333	0.0833333	0	0.0227273	0	0.0386581	0.120185	0.0265152	-2.18037			WBGene00001401
WBGene00003396.7.1-WBGene00003396.8.1	WBGene00003396	248.83	157.283	46.804	159.706	216.051	48.368	91.4393	106.918	0.0636364	0.137931	0.09375	0.118243	0.0454545	0.0144928	0.0674157	0.0711744	0.0405228	0.10339	0.0496344	-1.05868		WBGene00020131.1.1-WBGene00020131.3.1	WBGene00020131	162.038	145.104	20.3199	32.0754	69.8547	0	19.3467	4.85124	0.0218978	0.0218978	0.0136054	0.0184049	0.0125	0	0.015444	0.00361011	0.0367417	0.0189515	0.00788853	-1.26448			WBGene00016292
WBGene00003407.6.1-WBGene00003407.7.1	WBGene00003407	35.5471	0	5.20045	9.12604	216.051	96.736	10.1599	37.4213	0.0188679	0	0.0333333	0.0175439	0.0677966	0.031746	0.028169	0.0564516	0.0512361	0.0174363	0.0460408	1.40082		WBGene00012319.1.1-WBGene00012319.2.1	WBGene00012319	162.038	145.104	50.7996	69.4967	69.8547	47.8006	9.67335	48.5124	0.0218978	0.0263158	0.0206186	0.0268041	0.00980392	0.0078125	0.00516796	0.0200803	0.0107071	0.0239091	0.0107162	-1.15777			WBGene00017782
WBGene00003409.7.1-WBGene00003409.8.1	WBGene00003409	0	0	0	0	0	48.368	15.2399	16.0377	0	0	0	0	0	0.0263158	0.0545455	0.0545455	0.0415355	0.0001	0.0338517	8.40308		WBGene00006974.ws200.8.2-WBGene00006974.ws200.9.3	WBGene00006974	162.038	145.104	86.3594	58.8049	34.9273	47.8006	33.8567	24.2562	0.0319149	0.037037	0.0521472	0.0429687	0.0070922	0.012987	0.0313901	0.0219298	0.0163226	0.041017	0.0183498	-1.16046			WBGene00004378
WBGene00003421.10.1-WBGene00003421.11.1	WBGene00003421	0	0	0	0	54.0128	48.368	15.2399	32.0754	0	0	0	0	0.0227273	0.0357143	0.0277778	0.0705882	0.0109594	0.0001	0.0392019	8.61478		WBGene00018891.1.1-WBGene00018891.2.1	WBGene00018891	162.038	145.104	66.0395	74.8426	34.9273	47.8006	19.3467	33.9587	0.0810811	0.0638298	0.08125	0.0843373	0.015873	0.0196078	0.056338	0.0421687	0.00605324	0.0776246	0.0334969	-1.21249			WBGene00003384
WBGene00003480.ws200.2.2-WBGene00003480.ws200.3.1	WBGene00003480	142.189	39.3208	57.2049	22.8151	54.0128	48.368	20.3199	5.3459	0.333333	0.166667	0.314286	0.185185	0.0909091	0.0833333	0.173913	0.1	0.0280241	0.249868	0.112039	-1.15717		WBGene00006415.6.1-WBGene00006415.7.1	WBGene00006415	162.038	145.104	55.8796	53.459	454.056	525.807	58.0401	77.6199	0.0535714	0.0517241	0.0588235	0.0555556	0.156627	0.261905	0.0821918	0.112676	0.0462667	0.0549187	0.15335	1.48146			WBGene00016059
WBGene00003480.ws200.3.1-WBGene00003480.ws200.4.1	WBGene00003480	142.189	78.6417	41.6036	22.8151	54.0128	0	25.3998	5.3459	0.333333	0.333333	0.228571	0.185185	0.0909091	0	0.217391	0.1	0.0279672	0.270106	0.102075	-1.4039		WBGene00022015.10.1-WBGene00022015.11.1	WBGene00022015	162.038	145.104	50.7996	32.0754	34.9273	0	29.0201	4.85124	0.12	0.12	0.107527	0.0612245	0.0454545	0	0.0618557	0.00819672	0.0113103	0.102188	0.0288767	-1.82325			WBGene00021324
WBGene00003497.ws200.17.1-WBGene00003497.ws200.18.1	WBGene00003497	106.641	78.6417	0	59.3193	378.089	580.416	50.7996	26.7295	0.0428571	0.0540541	0	0.0570175	0.101449	0.155844	0.135135	0.0549451	0.0289011	0.0384822	0.111843	1.53921		WBGene00012769.ws200.1.1-WBGene00012769.ws200.2.1	WBGene00012769	162.038	145.104	25.3998	58.8049	0	0	0	9.70248	0.0361446	0.06	0.0252525	0.0502283	0	0	0	0.01	0.0024097	0.0429064	0.0025	-4.10119			WBGene00000911
WBGene00003524.ws200.4.1-WBGene00003524.ws200.5.1	WBGene00003524	71.0943	78.6417	0	31.9411	54.0128	96.736	15.2399	48.1131	0.117647	0.1	0	0.145833	0.25	0.153846	0.166667	0.257143	0.0319548	0.0908701	0.206914	1.18715		WBGene00013253.1.1-WBGene00013253.2.1	WBGene00013253	162.038	145.104	15.2399	48.1131	69.8547	47.8006	4.83668	14.5537	0.0909091	0.0909091	0.0625	0.126761	0.0425532	0.0384615	0.037037	0.0517241	0.00998659	0.0927697	0.042444	-1.12809			WBGene00021247
WBGene00003555.21.1-WBGene00003555.22.1	WBGene00003555	35.5471	0	0	4.56302	162.038	0	40.6397	37.4213	0.0625	0	0	0.0212766	0.1875	0	0.235294	0.194444	0.0500908	0.0209441	0.15431	2.88122		WBGene00015801.7.1-WBGene00015801.8.1	WBGene00015801	162.038	145.104	15.2399	5.3459	34.9273	0	4.83668	0	0.130435	0.103448	0.0857143	0.0178571	0.0196078	0	0.0181818	0	0.0226937	0.0843636	0.00944742	-3.15863			WBGene00003480
WBGene00003555.22.1-WBGene00003555.23.1	WBGene00003555	35.5471	39.3208	5.20045	13.6891	162.038	48.368	40.6397	32.0754	0.0625	0.0833333	0.111111	0.0638298	0.1875	0.0769231	0.235294	0.166667	0.0487918	0.0801936	0.166596	1.05479		WBGene00011767.ws200.4.1-WBGene00011767.ws200.5.1	WBGene00011767	162.038	145.104	71.1195	48.1131	69.8547	0	43.5301	38.8099	0.103448	0.0731707	0.112	0.0762712	0.0540541	0	0.072	0.0551724	0.0469519	0.0912225	0.0453066	-1.00967			WBGene00020207
WBGene00003572.4.1-WBGene00003572.5.1	WBGene00003572	71.0943	0	5.20045	0	54.0128	145.104	15.2399	26.7295	0.0714286	0	0.0625	0	0.166667	0.176471	0.075	0.151515	0.0111718	0.0334821	0.142413	2.08862		WBGene00008502.9.1-WBGene00008502.10.1	WBGene00008502	162.038	145.104	60.9596	64.1508	34.9273	47.8006	33.8567	14.5537	0.0625	0.125	0.0597015	0.0863309	0.0322581	0.05	0.0608696	0.0220588	0.0523058	0.0833831	0.0412966	-1.01373			WBGene00001565
WBGene00003572.6.1-WBGene00003572.7.1	WBGene00003572	177.736	157.283	15.6013	54.7562	0	96.736	15.2399	26.7295	0.178571	0.222222	0.1875	0.255319	0	0.117647	0.075	0.151515	0.0151018	0.210903	0.0860406	-1.29349		WBGene00013895.3.1-WBGene00013895.4.1	WBGene00013895	162.038	145.104	10.1599	10.6918	0	47.8006	0	0	0.214286	0.136364	0.0454545	0.0540541	0	0.05	0	0	0.0527354	0.112539	0.0125	-3.17043			WBGene00004047
WBGene00003572.10.1-WBGene00003572.11.1	WBGene00003572	106.641	157.283	10.4009	22.8151	0	48.368	10.1599	0	0.107143	0.222222	0.125	0.106383	0	0.0588235	0.05	0	0.0121577	0.140187	0.0272059	-2.36536		WBGene00022151.8.1-WBGene00022151.9.1	WBGene00022151	162.038	145.104	10.1599	16.0377	0	47.8006	0	4.85124	0.0882353	0.12	0.0666667	0.107143	0	0.0526316	0	0.0322581	0.00525229	0.0955112	0.0212224	-2.17008			WBGene00020099
WBGene00003578.8.1-WBGene00003578.9.1	WBGene00003578	0	117.963	5.20045	13.6891	0	0	0	0	0	0.25	0.333333	0.157895	0	0	0	0	0.0409311	0.185307	0.0001	-10.8557		WBGene00013792.ws200.2.1-WBGene00013792.ws200.3.1	WBGene00013792	162.038	145.104	60.9596	48.1131	0	0	9.67335	48.5124	0.214286	0.115385	0.141176	0.102273	0	0	0.0487805	0.102041	0.0232296	0.14328	0.0377053	-1.926			WBGene00021346
WBGene00003592.5.1-WBGene00003592.6.1	WBGene00003592	177.736	39.3208	31.2027	54.7562	0	96.736	30.4798	32.0754	0.0641026	0.04	0.0526316	0.0582524	0	0.027027	0.0335196	0.0295567	0.0146127	0.0537466	0.0225258	-1.2546		WBGene00014080.4.1-WBGene00014080.5.1	WBGene00014080	162.038	145.104	40.6397	80.1885	0	47.8006	14.51	48.5124	0.157895	0.157895	0.126984	0.272727	0	0.0625	0.115385	0.119048	0.0491876	0.178875	0.0742331	-1.26882			WBGene00003592
WBGene00003593.3.1-WBGene00003593.4.1	WBGene00003593	71.0943	0	0	9.12604	270.064	48.368	40.6397	21.3836	0.0408163	0	0	0.0208333	0.106383	0.0238095	0.091954	0.0533333	0.044741	0.0154124	0.06887	2.15978		WBGene00044798.ws200.3.1-WBGene00044798.ws200.4.1	WBGene00044798	162.038	145.104	10.1599	21.3836	0	47.8006	0	4.85124	0.375	0.333333	0.5	0.5	0	0.1	0	0.125	0.000473819	0.427083	0.05625	-2.92459			WBGene00022250
WBGene00003593.6.1-WBGene00003593.7.1	WBGene00003593	71.0943	39.3208	0	45.6302	162.038	241.84	60.9596	53.459	0.0408163	0.04	0	0.104167	0.0638298	0.119048	0.137931	0.133333	0.0497733	0.0462457	0.113535	1.29575		WBGene00009146.ws200.6.1-WBGene00009146.ws200.7.1	WBGene00009146	162.038	145.104	25.3998	21.3836	0	0	9.67335	9.70248	0.375	0.157895	0.238095	0.0888889	0	0	0.111111	0.0512821	0.0402775	0.21497	0.0405983	-2.40464			WBGene00006431
WBGene00003600.10.1-WBGene00003600.11.1	WBGene00003600	213.283	157.283	31.2027	27.3781	108.026	48.368	35.5597	26.7295	0.25	0.235294	0.133333	0.0895522	0.08	0.05	0.0933333	0.0684932	0.0408845	0.177045	0.0729566	-1.27901		WBGene00022335.ws200.9.1-WBGene00022335.ws200.10.1	WBGene00022335	162.038	96.736	106.679	90.8803	0	0	58.0401	29.1075	0.3	0.117647	0.233333	0.242857	0	0	0.157895	0.117647	0.0323458	0.223459	0.0688854	-1.69774			WBGene00018689
WBGene00003601.ws200.1.1-WBGene00003601.ws200.2.1	WBGene00003601	71.0943	0	15.6013	22.8151	162.038	241.84	55.8796	26.7295	0.2	0	0.230769	0.0909091	0.428571	0.333333	0.392857	0.294118	0.00880917	0.13042	0.36222	1.4737		WBGene00022234.4.2-WBGene00022234.5.1	WBGene00022234	378.089	48.368	96.5193	85.5344	244.491	573.607	149.937	101.876	0.241379	0.0588235	0.133803	0.142857	0.368421	0.428571	0.284404	0.2	0.0301486	0.144216	0.320349	1.15141			WBGene00020197
WBGene00003601.ws200.4.1-WBGene00003601.ws200.5.1	WBGene00003601	106.641	157.283	26.0022	50.1932	0	48.368	20.3199	10.6918	0.3	0.307692	0.384615	0.2	0	0.0666667	0.142857	0.117647	0.00462174	0.298077	0.0817927	-1.86564		WBGene00011225.1.1-WBGene00011225.2.1	WBGene00011225	162.038	96.736	86.3594	42.7672	104.782	191.202	4.83668	19.405	0.157895	0.222222	0.188889	0.173913	0.0909091	0.153846	0.0357143	0.0909091	0.0155003	0.18573	0.0928447	-1.00032			WBGene00008681
WBGene00003618.ws200.6.1-WBGene00003618.ws200.7.1	WBGene00003618	0	0	0	4.56302	108.026	145.104	35.5597	10.6918	0	0	0	0.0454545	0.285714	0.25	0.116667	0.05	0.0272982	0.0113636	0.175595	3.94976		WBGene00001689.2.1-WBGene00001689.3.1	WBGene00001689	324.077	96.736	81.2794	42.7672	69.8547	0	33.8567	9.70248	0.375	0.222222	0.258065	0.222222	0.181818	0	0.184211	0.0833333	0.0333767	0.269377	0.112341	-1.26174			WBGene00021814
WBGene00003626.ws200.6.1-WBGene00003626.ws200.7.1	WBGene00003626	106.641	39.3208	20.8018	22.8151	0	48.368	25.3998	53.459	0.176471	0.111111	0.235294	0.121951	0	0.0357143	0.102041	0.113636	0.0465246	0.161207	0.0628479	-1.35898		WBGene00018778.ws200.3.1-WBGene00018778.ws200.4.1	WBGene00018778	162.038	96.736	81.2794	42.7672	0	95.6012	33.8567	19.405	0.046875	0.0454545	0.0517799	0.038835	0	0.0266667	0.0324074	0.0185185	0.0130332	0.0457361	0.0193981	-1.23742			WBGene00004879
WBGene00003630.5.1-WBGene00003630.6.1	WBGene00003630	142.189	117.963	15.6013	50.1932	54.0128	48.368	15.2399	37.4213	0.097561	0.103448	0.115385	0.105769	0.0434783	0.027027	0.0379747	0.0833333	0.00414929	0.105541	0.0479533	-1.1381		WBGene00020102.2.1-WBGene00020102.3.1	WBGene00020102	486.115	96.736	71.1195	64.1508	69.8547	47.8006	33.8567	29.1075	0.169811	0.0645161	0.0933333	0.101695	0.0555556	0.0192308	0.0538462	0.0576923	0.0452186	0.107339	0.0465812	-1.20435			WBGene00004062
WBGene00003647.3.1-WBGene00003647.4.1	WBGene00003647	35.5471	0	0	9.12604	108.026	193.472	15.2399	21.3836	0.166667	0	0	0.125	0.2	0.363636	0.157895	0.222222	0.0389201	0.0729167	0.235938	1.69409		WBGene00002992.3.1-WBGene00002992.4.1	WBGene00002992	162.038	96.736	71.1195	32.0754	69.8547	0	33.8567	4.85124	0.046875	0.0408163	0.0524345	0.0255319	0.0204082	0	0.0339806	0.00510204	0.0332083	0.0414144	0.0148727	-1.47747			WBGene00015815
WBGene00003651.3.2-WBGene00003651.4.1	WBGene00003651	0	0	0	13.6891	54.0128	48.368	15.2399	16.0377	0	0	0	0.0681818	0.0769231	0.125	0.130435	0.115385	0.00392434	0.0170455	0.111936	2.71521		WBGene00018780.ws200.3.1-WBGene00018780.ws200.4.1	WBGene00018780	162.038	96.736	71.1195	37.4213	34.9273	95.6012	0	24.2562	0.157895	0.2	0.241379	0.179487	0.125	0.117647	0	0.119048	0.0247496	0.19469	0.0904237	-1.10641			WBGene00004193
WBGene00003690.5.1-WBGene00003690.6.1	WBGene00003690	35.5471	39.3208	20.8018	13.6891	108.026	145.104	50.7996	53.459	0.0625	0.05	0.190476	0.0491803	0.166667	0.2	0.15625	0.204082	0.0416814	0.0880391	0.18175	1.04574		WBGene00021661.ws200.4.1-WBGene00021661.ws200.5.1	WBGene00021661	216.051	48.368	71.1195	69.4967	0	47.8006	9.67335	14.5537	0.173913	0.0769231	0.222222	0.2	0	0.0909091	0.0425532	0.0526316	0.0167184	0.168265	0.0465235	-1.8547			WBGene00019837
WBGene00003710.ws200.5.1-WBGene00003710.ws200.6.1	WBGene00003710	35.5471	0	0	0	54.0128	145.104	10.1599	16.0377	0.0714286	0	0	0	0.111111	0.176471	0.0952381	0.115385	0.00551965	0.0178571	0.124551	2.80217		WBGene00003153.12.1-WBGene00003153.13.1	WBGene00003153	162.038	48.368	71.1195	42.7672	209.564	286.804	67.7135	38.8099	0.0263158	0.010989	0.04	0.0321285	0.0659341	0.0645161	0.0505415	0.0454545	0.0104512	0.0273583	0.0566116	1.04912			WBGene00016939
WBGene00003727.ws200.11.1-WBGene00003727.ws200.12.1	WBGene00003727	106.641	196.604	10.4009	36.5042	0	0	20.3199	21.3836	0.12	0.15625	0.142857	0.0952381	0	0	0.117647	0.0597015	0.0356466	0.128586	0.0443371	-1.53615		WBGene00011441.2.1-WBGene00011441.3.1	WBGene00011441	270.064	96.736	66.0395	112.264	34.9273	95.6012	53.2034	24.2562	0.135135	0.0571429	0.118182	0.153285	0.025	0.0540541	0.0758621	0.0471698	0.0311008	0.115936	0.0505215	-1.19836			WBGene00002215
WBGene00003779.3.1-WBGene00003779.4.1	WBGene00003779	35.5471	0	26.0022	4.56302	216.051	96.736	15.2399	32.0754	0.25	0	0.357143	0.0833333	0.8	0.4	0.333333	0.461538	0.0476414	0.172619	0.498718	1.53063		WBGene00012295.3.1-WBGene00012295.4.1	WBGene00012295	162.038	48.368	60.9596	37.4213	0	0	53.2034	0	0.428571	0.5	0.571429	0.4375	0	0	0.44	0	0.0172661	0.484375	0.11	-2.13862			WBGene00002037
WBGene00003792.5.1-WBGene00003792.6.1	WBGene00003792	213.283	0	26.0022	45.6302	486.115	290.208	66.0395	58.8049	0.0410959	0	0.0367647	0.0341297	0.072	0.0582524	0.0513834	0.0443548	0.0428897	0.0279976	0.0564977	1.01289		WBGene00006941.1.1-WBGene00006941.2.1	WBGene00006941	486.115	96.736	50.7996	26.7295	34.9273	143.402	19.3467	4.85124	0.1125	0.0512821	0.0724638	0.0531915	0.027027	0.0394737	0.0430108	0.0153846	0.0381907	0.0723593	0.031224	-1.21252			WBGene00010138
WBGene00003822.5.1-WBGene00003822.6.1	WBGene00003822	71.0943	39.3208	0	4.56302	108.026	96.736	20.3199	26.7295	0.0952381	0.111111	0	0.0625	0.166667	0.166667	0.235294	0.147059	0.0117758	0.0672123	0.178922	1.41253		WBGene00006755.17.1-WBGene00006755.18.1	WBGene00006755	162.038	96.736	50.7996	42.7672	209.564	286.804	77.3868	97.0248	0.02	0.019802	0.0289855	0.0218579	0.0379747	0.0397351	0.0544218	0.0540541	0.00292737	0.0226614	0.0465464	1.03843			WBGene00019550
WBGene00003876.1.1-WBGene00003876.2.1	WBGene00003876	35.5471	39.3208	10.4009	4.56302	216.051	145.104	40.6397	32.0754	0.0136986	0.0285714	0.0263158	0.00877193	0.0851064	0.0714286	0.0373832	0.0530973	0.010205	0.0193394	0.0617539	1.67499		WBGene00002198.6.1-WBGene00002198.7.1	WBGene00002198	162.038	96.736	50.7996	42.7672	0	47.8006	9.67335	38.8099	0.3	0.4	0.25	0.150943	0	0.111111	0.142857	0.135593	0.0277179	0.275236	0.0973904	-1.49882			WBGene00018680
WBGene00003905.ws200.22.1-WBGene00003905.ws200.23.1	WBGene00003905	142.189	39.3208	83.2072	50.1932	162.038	96.736	60.9596	85.5344	0.0869565	0.111111	0.175824	0.122222	0.032967	0.0327869	0.0609137	0.103896	0.0386811	0.124029	0.0576409	-1.10551		WBGene00013733.ws200.1.1-WBGene00013733.ws200.2.1	WBGene00013733	162.038	48.368	50.7996	37.4213	69.8547	0	9.67335	4.85124	0.136364	0.0714286	0.126582	0.137255	0.0666667	0	0.0434783	0.025	0.00723242	0.117907	0.0337862	-1.80314			WBGene00012464
WBGene00003911.4.1-WBGene00003911.5.2	WBGene00003911	35.5471	39.3208	5.20045	22.8151	108.026	193.472	35.5597	16.0377	0.0222222	0.0243902	0.0153846	0.0318471	0.0555556	0.0851064	0.0642202	0.0247934	0.0396846	0.0234611	0.0574189	1.29126		WBGene00007016.ws200.1.1-WBGene00007016.ws200.2.1	WBGene00007016	270.064	96.736	45.7197	37.4213	34.9273	95.6012	0	19.405	0.113636	0.0555556	0.0818182	0.0679612	0.0344828	0.0392157	0	0.0540541	0.0303061	0.0797428	0.0319381	-1.32008			WBGene00003024
WBGene00003943.1.1-WBGene00003943.2.1	WBGene00003943	0	0	5.20045	13.6891	162.038	96.736	20.3199	21.3836	0	0	0.0344828	0.0333333	0.103448	0.05	0.0754717	0.0344828	0.0348656	0.016954	0.0658507	1.95757		WBGene00010199.8.1-WBGene00010199.8.3	WBGene00010199	162.038	48.368	45.7197	37.4213	209.564	239.003	62.8768	82.4711	0.1875	0.0666667	0.12	0.170732	0.25	0.294118	0.276596	0.320755	0.00299626	0.136225	0.285367	1.06683			WBGene00020770
WBGene00003943.4.1-WBGene00003943.5.1	WBGene00003943	35.5471	0	0	9.12604	54.0128	48.368	20.3199	26.7295	0.0238095	0	0	0.0222222	0.0344828	0.025	0.0754717	0.0431034	0.0420935	0.0115079	0.0445145	1.95165		WBGene00017782.11.1-WBGene00017782.12.1	WBGene00017782	162.038	96.736	40.6397	21.3836	69.8547	95.6012	9.67335	4.85124	0.0638298	0.0434783	0.0707965	0.0487805	0.0377358	0.0246914	0.027027	0.016129	0.00795512	0.0567212	0.0263958	-1.10358			WBGene00009902
WBGene00003943.13.1-WBGene00003943.14.1	WBGene00003943	106.641	117.963	20.8018	50.1932	108.026	48.368	15.2399	53.459	0.0714286	0.1875	0.137931	0.122222	0.0689655	0.025	0.0566038	0.0862069	0.0408156	0.12977	0.059194	-1.13243		WBGene00015056.ws200.7.1-WBGene00015056.ws200.8.1	WBGene00015056	162.038	96.736	40.6397	48.1131	34.9273	0	19.3467	38.8099	0.09375	0.1	0.131148	0.136364	0.0333333	0	0.0634921	0.103896	0.0381042	0.115315	0.0501804	-1.20038			WBGene00016269
WBGene00003970.1.1-WBGene00003970.2.1	WBGene00003970	35.5471	0	5.20045	18.2521	432.102	145.104	45.7197	37.4213	0.0277778	0	0.0322581	0.036036	0.148148	0.0857143	0.09	0.0660377	0.00927871	0.024018	0.097475	2.02092		WBGene00001402.ws200.4.1-WBGene00001402.ws200.5.1	WBGene00001402	162.038	96.736	40.6397	37.4213	69.8547	0	14.51	4.85124	0.2	0.333333	0.266667	0.35	0.117647	0	0.15	0.0714286	0.00514828	0.2875	0.0847689	-1.76195			WBGene00018073
WBGene00003999.2.1-WBGene00003999.3.1	WBGene00003999	35.5471	78.6417	0	4.56302	108.026	193.472	25.3998	21.3836	0.0227273	0.0555556	0	0.0153846	0.105263	0.0571429	0.113636	0.0493827	0.0281844	0.0234169	0.0813563	1.7967		WBGene00011980.ws200.13.1-WBGene00011980.ws200.14.1	WBGene00011980	216.051	48.368	40.6397	32.0754	34.9273	0	9.67335	9.70248	0.0296296	0.0114943	0.0266667	0.0200669	0.0108696	0	0.0111732	0.00956938	0.0267313	0.0219644	0.00790303	-1.47469			WBGene00012293
WBGene00004002.4.1-WBGene00004002.5.1	WBGene00004002	35.5471	196.604	10.4009	13.6891	162.038	145.104	55.8796	16.0377	0.0136986	0.0406504	0.0208333	0.0254237	0.103448	0.0909091	0.0447154	0.0375	0.0449024	0.0251515	0.0691432	1.45894		WBGene00002295.18.1-WBGene00002295.19.1	WBGene00002295	216.051	48.368	40.6397	42.7672	34.9273	47.8006	4.83668	4.85124	0.148148	0.0357143	0.177778	0.210526	0.0526316	0.0322581	0.03125	0.0625	0.0441588	0.143042	0.0446599	-1.67939			WBGene00044350
WBGene00004028.ws200.5.1-WBGene00004028.ws200.6.1	WBGene00004028	35.5471	0	36.4031	13.6891	162.038	96.736	81.2794	37.4213	0.0454545	0	0.0555556	0.06	0.0967742	0.0645161	0.0952381	0.0813953	0.0302519	0.0402525	0.0844809	1.06955		WBGene00001872.13.1-WBGene00001872.14.1	WBGene00001872	216.051	96.736	35.5597	37.4213	34.9273	0	33.8567	14.5537	0.108108	0.117647	0.0443038	0.0886076	0.0208333	0	0.0625	0.0344828	0.0280152	0.0896666	0.029454	-1.60611			WBGene00019074
WBGene00004033.8.1-WBGene00004033.9.1	WBGene00004033	106.641	39.3208	5.20045	95.8234	378.089	580.416	106.679	53.459	0.0225564	0.0105263	0.0106383	0.0886076	0.114754	0.125	0.11413	0.0598802	0.0255037	0.0330821	0.103441	1.64469		WBGene00018898.ws200.15.1-WBGene00018898.ws200.16.1	WBGene00018898	162.038	96.736	35.5597	26.7295	0	191.202	4.83668	4.85124	0.0576923	0.0465116	0.0614035	0.047619	0	0.0470588	0.0108696	0.00990099	0.0161277	0.0533066	0.0169573	-1.65241			WBGene00044445
WBGene00004047.6.1-WBGene00004047.7.1	WBGene00004047	106.641	39.3208	15.6013	13.6891	54.0128	0	20.3199	16.0377	0.0769231	0.05	0.0526316	0.0447761	0.0208333	0	0.043956	0.0306122	0.0329406	0.0560827	0.0238504	-1.23354		WBGene00000900.6.1-WBGene00000900.7.1	WBGene00000900	162.038	96.736	35.5597	16.0377	34.9273	0	0	9.70248	0.0714286	0.0645161	0.0972222	0.06	0.0227273	0	0	0.04	0.00408354	0.0732917	0.0156818	-2.22456			WBGene00022572
WBGene00004057.4.1-WBGene00004057.5.1	WBGene00004057	35.5471	39.3208	0	31.9411	108.026	96.736	35.5597	16.0377	0.0714286	0.0625	0	0.12069	0.166667	0.105263	0.184211	0.157895	0.024286	0.0636546	0.153509	1.26999		WBGene00017436.ws200.3.1-WBGene00017436.ws200.4.1	WBGene00017436	162.038	96.736	35.5597	58.8049	69.8547	47.8006	33.8567	29.1075	0.375	0.153846	0.291667	0.423077	0.133333	0.111111	0.148936	0.222222	0.0487827	0.310897	0.153901	-1.01443			WBGene00008951
WBGene00004057.2.1-WBGene00004057.3.1	WBGene00004057	106.641	157.283	10.4009	27.3781	54.0128	48.368	15.2399	10.6918	0.214286	0.25	0.166667	0.103448	0.0833333	0.0526316	0.0789474	0.105263	0.0213356	0.1836	0.0800439	-1.1977		WBGene00007492.5.1-WBGene00007492.6.1	WBGene00007492	270.064	48.368	35.5597	80.1885	454.056	286.804	77.3868	82.4711	0.0617284	0.0103093	0.0228758	0.0421348	0.0948905	0.0576923	0.0680851	0.0551948	0.053306	0.0342621	0.0689657	1.00927			WBGene00017219
WBGene00004062.4.1-WBGene00004062.5.1	WBGene00004062	106.641	157.283	20.8018	27.3781	0	48.368	10.1599	26.7295	0.111111	0.108108	0.0655738	0.130435	0	0.0333333	0.037037	0.0769231	0.0183214	0.103807	0.0368234	-1.49521		WBGene00007956.8.1-WBGene00007956.9.1	WBGene00007956	162.038	48.368	35.5597	21.3836	0	0	9.67335	4.85124	0.12	0.04	0.127273	0.114286	0	0	0.0454545	0.0333333	0.013668	0.10039	0.019697	-2.34957			WBGene00006779
WBGene00004064.ws200.8.1-WBGene00004064.ws200.9.1	WBGene00004064	0	0	20.8018	22.8151	108.026	96.736	81.2794	53.459	0	0	0.0434783	0.0526316	0.111111	0.0740741	0.0969697	0.10989	0.00408679	0.0240275	0.0980112	2.02826		WBGene00006941.5.1-WBGene00006941.6.1	WBGene00006941	324.077	96.736	30.4798	26.7295	0	143.402	4.83668	4.85124	0.075	0.0512821	0.0434783	0.0531915	0	0.0394737	0.0107527	0.0153846	0.0105111	0.0557379	0.0164027	-1.76473			WBGene00022677
WBGene00004064.ws200.3.1-WBGene00004064.ws200.4.1	WBGene00004064	35.5471	0	10.4009	13.6891	54.0128	145.104	55.8796	42.7672	0.0434783	0	0.0217391	0.0315789	0.0555556	0.111111	0.0666667	0.0879121	0.0106012	0.0241991	0.0803114	1.73065		WBGene00001565.17.1-WBGene00001565.18.1	WBGene00001565	216.051	96.736	30.4798	16.0377	34.9273	47.8006	14.51	0	0.117647	0.08	0.115385	0.0508475	0.0454545	0.0217391	0.0769231	0	0.0534734	0.0909698	0.0360292	-1.33622			WBGene00009649
WBGene00004092.ws200.4.1-WBGene00004092.ws200.5.1	WBGene00004092	284.377	314.567	20.8018	31.9411	162.038	48.368	5.07996	21.3836	0.421053	0.32	0.307692	0.179487	0.1875	0.0909091	0.0625	0.2	0.0291785	0.307058	0.135227	-1.18313		WBGene00021635.2.1-WBGene00021635.4.1	WBGene00021635	216.051	96.736	30.4798	21.3836	0	0	9.67335	9.70248	0.125	0.0555556	0.130435	0.0714286	0	0	0.0465116	0.0363636	0.0156215	0.0956047	0.0207188	-2.20614			WBGene00001182
WBGene00004094.ws200.3.1-WBGene00004094.ws200.4.1	WBGene00004094	0	0	36.4031	9.12604	216.051	96.736	40.6397	74.8426	0	0	0.037037	0.04	0.0655738	0.0769231	0.0392157	0.0748663	0.0190603	0.0192593	0.0641447	1.73577		WBGene00013672.ws200.10.1-WBGene00013672.ws200.11.1	WBGene00013672	216.051	96.736	30.4798	21.3836	0	47.8006	0	14.5537	0.266667	0.0909091	0.285714	0.16	0	0.0714286	0	0.136364	0.038597	0.200823	0.0519481	-1.95078			WBGene00015182
WBGene00004094.ws200.4.1-WBGene00004094.ws200.5.1	WBGene00004094	35.5471	0	36.4031	4.56302	162.038	48.368	66.0395	48.1131	0.037037	0	0.037037	0.02	0.0491803	0.0384615	0.0637255	0.0481283	0.0420251	0.0235185	0.0498739	1.08449		WBGene00016561.6.1-WBGene00016561.7.1	WBGene00016561	162.038	96.736	30.4798	26.7295	419.128	334.604	77.3868	58.2149	0.15	0.0714286	0.133333	0.106383	0.333333	0.25	0.195122	0.214286	0.00906881	0.115286	0.248185	1.1062
WBGene00004095.1.1-WBGene00004095.2.1	WBGene00004095	0	0	20.8018	36.5042	162.038	145.104	91.4393	80.1885	0	0	0.0236686	0.0434783	0.032967	0.0410959	0.0523256	0.0488599	0.0547137	0.0167867	0.0438121	1.38401		WBGene00003624.3.1-WBGene00003624.4.1	WBGene00003624	162.038	96.736	30.4798	42.7672	34.9273	95.6012	14.51	19.405	0.176471	0.133333	0.176471	0.156863	0.0526316	0.0952381	0.0909091	0.0634921	0.00111113	0.160784	0.0755677	-1.08928
WBGene00004112.ws200.12.1-WBGene00004112.ws200.16.1	WBGene00004112	35.5471	39.3208	0	4.56302	216.051	145.104	10.1599	32.0754	0.00826446	0.0114943	0	0.00507614	0.0277778	0.0291262	0.015748	0.0309278	0.00347173	0.00620871	0.025895	2.06031		WBGene00013743.ws200.3.1-WBGene00013743.ws200.4.1	WBGene00013743	162.038	96.736	30.4798	42.7672	0	0	9.67335	19.405	0.230769	0.105263	0.0909091	0.148148	0	0	0.0769231	0.097561	0.0482948	0.143772	0.043621	-1.72069
WBGene00004121.7.1-WBGene00004121.8.1	WBGene00004121	0	0	5.20045	4.56302	108.026	48.368	15.2399	26.7295	0	0	0.0344828	0.00990099	0.0689655	0.0238095	0.0319149	0.0505051	0.0450134	0.0110959	0.0437987	1.98086		WBGene00009460.12.1-WBGene00009460.13.1	WBGene00009460	270.064	0	30.4798	26.7295	174.637	239.003	24.1834	38.8099	0.0204918	0	0.013245	0.0118765	0.0340136	0.025641	0.0171821	0.0252366	0.0415346	0.0114033	0.0255183	1.16208
WBGene00004121.5.1-WBGene00004121.6.1	WBGene00004121	0	0	5.20045	9.12604	54.0128	48.368	25.3998	26.7295	0	0	0.0344828	0.019802	0.0344828	0.0238095	0.0531915	0.0505051	0.0481384	0.0135712	0.0404972	1.57727		WBGene00006592.ws200.5.1-WBGene00006592.ws200.6.2	WBGene00006592	324.077	96.736	25.3998	37.4213	69.8547	0	4.83668	24.2562	0.181818	0.0487805	0.128205	0.0933333	0.0555556	0	0.0169492	0.0595238	0.0448735	0.113034	0.0330071	-1.77591
WBGene00004126.6.1-WBGene00004126.7.1	WBGene00004126	106.641	78.6417	10.4009	50.1932	54.0128	48.368	10.1599	26.7295	0.166667	0.285714	0.0666667	0.189655	0.0666667	0.0588235	0.0487805	0.0862069	0.0494938	0.177176	0.0651194	-1.44402		WBGene00004047.17.1-WBGene00004047.18.1	WBGene00004047	162.038	96.736	25.3998	26.7295	0	143.402	0	4.85124	0.0625	0.0540541	0.0549451	0.0510204	0	0.0517241	0	0.0144928	0.0201169	0.0556299	0.0165542	-1.74866
WBGene00004128.ws200.2.1-WBGene00004128.ws200.3.1	WBGene00004128	0	0	0	0	0	48.368	15.2399	26.7295	0	0	0	0	0	0.0454545	0.0405405	0.0387597	0.0248746	0.0001	0.0311887	8.28488		WBGene00006896.4.1-WBGene00006896.5.1	WBGene00006896	162.038	96.736	25.3998	21.3836	34.9273	0	14.51	14.5537	0.12	0.08	0.078125	0.057971	0.0434783	0	0.06	0.0454545	0.0433958	0.084024	0.0372332	-1.17421
WBGene00004147.8.1-WBGene00004147.9.1	WBGene00004147	0	0	0	0	0	48.368	15.2399	16.0377	0	0	0	0	0	0.00649351	0.00608519	0.00560748	0.0246743	0.0001	0.00454654	5.5067		WBGene00021939.18.1-WBGene00021939.19.2	WBGene00021939	162.038	96.736	25.3998	26.7295	0	47.8006	9.67335	0	0.3	0.133333	0.138889	0.217391	0	0.0625	0.0645161	0	0.00869582	0.197403	0.031754	-2.63613
WBGene00004166.4.1-WBGene00004166.5.1	WBGene00004166	0	0	0	9.12604	270.064	290.208	25.3998	42.7672	0	0	0	0.00869565	0.0236967	0.0365854	0.013624	0.0164271	0.0105196	0.00217391	0.0225833	3.37689		WBGene00020596.1.1-WBGene00020596.2.1	WBGene00020596	162.038	48.368	25.3998	16.0377	34.9273	0	14.51	4.85124	0.0857143	0.047619	0.0746269	0.0566038	0.0192308	0	0.046875	0.0243902	0.0150859	0.066141	0.022624	-1.54769
WBGene00004166.8.1-WBGene00004166.9.1	WBGene00004166	106.641	0	5.20045	18.2521	432.102	193.472	60.9596	64.1508	0.0245902	0	0.00724638	0.0173913	0.0379147	0.0243902	0.0326975	0.0246407	0.0323269	0.012307	0.0299108	1.28119		WBGene00006552.ws200.4.1-WBGene00006552.ws200.5.1	WBGene00006552	162.038	48.368	25.3998	32.0754	0	0	14.51	24.2562	0.428571	0.333333	0.333333	0.285714	0	0	0.272727	0.208333	0.0262533	0.345238	0.120265	-1.52137
WBGene00004166.11.1-WBGene00004166.12.1	WBGene00004166	284.377	78.6417	41.6036	50.1932	108.026	96.736	60.9596	64.1508	0.0655738	0.0869565	0.057971	0.0478261	0.00947867	0.0121951	0.0326975	0.0246407	0.00401617	0.0645818	0.019753	-1.70906		WBGene00001567.3.1-WBGene00001567.4.1	WBGene00001567	432.102	96.736	20.3199	16.0377	104.782	47.8006	14.51	9.70248	0.333333	0.142857	0.25	0.142857	0.115385	0.0769231	0.115385	0.0645161	0.0414443	0.217262	0.0930521	-1.22333
WBGene00004167.13.1-WBGene00004167.14.1	WBGene00004167	355.471	196.604	83.2072	68.4453	270.064	145.104	142.239	112.264	0.0990099	0.113636	0.0730594	0.078125	0.0297619	0.029703	0.056338	0.0522388	0.00606343	0.0909577	0.0420104	-1.11445		WBGene00000074.1.1-WBGene00000074.2.1	WBGene00000074	270.064	96.736	20.3199	32.0754	34.9273	95.6012	4.83668	9.70248	0.0735294	0.0363636	0.0425532	0.0631579	0.0238095	0.0444444	0.0102041	0.0238095	0.0447187	0.053901	0.0255669	-1.07603
WBGene00004180.ws200.1.1-WBGene00004180.ws200.2.1	WBGene00004180	142.189	78.6417	98.8085	82.1343	378.089	386.944	213.358	160.377	0.097561	0.0952381	0.107345	0.124138	0.269231	0.216216	0.181818	0.198675	0.00150101	0.10607	0.216485	1.02925		WBGene00000226.2.1-WBGene00000226.3.1	WBGene00000226	216.051	96.736	20.3199	21.3836	34.9273	95.6012	4.83668	4.85124	0.0493827	0.030303	0.0187793	0.0254777	0.016129	0.0212766	0.00540541	0.00735294	0.0504167	0.0309857	0.012541	-1.30495
WBGene00004193.ws200.7.1-WBGene00004193.ws200.8.1	WBGene00004193	213.283	196.604	31.2027	82.1343	0	96.736	15.2399	26.7295	0.333333	0.151515	0.315789	0.206897	0	0.133333	0.1	0.111111	0.0198677	0.251884	0.0861111	-1.54849		WBGene00006941.10.1-WBGene00006941.11.1	WBGene00006941	162.038	96.736	20.3199	26.7295	0	47.8006	14.51	4.85124	0.0375	0.0512821	0.0289855	0.0531915	0	0.0131579	0.0322581	0.0153846	0.0201542	0.0427398	0.0152001	-1.4915
WBGene00004202.7.1-WBGene00004202.8.1	WBGene00004202	35.5471	39.3208	20.8018	31.9411	54.0128	0	20.3199	10.6918	0.125	0.142857	0.148148	0.159091	0.0833333	0	0.0645161	0.0363636	0.00241102	0.143774	0.0460533	-1.64243		WBGene00019844.8.1-WBGene00019844.9.1	WBGene00019844	162.038	96.736	20.3199	37.4213	34.9273	47.8006	14.51	4.85124	0.0967742	0.0555556	0.0784314	0.0744681	0.027027	0.025	0.0319149	0.0227273	0.00123626	0.0763073	0.0266673	-1.51675
WBGene00004212.6.1-WBGene00004212.7.1	WBGene00004212	106.641	78.6417	20.8018	36.5042	0	145.104	0	21.3836	0.214286	0.4	0.333333	0.205128	0	0.2	0	0.133333	0.0247989	0.288187	0.0833333	-1.79004		WBGene00012524.ws200.3.1-WBGene00012524.ws200.4.1	WBGene00012524	162.038	96.736	20.3199	21.3836	34.9273	0	4.83668	9.70248	0.115385	0.1	0.0655738	0.0597015	0.04	0	0.0212766	0.027027	0.00719581	0.085165	0.0220759	-1.94779
WBGene00004215.17.1-WBGene00004215.18.1	WBGene00004215	0	0	5.20045	13.6891	108.026	96.736	25.3998	16.0377	0	0	0.0232558	0.0410959	0.0377358	0.05	0.042735	0.0344828	0.0541902	0.0160879	0.0412384	1.35801		WBGene00001510.5.1-WBGene00001510.6.1	WBGene00001510	162.038	48.368	20.3199	16.0377	104.782	95.6012	33.8567	24.2562	0.0769231	0.0333333	0.0465116	0.06	0.0769231	0.111111	0.122807	0.147059	0.013113	0.054192	0.114475	1.07888
WBGene00004222.6.1-WBGene00004222.7.1	WBGene00004222	319.924	157.283	0	41.0672	378.089	338.576	15.2399	32.0754	0.130435	0.0727273	0	0.145161	0.21875	0.2	0.1875	0.139535	0.0364369	0.0870808	0.186446	1.09833		WBGene00017747.ws200.4.1-WBGene00017747.ws200.5.1	WBGene00017747	162.038	48.368	20.3199	37.4213	0	47.8006	9.67335	24.2562	0.333333	0.166667	0.266667	0.333333	0	0.1	0.1	0.227273	0.0329429	0.275	0.106818	-1.36428
WBGene00004227.ws200.2.1-WBGene00004227.ws200.3.1	WBGene00004227	0	39.3208	0	22.8151	54.0128	145.104	10.1599	21.3836	0	0.0322581	0	0.037594	0.0434783	0.09375	0.0392157	0.0533333	0.0472282	0.017463	0.0574443	1.71786		WBGene00006444.2.1-WBGene00006444.3.1	WBGene00006444	162.038	48.368	20.3199	5.3459	0	0	4.83668	0	0.2	0.111111	0.166667	0.0666667	0	0	0.0769231	0	0.016067	0.136111	0.0192308	-2.82329
WBGene00004227.ws200.6.1-WBGene00004227.ws200.7.1	WBGene00004227	35.5471	39.3208	0	73.0083	162.038	193.472	25.3998	53.459	0.0222222	0.0322581	0	0.120301	0.130435	0.125	0.0980392	0.133333	0.0301689	0.0436953	0.121702	1.4778		WBGene00001708.4.1-WBGene00001708.5.1	WBGene00001708	216.051	0	20.3199	16.0377	174.637	143.402	43.5301	19.405	0.097561	0	0.0597015	0.0428571	0.128205	0.103448	0.145161	0.0816327	0.0390747	0.0500299	0.114612	1.1959
WBGene00004237.2.1-WBGene00004237.3.1	WBGene00004237	0	0	0	4.56302	54.0128	96.736	20.3199	21.3836	0	0	0	0.0227273	0.142857	0.166667	0.114286	0.0769231	0.00102306	0.00568182	0.125183	4.46154		WBGene00017082.ws200.3.1-WBGene00017082.ws200.4.1	WBGene00017082	378.089	96.736	15.2399	53.459	34.9273	239.003	9.67335	4.85124	0.636364	0.333333	0.428571	0.526316	0.142857	0.416667	0.2	0.1	0.0319898	0.481146	0.214881	-1.16294
WBGene00004256.18.1-WBGene00004256.19.1	WBGene00004256	71.0943	157.283	15.6013	50.1932	0	0	25.3998	5.3459	0.0392157	0.137931	0.12	0.0714286	0	0	0.0531915	0.0166667	0.0275449	0.0921438	0.0174645	-2.39946		WBGene00004745.7.1-WBGene00004745.8.1	WBGene00004745	216.051	96.736	15.2399	16.0377	0	0	4.83668	4.85124	0.142857	0.0666667	0.0588235	0.0625	0	0	0.030303	0.0204082	0.0172984	0.0827118	0.0126778	-2.70579
WBGene00004259.4.1-WBGene00004259.5.1	WBGene00004259	0	0	0	13.6891	270.064	145.104	40.6397	21.3836	0	0	0	0.0405405	0.078125	0.0588235	0.0597015	0.0330579	0.013725	0.0101351	0.057427	2.50237		WBGene00007072.ws200.5.1-WBGene00007072.ws200.6.1	WBGene00007072	216.051	96.736	15.2399	16.0377	174.637	47.8006	43.5301	4.85124	0.137931	0.285714	0.3	0.166667	0.125	0.0625	0.126761	0.0454545	0.0283309	0.222578	0.0899288	-1.30746
WBGene00004259.5.1-WBGene00004259.6.1	WBGene00004259	35.5471	0	0	9.12604	270.064	96.736	15.2399	32.0754	0.0222222	0	0	0.027027	0.078125	0.0392157	0.0223881	0.0495868	0.0433742	0.0123123	0.0473289	1.94262		WBGene00020947.5.1-WBGene00020947.6.1	WBGene00020947	432.102	48.368	15.2399	16.0377	0	47.8006	0	4.85124	0.444444	0.142857	0.166667	0.2	0	0.142857	0	0.0666667	0.0531975	0.238492	0.052381	-2.18683
WBGene00004298.4.1-WBGene00004298.5.1	WBGene00004298	35.5471	0	5.20045	4.56302	108.026	145.104	50.7996	16.0377	0.0344828	0	0.0105263	0.010989	0.0625	0.0789474	0.0438596	0.024	0.0330835	0.0139995	0.0523268	1.90217		WBGene00010175.ws200.3.1-WBGene00010175.ws200.4.1	WBGene00010175	216.051	48.368	15.2399	10.6918	34.9273	0	0	29.1075	0.333333	0.333333	0.214286	0.222222	0.142857	0	0	0.222222	0.0285781	0.275794	0.0912698	-1.59538
WBGene00004313.15.1-WBGene00004313.16.1	WBGene00004313	0	0	0	4.56302	108.026	96.736	20.3199	16.0377	0	0	0	0.0107527	0.0285714	0.0253165	0.0344828	0.030303	0.000179382	0.00268817	0.0296684	3.46423		WBGene00008610.2.1-WBGene00008610.3.1	WBGene00008610	162.038	48.368	15.2399	5.3459	279.419	95.6012	14.51	38.8099	0.157895	0.0555556	0.15	0.025	0.32	0.222222	0.176471	0.275862	0.0162187	0.0971126	0.248639	1.35632
WBGene00004317.8.1-WBGene00004317.9.1	WBGene00004317	142.189	78.6417	26.0022	22.8151	54.0128	48.368	10.1599	16.0377	0.0952381	0.166667	0.0877193	0.05	0.0294118	0.0384615	0.025974	0.038961	0.0348902	0.099906	0.0332021	-1.5893		WBGene00016237.2.1-WBGene00016237.3.1	WBGene00016237	162.038	48.368	15.2399	16.0377	0	47.8006	0	4.85124	0.5	0.2	0.176471	0.166667	0	0.142857	0	0.0714286	0.0547234	0.260784	0.0535714	-2.28332
WBGene00004323.7.1-WBGene00004323.8.1	WBGene00004323	142.189	117.963	36.4031	36.5042	54.0128	48.368	91.4393	32.0754	0.108108	0.157895	0.0972222	0.0707965	0.027027	0.025641	0.0829493	0.0566038	0.0378098	0.108505	0.0480553	-1.17499		WBGene00003169.4.1-WBGene00003169.5.1	WBGene00003169	162.038	0	15.2399	26.7295	104.782	143.402	33.8567	48.5124	0.2	0	0.115385	0.178571	0.166667	0.3	0.28	0.294118	0.0469576	0.123489	0.260196	1.07522
WBGene00004337.4.1-WBGene00004337.5.1	WBGene00004337	319.924	39.3208	72.8063	150.58	1080.26	532.048	172.719	368.867	0.0782609	0.0333333	0.0756757	0.0901639	0.181818	0.139241	0.0785219	0.157895	0.0326685	0.0693585	0.139369	1.00677		WBGene00019636.ws200.1.1-WBGene00019636.ws200.2.1	WBGene00019636	162.038	48.368	5.07996	42.7672	69.8547	0	24.1834	14.5537	0.272727	0.5	0.333333	0.307692	0.153846	0	0.238095	0.176471	0.0253209	0.353438	0.142103	-1.31452
WBGene00004343.3.1-WBGene00004343.4.1	WBGene00004343	0	39.3208	10.4009	22.8151	378.089	193.472	66.0395	37.4213	0	0.05	0.0240964	0.0387597	0.106061	0.0512821	0.0710383	0.0538462	0.0435274	0.028214	0.0705568	1.32237		WBGene00015131.ws200.14.1-WBGene00015131.ws200.15.1	WBGene00015131	162.038	48.368	10.1599	26.7295	139.709	191.202	9.67335	43.6612	0.0789474	0.025	0.0606061	0.0617284	0.181818	0.129032	0.0740741	0.101124	0.0446143	0.0565705	0.121512	1.10298
WBGene00004368.5.1-WBGene00004368.6.1	WBGene00004368	0	0	0	9.12604	108.026	48.368	15.2399	21.3836	0	0	0	0.111111	0.25	0.125	0.15	0.285714	0.010411	0.0277778	0.202679	2.86719		WBGene00015580.ws200.11.1-WBGene00015580.ws200.12.1	WBGene00015580	162.038	96.736	5.07996	26.7295	0	0	9.67335	4.85124	0.136364	0.105263	0.0232558	0.113636	0	0	0.04	0.0192308	0.0235044	0.0946297	0.0148077	-2.67595
WBGene00004371.5.1-WBGene00004371.6.1	WBGene00004371	35.5471	0	5.20045	0	270.064	145.104	25.3998	16.0377	0.047619	0	0.0769231	0	0.121951	0.166667	0.078125	0.0576923	0.0506411	0.0311355	0.106109	1.76891		WBGene00001627.8.1-WBGene00001627.9.1	WBGene00001627	162.038	48.368	5.07996	26.7295	0	0	4.83668	4.85124	0.3	0.111111	0.0833333	0.227273	0	0	0.05	0.0454545	0.0244768	0.180429	0.0238636	-2.91855
WBGene00004378.15.1-WBGene00004378.16.1	WBGene00004378	213.283	117.963	31.2027	82.1343	270.064	0	106.679	42.7672	0.1	0.075	0.0571429	0.107143	0.0561798	0	0.0625	0.0406091	0.0479814	0.0848214	0.0398222	-1.09086		WBGene00003653.3.1-WBGene00003653.4.1	WBGene00003653	216.051	96.736	10.1599	21.3836	0	47.8006	9.67335	14.5537	1	1	0.333333	0.363636	0	0.333333	0.117647	0.272727	0.0509516	0.674242	0.180927	-1.89786
WBGene00004403.3.1-WBGene00004403.4.1	WBGene00004403	35.5471	39.3208	20.8018	18.2521	324.077	241.84	91.4393	42.7672	0.0416667	0.0714286	0.0533333	0.0547945	0.157895	0.121951	0.134328	0.0733945	0.0122641	0.0553058	0.121892	1.1401		WBGene00003616.2.1-WBGene00003616.3.1	WBGene00003616	324.077	0	0	21.3836	384.201	47.8006	24.1834	9.70248	0.06	0	0	0.0833333	0.112245	0.111111	0.0961538	0.0625	0.0486758	0.0358333	0.0955025	1.41424
WBGene00004403.ws200.7.1-WBGene00004403.ws200.8.1	WBGene00004403	35.5471	39.3208	26.0022	22.8151	0	48.368	5.07996	10.6918	0.0416667	0.0714286	0.0666667	0.0684932	0	0.0243902	0.00746269	0.0183486	0.00132597	0.0620638	0.0125504	-2.30602		WBGene00016539.7.1-WBGene00016539.9.1	WBGene00016539	216.051	96.736	10.1599	16.0377	34.9273	47.8006	4.83668	0	0.307692	0.25	0.142857	0.166667	0.0714286	0.0909091	0.1	0	0.0142006	0.216804	0.0655844	-1.72497
WBGene00004739.2.1-WBGene00004739.3.1	WBGene00004739	0	0	0	31.9411	108.026	193.472	35.5597	48.1131	0	0	0	0.102941	0.0588235	0.129032	0.101449	0.103448	0.0497307	0.0257353	0.0981883	1.9318		WBGene00018837.17.1-WBGene00018837.18.1	WBGene00018837	162.038	96.736	10.1599	16.0377	34.9273	47.8006	0	0	0.166667	0.0689655	0.117647	0.0909091	0.0384615	0.04	0	0	0.00870151	0.111047	0.0196154	-2.50111
WBGene00004739.3.1-WBGene00004739.4.1	WBGene00004739	71.0943	39.3208	5.20045	0	324.077	193.472	20.3199	64.1508	0.0689655	0.0666667	0.04	0	0.176471	0.129032	0.057971	0.137931	0.0326542	0.043908	0.125351	1.51342		WBGene00016265.7.1-WBGene00016265.8.1	WBGene00016265	162.038	48.368	5.07996	16.0377	209.564	191.202	33.8567	24.2562	0.2	0.0555556	0.0526316	0.166667	0.4	0.25	0.388889	0.3125	0.00545471	0.118713	0.337847	1.50889
WBGene00004739.9.1-WBGene00004739.10.1	WBGene00004739	71.0943	157.283	31.2027	45.6302	108.026	48.368	30.4798	26.7295	0.0689655	0.266667	0.24	0.147059	0.0588235	0.0322581	0.0869565	0.0574713	0.039827	0.180673	0.0588773	-1.6176		WBGene00002048.6.1-WBGene00002048.7.1	WBGene00002048	216.051	48.368	0	16.0377	139.709	143.402	24.1834	19.405	0.0677966	0.0232558	0	0.0545455	0.0597015	0.12	0.0892857	0.0851064	0.0380844	0.0363995	0.0885234	1.28214
WBGene00004744.2.1-WBGene00004744.3.1	WBGene00004744	0	0	20.8018	13.6891	108.026	96.736	30.4798	37.4213	0	0	0.0714286	0.0526316	0.0952381	0.117647	0.0495868	0.114754	0.0394399	0.031015	0.0943065	1.60439		WBGene00013355.4.1-WBGene00013355.5.1	WBGene00013355	108.026	338.576	147.319	85.5344	34.9273	0	38.6934	53.3637	0.111111	0.291667	0.190789	0.172043	0.0526316	0	0.133333	0.111111	0.0506241	0.191403	0.074269	-1.36578
WBGene00004744.9.1-WBGene00004744.10.1	WBGene00004744	71.0943	39.3208	20.8018	27.3781	54.0128	0	15.2399	10.6918	0.0952381	0.04	0.0714286	0.105263	0.047619	0	0.0247934	0.0327869	0.0260793	0.0779825	0.0262998	-1.5681		WBGene00017397.ws200.5.1-WBGene00017397.ws200.6.1	WBGene00017397	108.026	145.104	81.2794	80.1885	0	47.8006	38.6934	29.1075	0.0909091	0.1875	0.145455	0.211268	0	0.0526316	0.112676	0.105263	0.0498001	0.158783	0.0676427	-1.23105
WBGene00004745.7.1-WBGene00004745.8.1	WBGene00004745	0	0	5.20045	0	216.051	96.736	15.2399	16.0377	0	0	0.030303	0	0.142857	0.0666667	0.0588235	0.0625	0.0128884	0.00757576	0.0827118	3.44863		WBGene00013670.7.1-WBGene00013670.8.1	WBGene00013670	54.0128	145.104	81.2794	42.7672	174.637	143.402	87.0602	101.876	0.0232558	0.0588235	0.1	0.057971	0.125	0.0882353	0.191489	0.144828	0.0271214	0.0600126	0.137388	1.19492
WBGene00004752.11.1-WBGene00004752.12.1	WBGene00004752	391.019	353.888	62.4054	146.017	216.051	48.368	132.079	80.1885	0.119565	0.157895	0.144578	0.15311	0.0555556	0.0147059	0.117647	0.0872093	0.0192108	0.143787	0.0687794	-1.06388		WBGene00009439.1.1-WBGene00009439.2.1	WBGene00009439	54.0128	145.104	71.1195	117.61	523.91	430.206	106.407	121.281	0.0135135	0.04	0.0627803	0.0733333	0.123967	0.102273	0.111675	0.0762195	0.0151838	0.0474068	0.103534	1.12694
WBGene00004753.11.1-WBGene00004753.12.1	WBGene00004753	0	0	10.4009	18.2521	162.038	96.736	40.6397	26.7295	0	0	0.0224719	0.0239521	0.04	0.030303	0.0446927	0.0304878	0.0173123	0.011606	0.0363709	1.64791		WBGene00016511.5.2-WBGene00016511.6.1	WBGene00016511	108.026	145.104	66.0395	90.8803	34.9273	47.8006	33.8567	24.2562	0.25	0.25	0.317073	0.377778	0.0526316	0.0833333	0.189189	0.113636	0.00431507	0.298713	0.109698	-1.44522
WBGene00004754.9.1-WBGene00004754.11.1	WBGene00004754	0	39.3208	15.6013	13.6891	0	0	0	5.3459	0	0.00980392	0.00561798	0.00553506	0	0	0	0.00126422	0.0519517	0.00523924	0.000316056	-4.05111		WBGene00000245.1.1-WBGene00000245.2.1	WBGene00000245	108.026	290.208	60.9596	90.8803	34.9273	0	19.3467	33.9587	0.0909091	0.181818	0.153846	0.22973	0.0555556	0	0.0930233	0.0933333	0.029346	0.164076	0.060478	-1.43988
WBGene00004782.2.1-WBGene00004782.3.1	WBGene00004782	0	0	0	0	216.051	48.368	35.5597	10.6918	0	0	0	0	0.0655738	0.0153846	0.0429448	0.016	0.0272792	0.0001	0.0349758	8.45021		WBGene00010238.ws200.1.1-WBGene00010238.ws200.2.1	WBGene00010238	108.026	193.472	60.9596	69.4967	0	95.6012	43.5301	14.5537	0.4	0.571429	0.3	0.433333	0	0.2	0.257143	0.115385	0.0117187	0.42619	0.143132	-1.57415
WBGene00004782.5.1-WBGene00004782.6.1	WBGene00004782	35.5471	0	5.20045	4.56302	108.026	96.736	35.5597	26.7295	0.0344828	0	0.0131579	0.0133333	0.0327869	0.0307692	0.0429448	0.04	0.0320794	0.0152435	0.0366252	1.26464		WBGene00012810.3.1-WBGene00012810.4.1	WBGene00012810	108.026	338.576	55.8796	37.4213	69.8547	0	48.3668	33.9587	0.25	0.388889	0.458333	0.291667	0.133333	0	0.25	0.2	0.0309335	0.347222	0.145833	-1.25154
WBGene00004804.7.1-WBGene00004804.8.1	WBGene00004804	284.377	393.208	67.6058	59.3193	108.026	48.368	10.1599	64.1508	0.05	0.114943	0.0454545	0.0439189	0.0127389	0.0102041	0.00531915	0.0283688	0.0326628	0.063579	0.0141577	-2.16696		WBGene00018140.3.1-WBGene00018140.4.1	WBGene00018140	0	193.472	55.8796	53.459	209.564	239.003	145.1	92.1736	0	0.307692	0.23913	0.3125	0.6	0.5	0.454545	0.513514	0.00899692	0.214831	0.517015	1.267
WBGene00004879.ws200.27.1-WBGene00004879.ws200.28.1	WBGene00004879	142.189	39.3208	10.4009	36.5042	270.064	0	15.2399	16.0377	0.0353982	0.0294118	0.0235294	0.0204604	0.0219298	0	0.0111524	0.00666667	0.0226644	0.0271999	0.00993723	-1.45269		WBGene00021346.6.1-WBGene00021346.7.1	WBGene00021346	54.0128	145.104	55.8796	69.4967	139.709	382.405	101.57	116.43	0.0526316	0.09375	0.0956522	0.115044	0.0930233	0.266667	0.189189	0.184615	0.0474602	0.0892695	0.183374	1.03855
WBGene00004945.4.1-WBGene00004945.5.1	WBGene00004945	71.0943	78.6417	15.6013	31.9411	0	48.368	5.07996	21.3836	0.125	0.2	0.0833333	0.114754	0	0.1	0.0178571	0.0784314	0.0549585	0.130772	0.0490721	-1.41408		WBGene00007165.ws200.2.1-WBGene00007165.ws200.3.1	WBGene00007165	108.026	193.472	50.7996	37.4213	34.9273	0	38.6934	9.70248	0.222222	0.285714	0.185185	0.259259	0.0833333	0	0.126984	0.0571429	0.0025154	0.238095	0.0668651	-1.83221
WBGene00004976.5.1-WBGene00004976.6.1	WBGene00004976	0	0	5.20045	0	108.026	48.368	15.2399	21.3836	0	0	0.027027	0	0.105263	0.0833333	0.06	0.056338	0.00191694	0.00675676	0.0762336	3.49602		WBGene00017103.ws200.1.1-WBGene00017103.ws200.2.1	WBGene00017103	54.0128	145.104	50.7996	26.7295	34.9273	0	38.6934	4.85124	0.142857	0.15	0.147059	0.1	0.0526316	0	0.102564	0.0192308	0.0113025	0.134979	0.0436066	-1.63012
WBGene00004976.1.1-WBGene00004976.2.1	WBGene00004976	0	0	0	4.56302	108.026	48.368	25.3998	16.0377	0	0	0	0.0322581	0.105263	0.0833333	0.1	0.0422535	0.00387793	0.00806452	0.0827125	3.35844		WBGene00003478.4.1-WBGene00003478.5.2	WBGene00003478	108.026	145.104	45.7197	32.0754	34.9273	47.8006	4.83668	19.405	0.031746	0.0714286	0.0414747	0.019802	0.0111111	0.0181818	0.00840336	0.0160643	0.049267	0.0411128	0.0134401	-1.61304
WBGene00005024.ws200.5.1-WBGene00005024.ws200.6.1	WBGene00005024	35.5471	78.6417	36.4031	36.5042	270.064	145.104	81.2794	48.1131	0.0666667	0.181818	0.14	0.216216	0.454545	0.333333	0.192771	0.257143	0.0503357	0.151175	0.309448	1.03348		WBGene00017992.1.1-WBGene00017992.2.1	WBGene00017992	54.0128	145.104	45.7197	32.0754	279.419	334.604	38.6934	77.6199	0.0526316	0.130435	0.0857143	0.0508475	0.142857	0.225806	0.137931	0.141593	0.0272357	0.079907	0.162047	1.02002
WBGene00006272.ws200.5.1-WBGene00006272.ws200.6.1	WBGene00006272	0	0	26.0022	4.56302	54.0128	48.368	15.2399	16.0377	0	0	0.227273	0.2	0.333333	0.333333	0.25	0.5	0.0225544	0.106818	0.354167	1.72928		WBGene00018438.ws200.3.1-WBGene00018438.ws200.4.1	WBGene00018438	54.0128	145.104	40.6397	37.4213	279.419	191.202	87.0602	58.2149	0.142857	0.25	0.285714	0.233333	0.615385	0.666667	0.529412	0.545455	0.000176887	0.227976	0.589229	1.36995
WBGene00006351.1.1-WBGene00006351.2.1	WBGene00006351	106.641	39.3208	10.4009	13.6891	162.038	96.736	35.5597	37.4213	0.0625	0.0285714	0.012987	0.0181818	0.103448	0.0740741	0.0406977	0.0752688	0.0452635	0.0305601	0.0733722	1.26358		WBGene00022681.ws200.1.1-WBGene00022681.ws200.2.1	WBGene00022681	54.0128	145.104	40.6397	26.7295	0	47.8006	19.3467	19.405	0.333333	0.230769	0.275862	0.208333	0	0.0769231	0.181818	0.2	0.0351143	0.262075	0.114685	-1.1923
WBGene00006372.1.1-WBGene00006372.2.1	WBGene00006372	35.5471	39.3208	0	22.8151	216.051	96.736	25.3998	26.7295	0.0833333	0.0714286	0	0.119048	0.307692	0.133333	0.208333	0.185185	0.0193875	0.0684524	0.208636	1.60782		WBGene00003627.ws200.6.1-WBGene00003627.ws200.7.1	WBGene00003627	108.026	193.472	35.5597	32.0754	34.9273	47.8006	19.3467	14.5537	0.133333	0.121212	0.14	0.0566038	0.047619	0.0666667	0.0714286	0.0319149	0.0330023	0.112787	0.0544073	-1.05173
WBGene00006382.1.1-WBGene00006382.2.1	WBGene00006382	0	0	0	0	216.051	48.368	20.3199	21.3836	0	0	0	0	0.0833333	0.0322581	0.0336134	0.0481928	0.00600378	0.0001	0.0493494	8.94689		WBGene00003384.ws200.1.1-WBGene00003384.ws200.2.1	WBGene00003384	108.026	145.104	35.5597	42.7672	34.9273	0	14.51	9.70248	0.181818	0.1875	0.155556	0.205128	0.1	0	0.0769231	0.0714286	0.00236844	0.1825	0.0620879	-1.55551
WBGene00006396.1.1-WBGene00006396.2.1	WBGene00006396	35.5471	0	114.41	63.8823	216.051	193.472	152.399	213.836	0.0204082	0	0.0873016	0.0645161	0.0869565	0.0714286	0.119048	0.15444	0.0539484	0.0430565	0.107968	1.3263		WBGene00001816.1.1-WBGene00001816.2.1	WBGene00001816	54.0128	145.104	35.5597	32.0754	0	47.8006	24.1834	14.5537	0.0769231	0.15	0.101449	0.130435	0	0.0714286	0.0724638	0.0545455	0.0320089	0.114702	0.0496094	-1.20921
WBGene00006407.2.1-WBGene00006407.3.1	WBGene00006407	71.0943	78.6417	0	18.2521	54.0128	145.104	30.4798	21.3836	0.0192308	0.0196078	0	0.0263158	0.0181818	0.0461538	0.0428571	0.0392157	0.0535353	0.0162886	0.0366021	1.16806		WBGene00013921.ws200.5.1-WBGene00013921.ws200.6.1	WBGene00013921	0	145.104	35.5597	21.3836	0	0	9.67335	4.85124	0	0.214286	0.152174	0.173913	0	0	0.0350877	0.0277778	0.0464521	0.135093	0.0157164	-3.10361
WBGene00006423.ws200.3.1-WBGene00006423.ws200.4.1	WBGene00006423	177.736	78.6417	20.8018	36.5042	54.0128	48.368	15.2399	26.7295	0.357143	0.333333	0.571429	0.32	0.0769231	0.125	0.2	0.217391	0.0119586	0.395476	0.154829	-1.35291		WBGene00012464.ws200.3.1-WBGene00012464.ws200.4.1	WBGene00012464	0	145.104	35.5597	16.0377	104.782	239.003	72.5501	24.2562	0	0.157895	0.159091	0.075	0.230769	0.384615	0.263158	0.135135	0.0514608	0.0979964	0.253419	1.37072
WBGene00006431.8.1-WBGene00006431.9.1	WBGene00006431	142.189	157.283	52.0045	54.7562	54.0128	96.736	71.1195	16.0377	0.235294	0.307692	0.172414	0.164384	0.0416667	0.0526316	0.184211	0.0666667	0.0291587	0.219946	0.0862939	-1.34982		WBGene00019182.ws200.2.1-WBGene00019182.ws200.3.1	WBGene00019182	0	193.472	30.4798	16.0377	139.709	143.402	33.8567	33.9587	0	0.4	0.26087	0.2	0.666667	0.5	0.368421	0.466667	0.0332419	0.215217	0.500439	1.2174
WBGene00006432.12.1-WBGene00006432.13.1	WBGene00006432	71.0943	0	15.6013	31.9411	162.038	193.472	40.6397	58.8049	0.031746	0	0.037037	0.0341463	0.0638298	0.0606061	0.0559441	0.0827068	0.00864852	0.0257324	0.0657717	1.35388		WBGene00003721.ws200.1.1-WBGene00003721.ws200.2.1	WBGene00003721	54.0128	145.104	30.4798	21.3836	34.9273	0	9.67335	19.405	0.25	0.25	0.272727	0.190476	0.142857	0	0.0833333	0.173913	0.0155831	0.240801	0.100026	-1.26747
WBGene00006437.1.1-WBGene00006437.2.1	WBGene00006437	0	0	10.4009	4.56302	54.0128	48.368	45.7197	26.7295	0	0	0.027027	0.0153846	0.0285714	0.0344828	0.048913	0.0420168	0.0124995	0.0106029	0.038496	1.86025		WBGene00012933.3.1-WBGene00012933.4.1	WBGene00012933	108.026	193.472	25.3998	42.7672	69.8547	0	9.67335	24.2562	0.1	0.190476	0.108696	0.102564	0.0540541	0	0.0416667	0.0595238	0.0147589	0.125434	0.0388111	-1.69239
WBGene00006477.ws200.8.1-WBGene00006477.ws200.9.1	WBGene00006477	0	39.3208	5.20045	13.6891	270.064	48.368	20.3199	32.0754	0	0.037037	0.0555556	0.038961	0.147059	0.047619	0.0714286	0.101695	0.0521039	0.0328884	0.0919503	1.48328		WBGene00010356.7.1-WBGene00010356.8.1	WBGene00010356	54.0128	193.472	25.3998	10.6918	34.9273	0	4.83668	4.85124	0.0625	0.148148	0.116279	0.0408163	0.04	0	0.0222222	0.0294118	0.0376135	0.0919359	0.0229085	-2.00475
WBGene00006498.15.2-WBGene00006498.16.2	WBGene00006498	177.736	78.6417	5.20045	45.6302	108.026	96.736	25.3998	26.7295	0.263158	0.4	0.2	0.4	0.0869565	0.0769231	0.263158	0.178571	0.0486647	0.315789	0.151402	-1.06058		WBGene00001251.1.1-WBGene00001251.2.1	WBGene00001251	54.0128	193.472	25.3998	16.0377	34.9273	0	0	14.5537	0.125	0.190476	0.102041	0.0769231	0.0625	0	0	0.0681818	0.0256124	0.12361	0.0326705	-1.91974
WBGene00006522.11.1-WBGene00006522.12.1	WBGene00006522	0	0	0	0	162.038	241.84	5.07996	10.6918	0	0	0	0	0.115385	0.15625	0.0833333	0.105263	0.000283585	0.0001	0.115058	10.1681		WBGene00016620.ws200.3.1-WBGene00016620.ws200.4.1	WBGene00016620	54.0128	193.472	25.3998	37.4213	34.9273	95.6012	14.51	4.85124	0.25	0.333333	0.172414	0.205882	0.0714286	0.2	0.115385	0.0434783	0.0345138	0.240407	0.107573	-1.16016
WBGene00006543.4.1-WBGene00006543.5.2	WBGene00006543	71.0943	78.6417	20.8018	18.2521	0	0	5.07996	21.3836	0.5	0.4	0.571429	0.266667	0	0	0.25	0.333333	0.0373327	0.434524	0.145833	-1.57512		WBGene00003754.2.1-WBGene00003754.3.2	WBGene00003754	54.0128	193.472	25.3998	21.3836	0	0	4.83668	9.70248	0.25	0.571429	0.384615	0.363636	0	0	0.2	0.285714	0.0329503	0.39242	0.121429	-1.69229
WBGene00006552.ws200.4.1-WBGene00006552.ws200.5.1	WBGene00006552	0	0	15.6013	41.0672	162.038	48.368	25.3998	32.0754	0	0	0.15	0.3	0.428571	0.333333	0.333333	0.285714	0.0242811	0.1125	0.345238	1.61767		WBGene00004343.11.1-WBGene00004343.12.1	WBGene00004343	108.026	145.104	25.3998	10.6918	0	0	14.51	4.85124	0.030303	0.0384615	0.0273224	0.0153846	0	0	0.0254237	0.00826446	0.0442834	0.0278679	0.00842205	-1.72636
WBGene00006593.2.1-WBGene00006593.3.1	WBGene00006593	71.0943	39.3208	26.0022	22.8151	54.0128	0	15.2399	10.6918	0.0588235	0.142857	0.0847458	0.0980392	0.0208333	0	0.0275229	0.028169	0.00635254	0.0961164	0.0191313	-2.32885		WBGene00008694.7.1-WBGene00008694.8.1	WBGene00008694	108.026	145.104	25.3998	37.4213	34.9273	0	9.67335	4.85124	0.0229885	0.0441176	0.0384615	0.0443038	0.027027	0	0.025	0.00598802	0.0343594	0.0374679	0.0145038	-1.36922
WBGene00006599.11.1-WBGene00006599.12.1	WBGene00006599	106.641	78.6417	20.8018	54.7562	0	193.472	25.3998	5.3459	0.166667	0.25	0.444444	0.307692	0	0.153846	0.166667	0.0666667	0.0320799	0.292201	0.0967949	-1.59396		WBGene00003635.2.1-WBGene00003635.3.1	WBGene00003635	108.026	145.104	25.3998	42.7672	34.9273	95.6012	19.3467	4.85124	0.153846	0.115385	0.0819672	0.181818	0.0526316	0.0625	0.0909091	0.03125	0.0258466	0.133254	0.0593227	-1.16752
WBGene00006605.1.1-WBGene00006605.2.1	WBGene00006605	71.0943	0	0	13.6891	216.051	193.472	25.3998	16.0377	0.025	0	0	0.0265487	0.0425532	0.0481928	0.0308642	0.0214286	0.0537505	0.0128872	0.0357597	1.4724		WBGene00001148.3.1-WBGene00001148.4.1	WBGene00001148	108.026	145.104	25.3998	21.3836	0	0	9.67335	14.5537	0.133333	0.142857	0.0704225	0.0851064	0	0	0.0408163	0.0638298	0.0138671	0.10793	0.0261615	-2.04458
WBGene00006776.2.1-WBGene00006776.3.1	WBGene00006776	71.0943	0	10.4009	22.8151	216.051	96.736	76.1995	48.1131	0.0240964	0	0.016	0.0259067	0.047619	0.0210526	0.0501672	0.0373444	0.0438515	0.0165008	0.0390458	1.24263		WBGene00020453.ws200.2.1-WBGene00020453.ws200.3.2	WBGene00020453	108.026	145.104	25.3998	16.0377	34.9273	0	33.8567	9.70248	0.333333	0.6	0.625	0.5	0.142857	0	0.411765	0.285714	0.0334881	0.514583	0.210084	-1.29244
WBGene00006779.1.1-WBGene00006779.2.2	WBGene00006779	71.0943	78.6417	15.6013	22.8151	0	0	10.1599	0	0.0185185	0.027027	0.0143541	0.0147493	0	0	0.00858369	0	0.00395147	0.0186622	0.00214592	-3.12045		WBGene00016848.ws200.8.1-WBGene00016848.ws200.9.1	WBGene00016848	0	241.84	20.3199	32.0754	139.709	239.003	33.8567	48.5124	0	0.121951	0.111111	0.0895522	0.222222	0.128205	0.152174	0.188679	0.0371521	0.0806536	0.17282	1.09946
WBGene00006786.7.1-WBGene00006786.8.1	WBGene00006786	71.0943	157.283	46.804	68.4453	108.026	96.736	15.2399	10.6918	0.0869565	0.235294	0.140625	0.238095	0.0769231	0.111111	0.0517241	0.0217391	0.0388076	0.175243	0.0653744	-1.42256		WBGene00017979.3.3-WBGene00017979.4.1	WBGene00017979	108.026	193.472	20.3199	64.1508	244.491	430.206	48.3668	111.579	0.0465116	0.0754717	0.0380952	0.0542986	0.142857	0.147541	0.0621118	0.114428	0.0246607	0.0535943	0.116734	1.12307
WBGene00006801.46.1-WBGene00006801.47.1	WBGene00006801	106.641	39.3208	20.8018	31.9411	108.026	96.736	5.07996	16.0377	0.214286	0.2	0.5	0.259259	0.0625	0.1	0.0416667	0.125	0.0268711	0.293386	0.0822917	-1.83398		WBGene00016265.5.1-WBGene00016265.6.1	WBGene00016265	108.026	145.104	20.3199	21.3836	69.8547	0	9.67335	0	0.133333	0.166667	0.210526	0.222222	0.133333	0	0.111111	0	0.0248184	0.183187	0.0611111	-1.58381
WBGene00006934.2.1-WBGene00006934.3.1	WBGene00006934	71.0943	0	10.4009	27.3781	162.038	193.472	45.7197	53.459	0.0416667	0	0.0377358	0.0540541	0.0833333	0.133333	0.0483871	0.0980392	0.0346389	0.0333641	0.0907732	1.44397		WBGene00004112.ws200.5.1-WBGene00004112.ws200.6.1	WBGene00004112	54.0128	145.104	20.3199	5.3459	0	0	0	0	0.00694444	0.0291262	0.0314961	0.00515464	0	0	0	0	0.041426	0.0181803	0.0001	-7.50623
WBGene00006937.ws200.5.1-WBGene00006937.ws200.6.1	WBGene00006937	35.5471	0	31.2027	18.2521	108.026	96.736	55.8796	42.7672	0.02	0	0.0606061	0.0296296	0.0625	0.0689655	0.0601093	0.0655738	0.0282094	0.0275589	0.0642871	1.22201		WBGene00007284.16.1-WBGene00007284.17.1	WBGene00007284	54.0128	145.104	20.3199	16.0377	0	47.8006	14.51	4.85124	0.0625	0.125	0.0470588	0.0447761	0	0.0243902	0.0322581	0.0149254	0.0411403	0.0698337	0.0178934	-1.9645
WBGene00006956.ws200.2.1-WBGene00006956.ws200.3.1	WBGene00006956	106.641	39.3208	5.20045	18.2521	0	48.368	0	10.6918	0.6	0.5	1	0.2	0	0.166667	0	0.25	0.0372417	0.575	0.104167	-2.46466		WBGene00007550.ws200.4.1-WBGene00007550.ws200.5.1	WBGene00007550	54.0128	145.104	20.3199	10.6918	34.9273	0	4.83668	9.70248	0.142857	0.136364	0.173913	0.0952381	0.1	0	0.05	0.0769231	0.0244095	0.137093	0.0567308	-1.27295
WBGene00006982.3.1-WBGene00006982.4.1	WBGene00006982	35.5471	78.6417	15.6013	31.9411	108.026	0	10.1599	26.7295	0.5	0.5	0.3	0.333333	0.25	0	0.1	0.333333	0.0413097	0.408333	0.170833	-1.25716		WBGene00019377.7.1-WBGene00019377.8.1	WBGene00019377	0	145.104	20.3199	21.3836	104.782	95.6012	29.0201	33.9587	0	0.0576923	0.0666667	0.0727273	0.130435	0.0769231	0.15	0.12963	0.0194664	0.0492716	0.121747	1.30506
WBGene00006993.ws200.1.1-WBGene00006993.ws200.2.1	WBGene00006993	106.641	39.3208	62.4054	31.9411	378.089	241.84	60.9596	101.572	0.0576923	0.037037	0.105263	0.0666667	0.170732	0.147059	0.113208	0.184466	0.00619687	0.0666648	0.153866	1.20668		WBGene00015116.5.1-WBGene00015116.6.1	WBGene00015116	54.0128	290.208	15.2399	21.3836	244.491	430.206	87.0602	29.1075	0.047619	0.1	0.047619	0.0701754	0.152174	0.18	0.191489	0.0722892	0.0314826	0.0663534	0.148988	1.16695
WBGene00007017.ws200.7.1-WBGene00007017.ws200.8.1	WBGene00007017	177.736	39.3208	36.4031	41.0672	54.0128	48.368	15.2399	21.3836	0.037037	0.012987	0.029661	0.0243902	0.00787402	0.011236	0.0105263	0.0144404	0.0286318	0.0260188	0.0110192	-1.23953		WBGene00004025.2.1-WBGene00004025.3.1	WBGene00004025	108.026	193.472	15.2399	10.6918	244.491	191.202	38.6934	48.5124	0.0384615	0.097561	0.0612245	0.0285714	0.109375	0.133333	0.109589	0.126582	0.00855032	0.0564546	0.11972	1.0845
WBGene00007025.6.1-WBGene00007025.7.1	WBGene00007025	213.283	196.604	104.009	155.143	108.026	145.104	172.719	165.723	0.25	0.357143	0.152672	0.220779	0.08	0.0681818	0.156682	0.141553	0.0316456	0.245148	0.111604	-1.13526		WBGene00003647.3.1-WBGene00003647.4.1	WBGene00003647	108.026	193.472	15.2399	21.3836	104.782	47.8006	14.51	9.70248	0.2	0.363636	0.157895	0.222222	0.12	0.0588235	0.157895	0.105263	0.0431612	0.235938	0.110495	-1.09443
WBGene00007027.ws200.2.1-WBGene00007027.ws200.3.1	WBGene00007027	0	0	0	9.12604	270.064	96.736	15.2399	37.4213	0	0	0	0.0273973	0.0574713	0.0338983	0.0189873	0.0518519	0.0231447	0.00684932	0.0405522	2.56575		WBGene00008680.ws200.2.1-WBGene00008680.ws200.3.1	WBGene00008680	54.0128	193.472	15.2399	32.0754	0	0	33.8567	19.405	1	1	0.75	0.857143	0	0	0.777778	0.666667	0.0480506	0.901786	0.361111	-1.32034
WBGene00007047.7.1-WBGene00007047.8.1	WBGene00007047	35.5471	39.3208	10.4009	27.3781	54.0128	0	30.4798	16.0377	0.142857	0.166667	0.105263	0.193548	0.0555556	0	0.12	0.111111	0.0534513	0.152084	0.0716667	-1.08549		WBGene00016006.ws200.11.1-WBGene00016006.ws200.12.1	WBGene00016006	108.026	145.104	15.2399	16.0377	34.9273	0	0	0	0.0512821	0.0545455	0.05	0.0375	0.025641	0	0	0	0.00131839	0.0483319	0.00641026	-2.91452
WBGene00007059.2.1-WBGene00007059.3.1	WBGene00007059	71.0943	0	0	36.5042	216.051	96.736	35.5597	32.0754	0.04	0	0	0.109589	0.117647	0.08	0.127273	0.214286	0.0442544	0.0373973	0.134801	1.84983		WBGene00008566.ws200.1.1-WBGene00008566.ws200.2.1	WBGene00008566	108.026	145.104	15.2399	21.3836	0	0	29.0201	4.85124	0.222222	0.272727	0.15	0.333333	0	0	0.117647	0.0714286	0.00653294	0.244571	0.0472689	-2.37129
WBGene00007091.1.1-WBGene00007091.2.2	WBGene00007091	0	39.3208	0	4.56302	162.038	290.208	10.1599	21.3836	0	0.00925926	0	0.00310559	0.0232558	0.0447761	0.010989	0.0128205	0.0487497	0.00309121	0.0229604	2.8929		WBGene00008598.ws200.7.1-WBGene00008598.ws200.8.1	WBGene00008598	108.026	145.104	15.2399	21.3836	0	0	9.67335	4.85124	0.25	0.2	0.230769	0.153846	0	0	0.0909091	0.04	0.00110242	0.208654	0.0327273	-2.67255
WBGene00007165.ws200.2.1-WBGene00007165.ws200.3.1	WBGene00007165	0	0	5.20045	13.6891	108.026	193.472	50.7996	37.4213	0	0	0.0434783	0.176471	0.222222	0.285714	0.185185	0.259259	0.00815619	0.0549872	0.238095	2.11437		WBGene00021411.3.1-WBGene00021411.4.1	WBGene00021411	54.0128	145.104	15.2399	32.0754	0	47.8006	14.51	4.85124	0.1	0.157895	0.0394737	0.101695	0	0.0666667	0.0422535	0.012987	0.0506814	0.0997658	0.0304768	-1.71083
WBGene00007175.6.1-WBGene00007175.7.1	WBGene00007175	142.189	157.283	15.6013	36.5042	0	0	25.3998	48.1131	0.0740741	0.0888889	0.0566038	0.039801	0	0	0.0555556	0.0350195	0.0511974	0.0648419	0.0226438	-1.51781		WBGene00016093.ws200.7.1-WBGene00016093.ws200.8.1	WBGene00016093	54.0128	145.104	15.2399	26.7295	0	0	0	4.85124	0.2	0.333333	0.230769	0.277778	0	0	0	0.0555556	0.000260269	0.26047	0.0138889	-4.22911
WBGene00007258.4.1-WBGene00007258.5.1	WBGene00007258	0	0	0	9.12604	54.0128	48.368	40.6397	26.7295	0	0	0	0.0377358	0.111111	0.0555556	0.0833333	0.102041	0.0022708	0.00943396	0.0880102	3.22174		WBGene00003572.4.1-WBGene00003572.5.1	WBGene00003572	54.0128	145.104	15.2399	26.7295	0	0	0	19.405	0.166667	0.176471	0.075	0.151515	0	0	0	0.133333	0.0359778	0.142413	0.0333333	-2.09504
WBGene00007258.5.1-WBGene00007258.6.1	WBGene00007258	0	0	5.20045	18.2521	108.026	96.736	45.7197	26.7295	0	0	0.047619	0.0754717	0.222222	0.111111	0.09375	0.102041	0.0287869	0.0307727	0.132281	2.10388		WBGene00003571.6.1-WBGene00003571.7.1	WBGene00003571	54.0128	145.104	15.2399	16.0377	0	47.8006	4.83668	9.70248	0.166667	0.3	0.130435	0.333333	0	0.125	0.05	0.142857	0.0425743	0.232609	0.0794643	-1.54953
WBGene00007258.6.1-WBGene00007258.7.1	WBGene00007258	106.641	39.3208	10.4009	31.9411	0	48.368	30.4798	16.0377	0.157895	0.111111	0.0952381	0.132075	0	0.0555556	0.0625	0.0612245	0.00782829	0.12408	0.04482	-1.46906		WBGene00012005.8.1-WBGene00012005.9.1	WBGene00012005	108.026	145.104	5.07996	64.1508	279.419	621.408	198.304	87.3224	0.047619	0.0612245	0.00862069	0.0784314	0.0792079	0.152941	0.129747	0.116129	0.0165576	0.0489739	0.119506	1.287
WBGene00007286.7.1-WBGene00007286.8.1	WBGene00007286	106.641	39.3208	10.4009	31.9411	0	48.368	10.1599	5.3459	0.230769	0.333333	0.166667	0.241379	0	0.0625	0.2	0.0666667	0.0253001	0.243037	0.0822917	-1.56236		WBGene00019208.ws200.6.1-WBGene00019208.ws200.7.1	WBGene00019208	0	145.104	0	53.459	34.9273	143.402	58.0401	92.1736	0	0.3	0	0.454545	0.5	0.75	0.521739	0.395833	0.040521	0.188636	0.541893	1.5224
WBGene00007368.ws200.8.1-WBGene00007368.ws200.9.1	WBGene00007368	35.5471	117.963	15.6013	31.9411	0	48.368	30.4798	21.3836	0.142857	0.333333	0.214286	0.233333	0	0.0909091	0.171429	0.0930233	0.0356088	0.230952	0.0888402	-1.37831		WBGene00012013.ws200.2.1-WBGene00012013.ws200.3.1	WBGene00012013	108.026	145.104	10.1599	37.4213	34.9273	0	14.51	29.1075	0.133333	0.136364	0.125	0.159091	0.0666667	0	0.125	0.0821918	0.0408171	0.138447	0.0684646	-1.0159
WBGene00007402.ws200.7.1-WBGene00007402.ws200.8.1	WBGene00007402	142.189	39.3208	5.20045	22.8151	0	0	5.07996	0	0.25	0.0625	0.166667	0.172414	0	0	0.0769231	0	0.0156225	0.162895	0.0192308	-3.08245		WBGene00010066.3.1-WBGene00010066.4.1	WBGene00010066	0	145.104	10.1599	37.4213	139.709	191.202	33.8567	53.3637	0	0.157895	0.2	0.368421	0.5	0.285714	0.636364	0.44	0.0353006	0.181579	0.465519	1.35824
WBGene00007424.ws200.6.1-WBGene00007424.ws200.7.1	WBGene00007424	71.0943	117.963	10.4009	27.3781	54.0128	0	5.07996	5.3459	0.333333	0.75	0.4	0.375	0.25	0	0.2	0.166667	0.0306219	0.464583	0.154167	-1.59144		WBGene00018594.ws200.8.1-WBGene00018594.ws200.9.1	WBGene00018594	54.0128	241.84	10.1599	26.7295	34.9273	47.8006	0	9.70248	0.0769231	0.116279	0.1	0.0793651	0.0909091	0.0294118	0	0.0416667	0.0468181	0.0931418	0.0404969	-1.20162
WBGene00007433.6.1-WBGene00007433.7.1	WBGene00007433	426.566	196.604	161.214	155.143	270.064	96.736	243.838	245.911	0.255319	0.294118	0.258333	0.203593	0.0714286	0.0338983	0.188976	0.200873	0.0304656	0.252841	0.123794	-1.03029		WBGene00004509.15.1-WBGene00004509.16.1	WBGene00004509	108.026	145.104	10.1599	26.7295	0	47.8006	4.83668	4.85124	0.1	0.12	0.1	0.142857	0	0.037037	0.05	0.03125	0.00109818	0.115714	0.0295718	-1.96827
WBGene00007545.ws200.5.1-WBGene00007545.ws200.6.1	WBGene00007545	142.189	0	26.0022	18.2521	324.077	96.736	66.0395	96.2262	0.0816327	0	0.0271739	0.0412371	0.133333	0.0869565	0.065	0.12766	0.0319641	0.0375109	0.103237	1.46058		WBGene00021439.12.1-WBGene00021439.13.1	WBGene00021439	108.026	145.104	10.1599	26.7295	0	0	0	19.405	0.25	0.125	0.181818	0.192308	0	0	0	0.2	0.0502109	0.187281	0.05	-1.9052
WBGene00007545.ws200.10.1-WBGene00007545.ws200.11.2	WBGene00007545	213.283	157.283	78.0067	50.1932	108.026	96.736	60.9596	48.1131	0.122449	0.2	0.0815217	0.113402	0.0444444	0.0869565	0.06	0.0638298	0.04902	0.129343	0.0638077	-1.0194		WBGene00003610.5.1-WBGene00003610.6.1	WBGene00003610	108.026	338.576	10.1599	21.3836	0	95.6012	19.3467	0	0.2	0.205882	0.142857	0.129032	0	0.111111	0.0869565	0	0.0140337	0.169443	0.0495169	-1.77481
WBGene00007546.ws200.2.1-WBGene00007546.ws200.3.1	WBGene00007546	0	39.3208	5.20045	4.56302	54.0128	48.368	20.3199	21.3836	0	0.142857	0.25	0.125	0.333333	0.25	0.5	0.571429	0.0195612	0.129464	0.41369	1.676		WBGene00010796.1.1-WBGene00010796.2.1	WBGene00010796	54.0128	145.104	5.07996	21.3836	0	47.8006	0	4.85124	0.037037	0.0652174	0.015873	0.0526316	0	0.0196078	0	0.027027	0.0499457	0.0426898	0.0116587	-1.87248
WBGene00007585.ws200.4.1-WBGene00007585.ws200.5.1	WBGene00007585	106.641	157.283	15.6013	18.2521	216.051	145.104	50.7996	85.5344	0.103448	0.129032	0.12	0.057971	0.307692	0.230769	0.131579	0.207792	0.0254566	0.102613	0.219458	1.09673		WBGene00022255.ws200.4.1-WBGene00022255.ws200.5.1	WBGene00022255	54.0128	193.472	5.07996	16.0377	0	0	9.67335	14.5537	0.333333	0.444444	0.25	0.3	0	0	0.2	0.25	0.0300466	0.331944	0.1125	-1.56101
WBGene00007620.6.1-WBGene00007620.7.1	WBGene00007620	35.5471	78.6417	20.8018	45.6302	324.077	241.84	116.839	69.4967	0.0125	0.0444444	0.0273973	0.0440529	0.130435	0.1	0.0621622	0.0663265	0.0174483	0.0320986	0.0897309	1.48309		WBGene00003778.16.1-WBGene00003778.17.1	WBGene00003778	0	193.472	0	16.0377	139.709	286.804	14.51	24.2562	0	0.0701754	0	0.0652174	0.173913	0.105263	0.0857143	0.0877193	0.0318985	0.0338482	0.113152	1.74111
WBGene00007651.2.1-WBGene00007651.3.1	WBGene00007651	0	0	0	0	108.026	48.368	25.3998	16.0377	0	0	0	0	0.0833333	0.0416667	0.0961538	0.103448	0.00107258	0.0001	0.0811505	9.66446		WBGene00000133.ws200.7.1-WBGene00000133.ws200.8.1	WBGene00000133	0	145.104	0	16.0377	209.564	286.804	43.5301	33.9587	0	0.125	0	0.103448	0.171429	0.122449	0.191489	0.189189	0.0233963	0.0571121	0.168639	1.56207
WBGene00007651.8.1-WBGene00007651.9.2	WBGene00007651	35.5471	39.3208	15.6013	22.8151	54.0128	96.736	5.07996	16.0377	0.125	0.166667	0.0810811	0.2	0.0416667	0.0833333	0.0192308	0.103448	0.0446871	0.143187	0.0619198	-1.20943		WBGene00013462.ws200.3.1-WBGene00013462.ws200.4.2	WBGene00013462	54.0128	96.736	182.879	138.993	244.491	334.604	169.284	208.603	0.0227273	0.0333333	0.145749	0.106557	0.112903	0.175	0.216049	0.193694	0.038684	0.0770917	0.174412	1.17785
WBGene00007692.ws200.7.1-WBGene00007692.ws200.8.1	WBGene00007692	35.5471	39.3208	31.2027	18.2521	108.026	241.84	25.3998	58.8049	0.111111	0.0769231	0.2	0.121212	0.5	0.357143	0.151515	0.275	0.0469057	0.127312	0.320915	1.33382		WBGene00011441.10.1-WBGene00011441.11.1	WBGene00011441	54.0128	96.736	60.9596	112.264	209.564	286.804	178.957	101.876	0.027027	0.0571429	0.109091	0.153285	0.15	0.162162	0.255172	0.198113	0.0286683	0.0866364	0.191362	1.14326
WBGene00007717.1.1-WBGene00007717.2.1	WBGene00007717	106.641	78.6417	46.804	41.0672	0	0	40.6397	10.6918	0.166667	0.153846	0.140625	0.272727	0	0	0.153846	0.0588235	0.0329418	0.183466	0.0531674	-1.7869		WBGene00003661.5.1-WBGene00003661.6.1	WBGene00003661	54.0128	96.736	45.7197	90.8803	174.637	334.604	72.5501	111.579	0.0384615	0.0512821	0.103448	0.182796	0.166667	0.21875	0.164835	0.223301	0.0343609	0.0939969	0.193388	1.04081
WBGene00007746.7.1-WBGene00007746.8.1	WBGene00007746	71.0943	78.6417	0	27.3781	162.038	193.472	40.6397	53.459	0.0869565	0.0909091	0	0.125	0.157895	0.181818	0.186047	0.222222	0.00964458	0.0757164	0.186995	1.30432		WBGene00012538.ws200.4.1-WBGene00012538.ws200.5.1	WBGene00012538	108.026	0	15.2399	85.5344	104.782	239.003	33.8567	82.4711	0.0769231	0	0.115385	0.242424	0.230769	0.555556	0.318182	0.242857	0.0457995	0.108683	0.336841	1.63194
WBGene00007748.4.1-WBGene00007748.5.1	WBGene00007748	0	0	0	31.9411	108.026	145.104	10.1599	53.459	0	0	0	0.134615	0.181818	0.107143	0.0833333	0.192308	0.0471482	0.0336538	0.141151	2.0684		WBGene00022190.ws200.1.1-WBGene00022190.ws200.2.1	WBGene00022190	54.0128	48.368	101.599	80.1885	244.491	334.604	19.3467	130.984	0.142857	0.0833333	0.37037	0.348837	0.538462	0.538462	0.5	0.402985	0.0170225	0.23635	0.494977	1.06644
WBGene00007788.ws200.1.1-WBGene00007788.ws200.2.1	WBGene00007788	0	0	0	9.12604	54.0128	48.368	30.4798	16.0377	0	0	0	0.0266667	0.05	0.0416667	0.0681818	0.0361446	0.00467241	0.00666667	0.0489983	2.87769		WBGene00010089.6.1-WBGene00010089.7.1	WBGene00010089	108.026	0	121.919	69.4967	174.637	191.202	111.244	82.4711	0.181818	0	0.137143	0.180556	0.416667	0.25	0.214953	0.226667	0.0541097	0.124879	0.277072	1.14973
WBGene00007807.ws200.2.2-WBGene00007807.ws200.3.1	WBGene00007807	0	78.6417	20.8018	9.12604	54.0128	48.368	15.2399	48.1131	0	0.025641	0.0366972	0.0243902	0.037037	0.0416667	0.0545455	0.0769231	0.0400362	0.0216821	0.0525431	1.277		WBGene00008985.3.1-WBGene00008985.4.1	WBGene00008985	0	0	96.5193	69.4967	69.8547	143.402	96.7335	48.5124	0	0	0.339286	0.254902	0.333333	0.428571	0.444444	0.3125	0.0484297	0.148547	0.379712	1.35399
WBGene00007808.6.1-WBGene00007808.7.1	WBGene00007808	0	0	0	0	0	290.208	25.3998	32.0754	0	0	0	0	0	0.24	0.121951	0.15	0.0415673	0.0001	0.127988	10.3218		WBGene00021444.10.1-WBGene00021444.11.1	WBGene00021444	54.0128	96.736	45.7197	69.4967	209.564	191.202	58.0401	63.0661	0.0217391	0.0454545	0.0789474	0.0730337	0.181818	0.125	0.179104	0.0833333	0.0178205	0.0547937	0.142314	1.377
WBGene00007808.11.1-WBGene00007808.12.1	WBGene00007808	0	0	0	4.56302	54.0128	48.368	35.5597	21.3836	0	0	0	0.0588235	0.166667	0.04	0.170732	0.1	0.0225722	0.0147059	0.11935	3.02073		WBGene00004064.ws200.8.1-WBGene00004064.ws200.9.1	WBGene00004064	108.026	96.736	81.2794	53.459	0	47.8006	48.3668	14.5537	0.111111	0.0740741	0.0969697	0.10989	0	0.0416667	0.0694444	0.0348837	0.0102019	0.0980112	0.0364987	-1.4251
WBGene00007808.10.1-WBGene00007808.11.1	WBGene00007808	35.5471	39.3208	15.6013	22.8151	0	96.736	30.4798	32.0754	0.142857	0.333333	0.375	0.294118	0	0.08	0.146341	0.15	0.0206443	0.286327	0.0940854	-1.60562		WBGene00006351.4.1-WBGene00006351.5.1	WBGene00006351	108.026	96.736	60.9596	53.459	139.709	0	19.3467	9.70248	0.0689655	0.0740741	0.0697674	0.107527	0.0727273	0	0.0225989	0.020202	0.0294298	0.0800835	0.028882	-1.47133
WBGene00007906.6.1-WBGene00007906.7.1	WBGene00007906	177.736	78.6417	15.6013	22.8151	108.026	48.368	0	5.3459	0.208333	0.25	0.1875	0.0746269	0.105263	0.0769231	0	0.0204082	0.0275481	0.180115	0.0506486	-1.83032		WBGene00007558.ws200.1.1-WBGene00007558.ws200.2.1	WBGene00007558	54.0128	96.736	45.7197	53.459	34.9273	47.8006	62.8768	33.9587	0.333333	0.222222	0.230769	0.37037	0.0909091	0.0909091	0.175676	0.194444	0.0167968	0.289174	0.137985	-1.06743
WBGene00007913.1.1-WBGene00007913.2.1	WBGene00007913	106.641	39.3208	0	13.6891	324.077	96.736	5.07996	16.0377	0.0652174	0.0588235	0	0.0857143	0.171429	0.166667	0.111111	0.130435	0.00757144	0.0524388	0.14491	1.46645		WBGene00022159.ws200.2.1-WBGene00022159.ws200.3.1	WBGene00022159	54.0128	48.368	45.7197	53.459	34.9273	0	14.51	9.70248	0.25	0.166667	0.118421	0.243902	0.125	0	0.0652174	0.0425532	0.0158837	0.194748	0.0581926	-1.7427
WBGene00007942.1.3-WBGene00007942.2.1	WBGene00007942	177.736	78.6417	46.804	68.4453	54.0128	0	40.6397	53.459	0.151515	0.105263	0.15	0.0920245	0.0344828	0	0.0909091	0.1	0.0517245	0.124701	0.056348	-1.14604		WBGene00008427.ws200.2.1-WBGene00008427.ws200.3.1	WBGene00008427	0	0	45.7197	53.459	34.9273	143.402	38.6934	38.8099	0	0	0.310345	0.434783	0.5	0.5	0.444444	0.5	0.035957	0.186282	0.486111	1.3838
WBGene00007956.9.1-WBGene00007956.10.1	WBGene00007956	0	0	5.20045	4.56302	54.0128	96.736	15.2399	16.0377	0	0	0.0555556	0.0185185	0.04	0.08	0.0545455	0.0857143	0.0334349	0.0185185	0.0650649	1.81291		WBGene00007296.6.1-WBGene00007296.7.1	WBGene00007296	0	0	30.4798	53.459	279.419	239.003	43.5301	48.5124	0	0	0.146341	0.185185	0.222222	0.3125	0.147541	0.277778	0.0405857	0.0828817	0.24001	1.53397
WBGene00007956.8.1-WBGene00007956.9.1	WBGene00007956	35.5471	0	5.20045	13.6891	162.038	48.368	35.5597	21.3836	0.0416667	0	0.0555556	0.0555556	0.12	0.04	0.127273	0.114286	0.0422623	0.0381944	0.10039	1.39418		WBGene00008195.ws200.5.1-WBGene00008195.ws200.6.1	WBGene00008195	0	0	25.3998	53.459	139.709	143.402	58.0401	43.6612	0	0	0.217391	0.285714	0.5	0.75	0.342857	0.243243	0.0460821	0.125776	0.459025	1.86772
WBGene00007956.11.1-WBGene00007956.12.1	WBGene00007956	35.5471	0	5.20045	13.6891	108.026	145.104	30.4798	10.6918	0.0416667	0	0.0555556	0.0555556	0.08	0.12	0.109091	0.0571429	0.0331488	0.0381944	0.0915584	1.26133		WBGene00003943.13.1-WBGene00003943.14.1	WBGene00003943	108.026	48.368	15.2399	53.459	174.637	191.202	53.2034	24.2562	0.0689655	0.025	0.0566038	0.0862069	0.166667	0.153846	0.141026	0.0543478	0.0499698	0.059194	0.128972	1.12354
WBGene00007967.ws200.1.1-WBGene00007967.ws200.2.1	WBGene00007967	35.5471	0	0	13.6891	108.026	48.368	25.3998	16.0377	0.2	0	0	0.272727	0.666667	0.333333	0.416667	0.333333	0.0230614	0.118182	0.4375	1.88827		WBGene00018680.ws200.2.1-WBGene00018680.ws200.3.1	WBGene00018680	54.0128	48.368	60.9596	48.1131	0	0	4.83668	38.8099	0.166667	0.125	0.24	0.257143	0	0	0.0625	0.173913	0.0363025	0.197202	0.0591033	-1.73836
WBGene00007983.8.1-WBGene00007983.9.1	WBGene00007983	142.189	196.604	20.8018	45.6302	54.0128	48.368	30.4798	16.0377	0.444444	0.384615	0.666667	0.333333	0.0769231	0.1	0.333333	0.230769	0.028359	0.457265	0.185256	-1.30351		WBGene00021157.ws200.3.1-WBGene00021157.ws200.4.1	WBGene00021157	108.026	48.368	30.4798	48.1131	0	95.6012	19.3467	9.70248	0.333333	0.0454545	0.24	0.28125	0	0.0869565	0.105263	0.0487805	0.0491718	0.225009	0.06025	-1.90095
WBGene00007991.ws200.3.1-WBGene00007991.ws200.4.1	WBGene00007991	213.283	157.283	67.6058	63.8823	162.038	48.368	15.2399	32.0754	0.142857	0.125	0.116071	0.0703518	0.107143	0.04	0.0247934	0.041958	0.0459081	0.11357	0.0534736	-1.08668		WBGene00022666.ws200.4.1-WBGene00022666.ws200.5.1	WBGene00022666	54.0128	48.368	30.4798	48.1131	279.419	191.202	82.2235	77.6199	0.0454545	0.0357143	0.117647	0.118421	0.258065	0.16	0.223684	0.173913	0.00790778	0.0793092	0.203915	1.36241
WBGene00008094.1.1-WBGene00008094.2.1	WBGene00008094	0	0	0	9.12604	54.0128	48.368	15.2399	21.3836	0	0	0	0.0465116	0.0666667	0.0454545	0.0612245	0.125	0.0237354	0.0116279	0.0745864	2.68132		WBGene00013875.ws200.2.1-WBGene00013875.ws200.3.1	WBGene00013875	54.0128	96.736	20.3199	48.1131	69.8547	47.8006	0	4.85124	0.0769231	0.08	0.166667	0.195652	0.105263	0.0294118	0	0.0172414	0.0526799	0.12981	0.0379791	-1.77312
WBGene00008103.2.1-WBGene00008103.3.1	WBGene00008103	106.641	78.6417	0	18.2521	324.077	96.736	30.4798	21.3836	0.142857	0.0952381	0	0.111111	0.5	0.25	0.222222	0.363636	0.012699	0.0873016	0.333965	1.93562		WBGene00004053.6.1-WBGene00004053.7.1	WBGene00004053	108.026	0	20.3199	48.1131	139.709	95.6012	38.6934	33.9587	0.0952381	0	0.08	0.147541	0.181818	0.166667	0.2	0.125	0.0438649	0.0806948	0.168371	1.0611
WBGene00008105.1.1-WBGene00008105.2.1	WBGene00008105	71.0943	117.963	31.2027	18.2521	0	0	35.5597	0	0.333333	0.6	0.333333	0.571429	0	0	0.411765	0	0.0301779	0.459524	0.102941	-2.15832		WBGene00003421.13.1-WBGene00003421.14.1	WBGene00003421	54.0128	0	20.3199	48.1131	104.782	143.402	33.8567	38.8099	0.0227273	0	0.037037	0.105882	0.0967742	0.0857143	0.109375	0.153846	0.0424386	0.0414117	0.111427	1.42799
WBGene00008123.ws200.7.1-WBGene00008123.ws200.8.1	WBGene00008123	142.189	117.963	46.804	22.8151	108.026	96.736	40.6397	10.6918	0.25	0.2	0.191489	0.166667	0.125	0.105263	0.112676	0.0606061	0.00404851	0.202039	0.100886	-1.00191		WBGene00008427.ws200.3.1-WBGene00008427.ws200.4.1	WBGene00008427	54.0128	96.736	71.1195	42.7672	0	47.8006	33.8567	24.2562	1	0.666667	0.482759	0.347826	0	0.166667	0.388889	0.3125	0.0488081	0.624313	0.217014	-1.52448
WBGene00008127.ws200.1.1-WBGene00008127.ws200.2.1	WBGene00008127	0	0	5.20045	4.56302	108.026	145.104	30.4798	5.3459	0	0	0.0769231	0.0666667	0.25	0.214286	0.1875	0.0625	0.0206557	0.0358974	0.178571	2.31455		WBGene00012298.1.1-WBGene00012298.2.1	WBGene00012298	0	96.736	60.9596	42.7672	174.637	239.003	72.5501	48.5124	0	0.0909091	0.0916031	0.0808081	0.135135	0.192308	0.174419	0.0869565	0.0446024	0.0658301	0.147204	1.161
WBGene00008149.ws200.1.2-WBGene00008149.ws200.4.1	WBGene00008149	0	0	20.8018	31.9411	162.038	145.104	35.5597	26.7295	0	0	0.00625978	0.0104167	0.0247934	0.024	0.01341	0.00924214	0.0255166	0.00416911	0.0178614	2.09903		WBGene00006937.ws200.5.1-WBGene00006937.ws200.6.1	WBGene00006937	108.026	96.736	55.8796	42.7672	34.9273	0	4.83668	14.5537	0.0625	0.0689655	0.0601093	0.0655738	0.0217391	0	0.00970874	0.0208333	1e-05	0.0642871	0.0130703	-2.29824
WBGene00008191.1.1-WBGene00008191.2.1	WBGene00008191	0	117.963	20.8018	68.4453	54.0128	145.104	71.1195	96.2262	0	0.111111	0.173913	0.272727	0.25	0.3	0.482759	0.473684	0.0283231	0.139438	0.376611	1.43345		WBGene00001401.ws200.6.1-WBGene00001401.ws200.7.1	WBGene00001401	0	96.736	55.8796	42.7672	314.346	95.6012	33.8567	101.876	0	0.117647	0.152778	0.173913	0.225	0.181818	0.21875	0.318182	0.0419615	0.111084	0.235938	1.08676
WBGene00008194.3.1-WBGene00008194.4.1	WBGene00008194	35.5471	39.3208	20.8018	18.2521	108.026	193.472	101.599	58.8049	0.00436681	0.01	0.0176991	0.0145985	0.0190476	0.0248447	0.0372439	0.0252874	0.0207401	0.0116661	0.0266059	1.18942		WBGene00007284.12.1-WBGene00007284.13.1	WBGene00007284	54.0128	48.368	55.8796	42.7672	0	47.8006	14.51	19.405	0.0625	0.0416667	0.129412	0.119403	0	0.0243902	0.0322581	0.0597015	0.0535619	0.0882454	0.0290875	-1.60112
WBGene00008195.ws200.2.1-WBGene00008195.ws200.3.1	WBGene00008195	0	39.3208	5.20045	4.56302	54.0128	48.368	20.3199	32.0754	0	0.125	0.0526316	0.0277778	0.25	0.2	0.173913	0.171429	0.0038933	0.0513523	0.198835	1.95307		WBGene00006779.5.1-WBGene00006779.7.1	WBGene00006779	108.026	48.368	40.6397	42.7672	209.564	286.804	58.0401	48.5124	0.025	0.012987	0.0343348	0.0257235	0.0535714	0.075	0.0394737	0.0395257	0.0275849	0.0245113	0.0518927	1.08208
WBGene00008195.ws200.1.1-WBGene00008195.ws200.2.1	WBGene00008195	35.5471	117.963	5.20045	31.9411	0	0	5.07996	10.6918	0.142857	0.375	0.0526316	0.194444	0	0	0.0434783	0.0571429	0.0540438	0.191233	0.0251553	-2.9264		WBGene00011344.1.1-WBGene00011344.2.2	WBGene00011344	108.026	96.736	35.5597	42.7672	349.273	286.804	43.5301	58.2149	0.0172414	0.0186916	0.0196629	0.0222841	0.0617284	0.0472441	0.0261628	0.0353982	0.0245065	0.01947	0.0426334	1.13073
WBGene00008236.1.1-WBGene00008236.2.1	WBGene00008236	106.641	39.3208	46.804	63.8823	378.089	241.84	106.679	101.572	0.125	0.0666667	0.25	0.25	0.4375	0.5	0.295775	0.296875	0.0228784	0.172917	0.382537	1.14552		WBGene00015507.8.1-WBGene00015507.9.1	WBGene00015507	108.026	96.736	35.5597	42.7672	104.782	0	0	14.5537	0.181818	0.222222	0.233333	0.181818	0.176471	0	0	0.12	0.0302948	0.204798	0.0741176	-1.46631
WBGene00008239.6.1-WBGene00008239.7.1	WBGene00008239	0	0	0	9.12604	108.026	145.104	10.1599	16.0377	0	0	0	0.0425532	0.0909091	0.115385	0.04	0.0535714	0.0191991	0.0106383	0.0749663	2.81697		WBGene00000092.2.1-WBGene00000092.2.3	WBGene00000092	54.0128	96.736	30.4798	42.7672	34.9273	47.8006	14.51	14.5537	0.0333333	0.0645161	0.0571429	0.0930233	0.0263158	0.025641	0.030303	0.0405405	0.0496602	0.0620039	0.0307001	-1.01412
WBGene00008239.4.1-WBGene00008239.5.1	WBGene00008239	0	0	0	13.6891	162.038	145.104	20.3199	21.3836	0	0	0	0.0638298	0.136364	0.115385	0.08	0.0714286	0.00846554	0.0159574	0.100794	2.65911		WBGene00015056.ws200.6.1-WBGene00015056.ws200.7.1	WBGene00015056	108.026	48.368	30.4798	42.7672	139.709	143.402	72.5501	63.0661	0.0625	0.05	0.0983607	0.121212	0.133333	0.130435	0.238095	0.168831	0.0299268	0.0830182	0.167674	1.01416
WBGene00008252.5.1-WBGene00008252.6.1	WBGene00008252	106.641	78.6417	5.20045	18.2521	0	0	10.1599	0	0.25	0.133333	0.2	0.181818	0	0	0.133333	0	0.00855957	0.191288	0.0333333	-2.52071		WBGene00017364.ws200.3.1-WBGene00017364.ws200.4.1	WBGene00017364	54.0128	96.736	25.3998	42.7672	0	0	0	29.1075	0.333333	0.285714	0.333333	0.307692	0	0	0	0.333333	0.033108	0.315018	0.0833333	-1.91847
WBGene00008266.2.1-WBGene00008266.3.1	WBGene00008266	0	0	5.20045	9.12604	270.064	241.84	20.3199	26.7295	0	0	0.0149254	0.0196078	0.138889	0.135135	0.0229885	0.0454545	0.0448435	0.0086333	0.0856168	3.30991		WBGene00022358.5.1-WBGene00022358.6.1	WBGene00022358	54.0128	48.368	25.3998	42.7672	139.709	143.402	38.6934	33.9587	0.05	0.0232558	0.0943396	0.114286	0.137931	0.15	0.153846	0.127273	0.0157931	0.0704703	0.142262	1.01346
WBGene00008273.2.1-WBGene00008273.3.1	WBGene00008273	35.5471	0	0	13.6891	54.0128	241.84	25.3998	16.0377	0.05	0	0	0.111111	0.125	0.217391	0.294118	0.103448	0.030288	0.0402778	0.184989	2.19938		WBGene00016159.1.1-WBGene00016159.2.1	WBGene00016159	108.026	48.368	20.3199	42.7672	34.9273	47.8006	4.83668	0	0.0350877	0.025641	0.0229885	0.0544218	0.0105263	0.0135135	0.00990099	0	0.0148099	0.0345348	0.00848521	-2.02503
WBGene00008311.7.1-WBGene00008311.8.1	WBGene00008311	142.189	117.963	26.0022	54.7562	0	48.368	20.3199	26.7295	0.0533333	0.0517241	0.0925926	0.0857143	0	0.0232558	0.0344828	0.0490196	0.0249193	0.0708411	0.0266895	-1.40831		WBGene00020247.ws200.3.1-WBGene00020247.ws200.4.1	WBGene00020247	0	0	15.2399	42.7672	174.637	143.402	29.0201	58.2149	0	0	0.09375	0.195122	0.3125	0.1875	0.1875	0.20339	0.0349404	0.072218	0.222722	1.62481
WBGene00008348.3.1-WBGene00008348.4.1	WBGene00008348	35.5471	0	15.6013	13.6891	216.051	48.368	25.3998	53.459	0.0769231	0	0.176471	0.0681818	0.307692	0.0909091	0.277778	0.25641	0.0453843	0.0803939	0.233197	1.53639		WBGene00020099.ws200.6.1-WBGene00020099.ws200.7.1	WBGene00020099	0	96.736	96.5193	37.4213	174.637	143.402	91.8968	67.9174	0	0.1	0.131034	0.0864198	0.227273	0.1875	0.166667	0.134615	0.0266063	0.0793636	0.179014	1.17352
WBGene00008366.ws200.4.1-WBGene00008366.ws200.5.1	WBGene00008366	71.0943	78.6417	0	4.56302	108.026	193.472	30.4798	26.7295	0.111111	0.133333	0	0.0833333	0.222222	0.2	0.315789	0.192308	0.010125	0.0819445	0.23258	1.50501		WBGene00021186.1.1-WBGene00021186.2.1	WBGene00021186	108.026	96.736	71.1195	37.4213	0	0	43.5301	24.2562	0.0769231	0.111111	0.0526316	0.057377	0	0	0.0608108	0.0352113	0.0441756	0.0745107	0.0240055	-1.63408
WBGene00008400.14.1-WBGene00008400.15.1	WBGene00008400	319.924	117.963	88.4076	91.2604	108.026	290.208	126.999	74.8426	0.163636	0.136364	0.2	0.11236	0.0263158	0.0697674	0.093985	0.0992908	0.0182519	0.15309	0.0723397	-1.08152		WBGene00001865.9.1-WBGene00001865.10.1	WBGene00001865	54.0128	0	71.1195	37.4213	69.8547	95.6012	72.5501	53.3637	0.0416667	0	0.0673077	0.0744681	0.0740741	0.1	0.144231	0.0964912	0.0412231	0.0458606	0.103699	1.17707
WBGene00008485.ws200.5.1-WBGene00008485.ws200.6.1	WBGene00008485	213.283	275.246	52.0045	45.6302	0	0	91.4393	26.7295	0.214286	0.28	0.285714	0.212766	0	0	0.227848	0.108696	0.0298362	0.248191	0.0841359	-1.56066		WBGene00012341.15.1-WBGene00012341.16.1	WBGene00012341	108.026	96.736	40.6397	37.4213	349.273	191.202	43.5301	43.6612	0.0188679	0.015873	0.0224719	0.0288066	0.0645161	0.0373832	0.0396476	0.0418605	0.0122092	0.0215049	0.0458518	1.09231
WBGene00008502.7.1-WBGene00008502.8.1	WBGene00008502	35.5471	0	5.20045	4.56302	162.038	48.368	45.7197	10.6918	0.0227273	0	0.010989	0.011236	0.0625	0.0416667	0.0447761	0.0143885	0.0356489	0.0112381	0.0408328	1.86133		WBGene00000248.1.1-WBGene00000248.2.1	WBGene00000248	54.0128	96.736	30.4798	37.4213	209.564	334.604	29.0201	72.7686	0.0769231	0.125	0.115385	0.1	0.3	0.291667	0.142857	0.234375	0.0105831	0.104327	0.242225	1.21524
WBGene00008538.ws200.6.1-WBGene00008538.ws200.7.1	WBGene00008538	35.5471	39.3208	20.8018	45.6302	0	0	5.07996	16.0377	0.142857	0.166667	0.444444	0.30303	0	0	0.0666667	0.111111	0.0259818	0.26425	0.0444444	-2.57183		WBGene00022250.ws200.1.1-WBGene00022250.ws200.2.1	WBGene00022250	108.026	48.368	30.4798	37.4213	34.9273	47.8006	14.51	9.70248	0.4	0.2	0.136364	0.28	0.0909091	0.1	0.075	0.105263	0.0303753	0.254091	0.0927931	-1.45326
WBGene00008549.12.1-WBGene00008549.13.1	WBGene00008549	0	0	0	9.12604	270.064	145.104	10.1599	16.0377	0	0	0	0.0350877	0.116279	0.115385	0.0333333	0.046875	0.0267169	0.00877193	0.077968	3.15192		WBGene00004024.ws200.1.1-WBGene00004024.ws200.2.1	WBGene00004024	54.0128	96.736	25.3998	37.4213	0	0	9.67335	14.5537	0.142857	0.25	0.25	0.304348	0	0	0.0909091	0.214286	0.0389687	0.236801	0.0762987	-1.63394
WBGene00008549.20.1-WBGene00008549.21.1	WBGene00008549	71.0943	78.6417	31.2027	36.5042	54.0128	96.736	20.3199	32.0754	0.105263	0.285714	0.1875	0.140351	0.0232558	0.0769231	0.0666667	0.09375	0.0341059	0.179707	0.0651489	-1.46383		WBGene00021660.ws200.6.1-WBGene00021660.ws200.7.1	WBGene00021660	108.026	48.368	25.3998	37.4213	244.491	239.003	19.3467	53.3637	0.1	0.0416667	0.0892857	0.106061	0.212121	0.25	0.148148	0.15942	0.0081479	0.0842533	0.192422	1.19147
WBGene00008584.2.1-WBGene00008584.3.1	WBGene00008584	391.019	353.888	15.6013	146.017	0	48.368	0	53.459	0.183333	0.225	0.230769	0.137339	0	0.1	0	0.117647	0.010782	0.19411	0.0544118	-1.83488		WBGene00016620.ws200.6.1-WBGene00016620.ws200.7.1	WBGene00016620	54.0128	48.368	25.3998	37.4213	0	0	9.67335	14.5537	0.25	0.0833333	0.172414	0.205882	0	0	0.0769231	0.130435	0.0379726	0.177907	0.0518395	-1.779
WBGene00008602.3.1-WBGene00008602.4.1	WBGene00008602	0	0	0	0	486.115	145.104	0	10.6918	0	0	0	0	0.204545	0.103448	0	0.153846	0.0383395	0.0001	0.11546	10.1732		WBGene00003691.ws200.4.1-WBGene00003691.ws200.5.1	WBGene00003691	54.0128	48.368	25.3998	37.4213	0	0	4.83668	19.405	0.142857	0.1	0.172414	0.189189	0	0	0.047619	0.121212	0.0200196	0.151115	0.0422078	-1.84007
WBGene00008610.1.1-WBGene00008610.2.1	WBGene00008610	0	78.6417	5.20045	13.6891	162.038	145.104	15.2399	48.1131	0	0.1	0.111111	0.0789474	0.157895	0.166667	0.15	0.225	0.0149227	0.0725146	0.17489	1.2701		WBGene00008681.1.1-WBGene00008681.2.1	WBGene00008681	0	48.368	25.3998	37.4213	34.9273	143.402	33.8567	38.8099	0	0.0769231	0.15625	0.166667	0.166667	0.3	0.35	0.222222	0.0295734	0.0999599	0.259722	1.37755
WBGene00008681.1.1-WBGene00008681.2.1	WBGene00008681	142.189	78.6417	20.8018	41.0672	0	48.368	25.3998	37.4213	0.4	0.222222	0.190476	0.25	0	0.0769231	0.15625	0.166667	0.0338464	0.265675	0.0999599	-1.41024		WBGene00044736.ws200.1.1-WBGene00044736.ws200.2.1	WBGene00044736	54.0128	0	25.3998	37.4213	69.8547	47.8006	53.2034	53.3637	0.0909091	0	0.0423729	0.102941	0.181818	0.125	0.135802	0.130952	0.0204237	0.0590558	0.143393	1.27982
WBGene00008682.1.1-WBGene00008682.2.1	WBGene00008682	177.736	0	46.804	132.328	864.204	532.048	203.199	267.295	0.0704225	0	0.0769231	0.16763	0.2	0.166667	0.159363	0.201613	0.0288557	0.0787439	0.181911	1.20799		WBGene00018516.5.1-WBGene00018516.6.1	WBGene00018516	108.026	96.736	20.3199	37.4213	34.9273	0	9.67335	19.405	0.142857	0.0833333	0.121212	0.189189	0.0769231	0	0.0540541	0.0930233	0.0404147	0.134148	0.0560001	-1.26032
WBGene00008692.ws200.1.1-WBGene00008692.ws200.2.1	WBGene00008692	0	0	5.20045	9.12604	108.026	48.368	30.4798	16.0377	0	0	0.027027	0.0588235	0.153846	0.0357143	0.0722892	0.1	0.052115	0.0214626	0.0904624	2.07549		WBGene00014947.ws200.1.1-WBGene00014947.ws200.2.1	WBGene00014947	54.0128	96.736	20.3199	37.4213	0	47.8006	14.51	4.85124	0.25	0.2	0.117647	0.155556	0	0.166667	0.0697674	0.0344828	0.0488477	0.180801	0.0677292	-1.41655
WBGene00008694.28.1-WBGene00008694.29.1	WBGene00008694	177.736	0	0	36.5042	216.051	241.84	35.5597	48.1131	0.0574713	0	0	0.0261438	0.045977	0.0735294	0.0538462	0.056962	0.0483445	0.0209038	0.0575787	1.46177		WBGene00008993.ws200.7.1-WBGene00008993.ws200.8.1	WBGene00008993	54.0128	96.736	20.3199	37.4213	0	0	4.83668	9.70248	0.142857	0.133333	0.190476	0.28	0	0	0.1	0.0769231	0.0152538	0.186667	0.0442308	-2.07734
WBGene00008708.ws200.2.1-WBGene00008708.ws200.3.1	WBGene00008708	71.0943	117.963	20.8018	27.3781	0	0	10.1599	0	0.666667	0.6	0.666667	0.315789	0	0	0.4	0	0.0121341	0.562281	0.1	-2.49129		WBGene00015124.4.1-WBGene00015124.5.1	WBGene00015124	0	0	20.3199	37.4213	69.8547	95.6012	24.1834	14.5537	0	0	0.25	0.5	0.666667	0.5	0.454545	0.428571	0.0478778	0.1875	0.512446	1.45051
WBGene00008735.27.1-WBGene00008735.28.1	WBGene00008735	35.5471	39.3208	0	13.6891	108.026	96.736	20.3199	16.0377	0.0277778	0.0416667	0	0.046875	0.0689655	0.0769231	0.142857	0.0566038	0.0403179	0.0290799	0.0863374	1.56996		WBGene00003624.6.1-WBGene00003624.7.1	WBGene00003624	54.0128	96.736	15.2399	37.4213	139.709	239.003	33.8567	77.6199	0.0588235	0.133333	0.0882353	0.137255	0.210526	0.238095	0.212121	0.253968	0.00119459	0.104412	0.228678	1.13103
WBGene00008781.3.1-WBGene00008781.4.1	WBGene00008781	35.5471	39.3208	36.4031	13.6891	270.064	96.736	86.3594	58.8049	0.03125	0.0625	0.0769231	0.0365854	0.131579	0.0666667	0.118056	0.123596	0.0188725	0.0518146	0.109974	1.08573		WBGene00007135.12.1-WBGene00007135.13.1	WBGene00007135	54.0128	48.368	15.2399	37.4213	0	47.8006	0	0	0.0188679	0.0217391	0.0147783	0.0411765	0	0.0142857	0	0	0.0240402	0.0241405	0.00357143	-2.75688
WBGene00008805.9.1-WBGene00008805.10.1	WBGene00008805	71.0943	78.6417	26.0022	27.3781	54.0128	0	30.4798	16.0377	0.0909091	0.0869565	0.113636	0.0594059	0.0454545	0	0.0631579	0.0517241	0.0364541	0.087727	0.0400841	-1.12999		WBGene00011000.ws200.2.1-WBGene00011000.ws200.3.1	WBGene00011000	54.0128	48.368	50.7996	32.0754	0	0	29.0201	14.5537	0.0833333	0.0555556	0.149254	0.109091	0	0	0.0674157	0.0625	0.0503731	0.0993084	0.0324789	-1.61241
WBGene00008830.ws200.2.1-WBGene00008830.ws200.3.1	WBGene00008830	35.5471	0	5.20045	13.6891	54.0128	145.104	20.3199	21.3836	0.0833333	0	0.166667	0.130435	0.25	0.157895	0.25	0.210526	0.0274069	0.0951087	0.217105	1.19074		WBGene00001821.ws200.3.2-WBGene00001821.ws200.4.1	WBGene00001821	108.026	96.736	45.7197	32.0754	34.9273	47.8006	14.51	9.70248	0.333333	0.5	0.409091	0.352941	0.2	0.142857	0.176471	0.105263	0.0012728	0.398841	0.156148	-1.3529
WBGene00008887.3.1-WBGene00008887.4.1	WBGene00008887	248.83	117.963	31.2027	114.075	54.0128	48.368	50.7996	80.1885	0.0707071	0.0652174	0.0504202	0.0862069	0.0196078	0.0192308	0.0348432	0.0625	0.0349267	0.0681379	0.0340455	-1.00099		WBGene00010483.ws200.2.1-WBGene00010483.ws200.3.1	WBGene00010483	0	48.368	45.7197	32.0754	104.782	143.402	67.7135	67.9174	0	0.142857	0.310345	0.153846	0.333333	0.25	0.5	0.358974	0.0436825	0.151762	0.360577	1.2485
WBGene00008951.6.1-WBGene00008951.7.1	WBGene00008951	142.189	157.283	20.8018	22.8151	54.0128	0	0	10.6918	0.2	0.285714	0.222222	0.172414	0.0714286	0	0	0.0714286	0.00114249	0.220088	0.0357143	-2.62351		WBGene00012142.4.1-WBGene00012142.5.1	WBGene00012142	54.0128	48.368	35.5597	32.0754	0	47.8006	0	24.2562	0.166667	0.166667	0.225806	0.272727	0	0.166667	0	0.147059	0.0477649	0.207967	0.0784314	-1.40685
WBGene00008990.11.1-WBGene00008990.12.1	WBGene00008990	248.83	196.604	52.0045	68.4453	162.038	48.368	106.679	58.8049	0.175	0.3125	0.227273	0.15625	0.0857143	0.0384615	0.136364	0.106796	0.0210556	0.217756	0.0918339	-1.24561		WBGene00003592.5.1-WBGene00003592.6.1	WBGene00003592	0	96.736	30.4798	32.0754	104.782	334.604	38.6934	29.1075	0	0.027027	0.0335196	0.0295567	0.0441176	0.101449	0.0551724	0.0410959	0.0547611	0.0225258	0.0604588	1.42437
WBGene00009008.5.1-WBGene00009008.6.1	WBGene00009008	35.5471	39.3208	0	13.6891	54.0128	145.104	20.3199	21.3836	0.0416667	0.0196078	0	0.0294118	0.0714286	0.15	0.0816327	0.0689655	0.0157904	0.0226716	0.0930067	2.03645		WBGene00016661.7.1-WBGene00016661.8.1	WBGene00016661	108.026	48.368	30.4798	32.0754	0	0	9.67335	24.2562	0.1	0.0454545	0.12	0.146341	0	0	0.0408163	0.078125	0.0421999	0.102949	0.0297353	-1.79168
WBGene00009054.1.1-WBGene00009054.2.1	WBGene00009054	106.641	157.283	5.20045	27.3781	486.115	483.68	50.7996	58.8049	0.142857	0.222222	0.0526316	0.166667	0.428571	0.454545	0.4	0.305556	0.00195508	0.146094	0.397168	1.44285		WBGene00011719.4.1-WBGene00011719.5.1	WBGene00011719	108.026	48.368	30.4798	32.0754	34.9273	0	14.51	0	0.333333	0.0625	0.222222	0.222222	0.1	0	0.0857143	0	0.0383703	0.210069	0.0464286	-2.17778
WBGene00009064.ws200.1.1-WBGene00009064.ws200.2.1	WBGene00009064	71.0943	0	20.8018	22.8151	162.038	145.104	55.8796	64.1508	0.031746	0	0.0209424	0.033557	0.0384615	0.0714286	0.0419847	0.0472441	0.0388318	0.0215614	0.0497797	1.20711		WBGene00007679.ws200.4.1-WBGene00007679.ws200.5.1	WBGene00007679	0	0	30.4798	32.0754	139.709	239.003	38.6934	29.1075	0	0	0.272727	0.26087	0.333333	0.5	0.285714	0.3	0.0520039	0.133399	0.354762	1.4111
WBGene00009093.ws200.2.1-WBGene00009093.ws200.3.1	WBGene00009093	35.5471	39.3208	26.0022	22.8151	54.0128	48.368	60.9596	53.459	0.125	0.0588235	0.142857	0.147059	0.25	0.142857	0.3	0.434783	0.0431058	0.118435	0.28191	1.25114		WBGene00003733.2.1-WBGene00003733.3.1	WBGene00003733	108.026	96.736	25.3998	32.0754	34.9273	47.8006	9.67335	0	0.0392157	0.047619	0.0485437	0.0697674	0.0151515	0.0217391	0.0227273	0	0.00480797	0.0512865	0.0149045	-1.78283
WBGene00009127.ws200.5.1-WBGene00009127.ws200.6.1	WBGene00009127	71.0943	0	36.4031	18.2521	162.038	193.472	96.5193	69.4967	0.0689655	0	0.0864198	0.032	0.1	0.121212	0.111111	0.12037	0.0158326	0.0468463	0.113173	1.27252		WBGene00003621.ws200.6.1-WBGene00003621.ws200.7.1	WBGene00003621	108.026	96.736	25.3998	32.0754	139.709	95.6012	53.2034	29.1075	0.0833333	0.0769231	0.113636	0.139535	0.285714	0.133333	0.203704	0.214286	0.0216433	0.103357	0.209259	1.01765
WBGene00009173.ws200.1.1-WBGene00009173.ws200.2.1	WBGene00009173	35.5471	0	36.4031	36.5042	378.089	435.312	71.1195	58.8049	0.0333333	0	0.0619469	0.0677966	0.184211	0.163636	0.0782123	0.0743243	0.0408258	0.0407692	0.125096	1.61748		WBGene00008547.3.1-WBGene00008547.4.1	WBGene00008547	54.0128	96.736	25.3998	32.0754	34.9273	0	14.51	9.70248	0.25	0.333333	0.227273	0.176471	0.1	0	0.1875	0.0769231	0.0217279	0.246769	0.0911058	-1.43755
WBGene00009173.ws200.7.1-WBGene00009173.ws200.8.1	WBGene00009173	106.641	0	62.4054	45.6302	324.077	338.576	167.639	96.2262	0.1	0	0.106195	0.0847458	0.157895	0.127273	0.184358	0.121622	0.0395562	0.0727351	0.147787	1.0228		WBGene00012452.1.1-WBGene00012452.2.1	WBGene00012452	0	48.368	25.3998	32.0754	244.491	95.6012	96.7335	38.8099	0	0.2	0.238095	0.285714	0.466667	0.4	0.47619	0.296296	0.0227843	0.180952	0.409788	1.17927
WBGene00009180.ws200.3.1-WBGene00009180.ws200.4.2	WBGene00009180	142.189	0	5.20045	0	486.115	290.208	20.3199	42.7672	0.0163265	0	0.00255754	0	0.040724	0.0288462	0.00892857	0.0175439	0.0511386	0.00472102	0.0240106	2.3465		WBGene00020940.ws200.4.1-WBGene00020940.ws200.5.1	WBGene00020940	54.0128	0	25.3998	32.0754	174.637	143.402	82.2235	48.5124	0.0909091	0	0.125	0.142857	0.2	0.272727	0.269841	0.169492	0.0148276	0.0896916	0.228015	1.34608
WBGene00009180.6.1-WBGene00009180.7.1	WBGene00009180	142.189	0	31.2027	4.56302	540.128	290.208	71.1195	69.4967	0.0163265	0	0.0153453	0.00225225	0.0452489	0.0288462	0.03125	0.0285088	0.00521188	0.00848101	0.0334634	1.98028		WBGene00012121.ws200.15.1-WBGene00012121.ws200.16.1	WBGene00012121	108.026	96.736	20.3199	32.0754	139.709	334.604	29.0201	24.2562	0.0357143	0.0253165	0.0322581	0.0530973	0.1	0.0933333	0.0606061	0.0442478	0.0399887	0.0365965	0.0745468	1.02644
WBGene00009204.6.1-WBGene00009204.7.1	WBGene00009204	142.189	117.963	26.0022	82.1343	162.038	48.368	40.6397	58.8049	0.117647	0.157895	0.147059	0.183673	0.0967742	0.0333333	0.0769231	0.0916667	0.00824851	0.151569	0.0746743	-1.02129		WBGene00015423.2.1-WBGene00015423.3.1	WBGene00015423	54.0128	96.736	20.3199	32.0754	174.637	191.202	29.0201	58.2149	0.125	0.2	0.266667	0.24	0.625	0.444444	0.375	0.461538	0.00464464	0.207917	0.476496	1.19646
WBGene00009218.ws200.4.1-WBGene00009218.ws200.5.1	WBGene00009218	0	0	5.20045	4.56302	108.026	48.368	15.2399	16.0377	0	0	0.1	0.047619	0.2	0.111111	0.15	0.130435	0.0109231	0.0369048	0.147886	2.00261		WBGene00008195.ws200.2.1-WBGene00008195.ws200.3.1	WBGene00008195	54.0128	48.368	20.3199	32.0754	34.9273	0	9.67335	29.1075	0.25	0.2	0.173913	0.171429	0.125	0	0.0571429	0.162162	0.0314024	0.198835	0.0860763	-1.20788
WBGene00009221.2.1-WBGene00009221.3.1	WBGene00009221	0	78.6417	0	36.5042	1134.27	773.888	15.2399	122.956	0	0.1	0	0.133333	0.162791	0.205128	0.130435	0.150327	0.0334729	0.0583333	0.16217	1.47512		WBGene00044350.ws200.2.1-WBGene00044350.ws200.3.1	WBGene00044350	0	0	20.3199	32.0754	279.419	95.6012	53.2034	53.3637	0	0	0.0689655	0.115385	0.4	0.133333	0.174603	0.211538	0.0306428	0.0460875	0.229869	2.31836
WBGene00009299.4.1-WBGene00009299.5.1	WBGene00009299	0	0	5.20045	4.56302	54.0128	48.368	30.4798	21.3836	0	0	0.2	0.142857	0.333333	0.333333	0.5	0.363636	0.00369913	0.0857143	0.382576	2.15814		WBGene00011689.ws200.2.1-WBGene00011689.ws200.3.1	WBGene00011689	0	0	142.239	26.7295	174.637	143.402	106.407	63.0661	0	0	0.277228	0.138889	0.5	1	0.372881	0.317073	0.0395202	0.104029	0.547489	2.39584
WBGene00009424.ws200.3.1-WBGene00009424.ws200.4.1	WBGene00009424	213.283	78.6417	10.4009	18.2521	270.064	48.368	5.07996	16.0377	0.6	1	0.666667	0.571429	0.384615	0.333333	0.5	0.166667	0.0236806	0.709524	0.346154	-1.03544		WBGene00001095.ws200.3.1-WBGene00001095.ws200.4.1	WBGene00001095	54.0128	48.368	86.3594	26.7295	0	0	0	29.1075	0.333333	0.25	0.22973	0.119048	0	0	0	0.130435	0.010662	0.233028	0.0326087	-2.83717
WBGene00009428.8.1-WBGene00009428.9.1	WBGene00009428	35.5471	0	0	18.2521	324.077	338.576	60.9596	90.8803	0.1	0	0	0.210526	0.285714	0.155556	0.214286	0.232877	0.0441628	0.0776316	0.222108	1.51655		WBGene00022301.5.1-WBGene00022301.6.1	WBGene00022301	54.0128	96.736	60.9596	26.7295	34.9273	95.6012	0	4.85124	0.0384615	0.0625	0.107143	0.0641026	0.030303	0.0454545	0	0.0125	0.0385807	0.0680517	0.0220644	-1.62491
WBGene00009447.7.1-WBGene00009447.8.1	WBGene00009447	0	117.963	0	36.5042	54.0128	145.104	10.1599	10.6918	0	0.111111	0	0.114286	0.0909091	0.25	0.181818	0.333333	0.0411482	0.0563492	0.214015	1.92524		WBGene00018634.2.1-WBGene00018634.3.1	WBGene00018634	54.0128	96.736	55.8796	26.7295	34.9273	47.8006	14.51	4.85124	0.5	0.285714	0.37931	0.227273	0.2	0.111111	0.130435	0.0588235	0.0151793	0.348074	0.125092	-1.4764
WBGene00009447.5.1-WBGene00009447.6.1	WBGene00009447	142.189	157.283	10.4009	59.3193	0	0	5.07996	5.3459	0.307692	0.148148	0.5	0.185714	0	0	0.0909091	0.166667	0.0473779	0.285389	0.0643939	-2.14793		WBGene00021756.4.1-WBGene00021756.5.1	WBGene00021756	108.026	48.368	55.8796	26.7295	69.8547	47.8006	4.83668	9.70248	0.125	0.0833333	0.150685	0.116279	0.0769231	0.047619	0.0204082	0.0909091	0.0290162	0.118824	0.0589648	-1.0109
WBGene00009469.5.1-WBGene00009469.6.1	WBGene00009469	177.736	157.283	41.6036	41.0672	162.038	48.368	30.4798	10.6918	0.16129	0.181818	0.103896	0.12	0.115385	0.0416667	0.0882353	0.0344828	0.0345387	0.141751	0.0699423	-1.01912		WBGene00004298.7.1-WBGene00004298.8.1	WBGene00004298	54.0128	96.736	50.7996	26.7295	0	47.8006	19.3467	14.5537	0.03125	0.0526316	0.0438596	0.04	0	0.016129	0.0307692	0.024	0.0228714	0.0419353	0.0177246	-1.24241
WBGene00009482.ws200.3.1-WBGene00009482.ws200.4.1	WBGene00009482	71.0943	0	0	22.8151	54.0128	145.104	45.7197	37.4213	0.0571429	0	0	0.0337838	0.0526316	0.06	0.0947368	0.0813953	0.026943	0.0227317	0.0721909	1.66711		WBGene00020935.5.1-WBGene00020935.6.1	WBGene00020935	108.026	48.368	45.7197	26.7295	0	0	9.67335	19.405	0.0740741	0.03125	0.0552147	0.0531915	0	0	0.0229885	0.045977	0.0421805	0.0534326	0.0172414	-1.63184
WBGene00009482.ws200.5.1-WBGene00009482.ws200.6.1	WBGene00009482	248.83	314.567	26.0022	132.328	54.0128	193.472	45.7197	74.8426	0.2	0.275862	0.25	0.195946	0.0526316	0.08	0.0947368	0.162791	0.00477099	0.230452	0.0975398	-1.2404		WBGene00003421.9.1-WBGene00003421.10.1	WBGene00003421	108.026	48.368	40.6397	26.7295	0	0	14.51	0	0.0454545	0.0357143	0.0740741	0.0588235	0	0	0.046875	0	0.0270819	0.0535166	0.0117188	-2.19116
WBGene00009488.ws200.1.1-WBGene00009488.ws200.2.1	WBGene00009488	0	39.3208	0	18.2521	54.0128	96.736	35.5597	16.0377	0	0.1	0	0.0645161	0.1	0.181818	0.155556	0.0681818	0.0547891	0.041129	0.126389	1.61964		WBGene00007258.4.1-WBGene00007258.5.1	WBGene00007258	54.0128	48.368	40.6397	26.7295	0	47.8006	0	0	0.111111	0.0555556	0.0833333	0.102041	0	0.0833333	0	0	0.032056	0.0880102	0.0208333	-2.07878
WBGene00009533.ws200.2.2-WBGene00009533.ws200.3.1	WBGene00009533	142.189	196.604	15.6013	36.5042	0	0	0	10.6918	0.444444	0.454545	0.272727	0.266667	0	0	0	0.222222	0.00714316	0.359596	0.0555556	-2.69437		WBGene00012906.6.1-WBGene00012906.7.1	WBGene00012906	54.0128	48.368	40.6397	26.7295	0	0	4.83668	9.70248	0.0588235	0.1	0.133333	0.106383	0	0	0.0263158	0.03125	0.00281477	0.099635	0.0143914	-2.79145
WBGene00009544.3.1-WBGene00009544.4.1	WBGene00009544	106.641	117.963	15.6013	4.56302	54.0128	0	10.1599	5.3459	0.6	0.428571	0.5	0.0769231	0.142857	0	0.117647	0.166667	0.0488907	0.401374	0.106793	-1.91013		WBGene00022191.1.1-WBGene00022191.2.1	WBGene00022191	54.0128	48.368	40.6397	26.7295	139.709	95.6012	101.57	58.2149	0.2	0.0769231	0.190476	0.147059	0.285714	0.4	0.362069	0.266667	0.00600465	0.153615	0.328612	1.09707
WBGene00009558.8.1-WBGene00009558.9.1	WBGene00009558	0	0	5.20045	13.6891	108.026	96.736	30.4798	16.0377	0	0	0.25	0.25	0.5	0.333333	0.545455	0.333333	0.0158169	0.125	0.42803	1.77578		WBGene00004782.5.1-WBGene00004782.6.1	WBGene00004782	108.026	96.736	35.5597	26.7295	0	95.6012	4.83668	0	0.0327869	0.0307692	0.0429448	0.04	0	0.0307692	0.00909091	0	0.0142792	0.0366252	0.00996504	-1.87789
WBGene00009632.8.1-WBGene00009632.9.1	WBGene00009632	177.736	39.3208	26.0022	132.328	324.077	290.208	132.079	122.956	0.151515	0.0384615	0.147059	0.169591	0.352941	0.222222	0.242991	0.219048	0.022491	0.126657	0.2593	1.0337		WBGene00044078.ws200.1.1-WBGene00044078.ws200.2.1	WBGene00044078	108.026	96.736	35.5597	26.7295	34.9273	0	19.3467	29.1075	0.4	1	0.636364	0.416667	0.0833333	0	0.235294	0.352941	0.0320681	0.613258	0.167892	-1.86896
WBGene00009645.8.1-WBGene00009645.9.1	WBGene00009645	71.0943	39.3208	0	9.12604	54.0128	193.472	30.4798	32.0754	0.105263	0.0555556	0	0.0769231	0.0909091	0.2	0.214286	0.26087	0.0205282	0.0594354	0.191516	1.68807		WBGene00004095.7.3-WBGene00004095.8.1	WBGene00004095	54.0128	0	30.4798	26.7295	104.782	95.6012	19.3467	29.1075	0.010989	0	0.0174419	0.0162866	0.0319149	0.0204082	0.0176211	0.0229885	0.0540237	0.0111794	0.0232332	1.05535
WBGene00009649.ws200.3.1-WBGene00009649.ws200.4.1	WBGene00009649	106.641	78.6417	15.6013	36.5042	0	0	10.1599	0	0.6	0.285714	0.5	0.380952	0	0	0.153846	0	0.00216434	0.441667	0.0384615	-3.52147		WBGene00004811.1.1-WBGene00004811.2.1	WBGene00004811	0	0	30.4798	26.7295	69.8547	95.6012	43.5301	29.1075	0	0	0.461538	0.625	0.666667	0.5	0.75	0.857143	0.0546952	0.271635	0.693452	1.35213
WBGene00009657.4.1-WBGene00009657.5.1	WBGene00009657	284.377	196.604	20.8018	31.9411	0	96.736	20.3199	26.7295	0.444444	0.416667	0.235294	0.152174	0	0.133333	0.166667	0.131579	0.042754	0.312145	0.107895	-1.53259		WBGene00015852.ws200.3.1-WBGene00015852.ws200.4.1	WBGene00015852	108.026	48.368	25.3998	26.7295	34.9273	0	14.51	14.5537	0.125	0.1	0.0757576	0.0625	0.0416667	0	0.0441176	0.05	0.0192451	0.0908144	0.0339461	-1.41968
WBGene00009744.1.1-WBGene00009744.2.1	WBGene00009744	0	0	10.4009	27.3781	54.0128	145.104	60.9596	26.7295	0	0	0.0104712	0.0387097	0.025641	0.06	0.056338	0.0316456	0.0482928	0.0122952	0.0434062	1.81981		WBGene00006647.ws200.4.1-WBGene00006647.ws200.5.1	WBGene00006647	54.0128	48.368	25.3998	26.7295	0	47.8006	4.83668	9.70248	0.027027	0.05	0.0684932	0.0684932	0	0.04	0.0178571	0.028169	0.0489085	0.0535033	0.0215065	-1.31486
WBGene00009793.4.1-WBGene00009793.5.1	WBGene00009793	177.736	78.6417	46.804	82.1343	0	96.736	71.1195	42.7672	0.131579	0.25	0.163636	0.146341	0	0.0645161	0.130841	0.0941176	0.0394683	0.172889	0.0723687	-1.25641		WBGene00008993.ws200.6.1-WBGene00008993.ws200.7.1	WBGene00008993	54.0128	48.368	25.3998	26.7295	0	0	0	14.5537	0.142857	0.0666667	0.238095	0.2	0	0	0	0.115385	0.0302672	0.161905	0.0288462	-2.48869
WBGene00009902.ws200.5.1-WBGene00009902.ws200.6.1	WBGene00009902	284.377	117.963	57.2049	54.7562	0	0	66.0395	16.0377	0.266667	0.1	0.146667	0.20339	0	0	0.109244	0.0588235	0.0218431	0.179181	0.0420168	-2.09238		WBGene00013244.3.1-WBGene00013244.4.1	WBGene00013244	54.0128	48.368	25.3998	26.7295	0	95.6012	4.83668	4.85124	0.25	0.5	0.333333	0.5	0	0.333333	0.111111	0.111111	0.0337306	0.395833	0.138889	-1.51096
WBGene00009919.1.1-WBGene00009919.2.2	WBGene00009919	35.5471	39.3208	10.4009	54.7562	324.077	96.736	50.7996	64.1508	0.00826446	0.0151515	0.0153846	0.0278422	0.0625	0.0285714	0.0406504	0.0416667	0.0168367	0.0166607	0.0433471	1.37949		WBGene00003219.11.1-WBGene00003219.12.1	WBGene00003219	0	0	25.3998	26.7295	69.8547	47.8006	53.2034	29.1075	0	0	0.104167	0.217391	0.142857	0.25	0.255814	0.3	0.0439103	0.0803895	0.237168	1.56083
WBGene00010125.ws200.1.1-WBGene00010125.ws200.2.1	WBGene00010125	35.5471	39.3208	10.4009	4.56302	54.0128	48.368	40.6397	64.1508	0.0344828	0.037037	0.04	0.01	0.0384615	0.0833333	0.170213	0.116505	0.0460045	0.0303799	0.102128	1.74919		WBGene00015434.ws200.9.1-WBGene00015434.ws200.10.1	WBGene00015434	54.0128	96.736	20.3199	26.7295	69.8547	47.8006	4.83668	9.70248	0.0625	0.1	0.142857	0.151515	0.0869565	0.0588235	0.0277778	0.0350877	0.0447819	0.114218	0.0521614	-1.13074
WBGene00010137.2.1-WBGene00010137.3.1	WBGene00010137	0	0	0	27.3781	54.0128	48.368	15.2399	16.0377	0	0	0	0.103448	0.25	0.166667	0.0882353	0.157895	0.0158596	0.0258621	0.165699	2.67965		WBGene00000514.ws200.3.1-WBGene00000514.ws200.4.1	WBGene00000514	54.0128	96.736	20.3199	26.7295	69.8547	0	19.3467	19.405	0.142857	0.25	0.181818	0.3125	0.0952381	0	0.111111	0.1	0.0187474	0.221794	0.0765873	-1.53404
WBGene00010138.ws200.18.1-WBGene00010138.ws200.19.1	WBGene00010138	35.5471	78.6417	15.6013	31.9411	0	0	10.1599	5.3459	0.142857	0.285714	0.2	0.304348	0	0	0.142857	0.142857	0.0275242	0.23323	0.0714286	-1.70718		WBGene00019781.1.1-WBGene00019781.2.1	WBGene00019781	54.0128	96.736	20.3199	26.7295	0	47.8006	9.67335	4.85124	0.125	0.2	0.2	0.172414	0	0.166667	0.0625	0.0277778	0.034763	0.174353	0.0642361	-1.44055
WBGene00010177.3.1-WBGene00010177.4.1	WBGene00010177	0	0	15.6013	13.6891	108.026	193.472	30.4798	32.0754	0	0	0.142857	0.0909091	0.181818	0.210526	0.142857	0.1875	0.0183242	0.0584416	0.180675	1.62833		WBGene00007600.3.1-WBGene00007600.4.1	WBGene00007600	0	96.736	20.3199	26.7295	0	0	4.83668	0	0	0.333333	0.333333	0.5	0	0	0.0833333	0	0.0444798	0.291667	0.0208333	-3.80736
WBGene00010268.9.1-WBGene00010268.10.1	WBGene00010268	35.5471	117.963	5.20045	27.3781	0	0	5.07996	0	0.0833333	0.157895	0.0909091	0.171429	0	0	0.125	0	0.0495365	0.125891	0.03125	-2.01025		WBGene00001006.ws200.1.2-WBGene00001006.ws200.3.2	WBGene00001006	108.026	48.368	20.3199	26.7295	0	0	14.51	0	0.105263	0.027027	0.0701754	0.0943396	0	0	0.0526316	0	0.0310235	0.0742013	0.0131579	-2.49552
WBGene00010290.1.1-WBGene00010290.2.1	WBGene00010290	142.189	78.6417	10.4009	41.0672	0	0	10.1599	5.3459	0.210526	0.0909091	0.285714	0.257143	0	0	0.142857	0.0357143	0.0226527	0.211073	0.0446429	-2.24124		WBGene00000071.8.1-WBGene00000071.9.1	WBGene00000071	54.0128	96.736	15.2399	26.7295	0	0	4.83668	14.5537	0.0454545	0.0833333	0.0681818	0.113636	0	0	0.0357143	0.0638298	0.0462391	0.0776515	0.024886	-1.64168
WBGene00010340.ws200.5.1-WBGene00010340.ws200.6.1	WBGene00010340	142.189	117.963	20.8018	13.6891	0	0	15.2399	10.6918	0.266667	0.25	0.181818	0.125	0	0	0.166667	0.111111	0.0418596	0.205871	0.0694444	-1.56781		WBGene00004193.ws200.7.1-WBGene00004193.ws200.8.1	WBGene00004193	0	96.736	15.2399	26.7295	69.8547	95.6012	48.3668	58.2149	0	0.133333	0.1	0.111111	0.111111	0.333333	0.227273	0.2	0.0518529	0.0861111	0.217929	1.33959
WBGene00010369.3.1-WBGene00010369.4.1	WBGene00010369	0	0	0	18.2521	162.038	96.736	15.2399	21.3836	0	0	0	0.0689655	0.115385	0.1	0.05	0.0666667	0.0280764	0.0172414	0.0830128	2.26746		WBGene00004121.7.1-WBGene00004121.8.1	WBGene00004121	108.026	48.368	15.2399	26.7295	34.9273	0	0	0	0.0689655	0.0238095	0.0319149	0.0505051	0.0277778	0	0	0	0.0236716	0.0437987	0.00694444	-2.65696
WBGene00010407.3.1-WBGene00010407.4.1	WBGene00010407	0	314.567	5.20045	22.8151	270.064	241.84	299.718	256.603	0	0.235294	0.0322581	0.0819672	0.185185	0.178571	0.36646	0.271186	0.0541833	0.0873799	0.250351	1.51858		WBGene00010356.1.1-WBGene00010356.2.1	WBGene00010356	108.026	48.368	15.2399	26.7295	174.637	143.402	38.6934	24.2562	0.125	0.037037	0.0697674	0.102041	0.2	0.166667	0.177778	0.147059	0.00680312	0.0834613	0.172876	1.05056
WBGene00010444.4.1-WBGene00010444.5.1	WBGene00010444	35.5471	0	10.4009	9.12604	216.051	96.736	30.4798	16.0377	0.0384615	0	0.0487805	0.03125	0.114286	0.0833333	0.0594059	0.0454545	0.0463445	0.029623	0.0756199	1.35205		WBGene00009888.9.1-WBGene00009888.10.1	WBGene00009888	54.0128	48.368	15.2399	26.7295	34.9273	0	0	4.85124	0.0108696	0.0107527	0.0170455	0.0239234	0.00961538	0	0	0.00666667	0.0264222	0.0156478	0.00407051	-1.94268
WBGene00010498.20.1-WBGene00010498.21.1	WBGene00010498	106.641	0	10.4009	9.12604	162.038	96.736	101.599	53.459	0.0681818	0	0.037037	0.0206186	0.0967742	0.0833333	0.0877193	0.0980392	0.00674986	0.0314594	0.0914665	1.53975		WBGene00012933.7.1-WBGene00012933.8.1	WBGene00012933	0	0	15.2399	26.7295	69.8547	95.6012	24.1834	38.8099	0	0	0.0652174	0.0641026	0.0540541	0.0909091	0.104167	0.0952381	0.0478362	0.03233	0.086092	1.41301
WBGene00010498.6.1-WBGene00010498.7.1	WBGene00010498	71.0943	0	10.4009	18.2521	108.026	96.736	45.7197	37.4213	0.0454545	0	0.037037	0.0412371	0.0645161	0.0833333	0.0394737	0.0686275	0.0545129	0.0309322	0.0639876	1.04868		WBGene00000565.4.1-WBGene00000565.5.1	WBGene00000565	54.0128	48.368	55.8796	21.3836	0	0	19.3467	19.405	0.05	0.0416667	0.06875	0.0307692	0	0	0.0344828	0.0289855	0.0400295	0.0477965	0.0158671	-1.59087
WBGene00010502.9.1-WBGene00010502.10.1	WBGene00010502	35.5471	0	0	4.56302	162.038	48.368	20.3199	10.6918	0.00558659	0	0	0.00358423	0.0212766	0.0102041	0.0121951	0.00775194	0.0176538	0.00229271	0.0128569	2.48742		WBGene00010238.ws200.2.1-WBGene00010238.ws200.3.1	WBGene00010238	54.0128	48.368	55.8796	21.3836	69.8547	334.604	58.0401	29.1075	0.2	0.142857	0.275	0.133333	0.666667	0.7	0.342857	0.230769	0.049853	0.187798	0.485073	1.36902
WBGene00010502.10.1-WBGene00010502.11.1	WBGene00010502	177.736	39.3208	15.6013	18.2521	0	0	15.2399	10.6918	0.027933	0.0212766	0.023622	0.0143369	0	0	0.00914634	0.00775194	0.00340456	0.0217921	0.00422457	-2.36693		WBGene00003592.2.1-WBGene00003592.2.4	WBGene00003592	108.026	96.736	50.7996	21.3836	0	47.8006	4.83668	9.70248	0.0333333	0.027027	0.0558659	0.0197044	0	0.0144928	0.00689655	0.0136986	0.0252002	0.0339827	0.00877198	-1.95383
WBGene00010704.2.1-WBGene00010704.3.1	WBGene00010704	35.5471	39.3208	15.6013	18.2521	0	0	15.2399	0	0.333333	0.5	0.6	0.363636	0	0	0.230769	0	0.00359663	0.449242	0.0576923	-2.96104		WBGene00013702.12.1-WBGene00013702.13.1	WBGene00013702	108.026	96.736	45.7197	21.3836	174.637	334.604	67.7135	58.2149	0.0392157	0.0425532	0.0529412	0.0254777	0.0588235	0.132075	0.0813953	0.0727273	0.0342971	0.0400469	0.0862554	1.10692
WBGene00010774.5.1-WBGene00010774.6.1	WBGene00010774	0	0	10.4009	4.56302	162.038	96.736	25.3998	26.7295	0	0	0.181818	0.0454545	0.333333	0.2	0.178571	0.333333	0.0143436	0.0568182	0.26131	2.20134		WBGene00001401.ws200.2.1-WBGene00001401.ws200.3.1	WBGene00001401	108.026	96.736	45.7197	21.3836	104.782	0	14.51	9.70248	0.142857	0.117647	0.125	0.0869565	0.075	0	0.09375	0.030303	0.0304143	0.118115	0.0497633	-1.24704
WBGene00010847.4.1-WBGene00010847.5.1	WBGene00010847	177.736	39.3208	36.4031	27.3781	162.038	241.84	121.919	53.459	0.135135	0.05	0.0864198	0.0681818	0.214286	0.192308	0.150943	0.142857	0.0112062	0.0849342	0.175098	1.04375		WBGene00022862.4.1-WBGene00022862.5.1	WBGene00022862	108.026	96.736	45.7197	21.3836	34.9273	47.8006	19.3467	14.5537	0.222222	0.181818	0.195652	0.166667	0.0625	0.0909091	0.129032	0.1	0.001819	0.19159	0.0956103	-1.00278
WBGene00010850.ws200.3.1-WBGene00010850.ws200.4.1	WBGene00010850	142.189	39.3208	10.4009	36.5042	108.026	241.84	10.1599	32.0754	0.285714	0.25	0.133333	0.205128	0.0571429	0.0892857	0.0588235	0.1875	0.0366186	0.218544	0.098188	-1.15431		WBGene00011706.ws200.2.1-WBGene00011706.ws200.3.1	WBGene00011706	54.0128	96.736	45.7197	21.3836	0	0	24.1834	4.85124	0.166667	0.25	0.391304	0.4	0	0	0.263158	0.0909091	0.0440898	0.301993	0.0885167	-1.77049
WBGene00010879.1.1-WBGene00010879.2.2	WBGene00010879	35.5471	39.3208	5.20045	4.56302	108.026	96.736	40.6397	21.3836	0.00909091	0.00793651	0.00757576	0.00359712	0.0232558	0.0246914	0.0418848	0.0183486	0.00900672	0.00705007	0.0270452	1.93966		WBGene00004744.4.1-WBGene00004744.5.1	WBGene00004744	54.0128	96.736	40.6397	21.3836	34.9273	0	9.67335	0	0.047619	0.117647	0.0661157	0.0655738	0.0357143	0	0.0425532	0	0.0276237	0.0742389	0.0195669	-1.92376
WBGene00010972.ws200.3.1-WBGene00010972.ws200.4.1	WBGene00010972	71.0943	235.925	5.20045	50.1932	0	0	35.5597	5.3459	0.4	0.545455	0.25	0.44	0	0	0.28	0.0833333	0.0123358	0.408864	0.0908333	-2.17033		WBGene00004744.5.1-WBGene00004744.6.1	WBGene00004744	108.026	48.368	40.6397	21.3836	0	0	4.83668	14.5537	0.0952381	0.0588235	0.0661157	0.0655738	0	0	0.0212766	0.0416667	0.00493323	0.0714378	0.0157358	-2.18264
WBGene00010977.1.1-WBGene00010977.2.1	WBGene00010977	35.5471	157.283	20.8018	27.3781	216.051	241.84	10.1599	26.7295	0.2	0.266667	0.571429	0.4	0.666667	0.714286	0.5	1	0.0344196	0.359524	0.720238	1.00239		WBGene00015557.3.1-WBGene00015557.4.1	WBGene00015557	0	0	40.6397	21.3836	69.8547	95.6012	38.6934	33.9587	0	0	0.039604	0.0333333	0.0392157	0.0512821	0.0740741	0.0526316	0.0308483	0.0182343	0.0543008	1.57432
WBGene00010977.2.1-WBGene00010977.3.1	WBGene00010977	142.189	432.529	15.6013	41.0672	108.026	96.736	10.1599	0	0.8	0.733333	0.428571	0.6	0.333333	0.285714	0.5	0	0.0344196	0.640476	0.279762	-1.19494		WBGene00006490.3.1-WBGene00006490.4.1	WBGene00006490	108.026	96.736	35.5597	21.3836	209.564	286.804	33.8567	24.2562	0.018018	0.0227273	0.0268199	0.0160643	0.06	0.0540541	0.0348259	0.0245098	0.0403134	0.0209074	0.0433474	1.05193
WBGene00011055.ws200.3.1-WBGene00011055.ws200.4.1	WBGene00011055	142.189	0	5.20045	22.8151	108.026	241.84	20.3199	26.7295	0.210526	0	0.0714286	0.106383	0.285714	0.333333	0.166667	0.178571	0.0528805	0.0970845	0.241071	1.31215		WBGene00022501.1.1-WBGene00022501.2.1	WBGene00022501	108.026	96.736	35.5597	21.3836	0	47.8006	24.1834	0	0.142857	0.125	0.0823529	0.0740741	0	0.0416667	0.0704225	0	0.0171163	0.106071	0.0280223	-1.92038
WBGene00011060.1.1-WBGene00011060.2.1	WBGene00011060	35.5471	0	0	4.56302	54.0128	145.104	5.07996	21.3836	0.1	0	0	0.0434783	0.2	0.272727	0.125	0.444444	0.0209295	0.0358696	0.260543	2.86069		WBGene00017939.10.1-WBGene00017939.11.1	WBGene00017939	0	96.736	35.5597	21.3836	209.564	95.6012	53.2034	43.6612	0	0.1	0.159091	0.142857	0.461538	0.153846	0.268293	0.28125	0.0398361	0.100487	0.291232	1.53516
WBGene00011085.ws200.10.3-WBGene00011085.ws200.11.1	WBGene00011085	0	0	0	13.6891	54.0128	145.104	55.8796	37.4213	0	0	0	0.0333333	0.030303	0.0967742	0.0909091	0.07	0.0100549	0.00833333	0.0719966	3.11096		WBGene00016939.ws200.1.1-WBGene00016939.ws200.2.1	WBGene00016939	54.0128	0	35.5597	21.3836	104.782	143.402	48.3668	63.0661	0.05	0	0.0945946	0.0909091	0.230769	0.272727	0.15625	0.236364	0.00241434	0.0588759	0.224028	1.92793
WBGene00011106.ws200.7.1-WBGene00011106.ws200.8.2	WBGene00011106	213.283	235.925	26.0022	73.0083	0	0	40.6397	58.8049	0.15	0.25	0.217391	0.158416	0	0	0.106667	0.148649	0.0271278	0.193952	0.0638288	-1.60342		WBGene00003661.2.1-WBGene00003661.3.1	WBGene00003661	54.0128	96.736	30.4798	21.3836	0	0	19.3467	9.70248	0.0384615	0.0512821	0.0689655	0.0430108	0	0	0.043956	0.0194175	0.0316906	0.05043	0.0158434	-1.6704
WBGene00011236.ws200.1.1-WBGene00011236.ws200.2.1	WBGene00011236	71.0943	0	31.2027	41.0672	216.051	145.104	76.1995	69.4967	0.0909091	0	0.125	0.109756	0.222222	0.176471	0.192308	0.2	0.00770085	0.0814163	0.19775	1.28029		WBGene00007749.ws200.9.1-WBGene00007749.ws200.10.1	WBGene00007749	54.0128	48.368	30.4798	21.3836	0	0	33.8567	9.70248	0.166667	0.142857	0.315789	0.125	0	0	0.102941	0.0909091	0.0363827	0.187578	0.0484626	-1.95255
WBGene00011240.9.1-WBGene00011240.10.1	WBGene00011240	35.5471	0	5.20045	4.56302	108.026	96.736	55.8796	53.459	0.0135135	0	0.00729927	0.00719424	0.0151515	0.0176991	0.0296496	0.0337838	0.018133	0.00700176	0.024071	1.78151		WBGene00009299.4.1-WBGene00009299.5.1	WBGene00009299	54.0128	48.368	30.4798	21.3836	0	0	24.1834	9.70248	0.333333	0.333333	0.5	0.363636	0	0	0.294118	0.142857	0.014739	0.382576	0.109244	-1.80819
WBGene00011283.8.1-WBGene00011283.9.1	WBGene00011283	0	0	0	13.6891	108.026	145.104	10.1599	21.3836	0	0	0	0.075	0.111111	0.272727	0.0606061	0.114286	0.0509169	0.01875	0.139683	2.89719		WBGene00008368.ws200.6.1-WBGene00008368.ws200.7.1	WBGene00008368	0	48.368	30.4798	21.3836	0	0	4.83668	0	0	0.5	0.4	0.4	0	0	0.0588235	0	0.0322313	0.325	0.0147059	-4.46597
WBGene00011283.10.1-WBGene00011283.11.1	WBGene00011283	106.641	39.3208	5.20045	50.1932	54.0128	48.368	15.2399	42.7672	0.272727	0.2	0.333333	0.275	0.0555556	0.0909091	0.0909091	0.228571	0.0170193	0.270265	0.116486	-1.21422		WBGene00022798.ws200.1.1-WBGene00022798.ws200.2.1	WBGene00022798	54.0128	48.368	25.3998	21.3836	0	47.8006	4.83668	4.85124	0.05	0.0526316	0.0724638	0.0449438	0	0.0416667	0.0107527	0.0131579	0.0114697	0.0550098	0.0163943	-1.74649
WBGene00011326.4.1-WBGene00011326.5.1	WBGene00011326	213.283	117.963	5.20045	31.9411	54.0128	48.368	15.2399	16.0377	0.315789	0.333333	0.25	0.132075	0.1	0.0909091	0.107143	0.2	0.0432191	0.2578	0.124513	-1.04996		WBGene00022360.ws200.5.1-WBGene00022360.ws200.6.1	WBGene00022360	108.026	96.736	20.3199	21.3836	0	47.8006	9.67335	4.85124	0.0833333	0.105263	0.0888889	0.108108	0	0.0416667	0.0512821	0.0263158	0.00195814	0.0963984	0.0298161	-1.69292
WBGene00011348.8.1-WBGene00011348.9.1	WBGene00011348	0	0	5.20045	13.6891	216.051	145.104	30.4798	37.4213	0	0	0.0138889	0.0189873	0.0869565	0.0588235	0.0233463	0.048951	0.0163286	0.00821906	0.0545194	2.72972		WBGene00004237.2.1-WBGene00004237.3.1	WBGene00004237	54.0128	96.736	20.3199	21.3836	0	0	9.67335	4.85124	0.142857	0.166667	0.114286	0.0769231	0	0	0.0909091	0.030303	0.0166496	0.125183	0.030303	-2.04651
WBGene00011393.ws200.5.1-WBGene00011393.ws200.6.1	WBGene00011393	71.0943	196.604	5.20045	31.9411	108.026	241.84	15.2399	53.459	0.125	0.0909091	0.0454545	0.0752688	0.2	0.208333	0.103448	0.227273	0.0206517	0.0841581	0.184764	1.13451		WBGene00004739.1.1-WBGene00004739.2.1	WBGene00004739	108.026	48.368	20.3199	21.3836	0	0	4.83668	9.70248	0.0588235	0.0322581	0.057971	0.045977	0	0	0.0178571	0.0416667	0.027268	0.0487574	0.014881	-1.71215
WBGene00011404.ws200.1.2-WBGene00011404.ws200.2.1	WBGene00011404	106.641	157.283	10.4009	13.6891	270.064	338.576	40.6397	32.0754	0.136364	0.210526	0.0952381	0.115385	0.357143	0.368421	0.25	0.24	0.00817753	0.139378	0.303891	1.12455		WBGene00009274.ws200.2.1-WBGene00009274.ws200.3.2	WBGene00009274	108.026	48.368	20.3199	21.3836	0	0	33.8567	29.1075	0.5	0.5	0.666667	0.444444	0	0	0.28	0.5	0.0433851	0.527778	0.195	-1.43646
WBGene00011424.ws200.3.1-WBGene00011424.ws200.4.1	WBGene00011424	71.0943	196.604	10.4009	18.2521	0	0	20.3199	10.6918	0.5	0.384615	0.666667	0.333333	0	0	0.4	0.222222	0.0411945	0.471154	0.155556	-1.59876		WBGene00019844.14.1-WBGene00019844.15.1	WBGene00019844	54.0128	48.368	20.3199	21.3836	0	0	9.67335	4.85124	0.0322581	0.0277778	0.0784314	0.0425532	0	0	0.0212766	0.0227273	0.0401391	0.0452551	0.011001	-2.04045
WBGene00011436.ws200.8.1-WBGene00011436.ws200.9.1	WBGene00011436	71.0943	39.3208	0	27.3781	216.051	145.104	20.3199	26.7295	0.0298507	0.0625	0	0.0555556	0.105263	0.0697674	0.0754717	0.0769231	0.0328697	0.0369766	0.0818563	1.14648		WBGene00006635.ws200.1.1-WBGene00006635.ws200.2.1	WBGene00006635	54.0128	48.368	20.3199	21.3836	139.709	239.003	58.0401	43.6612	0.166667	0.2	0.222222	0.173913	0.333333	0.714286	0.333333	0.321429	0.0519387	0.1907	0.425595	1.15818
WBGene00011441.9.1-WBGene00011441.10.1	WBGene00011441	71.0943	0	20.8018	27.3781	216.051	290.208	66.0395	74.8426	0.0571429	0	0.0421053	0.0405405	0.108108	0.171429	0.118182	0.10219	0.00410604	0.0349472	0.124977	1.83841		WBGene00012953.ws200.5.1-WBGene00012953.ws200.6.1	WBGene00012953	54.0128	48.368	20.3199	21.3836	0	0	29.0201	19.405	1	1	0.8	0.571429	0	0	0.666667	0.571429	0.0417502	0.842857	0.309524	-1.44524
WBGene00011498.2.1-WBGene00011498.3.1	WBGene00011498	0	157.283	0	13.6891	216.051	193.472	35.5597	48.1131	0	0.16	0	0.0416667	0.2	0.166667	0.166667	0.243243	0.0140457	0.0504167	0.194144	1.94515		WBGene00004062.7.1-WBGene00004062.8.1	WBGene00004062	0	48.368	20.3199	21.3836	69.8547	143.402	43.5301	43.6612	0	0.0333333	0.0740741	0.0615385	0.0714286	0.103448	0.0731707	0.116883	0.0493722	0.0422365	0.0912327	1.11106
WBGene00011512.ws200.3.1-WBGene00011512.ws200.4.1	WBGene00011512	106.641	117.963	0	18.2521	0	0	0	0	0.3	0.176471	0	0.210526	0	0	0	0	0.0341564	0.171749	0.0001	-10.7461		WBGene00010776.ws200.10.1-WBGene00010776.ws200.11.1	WBGene00010776	0	48.368	20.3199	21.3836	139.709	95.6012	24.1834	14.5537	0	0.0357143	0.0816327	0.0909091	0.2	0.0909091	0.151515	0.1	0.044343	0.052064	0.135606	1.38106
WBGene00011576.2.1-WBGene00011576.3.1	WBGene00011576	35.5471	0	10.4009	36.5042	270.064	96.736	81.2794	48.1131	0.0769231	0	0.05	0.119403	0.294118	0.222222	0.131148	0.116883	0.0369209	0.0615815	0.191093	1.63371		WBGene00017452.ws200.3.1-WBGene00017452.ws200.4.1	WBGene00017452	0	48.368	20.3199	21.3836	0	0	0	9.70248	0	0.047619	0.0519481	0.0421053	0	0	0	0.018018	0.0521503	0.0354181	0.0045045	-2.97505
WBGene00011604.5.1-WBGene00011604.6.1	WBGene00011604	0	0	5.20045	13.6891	216.051	193.472	15.2399	26.7295	0	0	0.0238095	0.0535714	0.0655738	0.0888889	0.0344828	0.0574713	0.047078	0.0193452	0.0616042	1.67105		WBGene00003007.6.1-WBGene00003007.7.1	WBGene00003007	108.026	0	20.3199	21.3836	139.709	239.003	43.5301	38.8099	0.133333	0	0.0727273	0.0888889	0.142857	0.25	0.155172	0.133333	0.0465379	0.0737374	0.170341	1.20796
WBGene00011688.ws200.1.2-WBGene00011688.ws200.3.2	WBGene00011688	0	39.3208	46.804	31.9411	162.038	145.104	101.599	74.8426	0	0.0322581	0.037037	0.0336538	0.0491803	0.0555556	0.0881057	0.0487805	0.0345729	0.0257372	0.0604055	1.23082		WBGene00010724.5.1-WBGene00010724.6.1	WBGene00010724	108.026	96.736	15.2399	21.3836	0	0	14.51	9.70248	0.153846	0.0869565	0.0967742	0.137931	0	0	0.0967742	0.0833333	0.0527676	0.118877	0.0450269	-1.40061
WBGene00011729.ws200.6.1-WBGene00011729.ws200.8.1	WBGene00011729	0	0	20.8018	4.56302	108.026	96.736	55.8796	32.0754	0	0	0.0869565	0.03125	0.0869565	0.0740741	0.134146	0.0759494	0.0439462	0.0295516	0.0927816	1.6506		WBGene00021905.ws200.9.1-WBGene00021905.ws200.10.1	WBGene00021905	54.0128	96.736	15.2399	21.3836	0	47.8006	0	14.5537	0.0833333	0.153846	0.0483871	0.0869565	0	0.0434783	0	0.0545455	0.0400356	0.0931308	0.0245059	-1.92613
WBGene00011747.1.1-WBGene00011747.2.1	WBGene00011747	213.283	78.6417	46.804	95.8234	756.179	628.784	253.998	251.257	0.0909091	0.0606061	0.0989011	0.125749	0.2	0.175676	0.165563	0.217593	0.00172506	0.0940412	0.189708	1.01242		WBGene00011676.ws200.1.1-WBGene00011676.ws200.2.1	WBGene00011676	54.0128	96.736	15.2399	21.3836	0	0	14.51	9.70248	0.125	0.25	0.166667	0.16	0	0	0.130435	0.0952381	0.0314183	0.175417	0.0564182	-1.63656
WBGene00011820.2.1-WBGene00011820.3.1	WBGene00011820	142.189	78.6417	20.8018	31.9411	54.0128	145.104	0	0	0.333333	0.285714	0.333333	0.112903	0.0625	0.214286	0	0	0.0351794	0.266321	0.0691964	-1.9444		WBGene00004976.5.1-WBGene00004976.6.1	WBGene00004976	108.026	48.368	15.2399	21.3836	0	0	4.83668	4.85124	0.105263	0.0833333	0.06	0.056338	0	0	0.0322581	0.0181818	0.00366086	0.0762336	0.01261	-2.59586
WBGene00011832.ws200.5.1-WBGene00011832.ws200.6.1	WBGene00011832	284.377	393.208	10.4009	77.5713	162.038	48.368	30.4798	37.4213	0.170213	0.243902	0.133333	0.149123	0.0882353	0.037037	0.105263	0.102941	0.0207801	0.174143	0.0833692	-1.06269		WBGene00000211.3.1-WBGene00000211.4.1	WBGene00000211	108.026	48.368	15.2399	21.3836	34.9273	0	14.51	4.85124	0.142857	0.0714286	0.0909091	0.137931	0.0322581	0	0.0789474	0.0285714	0.0195833	0.110781	0.0349442	-1.66459
WBGene00011862.3.1-WBGene00011862.4.1	WBGene00011862	177.736	0	0	13.6891	756.179	386.944	30.4798	74.8426	0.0892857	0	0	0.0379747	0.17284	0.121212	0.105263	0.153846	0.00652178	0.0318151	0.13829	2.11991		WBGene00019984.ws200.2.1-WBGene00019984.ws200.3.1	WBGene00019984	54.0128	48.368	15.2399	21.3836	34.9273	0	0	4.85124	0.0588235	0.0384615	0.0789474	0.0555556	0.0454545	0	0	0.016129	0.020098	0.057947	0.0153959	-1.91219
WBGene00011904.12.1-WBGene00011904.13.1	WBGene00011904	35.5471	0	10.4009	18.2521	162.038	193.472	50.7996	42.7672	0.1	0	0.0666667	0.0869565	0.166667	0.181818	0.153846	0.148148	0.00548945	0.0634058	0.16262	1.35882		WBGene00000458.3.1-WBGene00000458.4.1	WBGene00000458	54.0128	48.368	15.2399	21.3836	0	47.8006	9.67335	4.85124	0.333333	0.25	0.214286	0.444444	0	0.166667	0.2	0.0769231	0.0264517	0.310516	0.110897	-1.48545
WBGene00011940.ws200.2.1-WBGene00011940.ws200.3.1	WBGene00011940	35.5471	39.3208	26.0022	0	270.064	193.472	76.1995	42.7672	0.00952381	0.025641	0.0223214	0	0.0438596	0.045977	0.0460123	0.0247678	0.0167055	0.0143716	0.0401542	1.48233		WBGene00013198.ws200.5.1-WBGene00013198.ws200.6.1	WBGene00013198	54.0128	48.368	15.2399	21.3836	0	0	0	14.5537	0.2	0.142857	0.15	0.125	0	0	0	0.125	0.0127221	0.154464	0.03125	-2.30534
WBGene00011980.ws200.12.1-WBGene00011980.ws200.13.1	WBGene00011980	0	0	0	9.12604	54.0128	48.368	35.5597	53.459	0	0	0	0.0108108	0.00740741	0.0114943	0.0233333	0.0334448	0.046657	0.0027027	0.01892	2.80744		WBGene00007016.ws200.1.2-WBGene00007016.ws200.2.2	WBGene00007016	0	48.368	15.2399	21.3836	104.782	143.402	33.8567	19.405	0	0.0277778	0.0272727	0.038835	0.103448	0.0588235	0.0588235	0.0540541	0.0190773	0.0234714	0.0687874	1.55124
WBGene00012005.2.1-WBGene00012005.3.1	WBGene00012005	106.641	0	26.0022	31.9411	162.038	290.208	60.9596	48.1131	0.0405405	0	0.0531915	0.0404624	0.0714286	0.122449	0.103448	0.0588235	0.0245725	0.0335486	0.0890373	1.40816		WBGene00018607.34.2-WBGene00018607.35.1	WBGene00018607	0	48.368	15.2399	21.3836	34.9273	0	0	0	0	0.2	0.272727	0.210526	0.0555556	0	0	0	0.0416284	0.170813	0.0138889	-3.62041
WBGene00012005.4.1-WBGene00012005.5.1	WBGene00012005	213.283	157.283	26.0022	22.8151	432.102	338.576	50.7996	80.1885	0.0810811	0.0454545	0.0531915	0.0289017	0.190476	0.142857	0.0862069	0.0980392	0.025362	0.0521572	0.129395	1.31084		WBGene00003247.5.1-WBGene00003247.6.1	WBGene00003247	54.0128	0	15.2399	21.3836	34.9273	239.003	29.0201	19.405	0.0333333	0	0.0576923	0.0701754	0.0714286	0.178571	0.0983607	0.097561	0.0434007	0.0403003	0.11148	1.46792
WBGene00012013.ws200.4.1-WBGene00012013.ws200.5.1	WBGene00012013	0	0	0	4.56302	162.038	96.736	15.2399	26.7295	0	0	0	0.05	0.2	0.0909091	0.1875	0.113636	0.00383517	0.0125	0.148011	3.5657		WBGene00016269.ws200.4.1-WBGene00016269.ws200.5.2	WBGene00016269	0	0	15.2399	21.3836	69.8547	47.8006	24.1834	24.2562	0	0	0.115385	0.114286	0.222222	0.142857	0.172414	0.151515	0.022429	0.0574176	0.172252	1.58496
WBGene00012013.ws200.2.1-WBGene00012013.ws200.3.1	WBGene00012013	0	39.3208	0	4.56302	108.026	145.104	10.1599	37.4213	0	0.125	0	0.05	0.133333	0.136364	0.125	0.159091	0.0207761	0.04375	0.138447	1.66198		WBGene00016354.12.1-WBGene00016354.13.1	WBGene00016354	0	0	15.2399	21.3836	69.8547	47.8006	19.3467	24.2562	0	0	0.136364	0.125	0.2	0.166667	0.173913	0.2	0.0214171	0.0653409	0.185145	1.5026
WBGene00012073.4.1-WBGene00012073.5.1	WBGene00012073	35.5471	39.3208	0	22.8151	270.064	145.104	15.2399	26.7295	0.0833333	0.1	0	0.166667	0.227273	0.333333	0.15	0.178571	0.0436221	0.0875	0.222294	1.34511		WBGene00009902.ws200.5.1-WBGene00009902.ws200.6.1	WBGene00009902	0	0	66.0395	16.0377	69.8547	47.8006	72.5501	14.5537	0	0	0.109244	0.0588235	0.2	0.25	0.119048	0.0731707	0.0473157	0.0420168	0.160555	1.93403
WBGene00012073.7.1-WBGene00012073.8.1	WBGene00012073	71.0943	117.963	15.6013	27.3781	162.038	48.368	10.1599	10.6918	0.166667	0.3	0.272727	0.2	0.136364	0.111111	0.1	0.0714286	0.00847065	0.234848	0.104726	-1.16511		WBGene00002001.ws200.2.1-WBGene00002001.ws200.3.1	WBGene00002001	54.0128	48.368	45.7197	16.0377	0	0	0	4.85124	0.0285714	0.025	0.0305085	0.0230769	0	0	0	0.00574713	1e-05	0.0267892	0.00143678	-4.22074
WBGene00012107.ws200.1.1-WBGene00012107.ws200.2.1	WBGene00012107	106.641	0	0	36.5042	108.026	48.368	40.6397	37.4213	0.5	0	0	0.470588	1	0.5	0.571429	1	0.0355744	0.242647	0.767857	1.66198		WBGene00022128.ws200.5.1-WBGene00022128.ws200.6.1	WBGene00022128	0	48.368	40.6397	16.0377	69.8547	95.6012	48.3668	29.1075	0	0.0344828	0.0941176	0.0416667	0.133333	0.08	0.102041	0.0923077	0.0388745	0.0425668	0.10192	1.25964
WBGene00012107.ws200.2.1-WBGene00012107.ws200.3.1	WBGene00012107	106.641	117.963	5.20045	41.0672	0	0	30.4798	0	0.5	1	1	0.529412	0	0	0.428571	0	0.010275	0.757353	0.107143	-2.82143		WBGene00018689.6.1-WBGene00018689.7.1	WBGene00018689	54.0128	0	40.6397	16.0377	139.709	95.6012	48.3668	63.0661	0.05	0	0.16	0.107143	0.148148	0.222222	0.344828	0.371429	0.0222389	0.0792857	0.271657	1.77665
WBGene00012121.ws200.5.1-WBGene00012121.ws200.6.1	WBGene00012121	71.0943	0	0	4.56302	324.077	96.736	25.3998	37.4213	0.0289855	0	0	0.00724638	0.107143	0.0253165	0.0403226	0.0619469	0.040703	0.00905797	0.0586822	2.69566		WBGene00008849.ws200.1.1-WBGene00008849.ws200.2.1	WBGene00008849	0	48.368	35.5597	16.0377	174.637	286.804	67.7135	29.1075	0	0.0169492	0.0492958	0.0186335	0.0657895	0.0789474	0.0663507	0.0320856	0.0329995	0.0212196	0.0607933	1.51851
WBGene00012293.ws200.2.1-WBGene00012293.ws200.3.1	WBGene00012293	71.0943	117.963	5.20045	50.1932	0	0	10.1599	5.3459	0.285714	0.1875	0.0625	0.196429	0	0	0.105263	0.047619	0.0323818	0.183036	0.0382206	-2.25971		WBGene00019598.ws200.1.1-WBGene00019598.ws200.2.1	WBGene00019598	0	48.368	35.5597	16.0377	69.8547	95.6012	48.3668	48.5124	0	0.0833333	0.0813953	0.0410959	0.0869565	0.153846	0.117647	0.175439	0.0255209	0.0514561	0.133472	1.37512
WBGene00012352.9.1-WBGene00012352.10.1	WBGene00012352	106.641	117.963	36.4031	54.7562	0	0	30.4798	37.4213	0.166667	0.157895	0.25	0.176471	0	0	0.12766	0.134615	0.0304291	0.187758	0.0655687	-1.5178		WBGene00016735.ws200.11.1-WBGene00016735.ws200.12.1	WBGene00016735	54.0128	48.368	30.4798	16.0377	174.637	286.804	72.5501	14.5537	0.0322581	0.0333333	0.0967742	0.0612245	0.119048	0.146341	0.128205	0.0967742	0.0109125	0.0558975	0.122592	1.13301
WBGene00012356.ws200.3.1-WBGene00012356.ws200.4.1	WBGene00012356	35.5471	0	5.20045	0	54.0128	48.368	30.4798	26.7295	0.05	0	0.025641	0	0.0714286	0.0769231	0.122449	0.060241	0.0126779	0.0189103	0.0827604	2.12977		WBGene00021985.ws200.9.1-WBGene00021985.ws200.10.1	WBGene00021985	54.0128	0	30.4798	16.0377	34.9273	143.402	29.0201	29.1075	0.0357143	0	0.0530973	0.0434783	0.047619	0.115385	0.0923077	0.109091	0.0232443	0.0330725	0.0911006	1.46183
WBGene00012464.ws200.4.1-WBGene00012464.ws200.5.1	WBGene00012464	177.736	78.6417	57.2049	36.5042	54.0128	0	20.3199	16.0377	0.25	0.133333	0.261905	0.242424	0.1	0	0.0909091	0.075	0.00603867	0.221916	0.0664773	-1.73908		WBGene00022677.5.1-WBGene00022677.6.1	WBGene00022677	0	0	30.4798	16.0377	104.782	47.8006	38.6934	67.9174	0	0	0.0821918	0.06	0.1875	0.0416667	0.242424	0.245614	0.0331116	0.0355479	0.179301	2.33455
WBGene00012474.9.1-WBGene00012474.10.1	WBGene00012474	0	0	15.6013	9.12604	162.038	96.736	71.1195	26.7295	0	0	0.0454545	0.0363636	0.075	0.0487805	0.115702	0.0480769	0.0414017	0.0204545	0.07189	1.81337		WBGene00006768.9.1-WBGene00006768.11.1	WBGene00006768	108.026	48.368	25.3998	16.0377	34.9273	0	4.83668	9.70248	0.0240964	0.0121951	0.0113122	0.011194	0.01	0	0.00323625	0.0083682	0.0542755	0.0146994	0.00540111	-1.44443
WBGene00012566.4.1-WBGene00012566.5.1	WBGene00012566	106.641	78.6417	36.4031	50.1932	0	0	71.1195	69.4967	0.333333	0.5	0.636364	0.647059	0	0	0.378378	0.419355	0.052521	0.529189	0.199433	-1.40788		WBGene00002217.5.1-WBGene00002217.6.1	WBGene00002217	108.026	48.368	25.3998	16.0377	0	47.8006	0	0	0.0416667	0.0196078	0.0961538	0.0291262	0	0.0172414	0	0	0.0533905	0.0466386	0.00431034	-3.43565
WBGene00012567.ws200.2.1-WBGene00012567.ws200.3.1	WBGene00012567	35.5471	0	0	18.2521	54.0128	96.736	20.3199	21.3836	0.142857	0	0	0.222222	0.25	0.285714	0.285714	0.285714	0.0159675	0.0912698	0.276786	1.60056		WBGene00007976.ws200.3.1-WBGene00007976.ws200.4.1	WBGene00007976	54.0128	48.368	25.3998	16.0377	34.9273	0	19.3467	0	0.2	0.166667	0.333333	0.3	0.166667	0	0.190476	0	0.0488673	0.25	0.0892857	-1.48543
WBGene00012584.ws200.5.1-WBGene00012584.ws200.6.1	WBGene00012584	71.0943	39.3208	26.0022	31.9411	0	48.368	30.4798	37.4213	0.0277778	0.0434783	0.0290698	0.04	0	0.0142857	0.0201342	0.025641	0.0250901	0.0350814	0.0150152	-1.22428		WBGene00001560.3.1-WBGene00001560.5.1	WBGene00001560	108.026	96.736	20.3199	16.0377	0	47.8006	9.67335	0	0.0294118	0.0240964	0.0275862	0.0164835	0	0.00862069	0.0107527	0	0.00282055	0.0243945	0.00484334	-2.33248
WBGene00012606.6.1-WBGene00012606.7.1	WBGene00012606	35.5471	78.6417	20.8018	22.8151	108.026	96.736	25.3998	42.7672	0.0833333	0.181818	0.117647	0.106383	0.25	0.333333	0.192308	0.242424	0.010467	0.122295	0.254516	1.05739		WBGene00010646.ws200.1.1-WBGene00010646.ws200.2.1	WBGene00010646	108.026	96.736	20.3199	16.0377	628.692	334.604	154.774	58.2149	0.1	0.0952381	0.0606061	0.0461538	0.204545	0.132075	0.106667	0.173913	0.0210689	0.0754995	0.1543	1.0312
WBGene00012606.4.1-WBGene00012606.5.1	WBGene00012606	106.641	39.3208	57.2049	36.5042	0	0	0	21.3836	0.25	0.0909091	0.323529	0.170213	0	0	0	0.121212	0.022759	0.208663	0.030303	-2.78364		WBGene00010083.9.1-WBGene00010083.10.1	WBGene00010083	108.026	96.736	20.3199	16.0377	0	0	4.83668	0	0.181818	0.142857	0.133333	0.166667	0	0	0.05	0	0.000135108	0.156169	0.0125	-3.64311
WBGene00012718.ws200.5.1-WBGene00012718.ws200.6.1	WBGene00012718	248.83	78.6417	26.0022	50.1932	0	96.736	30.4798	21.3836	0.114754	0.0714286	0.0746269	0.0948276	0	0.0384615	0.0681818	0.045977	0.0267124	0.0889093	0.0381551	-1.22046		WBGene00022123.ws200.4.1-WBGene00022123.ws200.5.1	WBGene00022123	54.0128	96.736	20.3199	16.0377	0	0	14.51	0	0.5	0.666667	0.5	0.5	0	0	0.5	0	0.0195086	0.541667	0.125	-2.11548
WBGene00012789.ws200.10.1-WBGene00012789.ws200.11.1	WBGene00012789	213.283	235.925	52.0045	68.4453	54.0128	193.472	50.7996	37.4213	0.2	0.352941	0.30303	0.394737	0.0526316	0.166667	0.217391	0.179487	0.0278279	0.312677	0.154044	-1.02133		WBGene00004876.9.1-WBGene00004876.10.1	WBGene00004876	0	96.736	20.3199	16.0377	104.782	143.402	14.51	33.9587	0	0.0645161	0.08	0.0441176	0.2	0.15	0.107143	0.122807	0.0106206	0.0471584	0.144987	1.62034
WBGene00012804.1.1-WBGene00012804.2.1	WBGene00012804	213.283	235.925	46.804	100.386	108.026	48.368	45.7197	42.7672	0.0779221	0.0869565	0.0454545	0.0846154	0.0416667	0.0192308	0.0371901	0.0441989	0.0140904	0.0737371	0.0355716	-1.05166		WBGene00017478.1.1-WBGene00017478.2.1	WBGene00017478	108.026	48.368	20.3199	16.0377	0	47.8006	4.83668	9.70248	0.153846	0.0666667	0.142857	0.09375	0	0.0588235	0.0434783	0.0588235	0.0245833	0.11428	0.0402813	-1.50439
WBGene00012810.3.1-WBGene00012810.4.1	WBGene00012810	35.5471	157.283	5.20045	54.7562	108.026	338.576	55.8796	37.4213	0.0769231	0.235294	0.0909091	0.176471	0.25	0.388889	0.458333	0.291667	0.0150943	0.144899	0.347222	1.26081		WBGene00012154.1.1-WBGene00012154.2.1	WBGene00012154	54.0128	48.368	20.3199	16.0377	0	47.8006	0	4.85124	0.111111	0.0769231	0.125	0.136364	0	0.0909091	0	0.0454545	0.0212672	0.112349	0.0340909	-1.72053
WBGene00012828.ws200.4.1-WBGene00012828.ws200.5.1	WBGene00012828	0	0	15.6013	9.12604	216.051	48.368	66.0395	21.3836	0	0	0.130435	0.117647	0.307692	0.125	0.309524	0.133333	0.0472915	0.0620205	0.218887	1.81937		WBGene00045246.ws200.2.1-WBGene00045246.ws200.3.1	WBGene00045246	54.0128	48.368	20.3199	16.0377	0	0	19.3467	14.5537	0.2	0.333333	0.190476	0.230769	0	0	0.129032	0.2	0.0390527	0.238645	0.0822581	-1.53664
WBGene00012850.ws200.3.1-WBGene00012850.ws200.4.1	WBGene00012850	35.5471	157.283	5.20045	31.9411	270.064	338.576	40.6397	32.0754	0.037037	0.133333	0.0285714	0.0945946	0.166667	0.175	0.181818	0.105263	0.0329615	0.0733841	0.157187	1.09894		WBGene00012325.ws200.3.1-WBGene00012325.ws200.4.1	WBGene00012325	54.0128	48.368	20.3199	16.0377	0	0	38.6934	19.405	1	1	0.444444	0.375	0	0	0.25	0.190476	0.0174007	0.704861	0.110119	-2.67828
WBGene00012850.ws200.5.1-WBGene00012850.ws200.6.1	WBGene00012850	71.0943	78.6417	15.6013	41.0672	216.051	386.944	40.6397	58.8049	0.0740741	0.0666667	0.0857143	0.121622	0.133333	0.2	0.181818	0.192982	0.00350089	0.0870192	0.177033	1.02461		WBGene00016203.1.1-WBGene00016203.2.1	WBGene00016203	0	0	20.3199	16.0377	209.564	95.6012	14.51	33.9587	0	0	0.0430108	0.0275229	0.139535	0.0625	0.0483871	0.0875	0.0258356	0.0176334	0.0844805	2.26031
WBGene00012953.ws200.5.1-WBGene00012953.ws200.6.1	WBGene00012953	0	0	5.20045	22.8151	54.0128	48.368	20.3199	21.3836	0	0	0.25	0.625	1	1	0.8	0.571429	0.01319	0.21875	0.842857	1.946		WBGene00002133.3.1-WBGene00002133.4.1	WBGene00002133	54.0128	96.736	15.2399	16.0377	0	0	14.51	4.85124	0.1	0.181818	0.0526316	0.0681818	0	0	0.0576923	0.0232558	0.045025	0.100658	0.020237	-2.31439
WBGene00012974.ws200.8.1-WBGene00012974.ws200.9.1	WBGene00012974	35.5471	39.3208	10.4009	9.12604	162.038	96.736	35.5597	80.1885	0.0769231	0.111111	0.153846	0.111111	0.157895	0.285714	0.388889	0.5	0.0257768	0.113248	0.333124	1.55657		WBGene00000464.13.1-WBGene00000464.14.2	WBGene00000464	108.026	48.368	15.2399	16.0377	0	0	4.83668	4.85124	0.0289855	0.0131579	0.00815217	0.00990099	0	0	0.00396825	0.00328947	0.0349005	0.0150491	0.00181443	-3.05209
WBGene00012999.ws200.3.1-WBGene00012999.ws200.4.1	WBGene00012999	0	0	10.4009	0	108.026	48.368	20.3199	21.3836	0	0	0.0357143	0	0.0740741	0.047619	0.057971	0.0465116	0.00489004	0.00892857	0.0565439	2.66287		WBGene00019554.4.1-WBGene00019554.5.1	WBGene00019554	108.026	48.368	15.2399	16.0377	0	47.8006	9.67335	4.85124	0.133333	0.0526316	0.12	0.125	0	0.0333333	0.0555556	0.0277778	0.0113231	0.107741	0.0291667	-1.88517
WBGene00013000.ws200.2.1-WBGene00013000.ws200.3.1	WBGene00013000	106.641	78.6417	26.0022	13.6891	54.0128	0	5.07996	26.7295	0.428571	1	1	0.75	0.5	0	0.125	0.384615	0.0224869	0.794643	0.252404	-1.65457		WBGene00020563.4.1-WBGene00020563.5.1	WBGene00020563	108.026	48.368	15.2399	16.0377	0	0	0	9.70248	0.111111	0.166667	0.130435	0.214286	0	0	0	0.08	0.00417539	0.155625	0.02	-2.96
WBGene00013075.4.1-WBGene00013075.5.1	WBGene00013075	0	0	36.4031	22.8151	270.064	338.576	71.1195	42.7672	0	0	0.0945946	0.0943396	0.15625	0.225806	0.162791	0.156863	0.00713077	0.0472336	0.175427	1.89299		WBGene00007464.5.2-WBGene00007464.6.1	WBGene00007464	54.0128	48.368	15.2399	16.0377	104.782	95.6012	14.51	19.405	0.0344828	0.0285714	0.0272727	0.0288462	0.0909091	0.0714286	0.0666667	0.043956	0.00769017	0.0297933	0.0682401	1.19563
WBGene00013083.9.1-WBGene00013083.10.1	WBGene00013083	71.0943	78.6417	20.8018	41.0672	0	0	15.2399	5.3459	0.105263	0.0869565	0.210526	0.123288	0	0	0.107143	0.0526316	0.0502435	0.131508	0.0399436	-1.71911		WBGene00003620.7.1-WBGene00003620.8.1	WBGene00003620	54.0128	48.368	15.2399	16.0377	174.637	95.6012	19.3467	38.8099	0.030303	0.0384615	0.0352941	0.0410959	0.151515	0.1	0.0655738	0.102564	0.0084652	0.0362886	0.104913	1.53161
WBGene00013198.ws200.5.1-WBGene00013198.ws200.6.1	WBGene00013198	0	0	5.20045	13.6891	54.0128	48.368	15.2399	21.3836	0	0	0.1	0.0967742	0.2	0.142857	0.15	0.125	0.0180104	0.0491935	0.154464	1.65073		WBGene00018334.ws200.3.1-WBGene00018334.ws200.4.1	WBGene00018334	54.0128	48.368	15.2399	16.0377	0	47.8006	9.67335	4.85124	0.166667	0.0909091	0.166667	0.130435	0	0.0666667	0.0588235	0.0416667	0.00608009	0.138669	0.0417892	-1.73044
WBGene00013201.ws200.3.1-WBGene00013201.ws200.4.1	WBGene00013201	35.5471	0	46.804	27.3781	54.0128	96.736	106.679	90.8803	0.111111	0	0.160714	0.0810811	0.25	0.153846	0.272727	0.257576	0.0150954	0.0882266	0.233537	1.40437		WBGene00003651.3.2-WBGene00003651.4.1	WBGene00003651	54.0128	48.368	15.2399	16.0377	0	0	9.67335	14.5537	0.0769231	0.125	0.130435	0.115385	0	0	0.0625	0.0882353	0.0266488	0.111936	0.0376838	-1.57066
WBGene00013204.6.1-WBGene00013204.7.1	WBGene00013204	35.5471	0	10.4009	4.56302	54.0128	48.368	66.0395	32.0754	0.0769231	0	0.0606061	0.025	0.142857	0.111111	0.19403	0.146341	0.00441245	0.0406323	0.148585	1.87059		WBGene00008042.ws200.7.1-WBGene00008042.ws200.8.1	WBGene00008042	0	48.368	15.2399	16.0377	34.9273	95.6012	38.6934	24.2562	0	0.125	0.111111	0.12	0.333333	0.25	0.190476	0.151515	0.0283508	0.0890278	0.231331	1.37763
WBGene00013221.ws200.3.1-WBGene00013221.ws200.4.1	WBGene00013221	71.0943	39.3208	15.6013	27.3781	0	0	15.2399	10.6918	0.666667	1	0.375	0.6	0	0	0.333333	0.333333	0.0221065	0.660417	0.166667	-1.98641		WBGene00010077.ws200.1.1-WBGene00010077.ws200.2.1	WBGene00010077	54.0128	0	15.2399	16.0377	34.9273	47.8006	29.0201	24.2562	0.0384615	0	0.0191083	0.0344828	0.05	0.0434783	0.0550459	0.0454545	0.0312108	0.0230131	0.0484947	1.07537
WBGene00013227.7.1-WBGene00013227.8.1	WBGene00013227	0	39.3208	0	9.12604	108.026	96.736	20.3199	26.7295	0	0.1	0	0.105263	0.222222	0.166667	0.111111	0.2	0.017823	0.0513158	0.175	1.76988		WBGene00015182.ws200.2.1-WBGene00015182.ws200.3.1	WBGene00015182	0	0	0	0	523.91	430.206	116.08	14.5537	0	0	0	0	0.223881	0.321429	0.40678	0.5	0.000844663	0.0001	0.363022	11.8258
WBGene00013242.ws200.2.1-WBGene00013242.ws200.3.1	WBGene00013242	35.5471	39.3208	31.2027	22.8151	0	0	25.3998	26.7295	0.333333	1	0.75	0.555556	0	0	0.263158	0.384615	0.0273406	0.659722	0.161943	-2.02637		WBGene00000133.ws200.8.1-WBGene00000133.ws200.9.1	WBGene00000133	0	145.104	0	10.6918	139.709	430.206	38.6934	19.405	0	0.125	0	0.0689655	0.114286	0.183673	0.170213	0.108108	0.0371575	0.0484914	0.14407	1.57097
WBGene00013247.1.1-WBGene00013247.2.1	WBGene00013247	35.5471	39.3208	57.2049	45.6302	162.038	145.104	55.8796	101.572	0.0454545	0.0666667	0.207547	0.142857	0.272727	0.230769	0.169231	0.267606	0.0351804	0.115631	0.235083	1.02364		WBGene00007774.6.1-WBGene00007774.7.1	WBGene00007774	108.026	48.368	40.6397	10.6918	139.709	334.604	58.0401	24.2562	0.125	0.04	0.108108	0.0540541	0.181818	0.225806	0.144578	0.131579	0.023354	0.0817905	0.170945	1.06353
WBGene00013249.1.1-WBGene00013249.2.1	WBGene00013249	0	0	5.20045	27.3781	108.026	96.736	45.7197	32.0754	0	0	0.125	0.206897	0.25	0.333333	0.321429	0.272727	0.00814888	0.0829741	0.294372	1.82691		WBGene00000942.2.1-WBGene00000942.3.1	WBGene00000942	108.026	48.368	20.3199	5.3459	244.491	239.003	9.67335	19.405	0.0285714	0.0208333	0.0606061	0.0136986	0.118644	0.111111	0.031746	0.0888889	0.0434436	0.0309274	0.0875975	1.502
WBGene00013342.2.1-WBGene00013342.3.1	WBGene00013342	71.0943	78.6417	41.6036	59.3193	378.089	338.576	106.679	64.1508	0.0833333	0.08	0.0761905	0.114035	0.259259	0.269231	0.143836	0.113208	0.0377352	0.0883897	0.196383	1.15172		WBGene00020551.ws200.4.1-WBGene00020551.ws200.5.1	WBGene00020551	0	0	10.1599	21.3836	209.564	239.003	43.5301	53.3637	0	0	0.181818	0.181818	0.3	0.3125	0.257143	0.37931	0.00898384	0.0909091	0.312238	1.78015
WBGene00013405.ws200.4.1-WBGene00013405.ws200.5.1	WBGene00013405	142.189	117.963	135.212	77.5713	54.0128	48.368	162.559	74.8426	0.266667	0.25	0.172185	0.191011	0.0666667	0.0769231	0.173913	0.102941	0.0134509	0.219966	0.105111	-1.06537		WBGene00001157.ws200.2.1-WBGene00001157.ws200.3.1	WBGene00001157	54.0128	48.368	10.1599	21.3836	174.637	239.003	43.5301	24.2562	0.0588235	0.0526316	0.0512821	0.0869565	0.166667	0.151515	0.173077	0.0769231	0.0152109	0.0624234	0.142045	1.18619
WBGene00013504.8.1-WBGene00013504.9.1	WBGene00013504	0	0	5.20045	13.6891	324.077	193.472	50.7996	26.7295	0	0	0.0175439	0.0205479	0.0983607	0.057971	0.0549451	0.03125	0.014294	0.00952295	0.0606317	2.67059		WBGene00015212.20.1-WBGene00015212.21.1	WBGene00015212	0	96.736	5.07996	10.6918	174.637	239.003	9.67335	9.70248	0	0.0408163	0.0333333	0.0425532	0.111111	0.125	0.111111	0.0769231	0.00168242	0.0291757	0.106036	1.86171
WBGene00013509.8.1-WBGene00013509.9.1	WBGene00013509	71.0943	78.6417	20.8018	13.6891	0	0	10.1599	5.3459	0.2	0.5	0.266667	0.09375	0	0	0.0869565	0.1	0.0517736	0.265104	0.0467391	-2.50386		WBGene00010047.6.1-WBGene00010047.7.1	WBGene00010047	54.0128	0	5.07996	32.0754	139.709	239.003	43.5301	29.1075	0.0192308	0	0.0153846	0.0681818	0.0714286	0.0793651	0.0743802	0.0689655	0.0184874	0.0256993	0.0735348	1.5167
WBGene00013580.3.1-WBGene00013580.4.1	WBGene00013580	35.5471	0	0	4.56302	162.038	48.368	30.4798	32.0754	0.015873	0	0	0.00934579	0.0280374	0.0142857	0.032967	0.0234375	0.0161986	0.0063047	0.0246819	1.96895		WBGene00003801.ws200.6.1-WBGene00003801.ws200.7.1	WBGene00003801	0	0	0	5.3459	139.709	239.003	33.8567	0	0	0	0	0.00917431	0.0689655	0.0892857	0.0534351	0	0.0390133	0.00229358	0.0529216	4.52818
WBGene00013580.19.1-WBGene00013580.20.1	WBGene00013580	177.736	39.3208	31.2027	27.3781	54.0128	48.368	20.3199	37.4213	0.0793651	0.0384615	0.0697674	0.0560748	0.00934579	0.0142857	0.021978	0.0273438	0.00465458	0.0609172	0.0182383	-1.73988		WBGene00004023.ws200.7.1-WBGene00004023.ws200.8.1	WBGene00004023	108.026	48.368	5.07996	5.3459	104.782	239.003	9.67335	43.6612	0.111111	0.0357143	0.0714286	0.0166667	0.0882353	0.138889	0.125	0.132353	0.0389537	0.0587302	0.121119	1.04425
WBGene00013587.ws200.3.1-WBGene00013587.ws200.4.1	WBGene00013587	0	39.3208	26.0022	41.0672	108.026	48.368	35.5597	48.1131	0	0.0454545	0.0980392	0.0708661	0.133333	0.111111	0.14	0.079646	0.0460071	0.05359	0.116023	1.11438		WBGene00018101.ws200.4.4-WBGene00018101.ws200.5.1	WBGene00018101	108.026	0	20.3199	10.6918	244.491	191.202	14.51	43.6612	0.0689655	0	0.0869565	0.0444444	0.148936	0.166667	0.0491803	0.145161	0.0548112	0.0500916	0.127486	1.3477
WBGene00013593.5.1-WBGene00013593.6.1	WBGene00013593	35.5471	0	57.2049	36.5042	270.064	241.84	76.1995	48.1131	0.0384615	0	0.103774	0.103896	0.166667	0.151515	0.11811	0.103448	0.0473588	0.0615328	0.134935	1.13284		WBGene00015680.ws200.6.1-WBGene00015680.ws200.7.4	WBGene00015680	54.0128	145.104	5.07996	5.3459	244.491	191.202	38.6934	24.2562	0.111111	0.125	0.05	0.047619	0.241379	0.2	0.266667	0.208333	0.00121808	0.0834325	0.229095	1.45726
WBGene00013603.2.1-WBGene00013603.3.1	WBGene00013603	106.641	235.925	62.4054	45.6302	54.0128	0	35.5597	26.7295	0.5	0.545455	0.6	0.357143	0.333333	0	0.304348	0.294118	0.0290688	0.500649	0.23295	-1.10378		WBGene00013515.ws200.2.1-WBGene00013515.ws200.3.1	WBGene00013515	0	241.84	10.1599	10.6918	174.637	191.202	29.0201	19.405	0	0.416667	0.181818	0.4	0.454545	0.571429	0.545455	0.666667	0.0285605	0.249621	0.559524	1.16446
WBGene00013702.13.1-WBGene00013702.14.1	WBGene00013702	533.207	1022.34	93.6081	118.639	432.102	241.84	55.8796	69.4967	0.214286	0.285714	0.230769	0.108333	0.156863	0.106383	0.0647059	0.0828025	0.0439926	0.209776	0.102689	-1.03057		WBGene00002220.2.1-WBGene00002220.3.1	WBGene00002220	0	48.368	15.2399	10.6918	139.709	191.202	33.8567	9.70248	0	0.0434783	0.0666667	0.047619	0.153846	0.166667	0.12069	0.0425532	0.0401091	0.039441	0.120939	1.61651
WBGene00013885.ws200.2.1-WBGene00013885.ws200.3.1	WBGene00013885	213.283	39.3208	26.0022	18.2521	0	0	25.3998	5.3459	0.857143	1	0.5	0.333333	0	0	0.384615	0.142857	0.0234189	0.672619	0.131868	-2.3507		WBGene00002056.19.1-WBGene00002056.20.1	WBGene00002056	54.0128	48.368	50.7996	5.3459	139.709	191.202	164.447	38.8099	0.0111111	0.0078125	0.0189753	0.00440529	0.0425532	0.0350877	0.0456989	0.0264901	0.00227099	0.0105761	0.0374575	1.82445
WBGene00013900.ws200.5.1-WBGene00013900.ws200.6.1	WBGene00013900	0	0	0	18.2521	108.026	628.784	20.3199	26.7295	0	0	0	0.0727273	0.0425532	0.0822785	0.166667	0.0847458	0.0541826	0.0181818	0.094061	2.3711		WBGene00019550.ws200.12.1-WBGene00019550.ws200.13.1	WBGene00019550	0	48.368	10.1599	16.0377	104.782	191.202	82.2235	19.405	0	0.0434783	0.05	0.0810811	0.142857	0.114286	0.0758929	0.0851064	0.0356189	0.0436398	0.104536	1.26028
WBGene00013905.ws200.4.1-WBGene00013905.ws200.5.1	WBGene00013905	177.736	157.283	20.8018	31.9411	0	145.104	40.6397	26.7295	0.2	0.285714	0.307692	0.225806	0	0.157895	0.170213	0.111111	0.0201129	0.254803	0.109805	-1.21444		WBGene00010644.ws200.3.1-WBGene00010644.ws200.4.1	WBGene00010644	54.0128	0	10.1599	16.0377	104.782	191.202	43.5301	24.2562	0.142857	0	0.2	0.157895	0.333333	0.571429	0.333333	0.454545	0.00598709	0.125188	0.42316	1.75711
WBGene00013934.4.1-WBGene00013934.6.1	WBGene00013934	71.0943	39.3208	20.8018	13.6891	0	0	25.3998	10.6918	0.153846	0.25	0.266667	0.09375	0	0	0.147059	0.0833333	0.0491695	0.191066	0.057598	-1.72998		WBGene00003409.16.1-WBGene00003409.17.1	WBGene00003409	54.0128	0	20.3199	10.6918	104.782	191.202	48.3668	29.1075	0.0555556	0	0.0727273	0.0363636	0.1	0.0909091	0.114943	0.113208	0.0086655	0.0411616	0.104765	1.34779
WBGene00014015.8.1-WBGene00014015.9.1	WBGene00014015	319.924	157.283	124.811	86.6974	108.026	193.472	167.639	122.956	0.18	0.307692	0.165517	0.142857	0.0392157	0.08	0.123596	0.102679	0.0339852	0.199017	0.0863724	-1.20425		WBGene00022572.ws200.2.1-WBGene00022572.ws200.3.1	WBGene00022572	0	48.368	0	10.6918	104.782	191.202	33.8567	43.6612	0	0.142857	0	0.142857	0.5	0.363636	0.2	0.409091	0.00754622	0.0714286	0.368182	2.36585
WBGene00014052.ws200.4.1-WBGene00014052.ws200.5.1	WBGene00014052	35.5471	78.6417	0	31.9411	216.051	193.472	15.2399	21.3836	0.0833333	0.0666667	0	0.148936	0.4	0.333333	0.15	0.222222	0.0193991	0.074734	0.276389	1.88686		WBGene00009065.6.1-WBGene00009065.7.1	WBGene00009065	108.026	0	30.4798	5.3459	104.782	191.202	33.8567	24.2562	0.0147059	0	0.0167131	0.00280899	0.0384615	0.0314961	0.0250896	0.016835	0.0206535	0.00855699	0.0279706	1.70874
WBGene00014052.ws200.6.1-WBGene00014052.ws200.7.1	WBGene00014052	106.641	235.925	10.4009	41.0672	54.0128	0	10.1599	5.3459	0.25	0.2	0.153846	0.191489	0.1	0	0.1	0.0555556	0.00473236	0.198834	0.0638889	-1.63793		WBGene00008999.7.1-WBGene00008999.8.1	WBGene00008999	54.0128	145.104	0	5.3459	104.782	191.202	29.0201	14.5537	0.027027	0.0714286	0	0.0227273	0.0638298	0.0833333	0.0882353	0.0769231	0.0235265	0.0302957	0.0780804	1.36585
WBGene00014080.4.1-WBGene00014080.5.1	WBGene00014080	106.641	0	10.4009	31.9411	162.038	145.104	40.6397	80.1885	0.111111	0	0.0909091	0.0864198	0.157895	0.157895	0.126984	0.272727	0.0386594	0.07211	0.178875	1.31068		WBGene00022736.ws200.2.1-WBGene00022736.ws200.3.1	WBGene00022736	108.026	48.368	0	5.3459	104.782	191.202	29.0201	33.9587	0.25	0.0833333	0	0.0714286	0.375	0.285714	0.2	0.35	0.0221085	0.10119	0.302679	1.58072
WBGene00014106.ws200.3.1-WBGene00014106.ws200.4.1	WBGene00014106	0	0	5.20045	13.6891	54.0128	48.368	55.8796	21.3836	0	0	0.0263158	0.1	0.333333	0.125	0.146667	0.153846	0.0258644	0.0315789	0.189712	2.58678		WBGene00001366.6.1-WBGene00001366.7.1	WBGene00001366	0	0	0	0	104.782	191.202	14.51	4.85124	0	0	0	0	0.0909091	0.117647	0.06	0.027027	0.00921307	0.0001	0.0738958	9.52935
WBGene00014151.7.1-WBGene00014151.8.1	WBGene00014151	0	0	26.0022	13.6891	108.026	241.84	55.8796	64.1508	0	0	0.049505	0.0384615	0.0357143	0.0925926	0.0718954	0.1	0.0335066	0.0219916	0.0750506	1.77091		WBGene00012531.3.1-WBGene00012531.4.1	WBGene00012531	54.0128	48.368	10.1599	58.8049	279.419	143.402	58.0401	43.6612	0.030303	0.0263158	0.0526316	0.0901639	0.16	0.0769231	0.116505	0.0825688	0.0493205	0.0498536	0.108999	1.12855
WBGene00014194.1.1-WBGene00014194.2.1	WBGene00014194	0	39.3208	78.0067	0	54.0128	48.368	15.2399	16.0377	0	0.111111	0.182927	0	0.2	0.2	0.142857	0.272727	0.0466389	0.0735095	0.203896	1.47183		WBGene00009888.13.1-WBGene00009888.15.1	WBGene00009888	54.0128	0	10.1599	16.0377	209.564	143.402	14.51	29.1075	0.0108696	0	0.0113636	0.0143541	0.0576923	0.0280374	0.0137615	0.04	0.0396536	0.00914682	0.0348728	1.93076
WBGene00014208.3.1-WBGene00014208.4.1	WBGene00014208	0	0	5.20045	4.56302	162.038	48.368	15.2399	26.7295	0	0	0.0169492	0.0175439	0.0428571	0.025	0.0193548	0.0581395	0.0339697	0.00862325	0.0363379	2.07517		WBGene00006634.6.1-WBGene00006634.7.1	WBGene00006634	108.026	48.368	5.07996	26.7295	174.637	143.402	33.8567	58.2149	0.125	0.0625	0.0181818	0.111111	0.192308	0.2	0.12963	0.173913	0.0171032	0.0791982	0.173963	1.13524
WBGene00014562.ws200.3.1-WBGene00014562.ws200.4.1	WBGene00014562	71.0943	117.963	10.4009	36.5042	0	0	5.07996	37.4213	0.285714	0.375	0.5	0.4	0	0	0.1	0.291667	0.0116566	0.390179	0.0979167	-1.99451		WBGene00001450.1.1-WBGene00001450.2.1	WBGene00001450	0	48.368	25.3998	10.6918	174.637	143.402	33.8567	14.5537	0	0.111111	0.3125	0.166667	0.416667	0.333333	0.583333	0.25	0.0419799	0.147569	0.395833	1.4235
WBGene00014666.ws200.13.1-WBGene00014666.ws200.14.2	WBGene00014666	391.019	157.283	83.2072	27.3781	108.026	96.736	50.7996	5.3459	0.125	0.181818	0.100629	0.0560748	0.0571429	0.0416667	0.0588235	0.00990099	0.0411234	0.11588	0.0418835	-1.46818		WBGene00000225.2.1-WBGene00000225.3.1	WBGene00000225	54.0128	48.368	5.07996	10.6918	174.637	143.402	24.1834	19.405	0.0833333	0.0322581	0.0322581	0.0606061	0.227273	0.15	0.142857	0.133333	0.00422012	0.0521139	0.163366	1.64837
WBGene00014697.ws200.6.1-WBGene00014697.ws200.7.1	WBGene00014697	355.471	865.058	5.20045	95.8234	108.026	193.472	0	5.3459	0.15873	0.198198	0.166667	0.223404	0.133333	0.133333	0	0.0416667	0.0244491	0.18675	0.0770833	-1.27662		WBGene00001660.5.1-WBGene00001660.6.1	WBGene00001660	54.0128	48.368	5.07996	5.3459	174.637	143.402	19.3467	9.70248	0.025641	0.027027	0.00980392	0.0147059	0.0675676	0.06	0.0533333	0.0273973	0.014746	0.0192945	0.0520745	1.43239
WBGene00014848.ws200.4.1-WBGene00014848.ws200.5.1	WBGene00014848	106.641	0	0	9.12604	270.064	48.368	15.2399	16.0377	0.6	0	0	0.142857	1	0.5	0.6	0.5	0.0462568	0.185714	0.65	1.80736		WBGene00004857.5.1-WBGene00004857.6.1	WBGene00004857	54.0128	48.368	5.07996	32.0754	139.709	143.402	72.5501	38.8099	0.0769231	0.0384615	0.0188679	0.12	0.153846	0.0833333	0.154639	0.140351	0.0477742	0.0635631	0.133042	1.06562
WBGene00014947.ws200.5.1-WBGene00014947.ws200.6.1	WBGene00014947	106.641	196.604	145.613	54.7562	0	145.104	66.0395	112.264	0.6	0.625	0.7	0.413793	0	0.3	0.382353	0.466667	0.04579	0.584698	0.287255	-1.02536		WBGene00010012.7.1-WBGene00010012.8.1	WBGene00010012	54.0128	0	5.07996	32.0754	139.709	143.402	24.1834	29.1075	0.0178571	0	0.00632911	0.0307692	0.056338	0.0405405	0.0243902	0.0465116	0.0252454	0.0137389	0.0419451	1.61024
WBGene00015182.ws200.2.1-WBGene00015182.ws200.3.1	WBGene00015182	106.641	117.963	0	13.6891	0	0	0	0	0.75	0.333333	0	0.75	0	0	0	0	0.0450691	0.458333	0.0001	-12.1622		WBGene00018073.7.1-WBGene00018073.8.1	WBGene00018073	54.0128	0	10.1599	16.0377	139.709	143.402	19.3467	14.5537	0.0555556	0	0.0555556	0.09375	0.153846	0.111111	0.137931	0.136364	0.00763666	0.0512153	0.134813	1.39631
WBGene00015191.ws200.1.3-WBGene00015191.ws200.2.1	WBGene00015191	71.0943	78.6417	52.0045	36.5042	108.026	48.368	81.2794	90.8803	0.0606061	0.0645161	0.108696	0.0689655	0.285714	0.111111	0.142857	0.2	0.0338068	0.0756958	0.184921	1.28862		WBGene00018578.7.1-WBGene00018578.8.1	WBGene00018578	0	0	45.7197	10.6918	139.709	143.402	33.8567	24.2562	0	0	0.169811	0.0689655	0.266667	0.375	0.194444	0.208333	0.0127092	0.0596942	0.261111	2.129
WBGene00015203.5.1-WBGene00015203.6.1	WBGene00015203	106.641	39.3208	36.4031	54.7562	432.102	386.944	152.399	96.2262	0.0625	0.0322581	0.0492958	0.0674157	0.148148	0.135593	0.0775194	0.079646	0.0288197	0.0528674	0.110227	1.06003		WBGene00006815.5.1-WBGene00006815.6.1	WBGene00006815	54.0128	96.736	15.2399	10.6918	139.709	143.402	29.0201	14.5537	0.0192308	0.028169	0.0344828	0.025641	0.0851064	0.0461538	0.0487805	0.0454545	0.0267227	0.0268809	0.0563738	1.06844
WBGene00015217.1.1-WBGene00015217.2.1	WBGene00015217	35.5471	117.963	0	13.6891	162.038	96.736	25.3998	16.0377	0.0625	0.157895	0	0.0681818	0.272727	0.133333	0.166667	0.166667	0.0443304	0.0721441	0.184848	1.35739		WBGene00016735.7.1-WBGene00016735.8.1	WBGene00016735	108.026	0	20.3199	5.3459	139.709	143.402	38.6934	14.5537	0.0645161	0	0.0645161	0.0204082	0.0952381	0.0731707	0.0683761	0.0967742	0.0415385	0.0373601	0.0833898	1.15837
WBGene00015219.1.1-WBGene00015219.2.1	WBGene00015219	35.5471	117.963	10.4009	27.3781	216.051	241.84	45.7197	32.0754	0.0833333	0.2	0.181818	0.153846	0.444444	0.333333	0.391304	0.375	0.000528723	0.154749	0.386021	1.31875		WBGene00022270.ws200.7.1-WBGene00022270.ws200.8.1	WBGene00022270	0	96.736	0	37.4213	104.782	143.402	33.8567	29.1075	0	0.0952381	0	0.127273	0.272727	0.142857	0.205882	0.166667	0.0172149	0.0556277	0.197033	1.82456
WBGene00015239.ws200.5.1-WBGene00015239.ws200.7.2	WBGene00015239	0	0	0	4.56302	108.026	145.104	5.07996	21.3836	0	0	0	0.0263158	0.0357143	0.0857143	0.0384615	0.0851064	0.0121857	0.00657895	0.0612491	3.21876		WBGene00003998.10.1-WBGene00003998.11.1	WBGene00003998	0	0	0	16.0377	104.782	143.402	19.3467	9.70248	0	0	0	0.136364	0.333333	0.157895	0.2	0.133333	0.0220587	0.0340909	0.20614	2.59617
WBGene00015357.ws200.2.1-WBGene00015357.ws200.3.1	WBGene00015357	142.189	78.6417	10.4009	27.3781	108.026	96.736	10.1599	10.6918	0.210526	0.222222	0.0909091	0.146341	0.0869565	0.105263	0.0588235	0.0769231	0.0369231	0.1675	0.0819916	-1.03061		WBGene00021814.ws200.6.1-WBGene00021814.ws200.7.2	WBGene00021814	0	0	35.5597	5.3459	104.782	143.402	38.6934	24.2562	0	0	0.1	0.0416667	0.176471	0.2	0.101266	0.166667	0.00743975	0.0354167	0.161101	2.18546
WBGene00015418.1.1-WBGene00015418.2.1	WBGene00015418	35.5471	0	0	4.56302	108.026	96.736	20.3199	26.7295	0.0114943	0	0	0.00952381	0.028169	0.0224719	0.0225989	0.0295858	0.00124181	0.00525452	0.0257064	2.2905		WBGene00003837.4.1-WBGene00003837.5.1	WBGene00003837	0	96.736	10.1599	5.3459	104.782	143.402	9.67335	19.405	0	0.0952381	0.0540541	0.0416667	0.107143	0.1875	0.0666667	0.16	0.0480677	0.0477397	0.130327	1.44887
WBGene00015425.ws200.7.1-WBGene00015425.ws200.8.1	WBGene00015425	0	0	15.6013	0	54.0128	96.736	15.2399	16.0377	0	0	0.0441176	0	0.0434783	0.0555556	0.0416667	0.06	0.0166868	0.0110294	0.0501751	2.18562		WBGene00019111.ws200.1.1-WBGene00019111.ws200.2.1	WBGene00019111	0	0	10.1599	5.3459	104.782	143.402	48.3668	4.85124	0	0	0.142857	0.2	0.375	0.6	0.4	0.1	0.0485455	0.0857143	0.36875	2.10504
WBGene00015434.ws200.9.1-WBGene00015434.ws200.10.1	WBGene00015434	0	39.3208	0	9.12604	54.0128	96.736	20.3199	26.7295	0	0.0322581	0	0.0338983	0.0625	0.1	0.142857	0.151515	0.00507631	0.0165391	0.114218	2.78784		WBGene00003409.2.1-WBGene00003409.3.1	WBGene00003409	0	0	5.07996	5.3459	104.782	143.402	14.51	4.85124	0	0	0.0181818	0.0181818	0.1	0.0681818	0.0344828	0.0188679	0.0492322	0.00909091	0.0553831	2.60695
WBGene00015480.12.1-WBGene00015480.13.1	WBGene00015480	213.283	78.6417	26.0022	63.8823	0	96.736	35.5597	10.6918	0.214286	0.181818	0.25	0.241379	0	0.142857	0.162791	0.0465116	0.0184441	0.221871	0.0880399	-1.33349		WBGene00018041.2.1-WBGene00018041.3.1	WBGene00018041	54.0128	0	0	5.3459	104.782	143.402	4.83668	29.1075	0.2	0	0	0.0714286	0.428571	0.375	0.142857	0.333333	0.0178919	0.0678571	0.31994	2.23723
WBGene00015499.ws200.4.1-WBGene00015499.ws200.5.1	WBGene00015499	0	0	15.6013	9.12604	216.051	96.736	55.8796	32.0754	0	0	0.0361446	0.0212766	0.0615385	0.0425532	0.0434783	0.0447761	0.0144315	0.0143553	0.0480865	1.74405		WBGene00004036.26.1-WBGene00004036.27.1	WBGene00004036	0	48.368	0	0	104.782	143.402	4.83668	4.85124	0	0.0294118	0	0	0.107143	0.0681818	0.0416667	0.0277778	0.0294932	0.00735294	0.0611923	3.05696
WBGene00015507.8.1-WBGene00015507.9.1	WBGene00015507	35.5471	39.3208	0	18.2521	108.026	96.736	35.5597	42.7672	0.0588235	0.142857	0	0.114286	0.181818	0.222222	0.233333	0.181818	0.0105252	0.0789916	0.204798	1.37443		WBGene00018275.ws200.3.1-WBGene00018275.ws200.4.1	WBGene00018275	0	0	0	0	104.782	143.402	14.51	4.85124	0	0	0	0	0.428571	0.157895	0.230769	0.166667	0.00794101	0.0001	0.245976	11.2643
WBGene00015635.4.1-WBGene00015635.5.1	WBGene00015635	177.736	39.3208	20.8018	27.3781	162.038	96.736	5.07996	10.6918	0.0287356	0.0285714	0.0228571	0.0143541	0.0178571	0.0153846	0.0026738	0.00501253	0.037912	0.0236296	0.010232	-1.20751		WBGene00007963.ws200.3.1-WBGene00007963.ws200.4.1	WBGene00007963	0	48.368	5.07996	26.7295	104.782	95.6012	67.7135	43.6612	0	0.2	0.0333333	0.113636	0.3	0.333333	0.150538	0.183673	0.0485562	0.0867424	0.241886	1.47952
WBGene00015642.ws200.12.1-WBGene00015642.ws200.13.1	WBGene00015642	0	0	5.20045	31.9411	216.051	193.472	50.7996	58.8049	0	0	0.0238095	0.057377	0.121212	0.0833333	0.104167	0.102804	0.00185794	0.0202966	0.102879	2.34164		WBGene00014194.4.1-WBGene00014194.5.1	WBGene00014194	0	0	5.07996	5.3459	139.709	47.8006	62.8768	29.1075	0	0	0.047619	0.0909091	0.266667	0.25	0.224138	0.315789	0.00022296	0.034632	0.264149	2.93117
WBGene00015644.3.1-WBGene00015644.4.1	WBGene00015644	0	0	10.4009	18.2521	108.026	96.736	30.4798	16.0377	0	0	0.0434783	0.056338	0.125	0.0666667	0.12	0.0652174	0.0197016	0.0249541	0.094221	1.91677		WBGene00010774.4.1-WBGene00010774.5.1	WBGene00010774	54.0128	48.368	20.3199	10.6918	104.782	47.8006	62.8768	33.9587	0.111111	0.1	0.142857	0.133333	0.272727	0.2	0.419355	0.25	0.0144966	0.121825	0.285521	1.22879
WBGene00015644.9.1-WBGene00015644.10.1	WBGene00015644	35.5471	117.963	36.4031	50.1932	54.0128	48.368	10.1599	26.7295	0.0625	0.15	0.152174	0.15493	0.0625	0.0333333	0.04	0.108696	0.0506553	0.129901	0.0611322	-1.08741		WBGene00015815.1.1-WBGene00015815.2.1	WBGene00015815	54.0128	0	40.6397	10.6918	279.419	95.6012	48.3668	29.1075	0.0277778	0	0.0427807	0.016129	0.150943	0.117647	0.0952381	0.0413793	0.0181543	0.0216719	0.101302	2.22477
WBGene00015691.2.1-WBGene00015691.3.1	WBGene00015691	35.5471	0	5.20045	54.7562	216.051	96.736	45.7197	53.459	0.0277778	0	0.025641	0.0774194	0.0952381	0.0689655	0.0762712	0.0684932	0.0425378	0.0327095	0.077242	1.23968		WBGene00021324.ws200.11.1-WBGene00021324.ws200.12.1	WBGene00021324	54.0128	96.736	10.1599	21.3836	104.782	95.6012	48.3668	38.8099	0.0333333	0.0833333	0.0434783	0.0888889	0.125	0.0714286	0.144928	0.181818	0.0437975	0.0622585	0.130794	1.07095
WBGene00015735.14.1-WBGene00015735.15.1	WBGene00015735	71.0943	39.3208	26.0022	18.2521	54.0128	48.368	30.4798	16.0377	0.142857	0.2	0.172414	0.153846	0.0909091	0.0769231	0.0833333	0.0535714	0.000864844	0.167279	0.0761842	-1.13469		WBGene00007059.3.1-WBGene00007059.4.1	WBGene00007059	0	0	5.07996	16.0377	209.564	95.6012	43.5301	14.5537	0	0	0.0181818	0.107143	0.125	0.0833333	0.191489	0.0789474	0.052132	0.0313312	0.119693	1.93367
WBGene00015743.3.1-WBGene00015743.4.1	WBGene00015743	0	0	0	9.12604	162.038	48.368	40.6397	16.0377	0	0	0	0.0322581	0.0833333	0.030303	0.091954	0.0288462	0.035353	0.00806452	0.0586091	2.86146		WBGene00016188.3.1-WBGene00016188.4.1	WBGene00016188	54.0128	48.368	5.07996	10.6918	174.637	95.6012	43.5301	19.405	0.0384615	0.0384615	0.0243902	0.0454545	0.2	0.0952381	0.142857	0.0869565	0.0115847	0.036692	0.131263	1.83892
WBGene00015743.8.1-WBGene00015743.9.1	WBGene00015743	71.0943	0	10.4009	13.6891	216.051	193.472	35.5597	85.5344	0.0526316	0	0.0666667	0.0483871	0.111111	0.121212	0.0804598	0.153846	0.0118422	0.0419213	0.116657	1.47652		WBGene00020453.ws200.1.1-WBGene00020453.ws200.3.2	WBGene00020453	54.0128	48.368	15.2399	10.6918	104.782	95.6012	43.5301	24.2562	0.166667	0.2	0.375	0.333333	0.428571	1	0.529412	0.714286	0.0255312	0.26875	0.668067	1.31373
WBGene00015743.5.1-WBGene00015743.6.1	WBGene00015743	35.5471	0	5.20045	4.56302	108.026	96.736	20.3199	26.7295	0.0263158	0	0.0333333	0.016129	0.0555556	0.0606061	0.045977	0.0480769	0.00563275	0.0189445	0.0525539	1.47202		WBGene00016006.ws200.19.1-WBGene00016006.ws200.20.1	WBGene00016006	108.026	0	15.2399	10.6918	104.782	95.6012	38.6934	19.405	0.0512821	0	0.05	0.025	0.0769231	0.0526316	0.1	0.0851064	0.0238243	0.0315705	0.0786653	1.31715
WBGene00015743.9.1-WBGene00015743.10.1	WBGene00015743	248.83	39.3208	20.8018	31.9411	216.051	0	35.5597	48.1131	0.184211	0.142857	0.133333	0.112903	0.111111	0	0.0804598	0.0865385	0.0406727	0.143326	0.0695273	-1.04365		WBGene00020197.ws200.10.1-WBGene00020197.ws200.11.1	WBGene00020197	54.0128	48.368	20.3199	10.6918	244.491	95.6012	33.8567	48.5124	0.0384615	0.025641	0.0493827	0.028169	0.175	0.0714286	0.0909091	0.163934	0.0145304	0.0354136	0.125318	1.82322
WBGene00015754.11.1-WBGene00015754.12.1	WBGene00015754	462.113	235.925	52.0045	77.5713	216.051	193.472	81.2794	26.7295	0.224138	0.222222	0.135135	0.166667	0.0727273	0.0888889	0.122137	0.0649351	0.00749554	0.18704	0.0871722	-1.10141		WBGene00011981.ws200.1.1-WBGene00011981.ws200.2.1	WBGene00011981	0	0	10.1599	53.459	104.782	95.6012	33.8567	48.5124	0	0	0.142857	0.294118	0.75	0.333333	0.333333	0.30303	0.0461068	0.109244	0.429924	1.97653
WBGene00015801.2.1-WBGene00015801.3.1	WBGene00015801	0	78.6417	0	18.2521	108.026	145.104	15.2399	21.3836	0	0.0555556	0	0.0493827	0.0869565	0.103448	0.0857143	0.0714286	0.0105182	0.0262346	0.0868869	1.72767		WBGene00018144.ws200.6.1-WBGene00018144.ws200.7.2	WBGene00018144	54.0128	0	10.1599	26.7295	139.709	47.8006	33.8567	24.2562	0.25	0	0.166667	0.263158	0.444444	0.25	0.411765	0.333333	0.0435354	0.169956	0.359886	1.08238
WBGene00015815.1.1-WBGene00015815.2.1	WBGene00015815	71.0943	78.6417	15.6013	31.9411	54.0128	0	40.6397	10.6918	0.0645161	0.0769231	0.0491803	0.0546875	0.0277778	0	0.0427807	0.016129	0.0109026	0.0613268	0.0216719	-1.50069		WBGene00021635.6.1-WBGene00021635.7.1	WBGene00021635	108.026	48.368	0	16.0377	104.782	47.8006	33.8567	29.1075	0.0625	0.0277778	0	0.0535714	0.166667	0.0357143	0.162791	0.109091	0.0495319	0.0359623	0.118566	1.72113
WBGene00015852.ws200.3.1-WBGene00015852.ws200.4.1	WBGene00015852	0	0	10.4009	4.56302	108.026	48.368	25.3998	26.7295	0	0	0.0526316	0.00666667	0.125	0.1	0.0757576	0.0625	0.00669819	0.0148246	0.0908144	2.61493		WBGene00009797.ws200.5.1-WBGene00009797.ws200.6.1	WBGene00009797	0	48.368	0	5.3459	104.782	47.8006	33.8567	14.5537	0	0.125	0	0.030303	0.2	0.25	0.304348	0.136364	0.00747038	0.0388258	0.222678	2.51987
WBGene00015859.ws200.5.1-WBGene00015859.ws200.6.1	WBGene00015859	35.5471	78.6417	5.20045	0	216.051	48.368	15.2399	26.7295	0.0833333	0.08	0.111111	0	0.4	0.0588235	0.375	0.277778	0.0419772	0.0686111	0.2779	2.01805		WBGene00013926.1.1-WBGene00013926.2.1	WBGene00013926	54.0128	48.368	10.1599	10.6918	174.637	95.6012	29.0201	14.5537	0.142857	0.0909091	0.0666667	0.0952381	0.294118	0.166667	0.25	0.136364	0.0297351	0.0989178	0.211787	1.09831
WBGene00015966.3.1-WBGene00015966.4.1	WBGene00015966	35.5471	39.3208	0	18.2521	162.038	145.104	35.5597	16.0377	0.0227273	0.037037	0	0.0350877	0.075	0.0769231	0.0985915	0.0422535	0.0138843	0.023713	0.073192	1.62601		WBGene00003408.11.1-WBGene00003408.12.1	WBGene00003408	0	0	5.07996	5.3459	174.637	95.6012	29.0201	9.70248	0	0	0.0454545	0.0416667	0.0757576	0.031746	0.107143	0.0909091	0.0374869	0.0217803	0.0763889	1.81034
WBGene00016059.15.1-WBGene00016059.16.1	WBGene00016059	142.189	78.6417	5.20045	41.0672	54.0128	0	15.2399	16.0377	0.0952381	0.0769231	0.0769231	0.0789474	0.04	0	0.0588235	0.0545455	0.0212946	0.0820079	0.0383422	-1.09683		WBGene00022067.4.1-WBGene00022067.5.1	WBGene00022067	0	48.368	30.4798	10.6918	104.782	95.6012	29.0201	43.6612	0	0.0454545	0.0491803	0.0215054	0.0652174	0.0588235	0.0759494	0.0789474	0.0166459	0.0290351	0.0697344	1.26407
WBGene00016086.2.1-WBGene00016086.3.1	WBGene00016086	71.0943	0	0	18.2521	162.038	96.736	40.6397	26.7295	0.4	0	0	0.571429	1	0.5	0.615385	1	0.0329	0.242857	0.778846	1.68123		WBGene00000514.ws200.7.1-WBGene00000514.ws200.8.1	WBGene00000514	0	0	20.3199	0	104.782	95.6012	29.0201	48.5124	0	0	0.181818	0	0.142857	0.222222	0.166667	0.25	0.0273078	0.0454545	0.195437	2.10421
WBGene00016093.ws200.7.1-WBGene00016093.ws200.8.1	WBGene00016093	35.5471	78.6417	0	18.2521	54.0128	145.104	15.2399	26.7295	0.0769231	0.142857	0	0.0930233	0.2	0.333333	0.230769	0.277778	0.00460656	0.0782009	0.26047	1.73586		WBGene00000084.12.1-WBGene00000084.13.1	WBGene00000084	54.0128	96.736	5.07996	0	104.782	95.6012	29.0201	9.70248	0.05	0.0645161	0.0192308	0	0.103448	0.0869565	0.0952381	0.0487805	0.0382202	0.0334367	0.0836058	1.32217
WBGene00016095.6.1-WBGene00016095.7.1	WBGene00016095	0	0	0	27.3781	54.0128	96.736	20.3199	42.7672	0	0	0	0.117647	0.0714286	0.142857	0.4	0.470588	0.0542206	0.0294118	0.271218	3.20499		WBGene00018928.6.3-WBGene00018928.7.1	WBGene00018928	54.0128	0	0	16.0377	174.637	47.8006	29.0201	53.3637	0.25	0	0	0.0967742	0.454545	0.2	0.272727	0.314286	0.0308722	0.0866935	0.31039	1.84009
WBGene00016104.6.1-WBGene00016104.7.1	WBGene00016104	106.641	78.6417	10.4009	31.9411	54.0128	48.368	20.3199	5.3459	0.230769	0.4	0.25	0.388889	0.1	0.166667	0.222222	0.0625	0.0198603	0.317415	0.137847	-1.2033		WBGene00012293.ws200.2.1-WBGene00012293.ws200.3.1	WBGene00012293	0	0	10.1599	5.3459	139.709	47.8006	29.0201	33.9587	0	0	0.105263	0.047619	0.333333	0.125	0.214286	0.233333	0.00894126	0.0382206	0.226488	2.56701
WBGene00016159.9.1-WBGene00016159.10.1	WBGene00016159	0	0	5.20045	13.6891	54.0128	48.368	71.1195	58.8049	0	0	0.0117647	0.0170455	0.0175439	0.025641	0.0804598	0.0748299	0.0455648	0.00720254	0.0496186	2.7843		WBGene00001644.ws200.4.1-WBGene00001644.ws200.5.1	WBGene00001644	0	0	5.07996	5.3459	104.782	47.8006	29.0201	14.5537	0	0	0.0625	0.047619	0.12	0.0909091	0.214286	0.136364	0.0107271	0.0275298	0.14039	2.35037
WBGene00016172.ws200.2.1-WBGene00016172.ws200.3.1	WBGene00016172	71.0943	117.963	0	54.7562	216.051	193.472	20.3199	37.4213	0.0204082	0.0322581	0	0.0645161	0.0816327	0.0645161	0.0727273	0.0598291	0.0303953	0.0292956	0.0696763	1.24998		WBGene00000540.1.1-WBGene00000540.2.1	WBGene00000540	0	48.368	40.6397	5.3459	139.709	95.6012	24.1834	29.1075	0	0.0454545	0.117647	0.0222222	0.173913	0.0689655	0.128205	0.139535	0.0517927	0.046331	0.127655	1.4622
WBGene00016174.ws200.6.1-WBGene00016174.ws200.7.1	WBGene00016174	35.5471	39.3208	10.4009	9.12604	54.0128	48.368	40.6397	37.4213	0.0625	0.0333333	0.0869565	0.0377358	0.1	0.0833333	0.173913	0.122807	0.0317047	0.0551314	0.120013	1.12224		WBGene00004368.4.1-WBGene00004368.5.1	WBGene00004368	54.0128	48.368	10.1599	5.3459	139.709	95.6012	24.1834	24.2562	0.125	0.125	0.1	0.0714286	0.210526	0.285714	0.172414	0.238095	0.00415943	0.105357	0.226687	1.10542
WBGene00016194.1.1-WBGene00016194.2.1	WBGene00016194	71.0943	0	20.8018	63.8823	324.077	241.84	111.759	64.1508	0.0196078	0	0.0187793	0.0419162	0.0689655	0.0649351	0.0537897	0.0375	0.0171353	0.0200758	0.0562976	1.48762		WBGene00015783.4.1-WBGene00015783.5.1	WBGene00015783	54.0128	48.368	0	16.0377	104.782	95.6012	24.1834	24.2562	0.0909091	0.0714286	0	0.115385	0.12	0.25	0.2	0.166667	0.0210344	0.0694306	0.184167	1.40737
WBGene00016260.ws200.3.1-WBGene00016260.ws200.4.1	WBGene00016260	71.0943	78.6417	15.6013	22.8151	0	96.736	20.3199	5.3459	0.0952381	0.181818	0.136364	0.108696	0	0.0869565	0.0727273	0.0357143	0.024388	0.130529	0.0488495	-1.41795		WBGene00023500.ws200.4.1-WBGene00023500.ws200.5.2	WBGene00023500	0	48.368	10.1599	5.3459	104.782	95.6012	24.1834	38.8099	0	0.0555556	0.25	0.0625	0.5	0.2	0.454545	0.2	0.0443542	0.0920139	0.338636	1.87981
WBGene00016269.ws200.4.1-WBGene00016269.ws200.5.2	WBGene00016269	106.641	196.604	5.20045	18.2521	0	0	15.2399	21.3836	0.3	0.454545	0.1	0.2	0	0	0.115385	0.114286	0.0466559	0.263636	0.0574176	-2.19898		WBGene00000079.5.1-WBGene00000079.6.1	WBGene00000079	108.026	0	25.3998	0	104.782	95.6012	24.1834	38.8099	0.04	0	0.025	0	0.0461538	0.0512821	0.0322581	0.0695652	0.0365487	0.01625	0.0498148	1.61613
WBGene00016277.ws200.7.1-WBGene00016277.ws200.8.1	WBGene00016277	35.5471	39.3208	36.4031	22.8151	54.0128	0	50.7996	16.0377	0.0833333	0.142857	0.152174	0.0909091	0.0454545	0	0.0970874	0.0483871	0.0393774	0.117318	0.0477323	-1.29739		WBGene00000222.6.1-WBGene00000222.7.1	WBGene00000222	108.026	0	10.1599	5.3459	139.709	47.8006	24.1834	9.70248	0.105263	0	0.0769231	0.0344828	0.181818	0.125	0.217391	0.0769231	0.0475576	0.0541672	0.150283	1.47219
WBGene00016277.ws200.4.1-WBGene00016277.ws200.5.1	WBGene00016277	106.641	39.3208	52.0045	31.9411	54.0128	0	66.0395	26.7295	0.25	0.142857	0.217391	0.127273	0.0454545	0	0.126214	0.0806452	0.0224755	0.18438	0.0630783	-1.54747		WBGene00006595.1.1-WBGene00006595.3.1	WBGene00006595	0	48.368	10.1599	16.0377	104.782	95.6012	19.3467	53.3637	0	0.0166667	0.00664452	0.0162162	0.0361446	0.0384615	0.0204082	0.0441767	0.00853402	0.00988185	0.0347977	1.81614
WBGene00016292.15.1-WBGene00016292.16.1	WBGene00016292	213.283	157.283	31.2027	59.3193	162.038	48.368	25.3998	10.6918	0.122449	0.117647	0.214286	0.147727	0.0967742	0.0454545	0.106383	0.0392157	0.0315842	0.150527	0.0719569	-1.06482		WBGene00015922.6.1-WBGene00015922.7.1	WBGene00015922	108.026	48.368	10.1599	0	104.782	95.6012	19.3467	14.5537	0.153846	0.125	0.125	0	0.15	0.222222	0.285714	0.272727	0.0289283	0.100962	0.232666	1.20445
WBGene00016352.7.1-WBGene00016352.8.1	WBGene00016352	106.641	78.6417	15.6013	31.9411	54.0128	0	40.6397	16.0377	0.1875	0.285714	0.136364	0.25	0.0833333	0	0.148148	0.103448	0.0276881	0.214894	0.0837324	-1.35977		WBGene00019939.3.1-WBGene00019939.4.1	WBGene00019939	0	0	15.2399	10.6918	139.709	47.8006	19.3467	14.5537	0	0	0.230769	0.222222	0.235294	0.333333	0.363636	0.6	0.0373164	0.113248	0.383066	1.75811
WBGene00016405.5.1-WBGene00016405.6.1	WBGene00016405	71.0943	0	26.0022	13.6891	378.089	241.84	55.8796	90.8803	0.00956938	0	0.0209205	0.00724638	0.0315315	0.0292398	0.0207156	0.0236111	0.0150956	0.00943406	0.0262745	1.47771		WBGene00008951.6.1-WBGene00008951.7.1	WBGene00008951	54.0128	0	0	10.6918	139.709	47.8006	19.3467	33.9587	0.0714286	0	0	0.0714286	0.2	0.0666667	0.173913	0.241379	0.019494	0.0357143	0.17049	2.25511
WBGene00016451.ws200.1.1-WBGene00016451.ws200.2.1	WBGene00016451	0	39.3208	5.20045	4.56302	162.038	96.736	5.07996	16.0377	0	0.166667	0.166667	0.25	0.428571	0.25	0.25	0.375	0.0405478	0.145833	0.325893	1.16008		WBGene00007756.2.1-WBGene00007756.3.2	WBGene00007756	54.0128	0	10.1599	5.3459	104.782	47.8006	19.3467	14.5537	0.0185185	0	0.0124224	0.00571429	0.0405405	0.0175439	0.0322581	0.0185185	0.0391625	0.00916379	0.0272152	1.5704
WBGene00016451.ws200.2.1-WBGene00016451.ws200.3.1	WBGene00016451	106.641	117.963	15.6013	4.56302	0	48.368	5.07996	16.0377	0.75	0.5	0.5	0.25	0	0.125	0.25	0.375	0.0531555	0.5	0.1875	-1.41504		WBGene00002069.5.1-WBGene00002069.6.1	WBGene00002069	54.0128	0	0	5.3459	174.637	95.6012	14.51	29.1075	0.1	0	0	0.142857	0.263158	0.2	0.25	0.333333	0.00444833	0.0607143	0.261623	2.10738
WBGene00016539.7.1-WBGene00016539.9.1	WBGene00016539	35.5471	39.3208	0	4.56302	216.051	96.736	10.1599	16.0377	0.125	0.0909091	0	0.037037	0.307692	0.25	0.142857	0.166667	0.0172249	0.0632365	0.216804	1.77756		WBGene00003647.1.1-WBGene00003647.2.1	WBGene00003647	54.0128	0	10.1599	5.3459	139.709	95.6012	14.51	9.70248	0.1	0	0.105263	0.0555556	0.16	0.117647	0.157895	0.105263	0.047261	0.0652047	0.135201	1.05206
WBGene00016562.3.1-WBGene00016562.4.1	WBGene00016562	213.283	157.283	62.4054	54.7562	162.038	145.104	45.7197	85.5344	0.285714	0.363636	0.413793	0.3	0.136364	0.136364	0.147541	0.246154	0.00472195	0.340786	0.166606	-1.03243		WBGene00020343.ws200.6.1-WBGene00020343.ws200.7.1	WBGene00020343	54.0128	0	0	0	139.709	95.6012	14.51	14.5537	0.1	0	0	0	0.235294	0.153846	0.428571	0.6	0.0187638	0.025	0.354428	3.82549
WBGene00016571.ws200.3.1-WBGene00016571.ws200.4.1	WBGene00016571	35.5471	117.963	5.20045	18.2521	0	48.368	0	0	0.166667	0.6	0.166667	0.363636	0	0.2	0	0	0.0536115	0.324242	0.05	-2.69707		WBGene00001559.ws200.5.1-WBGene00001559.ws200.6.1	WBGene00001559	108.026	0	5.07996	5.3459	104.782	95.6012	14.51	9.70248	0.0384615	0	0.0151515	0.016129	0.0769231	0.0487805	0.0461538	0.037037	0.0248419	0.0174355	0.0522236	1.58267
WBGene00016582.2.1-WBGene00016582.3.1	WBGene00016582	0	0	5.20045	22.8151	162.038	96.736	30.4798	64.1508	0	0	0.0222222	0.0297619	0.0555556	0.0327869	0.048	0.0833333	0.018416	0.012996	0.0549189	2.07924		WBGene00013527.ws200.5.1-WBGene00013527.ws200.6.1	WBGene00013527	0	0	0	5.3459	104.782	95.6012	14.51	4.85124	0	0	0	0.1	1	1	0.3	0.111111	0.0484415	0.025	0.602778	4.59163
WBGene00016603.ws200.4.1-WBGene00016603.ws200.5.1	WBGene00016603	0	0	5.20045	4.56302	162.038	48.368	30.4798	16.0377	0	0	0.0188679	0.0294118	0.0612245	0.0232558	0.0560748	0.0441176	0.0222916	0.0120699	0.0461682	1.93549		WBGene00009876.4.1-WBGene00009876.5.1	WBGene00009876	0	48.368	10.1599	0	104.782	95.6012	14.51	19.405	0	0.111111	0.25	0	0.3	0.2	0.25	0.4	0.0356689	0.0902778	0.2875	1.67112
WBGene00016650.4.1-WBGene00016650.5.1	WBGene00016650	35.5471	0	0	0	162.038	96.736	30.4798	21.3836	0.0322581	0	0	0	0.0731707	0.0444444	0.0384615	0.04	0.0117556	0.00806452	0.0490192	2.60369		WBGene00023414.ws200.5.1-WBGene00023414.ws200.6.1	WBGene00023414	0	96.736	0	0	174.637	47.8006	14.51	14.5537	0	0.25	0	0	0.5	0.5	0.428571	0.428571	0.000880509	0.0625	0.464286	2.89309
WBGene00016650.3.1-WBGene00016650.4.1	WBGene00016650	71.0943	39.3208	20.8018	13.6891	0	48.368	15.2399	5.3459	0.0645161	0.142857	0.0888889	0.0275229	0	0.0222222	0.0192308	0.01	0.0330172	0.0809463	0.0128632	-2.65372		WBGene00009899.7.1-WBGene00009899.8.1	WBGene00009899	0	0	5.07996	10.6918	139.709	47.8006	14.51	14.5537	0	0	0.03125	0.153846	0.444444	0.25	0.142857	0.230769	0.0237293	0.046274	0.267018	2.52866
WBGene00016683.ws200.2.1-WBGene00016683.ws200.3.1	WBGene00016683	71.0943	78.6417	15.6013	27.3781	0	48.368	5.07996	21.3836	0.4	0.333333	0.5	0.375	0	0.2	0.111111	0.285714	0.0116879	0.402083	0.149206	-1.43019		WBGene00021519.ws200.3.1-WBGene00021519.ws200.4.1	WBGene00021519	0	0	5.07996	10.6918	104.782	47.8006	14.51	53.3637	0	0	0.166667	0.181818	0.5	0.333333	0.333333	0.407407	0.00305454	0.0871212	0.393519	2.17534
WBGene00016785.2.1-WBGene00016785.3.1	WBGene00016785	35.5471	78.6417	10.4009	0	432.102	435.312	20.3199	26.7295	0.0526316	0.0909091	0.0952381	0	0.533333	0.6	0.0769231	0.277778	0.0434106	0.0596947	0.372009	2.63966		WBGene00004509.18.1-WBGene00004509.19.1	WBGene00004509	0	48.368	0	10.6918	104.782	47.8006	14.51	14.5537	0	0.04	0	0.0571429	0.111111	0.037037	0.15	0.09375	0.0368552	0.0242857	0.0979745	2.0123
WBGene00016862.2.1-WBGene00016862.3.1	WBGene00016862	248.83	78.6417	10.4009	36.5042	324.077	338.576	66.0395	64.1508	0.116667	0.0416667	0.0408163	0.0677966	0.166667	0.189189	0.149425	0.131868	0.00516425	0.0667366	0.159287	1.25508		WBGene00019747.3.1-WBGene00019747.4.2	WBGene00019747	0	48.368	5.07996	5.3459	104.782	47.8006	14.51	9.70248	0	0.0102041	0.00540541	0.00434783	0.0267857	0.00934579	0.0169492	0.0103093	0.0535965	0.00498933	0.0158475	1.66734
WBGene00016890.ws200.6.1-WBGene00016890.ws200.7.1	WBGene00016890	0	0	5.20045	13.6891	54.0128	48.368	20.3199	16.0377	0	0	0.166667	0.333333	0.333333	0.333333	0.5	0.3	0.0387284	0.125	0.366667	1.55254		WBGene00015786.ws200.13.1-WBGene00015786.ws200.14.1	WBGene00015786	0	0	0	0	104.782	47.8006	14.51	4.85124	0	0	0	0	0.375	0.25	0.25	0.0833333	0.00708835	0.0001	0.239583	11.2263
WBGene00016903.2.1-WBGene00016903.3.1	WBGene00016903	106.641	39.3208	5.20045	22.8151	108.026	48.368	0	10.6918	0.6	0.5	0.5	0.833333	0.333333	0.142857	0	0.5	0.0352856	0.608333	0.244048	-1.3177		WBGene00007926.ws200.4.1-WBGene00007926.ws200.5.1	WBGene00007926	54.0128	0	15.2399	10.6918	209.564	47.8006	4.83668	24.2562	0.111111	0	0.15	0.153846	0.461538	0.333333	0.142857	0.227273	0.0522242	0.103739	0.29125	1.4893
WBGene00016913.ws200.11.1-WBGene00016913.ws200.12.1	WBGene00016913	35.5471	78.6417	0	22.8151	216.051	96.736	25.3998	5.3459	0.0666667	0.111111	0	0.111111	0.173913	0.125	0.227273	0.125	0.0448274	0.0722222	0.162796	1.17255		WBGene00000870.3.1-WBGene00000870.4.1	WBGene00000870	54.0128	0	15.2399	5.3459	104.782	47.8006	4.83668	14.5537	0.2	0	0.230769	0.2	0.5	0.25	0.333333	0.333333	0.0388574	0.157692	0.354167	1.16732
WBGene00016930.1.1-WBGene00016930.2.2	WBGene00016930	106.641	78.6417	57.2049	73.0083	108.026	290.208	116.839	144.339	0.142857	0.125	0.152778	0.140351	0.285714	0.5	0.221154	0.254717	0.0323502	0.140246	0.315396	1.1692		WBGene00015624.ws200.4.1-WBGene00015624.ws200.5.1	WBGene00015624	0	48.368	55.8796	0	69.8547	382.405	58.0401	33.9587	0	0.25	0.37931	0	0.4	0.727273	0.428571	0.4375	0.0311732	0.157328	0.498336	1.66334
WBGene00016939.ws200.1.1-WBGene00016939.ws200.2.1	WBGene00016939	35.5471	78.6417	46.804	45.6302	54.0128	0	35.5597	21.3836	0.142857	0.142857	0.264706	0.15873	0.05	0	0.0945946	0.0909091	0.0180842	0.177288	0.0588759	-1.59035		WBGene00017219.ws200.2.1-WBGene00017219.ws200.3.1	WBGene00017219	0	0	25.3998	10.6918	69.8547	143.402	53.2034	14.5537	0	0	0.217391	0.222222	0.5	0.5	0.282051	0.3	0.0172684	0.109903	0.395513	1.84749
WBGene00016943.4.2-WBGene00016943.5.1	WBGene00016943	0	0	67.6058	13.6891	162.038	96.736	10.1599	10.6918	0	0	0.112069	0.115385	0.2	0.105263	0.285714	0.285714	0.024024	0.0568634	0.219173	1.9465		WBGene00012445.9.1-WBGene00012445.10.1	WBGene00012445	0	0	30.4798	10.6918	34.9273	143.402	53.2034	9.70248	0	0	0.0150376	0.00615385	0.0208333	0.02	0.0214844	0.0114286	0.021654	0.00529786	0.0184366	1.79909
WBGene00016943.6.3-WBGene00016943.7.1	WBGene00016943	35.5471	39.3208	124.811	36.5042	54.0128	48.368	0	0	0.5	0.333333	0.206897	0.307692	0.0666667	0.0526316	0	0	0.00283632	0.336981	0.0298246	-3.49809		WBGene00016768.ws200.7.1-WBGene00016768.ws200.8.1	WBGene00016768	0	48.368	15.2399	10.6918	69.8547	239.003	43.5301	14.5537	0	0.111111	0.157895	0.125	0.2	0.333333	0.3	0.125	0.0527905	0.0985015	0.239583	1.28231
WBGene00016968.ws200.9.1-WBGene00016968.ws200.10.1	WBGene00016968	0	0	0	0	108.026	48.368	20.3199	16.0377	0	0	0	0	0.0833333	0.0666667	0.142857	0.130435	0.00116767	0.0001	0.105823	10.0474		WBGene00004280.4.1-WBGene00004280.5.1	WBGene00004280	0	0	10.1599	10.6918	69.8547	143.402	33.8567	14.5537	0	0	0.0952381	0.0909091	0.181818	0.272727	0.189189	0.130435	0.0102506	0.0465368	0.193542	2.0562
WBGene00017037.1.1-WBGene00017037.2.1	WBGene00017037	177.736	78.6417	67.6058	77.5713	54.0128	0	60.9596	64.1508	0.119048	0.0869565	0.0962963	0.113333	0.0333333	0	0.0740741	0.0863309	0.0389563	0.103908	0.0484346	-1.1012		WBGene00003480.ws200.2.2-WBGene00003480.ws200.3.1	WBGene00003480	54.0128	48.368	20.3199	5.3459	69.8547	143.402	33.8567	33.9587	0.0909091	0.0833333	0.173913	0.1	0.2	0.3	0.241379	0.304348	0.00375732	0.112039	0.261432	1.22243
WBGene00017051.2.1-WBGene00017051.3.1	WBGene00017051	35.5471	78.6417	5.20045	18.2521	54.0128	145.104	20.3199	16.0377	0.0833333	0.0909091	0.142857	0.105263	0.2	0.333333	0.173913	0.25	0.011845	0.105591	0.239312	1.18041		WBGene00002081.1.1-WBGene00002081.2.1	WBGene00002081	54.0128	0	5.07996	5.3459	69.8547	143.402	33.8567	14.5537	0.037037	0	0.0163934	0.0212766	0.0740741	0.1875	0.118644	0.047619	0.0311381	0.0186768	0.106959	2.51774
WBGene00017219.ws200.3.1-WBGene00017219.ws200.4.1	WBGene00017219	142.189	39.3208	20.8018	13.6891	0	0	15.2399	5.3459	0.8	0.5	0.190476	0.230769	0	0	0.130435	0.111111	0.0438158	0.430311	0.0603865	-2.83308		WBGene00018403.6.1-WBGene00018403.7.1	WBGene00018403	0	96.736	10.1599	16.0377	34.9273	191.202	29.0201	33.9587	0	0.0666667	0.0588235	0.09375	0.0714286	0.173913	0.157895	0.175	0.0296005	0.0548101	0.144559	1.39914
WBGene00017300.1.1-WBGene00017300.2.1	WBGene00017300	35.5471	39.3208	36.4031	100.386	594.14	290.208	182.879	106.918	0.0133333	0.047619	0.0538462	0.0920502	0.152778	0.0909091	0.116505	0.10989	0.0190221	0.0517122	0.11752	1.18433		WBGene00016006.ws200.30.1-WBGene00016006.ws200.31.1	WBGene00016006	54.0128	48.368	10.1599	16.0377	69.8547	143.402	29.0201	14.5537	0.025641	0.0181818	0.0333333	0.0375	0.0512821	0.0789474	0.075	0.0638298	0.00218127	0.028664	0.0672648	1.23061
WBGene00017336.ws200.6.1-WBGene00017336.ws200.7.1	WBGene00017336	248.83	275.246	5.20045	27.3781	0	0	0	16.0377	0.0648148	0.0346535	0.111111	0.0223048	0	0	0	0.030303	0.0538058	0.0582211	0.00757576	-2.94208		WBGene00019975.ws200.2.1-WBGene00019975.ws200.3.1	WBGene00019975	0	0	5.07996	16.0377	69.8547	143.402	29.0201	29.1075	0	0	0.125	0.3	0.5	0.333333	0.230769	0.4	0.0287651	0.10625	0.366026	1.78448
WBGene00017339.8.1-WBGene00017339.9.1	WBGene00017339	35.5471	0	15.6013	18.2521	108.026	193.472	20.3199	42.7672	0.0294118	0	0.047619	0.0816327	0.153846	0.137931	0.0754717	0.156863	0.011675	0.0396659	0.131028	1.7239		WBGene00016046.ws200.2.1-WBGene00016046.ws200.3.1	WBGene00016046	0	0	20.3199	0	69.8547	143.402	29.0201	19.405	0	0	0.235294	0	0.285714	0.5	0.375	0.181818	0.0213614	0.0588235	0.335633	2.51242
WBGene00017369.1.1-WBGene00017369.2.1	WBGene00017369	142.189	117.963	52.0045	31.9411	108.026	96.736	10.1599	32.0754	0.173913	0.272727	0.16129	0.114754	0.105263	0.0740741	0.0327869	0.1	0.0326078	0.180671	0.078031	-1.21125		WBGene00011660.ws200.3.1-WBGene00011660.ws200.5.1	WBGene00011660	0	48.368	10.1599	128.302	34.9273	143.402	29.0201	145.537	0	0.047619	0.0909091	0.161074	0.2	0.214286	0.15	0.185185	0.0225254	0.0749005	0.187368	1.32283
WBGene00017419.ws200.2.1-WBGene00017419.ws200.3.1	WBGene00017419	0	39.3208	5.20045	9.12604	216.051	241.84	45.7197	26.7295	0	0.047619	0.0243902	0.0229885	0.0615385	0.0694444	0.109756	0.0409836	0.0363151	0.0237495	0.0704307	1.56831		WBGene00012606.4.1-WBGene00012606.5.1	WBGene00012606	0	0	0	21.3836	34.9273	143.402	29.0201	43.6612	0	0	0	0.121212	0.0909091	0.1875	0.1875	0.272727	0.0181444	0.030303	0.184659	2.60733
WBGene00017537.ws200.3.1-WBGene00017537.ws200.4.1	WBGene00017537	0	117.963	5.20045	41.0672	54.0128	193.472	50.7996	37.4213	0	0.375	0.333333	0.391304	0.5	0.571429	0.625	0.583333	0.0218774	0.274909	0.56994	1.05186		WBGene00018293.ws200.4.1-WBGene00018293.ws200.5.1	WBGene00018293	54.0128	0	5.07996	16.0377	34.9273	143.402	29.0201	48.5124	0.166667	0	0.1	0.5	1	0.6	0.6	0.666667	0.0109487	0.191667	0.716667	1.9027
WBGene00017578.ws200.1.1-WBGene00017578.ws200.2.1	WBGene00017578	0	117.963	5.20045	4.56302	54.0128	145.104	20.3199	32.0754	0	0.107143	0.0416667	0.0232558	0.0833333	0.136364	0.114286	0.125	0.0314505	0.0430163	0.114746	1.41549		WBGene00019777.ws200.5.1-WBGene00019777.ws200.6.1	WBGene00019777	54.0128	48.368	10.1599	10.6918	34.9273	143.402	29.0201	58.2149	0.0526316	0.0714286	0.08	0.0444444	0.0769231	0.142857	0.181818	0.3	0.0546038	0.0621261	0.1754	1.49738
WBGene00017607.ws200.3.1-WBGene00017607.ws200.4.1	WBGene00017607	71.0943	39.3208	31.2027	22.8151	54.0128	0	55.8796	21.3836	0.133333	0.25	0.139535	0.0980392	0.0625	0	0.104762	0.057971	0.0454849	0.155227	0.0563082	-1.46296		WBGene00019975.ws200.3.1-WBGene00019975.ws200.4.1	WBGene00019975	0	0	10.1599	10.6918	34.9273	143.402	29.0201	33.9587	0	0	0.25	0.2	0.25	0.333333	0.230769	0.466667	0.0499729	0.1125	0.320192	1.50901
WBGene00017608.ws200.3.1-WBGene00017608.ws200.4.1	WBGene00017608	213.283	0	46.804	73.0083	324.077	677.152	106.679	117.61	0.0491803	0	0.056962	0.04	0.0638298	0.0965517	0.0695364	0.0662651	0.0440431	0.0365356	0.0740457	1.01911		WBGene00004947.8.1-WBGene00004947.9.1	WBGene00004947	0	0	15.2399	10.6918	69.8547	239.003	24.1834	4.85124	0	0	0.0252101	0.0175439	0.0606061	0.0833333	0.0581395	0.0126582	0.0371226	0.0106885	0.0536843	2.32844
WBGene00017653.1.1-WBGene00017653.2.1	WBGene00017653	35.5471	117.963	0	18.2521	54.0128	0	0	0	1	0.75	0	0.5	0.166667	0	0	0	0.053691	0.5625	0.0416667	-3.75489		WBGene00013091.ws200.6.1-WBGene00013091.ws200.7.1	WBGene00013091	54.0128	48.368	5.07996	0	69.8547	191.202	24.1834	24.2562	0.166667	0.0909091	0.0769231	0	0.181818	0.285714	0.263158	0.454545	0.0188385	0.0836247	0.296309	1.8251
WBGene00017681.1.1-WBGene00017681.2.1	WBGene00017681	0	39.3208	10.4009	0	162.038	48.368	15.2399	5.3459	0	0.2	0.2	0	0.214286	0.25	0.25	0.333333	0.0423783	0.1	0.261905	1.38904		WBGene00007810.ws200.8.1-WBGene00007810.ws200.9.1	WBGene00007810	0	0	0	32.0754	69.8547	143.402	24.1834	19.405	0	0	0	0.2	0.333333	0.272727	0.147059	0.125	0.0534308	0.05	0.21953	2.13442
WBGene00017681.4.1-WBGene00017681.5.1	WBGene00017681	35.5471	39.3208	15.6013	13.6891	108.026	0	10.1599	0	0.25	0.2	0.3	0.6	0.142857	0	0.166667	0	0.0412537	0.3375	0.077381	-2.12484		WBGene00000004.8.1-WBGene00000004.9.1	WBGene00000004	0	48.368	20.3199	10.6918	69.8547	143.402	24.1834	29.1075	0	0.0625	0.0833333	0.037037	0.0769231	0.1875	0.0980392	0.153846	0.0363252	0.0457176	0.129077	1.49741
WBGene00017699.1.1-WBGene00017699.2.1	WBGene00017699	0	0	15.6013	31.9411	108.026	96.736	101.599	48.1131	0	0	0.025641	0.0366492	0.04	0.0444444	0.0729927	0.0456853	0.0255271	0.0155726	0.0507806	1.70527		WBGene00016611.ws200.1.1-WBGene00016611.ws200.2.1	WBGene00016611	0	48.368	10.1599	10.6918	69.8547	143.402	24.1834	33.9587	0	0.030303	0.0377358	0.0377358	0.0526316	0.09375	0.0684932	0.145833	0.0288045	0.0264437	0.090177	1.76984
WBGene00017718.ws200.2.1-WBGene00017718.ws200.3.1	WBGene00017718	71.0943	235.925	15.6013	18.2521	0	48.368	20.3199	5.3459	0.666667	0.6	0.6	0.444444	0	0.166667	0.571429	0.142857	0.0346487	0.577778	0.220238	-1.39145		WBGene00009180.10.1-WBGene00009180.11.1	WBGene00009180	108.026	0	10.1599	10.6918	69.8547	143.402	24.1834	19.405	0.00904977	0	0.00446429	0.00438596	0.010989	0.0172414	0.015625	0.00968523	0.0137192	0.00447501	0.0133852	1.58068
WBGene00017758.1.1-WBGene00017758.2.1	WBGene00017758	0	0	10.4009	9.12604	54.0128	193.472	20.3199	21.3836	0	0	0.0350877	0.0425532	0.0526316	0.125	0.05	0.0666667	0.0408486	0.0194102	0.0735746	1.92239		WBGene00002988.2.1-WBGene00002988.3.1	WBGene00002988	108.026	48.368	5.07996	0	69.8547	143.402	24.1834	43.6612	0.0952381	0.1	0.0454545	0	0.0952381	0.25	0.2	0.310345	0.0240441	0.0601732	0.213896	1.82972
WBGene00017760.4.1-WBGene00017760.5.1	WBGene00017760	71.0943	0	5.20045	9.12604	162.038	145.104	30.4798	42.7672	0.0377358	0	0.00787402	0.0165289	0.0652174	0.0612245	0.0314136	0.0536913	0.0151067	0.0155347	0.0528867	1.76741		WBGene00003071.21.1-WBGene00003071.22.1	WBGene00003071	0	0	0	5.3459	69.8547	191.202	19.3467	14.5537	0	0	0	0.037037	0.125	0.125	0.129032	0.0789474	0.000428734	0.00925926	0.114495	3.62824
WBGene00017780.ws200.10.1-WBGene00017780.ws200.11.1	WBGene00017780	35.5471	39.3208	0	22.8151	54.0128	48.368	20.3199	32.0754	0.00714286	0.00436681	0	0.0138889	0.0125	0.0121951	0.0190476	0.0266667	0.0459219	0.00634964	0.0176024	1.47103		WBGene00000259.5.1-WBGene00000259.6.1	WBGene00000259	0	0	0	0	69.8547	191.202	19.3467	24.2562	0	0	0	0	0.0425532	0.0769231	0.021978	0.0310559	0.0115567	0.0001	0.0431275	8.75246
WBGene00017782.15.1-WBGene00017782.16.1	WBGene00017782	142.189	39.3208	36.4031	45.6302	54.0128	96.736	50.7996	48.1131	0.117647	0.2	0.137255	0.104167	0.0212766	0.0434783	0.0884956	0.109756	0.0450398	0.139767	0.0657516	-1.08793		WBGene00016661.5.1-WBGene00016661.6.1	WBGene00016661	0	0	25.3998	10.6918	69.8547	143.402	19.3467	29.1075	0	0	0.1	0.0487805	0.133333	0.176471	0.0816327	0.09375	0.0395972	0.0371951	0.121297	1.70536
WBGene00017795.3.1-WBGene00017795.4.1	WBGene00017795	106.641	39.3208	5.20045	13.6891	0	48.368	0	0	0.176471	0.05	0.25	0.12	0	0.111111	0	0	0.0538155	0.149118	0.0277778	-2.42445		WBGene00017195.9.1-WBGene00017195.10.1	WBGene00017195	108.026	0	5.07996	10.6918	69.8547	143.402	19.3467	9.70248	0.0487805	0	0.0144928	0.0363636	0.0571429	0.0681818	0.0701754	0.0350877	0.0522932	0.0249092	0.057647	1.21057
WBGene00017892.10.1-WBGene00017892.11.1	WBGene00017892	248.83	39.3208	5.20045	27.3781	1242.29	773.888	81.2794	90.8803	0.00929615	0.00434783	0.00289855	0.0155039	0.0434783	0.024024	0.0179574	0.0174897	0.0388674	0.0080116	0.0257373	1.6837		WBGene00008239.10.1-WBGene00008239.11.1	WBGene00008239	54.0128	96.736	10.1599	5.3459	69.8547	143.402	19.3467	24.2562	0.0454545	0.0769231	0.04	0.0178571	0.133333	0.111111	0.0588235	0.0819672	0.0455741	0.0450587	0.0963088	1.09586
WBGene00017901.3.1-WBGene00017901.4.1	WBGene00017901	71.0943	196.604	10.4009	31.9411	270.064	0	25.3998	16.0377	0.5	0.555556	0.5	0.269231	0.238095	0	0.333333	0.230769	0.0363258	0.456197	0.200549	-1.1857		WBGene00013917.2.1-WBGene00013917.3.1	WBGene00013917	54.0128	0	10.1599	10.6918	69.8547	143.402	14.51	19.405	0.0666667	0	0.0307692	0.0434783	0.0833333	0.142857	0.0588235	0.08	0.0490838	0.0352285	0.0912535	1.37314
WBGene00017939.4.1-WBGene00017939.5.1	WBGene00017939	35.5471	0	5.20045	4.56302	54.0128	96.736	30.4798	16.0377	0.0625	0	0.0217391	0.0243902	0.0454545	0.1	0.136364	0.107143	0.0225526	0.0271573	0.0972403	1.84021		WBGene00000072.2.1-WBGene00000072.3.1	WBGene00000072	0	0	5.07996	10.6918	69.8547	143.402	14.51	9.70248	0	0	0.0416667	0.0555556	0.0909091	0.176471	0.111111	0.142857	0.00411343	0.0243056	0.130337	2.42289
WBGene00017945.1.1-WBGene00017945.2.1	WBGene00017945	71.0943	39.3208	15.6013	59.3193	216.051	193.472	55.8796	37.4213	0.0740741	0.0526316	0.075	0.0970149	0.222222	0.333333	0.166667	0.107692	0.0347762	0.0746801	0.207479	1.47417		WBGene00017936.ws200.5.1-WBGene00017936.ws200.6.1	WBGene00017936	0	48.368	10.1599	5.3459	69.8547	143.402	14.51	9.70248	0	0.2	0.181818	0.166667	0.2	0.375	0.3	0.4	0.0304285	0.137121	0.31875	1.21698
WBGene00017968.ws200.7.1-WBGene00017968.ws200.8.1	WBGene00017968	177.736	78.6417	0	9.12604	216.051	193.472	35.5597	26.7295	0.102041	0.0869565	0	0.0224719	0.148148	0.111111	0.159091	0.0961538	0.0391441	0.0528673	0.128626	1.28273		WBGene00017195.2.1-WBGene00017195.3.1	WBGene00017195	108.026	0	5.07996	5.3459	69.8547	143.402	14.51	9.70248	0.0487805	0	0.0144928	0.0181818	0.0571429	0.0681818	0.0526316	0.0350877	0.0373195	0.0203638	0.053261	1.38707
WBGene00017981.1.1-WBGene00017981.2.1	WBGene00017981	177.736	78.6417	57.2049	41.0672	108.026	0	30.4798	37.4213	0.416667	0.25	0.261905	0.409091	0.222222	0	0.139535	0.21875	0.0336418	0.334416	0.145127	-1.20433		WBGene00004947.1.1-WBGene00004947.2.1	WBGene00004947	54.0128	0	5.07996	16.0377	34.9273	143.402	14.51	19.405	0.0175439	0	0.00840336	0.0263158	0.030303	0.05	0.0348837	0.0506329	0.0102901	0.0130658	0.0414549	1.66575
WBGene00017992.3.1-WBGene00017992.4.1	WBGene00017992	71.0943	39.3208	36.4031	27.3781	162.038	241.84	81.2794	112.264	0.05	0.0666667	0.14	0.0731707	0.157895	0.217391	0.152381	0.177966	0.00887931	0.0824594	0.176408	1.09716		WBGene00003402.4.1-WBGene00003402.5.1	WBGene00003402	54.0128	96.736	10.1599	10.6918	34.9273	143.402	14.51	24.2562	0.0588235	0.1	0.0952381	0.04	0.111111	0.230769	0.157895	0.128205	0.0323744	0.0735154	0.156995	1.0946
WBGene00018018.5.2-WBGene00018018.6.1	WBGene00018018	106.641	78.6417	26.0022	13.6891	54.0128	0	15.2399	5.3459	0.375	0.5	0.714286	0.3	0.333333	0	0.142857	0.1	0.0284281	0.472321	0.144048	-1.71322		WBGene00019491.6.1-WBGene00019491.7.1	WBGene00019491	0	48.368	5.07996	5.3459	34.9273	143.402	14.51	9.70248	0	0.111111	0.0714286	0.1	0.166667	0.3	0.25	0.133333	0.0207686	0.0706349	0.2125	1.58901
WBGene00018061.2.1-WBGene00018061.3.1	WBGene00018061	35.5471	0	5.20045	0	54.0128	193.472	15.2399	5.3459	0.125	0	0.0588235	0	0.2	0.235294	0.1875	0.0666667	0.036695	0.0459559	0.172365	1.90714		WBGene00017936.ws200.3.1-WBGene00017936.ws200.4.1	WBGene00017936	0	0	0	5.3459	34.9273	143.402	14.51	4.85124	0	0	0	0.166667	0.1	0.375	0.3	0.2	0.0323613	0.0416667	0.24375	2.54844
WBGene00018073.4.1-WBGene00018073.5.1	WBGene00018073	71.0943	78.6417	20.8018	18.2521	0	0	5.07996	10.6918	0.0909091	0.105263	0.173913	0.056338	0	0	0.0277778	0.0625	0.0266642	0.106606	0.0225694	-2.23985		WBGene00000368.8.1-WBGene00000368.9.1	WBGene00000368	0	0	15.2399	0	34.9273	143.402	14.51	29.1075	0	0	0.142857	0	0.125	0.25	0.230769	0.333333	0.0117902	0.0357143	0.234776	2.71671
WBGene00018075.2.1-WBGene00018075.3.1	WBGene00018075	0	0	0	0	54.0128	0	20.3199	16.0377	0	0	0	0	0.0666667	0	0.0421053	0.0454545	0.0327286	0.0001	0.0385566	8.59083		WBGene00001182.10.1-WBGene00001182.11.1	WBGene00001182	0	0	5.07996	0	34.9273	143.402	14.51	4.85124	0	0	0.0909091	0	0.166667	0.25	0.214286	0.166667	0.0011483	0.0227273	0.199405	3.1332
WBGene00018076.2.1-WBGene00018076.3.1	WBGene00018076	106.641	78.6417	20.8018	45.6302	0	48.368	10.1599	16.0377	0.0967742	0.105263	0.0727273	0.113636	0	0.0294118	0.0350877	0.0810811	0.0184928	0.0971002	0.0363951	-1.41573		WBGene00020559.ws200.5.1-WBGene00020559.ws200.6.1	WBGene00020559	0	0	0	0	34.9273	143.402	14.51	9.70248	0	0	0	0	0.125	0.5	0.333333	0.2	0.0125468	0.0001	0.289583	11.4998
WBGene00018077.ws200.2.1-WBGene00018077.ws200.3.1	WBGene00018077	106.641	39.3208	15.6013	18.2521	0	48.368	5.07996	5.3459	0.3	0.5	0.5	0.25	0	0.2	0.0909091	0.25	0.026589	0.3875	0.135227	-1.51881		WBGene00018430.6.1-WBGene00018430.7.1	WBGene00018430	0	0	0	0	0	143.402	14.51	24.2562	0	0	0	0	0	1	0.6	0.555556	0.0395003	0.0001	0.538889	12.3958
WBGene00018220.6.1-WBGene00018220.7.1	WBGene00018220	0	78.6417	0	4.56302	54.0128	48.368	15.2399	16.0377	0	0.4	0	0.0666667	0.5	0.333333	0.6	0.272727	0.0437678	0.116667	0.426515	1.8702		WBGene00010045.ws200.3.1-WBGene00010045.ws200.4.1	WBGene00010045	0	48.368	5.07996	16.0377	69.8547	143.402	9.67335	33.9587	0	0.2	0.1	0.230769	0.5	0.333333	0.2	0.411765	0.0322003	0.132692	0.361275	1.44502
WBGene00018286.3.1-WBGene00018286.4.1	WBGene00018286	35.5471	78.6417	5.20045	41.0672	702.166	483.68	35.5597	101.572	0.047619	0.0869565	0.125	0.230769	0.419355	0.357143	0.269231	0.387755	0.00357995	0.122586	0.358371	1.54766		WBGene00019533.ws200.6.1-WBGene00019533.ws200.7.1	WBGene00019533	54.0128	96.736	0	10.6918	69.8547	286.804	9.67335	29.1075	0.0666667	0.181818	0	0.1	0.125	0.222222	0.25	0.26087	0.0401934	0.0871212	0.214523	1.30004
WBGene00018286.ws200.2.1-WBGene00018286.ws200.5.3	WBGene00018286	533.207	707.775	20.8018	59.3193	378.089	580.416	20.3199	0	0.714286	0.782609	0.5	0.333333	0.225806	0.428571	0.153846	0	0.0310918	0.582557	0.202056	-1.52764		WBGene00019837.2.1-WBGene00019837.3.1	WBGene00019837	108.026	48.368	5.07996	5.3459	69.8547	143.402	9.67335	29.1075	0.2	0.0909091	0.0833333	0.0526316	0.333333	0.333333	0.142857	0.3	0.0221865	0.106719	0.277381	1.37805
WBGene00018290.3.1-WBGene00018290.4.1	WBGene00018290	35.5471	39.3208	5.20045	50.1932	162.038	193.472	25.3998	64.1508	0.00613497	0.00724638	0.00309598	0.0139771	0.0294118	0.038835	0.00720461	0.0226843	0.0531214	0.00761361	0.0245339	1.68812		WBGene00001194.8.2-WBGene00001194.9.1	WBGene00001194	0	0	10.1599	21.3836	69.8547	143.402	9.67335	19.405	0	0	0.00917431	0.0193237	0.0206186	0.0340909	0.0130719	0.027972	0.0408235	0.0071245	0.0239383	1.74846
WBGene00018330.3.1-WBGene00018330.4.1	WBGene00018330	35.5471	0	10.4009	27.3781	108.026	145.104	25.3998	21.3836	0.0666667	0	0.0606061	0.1	0.125	0.166667	0.151515	0.0888889	0.0298969	0.0568182	0.133018	1.2272		WBGene00020612.4.1-WBGene00020612.5.1	WBGene00020612	0	0	20.3199	5.3459	69.8547	143.402	9.67335	19.405	0	0	0.4	0.142857	0.5	0.375	0.4	0.571429	0.0207854	0.135714	0.461607	1.7661
WBGene00018334.ws200.7.1-WBGene00018334.ws200.8.1	WBGene00018334	35.5471	0	0	18.2521	54.0128	48.368	15.2399	21.3836	0.0588235	0	0	0.108108	0.166667	0.0909091	0.166667	0.173913	0.0163883	0.0417329	0.149539	1.84126		WBGene00019074.19.1-WBGene00019074.20.1	WBGene00019074	54.0128	0	5.07996	5.3459	69.8547	143.402	9.67335	19.405	0.025641	0	0.0212766	0.0147059	0.04	0.0714286	0.0392157	0.0769231	0.0112712	0.0154059	0.0568918	1.88474
WBGene00018350.3.1-WBGene00018350.4.1	WBGene00018350	35.5471	0	5.20045	4.56302	270.064	145.104	15.2399	21.3836	0.0263158	0	0.037037	0.0188679	0.147059	0.0588235	0.0526316	0.0769231	0.0334405	0.0205552	0.0838593	2.02847		WBGene00015889.ws200.6.1-WBGene00015889.ws200.7.1	WBGene00015889	0	0	0	0	34.9273	143.402	9.67335	14.5537	0	0	0	0	0.25	0.75	0.2	0.3	0.0252573	0.0001	0.375	11.8727
WBGene00018350.2.1-WBGene00018350.3.1	WBGene00018350	71.0943	0	0	4.56302	162.038	145.104	15.2399	10.6918	0.0526316	0	0	0.0188679	0.0882353	0.0588235	0.0526316	0.0384615	0.0425745	0.0178749	0.059538	1.73588		WBGene00004908.10.1-WBGene00004908.11.1	WBGene00004908	108.026	0	5.07996	10.6918	34.9273	95.6012	43.5301	53.3637	0.0769231	0	0.0588235	0.0487805	0.0434783	0.142857	0.173077	0.166667	0.0470208	0.0461318	0.13152	1.51145
WBGene00018390.ws200.6.1-WBGene00018390.ws200.7.1	WBGene00018390	35.5471	39.3208	10.4009	18.2521	108.026	96.736	35.5597	58.8049	0.047619	0.0833333	0.0350877	0.04	0.105263	0.111111	0.0875	0.13253	0.00696835	0.05151	0.109101	1.08274		WBGene00012013.ws200.7.1-WBGene00012013.ws200.8.1	WBGene00012013	0	0	5.07996	16.0377	69.8547	95.6012	19.3467	38.8099	0	0	0.0625	0.0681818	0.133333	0.142857	0.166667	0.109589	0.00322012	0.0326705	0.138112	2.07978
WBGene00018438.ws200.3.1-WBGene00018438.ws200.4.1	WBGene00018438	213.283	314.567	52.0045	73.0083	54.0128	145.104	40.6397	37.4213	0.4	0.470588	0.588235	0.4	0.142857	0.25	0.285714	0.233333	0.00457599	0.464706	0.227976	-1.02744		WBGene00044445.ws200.1.1-WBGene00044445.ws200.2.1	WBGene00044445	0	0	15.2399	5.3459	34.9273	95.6012	53.2034	33.9587	0	0	0.375	0.125	0.333333	1	0.611111	0.636364	0.0187201	0.125	0.645202	2.36782
WBGene00018446.ws200.4.1-WBGene00018446.ws200.5.1	WBGene00018446	0	0	20.8018	4.56302	162.038	48.368	15.2399	48.1131	0	0	0.0833333	0.0217391	0.214286	0.0909091	0.0535714	0.264706	0.0523189	0.0262681	0.155868	2.56894		WBGene00021374.1.2-WBGene00021374.2.1	WBGene00021374	0	0	5.07996	10.6918	69.8547	95.6012	38.6934	33.9587	0	0	0.166667	0.4	0.5	0.285714	0.470588	0.5	0.0328961	0.141667	0.439076	1.63197
WBGene00018446.ws200.8.1-WBGene00018446.ws200.9.1	WBGene00018446	35.5471	39.3208	57.2049	41.0672	54.0128	0	30.4798	5.3459	0.1	0.2	0.229167	0.195652	0.0714286	0	0.107143	0.0294118	0.0123867	0.181205	0.0519958	-1.80116		WBGene00008274.11.1-WBGene00008274.12.2	WBGene00008274	54.0128	0	0	5.3459	69.8547	95.6012	19.3467	33.9587	0.005	0	0	0.002	0.01	0.010929	0.0113314	0.015873	0.00112133	0.00175	0.0120334	2.78162
WBGene00018459.1.1-WBGene00018459.2.1	WBGene00018459	71.0943	0	0	132.328	216.051	435.312	30.4798	21.3836	0.0384615	0	0	0.108614	0.142857	0.163636	0.107143	0.102564	0.0203478	0.0367689	0.12905	1.81137		WBGene00017796.9.1-WBGene00017796.10.1	WBGene00017796	54.0128	0	15.2399	10.6918	34.9273	47.8006	19.3467	33.9587	0.111111	0	0.166667	0.125	0.2	0.25	0.285714	0.368421	0.012974	0.100694	0.276034	1.45487
WBGene00018459.5.1-WBGene00018459.6.1	WBGene00018459	319.924	157.283	10.4009	191.647	162.038	193.472	30.4798	16.0377	0.173077	0.148148	0.333333	0.157303	0.107143	0.0727273	0.107143	0.0769231	0.0463839	0.202965	0.090984	-1.15755		WBGene00019965.ws200.6.1-WBGene00019965.ws200.7.1	WBGene00019965	0	0	0	26.7295	34.9273	95.6012	38.6934	29.1075	0	0	0	0.0877193	0.0434783	0.142857	0.153846	0.130435	0.0285554	0.0219298	0.117654	2.42359
WBGene00018470.ws200.3.1-WBGene00018470.ws200.4.1	WBGene00018470	35.5471	39.3208	20.8018	18.2521	54.0128	48.368	40.6397	10.6918	0.166667	0.142857	0.125	0.181818	0.5	0.25	0.333333	0.4	0.00721426	0.154086	0.370833	1.26703		WBGene00007600.2.1-WBGene00007600.3.1	WBGene00007600	0	48.368	15.2399	10.6918	69.8547	95.6012	19.3467	29.1075	0	0.166667	0.25	0.2	0.666667	0.666667	0.333333	0.545455	0.00582522	0.154167	0.55303	1.84286
WBGene00018595.4.1-WBGene00018595.5.1	WBGene00018595	35.5471	39.3208	10.4009	18.2521	0	0	35.5597	16.0377	0.5	0.5	0.285714	0.444444	0	0	0.35	0.25	0.0328765	0.43254	0.15	-1.52787		WBGene00003680.ws200.1.1-WBGene00003680.ws200.2.1	WBGene00003680	54.0128	0	10.1599	16.0377	34.9273	95.6012	19.3467	29.1075	0.2	0	0.133333	0.12	0.25	0.333333	0.266667	0.230769	0.0159725	0.113333	0.270192	1.25342
WBGene00018634.2.1-WBGene00018634.3.1	WBGene00018634	35.5471	0	15.6013	22.8151	54.0128	96.736	55.8796	26.7295	0.0833333	0	0.214286	0.16129	0.5	0.285714	0.37931	0.227273	0.0215938	0.114727	0.348074	1.60119		WBGene00018354.3.1-WBGene00018354.4.1	WBGene00018354	0	0	10.1599	21.3836	69.8547	95.6012	14.51	29.1075	0	0	0.0909091	0.153846	0.153846	0.25	0.136364	0.2	0.0342868	0.0611888	0.185052	1.59659
WBGene00018646.ws200.5.1-WBGene00018646.ws200.6.1	WBGene00018646	71.0943	235.925	36.4031	31.9411	0	0	0	10.6918	0.0909091	0.133333	0.212121	0.28	0	0	0	0.153846	0.048449	0.179091	0.0384615	-2.21921		WBGene00021247.7.1-WBGene00021247.8.1	WBGene00021247	54.0128	96.736	10.1599	5.3459	69.8547	47.8006	14.51	29.1075	0.111111	0.153846	0.0909091	0.0434783	0.222222	0.111111	0.375	0.26087	0.0524389	0.0998362	0.242301	1.27917
WBGene00018647.1.1-WBGene00018647.2.1	WBGene00018647	142.189	196.604	31.2027	95.8234	0	0	10.1599	37.4213	0.333333	0.294118	0.214286	0.207921	0	0	0.111111	0.175	0.0114304	0.262414	0.0715278	-1.87527		WBGene00020962.1.1-WBGene00020962.2.1	WBGene00020962	0	0	0	16.0377	34.9273	47.8006	14.51	29.1075	0	0	0	0.15	0.2	0.25	0.25	0.315789	0.00277597	0.0375	0.253947	2.75956
WBGene00018658.ws200.3.1-WBGene00018658.ws200.4.1	WBGene00018658	35.5471	157.283	26.0022	27.3781	0	0	15.2399	5.3459	0.333333	0.444444	0.555556	0.461538	0	0	0.157895	0.1	0.000683931	0.448718	0.0644737	-2.79903		WBGene00011180.ws200.7.1-WBGene00011180.ws200.8.1	WBGene00011180	0	0	5.07996	10.6918	69.8547	95.6012	33.8567	24.2562	0	0	0.142857	0.181818	0.5	0.333333	0.5	0.294118	0.00406017	0.0811688	0.406863	2.32555
WBGene00018666.ws200.5.1-WBGene00018666.ws200.6.1	WBGene00018666	35.5471	39.3208	15.6013	18.2521	0	0	20.3199	10.6918	0.25	0.2	0.375	0.5	0	0	0.222222	0.166667	0.0380155	0.33125	0.0972222	-1.76856		WBGene00011830.ws200.4.1-WBGene00011830.ws200.5.1	WBGene00011830	0	0	10.1599	5.3459	34.9273	95.6012	29.0201	24.2562	0	0	0.2	0.0833333	0.333333	0.5	0.4	0.454545	0.00104423	0.0708333	0.42197	2.57464
WBGene00018680.ws200.4.1-WBGene00018680.ws200.5.1	WBGene00018680	71.0943	117.963	57.2049	13.6891	0	0	30.4798	26.7295	0.2	0.333333	0.23913	0.0967742	0	0	0.12	0.142857	0.0504362	0.217309	0.0657143	-1.72547		WBGene00001505.3.1-WBGene00001505.4.1	WBGene00001505	0	96.736	10.1599	16.0377	69.8547	47.8006	29.0201	24.2562	0	0.111111	0.0408163	0.0697674	0.166667	0.0909091	0.113208	0.151515	0.0419591	0.0554237	0.130575	1.2363
WBGene00018688.ws200.7.1-WBGene00018688.ws200.8.1	WBGene00018688	35.5471	0	10.4009	13.6891	216.051	145.104	30.4798	37.4213	0.111111	0	0.0833333	0.125	0.307692	0.214286	0.171429	0.225806	0.00945492	0.0798611	0.229803	1.52483		WBGene00010985.ws200.2.1-WBGene00010985.ws200.3.1	WBGene00010985	0	48.368	20.3199	0	34.9273	47.8006	29.0201	24.2562	0	0.0666667	0.0869565	0	0.0714286	0.1	0.162162	0.111111	0.048415	0.0384058	0.111175	1.53344
WBGene00018689.6.1-WBGene00018689.7.1	WBGene00018689	71.0943	78.6417	52.0045	18.2521	54.0128	0	40.6397	16.0377	0.222222	0.2	0.27027	0.125	0.05	0	0.16	0.107143	0.0347319	0.204373	0.0792857	-1.36607		WBGene00010724.6.1-WBGene00010724.7.1	WBGene00010724	0	0	5.07996	0	34.9273	0	29.0201	24.2562	0	0	0.0322581	0	0.166667	0	0.193548	0.208333	0.033477	0.00806452	0.142137	4.13955
WBGene00018700.3.1-WBGene00018700.4.1	WBGene00018700	71.0943	0	31.2027	68.4453	216.051	338.576	86.3594	101.572	0.0083682	0	0.01373	0.0223214	0.0201005	0.0333333	0.0227882	0.021764	0.0527573	0.0111049	0.0244965	1.14138		WBGene00003968.4.1-WBGene00003968.5.1	WBGene00003968	0	0	0	42.7672	69.8547	47.8006	24.1834	24.2562	0	0	0	0.285714	0.285714	0.333333	0.357143	0.192308	0.0331881	0.0714286	0.292125	2.03201
WBGene00018708.5.1-WBGene00018708.6.1	WBGene00018708	248.83	117.963	10.4009	22.8151	162.038	48.368	45.7197	101.572	0.636364	0.5	1	0.227273	0.230769	0.0285714	0.219512	0.231707	0.0493539	0.590909	0.17764	-1.73398		WBGene00016354.16.1-WBGene00016354.17.1	WBGene00016354	0	0	10.1599	10.6918	69.8547	47.8006	14.51	24.2562	0	0	0.0909091	0.0625	0.2	0.166667	0.130435	0.2	0.00297637	0.0383523	0.174275	2.18398
WBGene00018715.2.1-WBGene00018715.3.1	WBGene00018715	35.5471	0	10.4009	22.8151	108.026	48.368	25.3998	21.3836	0.333333	0	0.25	0.454545	0.4	0.5	0.555556	0.666667	0.0504342	0.25947	0.530556	1.03194		WBGene00019082.ws200.1.1-WBGene00019082.ws200.2.1	WBGene00019082	0	0	25.3998	5.3459	69.8547	47.8006	14.51	24.2562	0	0	0.172414	0.111111	0.25	0.142857	0.333333	0.357143	0.0213	0.0708812	0.270833	1.93393
WBGene00018715.1.1-WBGene00018715.2.1	WBGene00018715	71.0943	78.6417	31.2027	27.3781	162.038	0	20.3199	10.6918	0.666667	1	0.75	0.545455	0.6	0	0.444444	0.333333	0.0475178	0.74053	0.344444	-1.10429		WBGene00007749.ws200.1.1-WBGene00007749.ws200.2.1	WBGene00007749	0	0	5.07996	16.0377	34.9273	47.8006	58.0401	19.405	0	0	0.0526316	0.09375	0.05	0.111111	0.176471	0.181818	0.0517878	0.0365954	0.12985	1.82711
WBGene00018719.17.1-WBGene00018719.18.1	WBGene00018719	71.0943	39.3208	41.6036	22.8151	108.026	0	15.2399	5.3459	0.117647	0.25	0.242424	0.138889	0.166667	0	0.0681818	0.0416667	0.0537435	0.18724	0.0691288	-1.43753		WBGene00045366.ws200.3.1-WBGene00045366.ws200.4.1	WBGene00045366	0	0	20.3199	10.6918	69.8547	47.8006	53.2034	19.405	0	0	0.166667	0.166667	0.4	0.333333	0.297297	0.266667	0.00507656	0.0833333	0.324324	1.96047
WBGene00018763.2.1-WBGene00018763.3.1	WBGene00018763	35.5471	196.604	5.20045	36.5042	0	0	5.07996	10.6918	1	0.833333	0.5	0.210526	0	0	0.1	0.222222	0.0232303	0.635965	0.0805556	-2.98089		WBGene00019477.4.1-WBGene00019477.5.1	WBGene00019477	0	48.368	5.07996	16.0377	69.8547	95.6012	48.3668	19.405	0	0.125	0.0526316	0.176471	0.222222	0.117647	0.434783	0.363636	0.0518657	0.0885255	0.284572	1.68463
WBGene00018776.ws200.8.1-WBGene00018776.ws200.11.1	WBGene00018776	106.641	39.3208	15.6013	31.9411	54.0128	0	5.07996	32.0754	0.0394737	0.0238095	0.0191083	0.0268199	0.0105263	0	0.00294118	0.0148148	0.0105781	0.0273029	0.00707058	-1.94915		WBGene00000904.3.1-WBGene00000904.4.1	WBGene00000904	0	48.368	20.3199	10.6918	69.8547	95.6012	38.6934	19.405	0	0.111111	0.153846	0.1	0.166667	0.153846	0.266667	0.222222	0.0373187	0.0912393	0.20235	1.14913
WBGene00018777.ws200.6.1-WBGene00018777.ws200.7.1	WBGene00018777	106.641	0	46.804	27.3781	162.038	193.472	66.0395	80.1885	0.0697674	0	0.0608108	0.0545455	0.111111	0.1	0.0742857	0.0949367	0.0318148	0.0462809	0.0950834	1.03878		WBGene00013869.ws200.13.1-WBGene00013869.ws200.14.1	WBGene00013869	54.0128	48.368	5.07996	10.6918	34.9273	95.6012	33.8567	19.405	0.0263158	0.0222222	0.0212766	0.0294118	0.0322581	0.0540541	0.107692	0.0714286	0.0412694	0.0248066	0.0663583	1.41955
WBGene00018812.1.1-WBGene00018812.2.1	WBGene00018812	248.83	0	26.0022	36.5042	648.153	241.84	137.159	80.1885	0.106061	0	0.0632911	0.112676	0.184615	0.1	0.195652	0.163043	0.0361507	0.070507	0.160828	1.18968		WBGene00015753.ws200.1.1-WBGene00015753.ws200.2.1	WBGene00015753	0	0	5.07996	5.3459	34.9273	95.6012	33.8567	19.405	0	0	0.0714286	0.166667	0.111111	0.222222	0.538462	0.307692	0.0547023	0.0595238	0.294872	2.30855
WBGene00018860.1.1-WBGene00018860.2.1	WBGene00018860	0	39.3208	10.4009	13.6891	108.026	96.736	20.3199	21.3836	0	0.0243902	0.0384615	0.0291262	0.0571429	0.0740741	0.0392157	0.0547945	0.0221066	0.0229945	0.0563068	1.29202		WBGene00010315.6.1-WBGene00010315.7.1	WBGene00010315	0	0	5.07996	5.3459	69.8547	47.8006	29.0201	19.405	0	0	0.142857	0.111111	0.333333	0.333333	0.375	0.25	0.00126259	0.0634921	0.322917	2.34651
WBGene00018860.3.1-WBGene00018860.4.1	WBGene00018860	35.5471	0	10.4009	18.2521	108.026	48.368	25.3998	26.7295	0.0243902	0	0.0384615	0.038835	0.0571429	0.037037	0.0490196	0.0684932	0.0505082	0.0254217	0.0529232	1.05784		WBGene00015155.ws200.2.1-WBGene00015155.ws200.3.1	WBGene00015155	0	0	10.1599	10.6918	34.9273	47.8006	29.0201	19.405	0	0	0.037037	0.0571429	0.0625	0.125	0.181818	0.153846	0.0104648	0.023545	0.130791	2.47377
WBGene00018900.3.1-WBGene00018900.4.1	WBGene00018900	106.641	39.3208	5.20045	41.0672	540.128	290.208	96.5193	74.8426	0.0157895	0.0294118	0.00561798	0.0221675	0.046729	0.047619	0.0362595	0.0334129	0.010492	0.0182467	0.0410051	1.16817		WBGene00008091.ws200.4.1-WBGene00008091.ws200.5.1	WBGene00008091	54.0128	0	5.07996	5.3459	34.9273	95.6012	24.1834	19.405	0.25	0	0.0833333	0.111111	0.25	0.333333	0.277778	0.5	0.0240082	0.111111	0.340278	1.61471
WBGene00018974.3.1-WBGene00018974.4.1	WBGene00018974	248.83	39.3208	15.6013	63.8823	540.128	241.84	96.5193	181.761	0.0479452	0.0185185	0.0111111	0.0378378	0.0869565	0.0471698	0.0533708	0.0610413	0.0342361	0.0288532	0.0621346	1.10667		WBGene00022281.ws200.1.1-WBGene00022281.ws200.2.1	WBGene00022281	0	0	20.3199	5.3459	34.9273	47.8006	24.1834	19.405	0	0	0.111111	0.0666667	0.125	0.111111	0.192308	0.333333	0.0445422	0.0444444	0.190438	2.09925
WBGene00019002.ws200.5.1-WBGene00019002.ws200.6.1	WBGene00019002	142.189	39.3208	57.2049	82.1343	324.077	290.208	238.758	144.339	0.108108	0.0526316	0.0785714	0.109091	0.193548	0.230769	0.153595	0.144385	0.0080304	0.0871005	0.180574	1.05184		WBGene00010138.ws200.18.1-WBGene00010138.ws200.19.1	WBGene00010138	0	0	10.1599	5.3459	34.9273	47.8006	24.1834	19.405	0	0	0.142857	0.142857	0.1	0.5	0.294118	0.307692	0.0463668	0.0714286	0.300453	2.07257
WBGene00019074.5.1-WBGene00019074.6.1	WBGene00019074	106.641	39.3208	5.20045	13.6891	0	0	0	16.0377	0.0909091	0.0588235	0.0454545	0.0340909	0	0	0	0.0441176	0.0310043	0.0573195	0.0110294	-2.37767		WBGene00009649.ws200.3.1-WBGene00009649.ws200.4.1	WBGene00009649	0	0	10.1599	0	34.9273	47.8006	24.1834	19.405	0	0	0.153846	0	0.2	0.5	0.416667	0.266667	0.00787162	0.0384615	0.345833	3.16859
WBGene00019102.12.1-WBGene00019102.13.1	WBGene00019102	248.83	196.604	20.8018	123.202	162.038	193.472	40.6397	32.0754	0.116667	0.142857	0.133333	0.163636	0.0638298	0.0655738	0.0930233	0.0535714	0.0016278	0.139123	0.0689996	-1.0117		WBGene00021159.3.1-WBGene00021159.4.1	WBGene00021159	0	0	20.3199	10.6918	69.8547	95.6012	19.3467	19.405	0	0	0.0645161	0.0434783	0.117647	0.153846	0.0701754	0.0909091	0.0154822	0.0269986	0.108144	2.002
WBGene00019116.8.1-WBGene00019116.9.1	WBGene00019116	106.641	117.963	5.20045	18.2521	0	48.368	0	10.6918	0.25	0.115385	0.142857	0.1	0	0.0434783	0	0.0571429	0.0138462	0.15206	0.0251553	-2.59571		WBGene00016292.8.1-WBGene00016292.9.1	WBGene00016292	54.0128	48.368	5.07996	10.6918	69.8547	95.6012	19.3467	19.405	0.0322581	0.0454545	0.0212766	0.0392157	0.0952381	0.0833333	0.0606061	0.0888889	0.00203756	0.0345512	0.0820166	1.24718
WBGene00019122.4.2-WBGene00019122.5.1	WBGene00019122	35.5471	0	5.20045	31.9411	54.0128	96.736	55.8796	80.1885	0.0833333	0	0.037037	0.189189	0.125	0.181818	0.268293	0.340909	0.0521534	0.0773899	0.229005	1.56516		WBGene00004884.ws200.11.1-WBGene00004884.ws200.12.1	WBGene00004884	0	48.368	15.2399	10.6918	69.8547	47.8006	19.3467	19.405	0	0.012987	0.011236	0.00772201	0.0210526	0.0119048	0.0204082	0.0148148	0.0468408	0.00798624	0.0170451	1.09377
WBGene00019131.ws200.3.1-WBGene00019131.ws200.4.1	WBGene00019131	71.0943	78.6417	15.6013	31.9411	54.0128	96.736	15.2399	16.0377	0.4	0.4	0.214286	0.212121	0.142857	0.125	0.15	0.166667	0.0260017	0.306602	0.146131	-1.0691		WBGene00019491.5.1-WBGene00019491.6.1	WBGene00019491	0	0	15.2399	5.3459	69.8547	47.8006	19.3467	19.405	0	0	0.214286	0.1	0.333333	0.1	0.333333	0.266667	0.0536728	0.0785714	0.258333	1.71716
WBGene00019138.3.1-WBGene00019138.4.1	WBGene00019138	35.5471	39.3208	15.6013	18.2521	0	0	10.1599	26.7295	1	0.333333	0.75	0.333333	0	0	0.181818	0.384615	0.049343	0.604167	0.141608	-2.09304		WBGene00022313.ws200.8.1-WBGene00022313.ws200.9.2	WBGene00022313	0	0	10.1599	5.3459	69.8547	47.8006	19.3467	19.405	0	0	0.181818	0.125	0.4	0.125	0.4	0.363636	0.0225917	0.0767045	0.322159	2.07039
WBGene00019173.ws200.5.1-WBGene00019173.ws200.6.1	WBGene00019173	0	0	0	9.12604	162.038	48.368	15.2399	16.0377	0	0	0	0.153846	0.3	0.166667	0.333333	0.375	0.0050398	0.0384615	0.29375	2.9331		WBGene00012901.16.1-WBGene00012901.17.1	WBGene00012901	0	48.368	0	10.6918	69.8547	95.6012	14.51	19.405	0	0.0909091	0	0.0714286	0.181818	0.133333	0.1	0.108108	0.0239892	0.0405844	0.130815	1.68853
WBGene00019209.3.1-WBGene00019209.4.1	WBGene00019209	142.189	39.3208	88.4076	77.5713	648.153	290.208	116.839	176.415	0.0164609	0.00862069	0.0266876	0.029361	0.0510638	0.0392157	0.0328103	0.0483163	0.0120929	0.0202825	0.0428515	1.07911		WBGene00010367.15.1-WBGene00010367.16.1	WBGene00010367	0	0	15.2399	10.6918	34.9273	47.8006	14.51	19.405	0	0	0.0379747	0.0465116	0.0666667	0.0833333	0.05	0.0754717	0.0153797	0.0211216	0.0688679	1.70511
WBGene00019232.ws200.6.1-WBGene00019232.ws200.7.1	WBGene00019232	142.189	78.6417	0	22.8151	486.115	338.576	10.1599	21.3836	0.0816327	0.0909091	0	0.125	0.219512	0.166667	0.181818	0.181818	0.00773204	0.0743854	0.187454	1.33345		WBGene00013632.1.1-WBGene00013632.2.1	WBGene00013632	0	0	10.1599	10.6918	34.9273	47.8006	14.51	19.405	0	0	0.181818	0.333333	0.5	1	0.75	0.444444	0.0111885	0.128788	0.673611	2.38692
WBGene00019300.ws200.2.1-WBGene00019300.ws200.3.1	WBGene00019300	248.83	157.283	5.20045	54.7562	54.0128	48.368	40.6397	53.459	0.184211	0.285714	0.25	0.104348	0.0769231	0.0454545	0.131148	0.120482	0.04491	0.206068	0.0935018	-1.14005		WBGene00021147.ws200.2.1-WBGene00021147.ws200.3.1	WBGene00021147	0	0	0	5.3459	34.9273	0	14.51	19.405	0	0	0	0.0526316	0.166667	0	0.272727	0.285714	0.0467541	0.0131579	0.181277	3.78419
WBGene00019304.2.1-WBGene00019304.3.1	WBGene00019304	71.0943	157.283	0	18.2521	216.051	96.736	45.7197	26.7295	0.333333	0.5	0	0.307692	0.8	0.666667	0.6	0.555556	0.0194681	0.285256	0.655556	1.20046		WBGene00045417.ws200.2.1-WBGene00045417.ws200.3.1	WBGene00045417	0	0	25.3998	5.3459	69.8547	47.8006	67.7135	14.5537	0	0	0.384615	0.25	0.5	1	0.7	0.5	0.014549	0.158654	0.675	2.089
WBGene00019304.1.1-WBGene00019304.2.1	WBGene00019304	142.189	157.283	15.6013	41.0672	54.0128	48.368	30.4798	21.3836	0.666667	0.5	1	0.692308	0.2	0.333333	0.4	0.444444	0.0194681	0.714744	0.344444	-1.05316		WBGene00008634.ws200.5.1-WBGene00008634.ws200.6.1	WBGene00008634	0	0	10.1599	5.3459	34.9273	47.8006	38.6934	14.5537	0	0	0.0909091	0.0357143	0.25	0.1	0.111111	0.111111	0.0369444	0.0316558	0.143056	2.17604
WBGene00019347.4.1-WBGene00019347.6.1	WBGene00019347	142.189	39.3208	20.8018	18.2521	54.0128	48.368	15.2399	21.3836	0.153846	0.111111	0.142857	0.05	0.047619	0.0434783	0.047619	0.0606061	0.033875	0.114454	0.0498306	-1.19966		WBGene00008953.ws200.9.1-WBGene00008953.ws200.10.1	WBGene00008953	0	0	10.1599	5.3459	69.8547	95.6012	29.0201	14.5537	0	0	0.0645161	0.0526316	0.181818	0.142857	0.1875	0.0882353	0.00549596	0.0292869	0.150103	2.35763
WBGene00019456.4.1-WBGene00019456.5.1	WBGene00019456	71.0943	196.604	15.6013	22.8151	54.0128	48.368	10.1599	5.3459	0.4	0.3125	0.3	0.454545	0.111111	0.125	0.153846	0.111111	0.000723019	0.366761	0.125267	-1.54983		WBGene00010367.12.1-WBGene00010367.13.1	WBGene00010367	54.0128	48.368	15.2399	5.3459	69.8547	47.8006	29.0201	14.5537	0.047619	0.0714286	0.0379747	0.0232558	0.133333	0.0833333	0.1	0.0566038	0.0439261	0.0450695	0.0933176	1.05
WBGene00019490.6.1-WBGene00019490.7.1	WBGene00019490	106.641	78.6417	20.8018	45.6302	54.0128	0	5.07996	10.6918	0.3	0.5	0.4	0.294118	0.111111	0	0.0833333	0.166667	0.00319581	0.373529	0.0902778	-2.04878		WBGene00006364.14.1-WBGene00006364.15.1	WBGene00006364	0	48.368	20.3199	0	34.9273	47.8006	29.0201	14.5537	0	0.0526316	0.0769231	0	0.0833333	0.0625	0.136364	0.0967742	0.0458156	0.0323887	0.0947428	1.54853
WBGene00019550.ws200.7.1-WBGene00019550.ws200.8.1	WBGene00019550	106.641	39.3208	36.4031	59.3193	0	0	10.1599	5.3459	0.075	0.0333333	0.0752688	0.0702703	0	0	0.05	0.027027	0.0308183	0.0634681	0.0192568	-1.72066		WBGene00021374.2.1-WBGene00021374.3.1	WBGene00021374	54.0128	48.368	10.1599	10.6918	0	0	24.1834	14.5537	0.5	0.333333	0.333333	0.4	0	0	0.294118	0.214286	0.0206467	0.391667	0.127101	-1.62365
WBGene00019748.2.1-WBGene00019748.3.1	WBGene00019748	0	0	0	0	162.038	48.368	5.07996	16.0377	0	0	0	0	0.0681818	0.0192308	0.0222222	0.0315789	0.0202638	0.0001	0.0353034	8.46366		WBGene00002215.1.1-WBGene00002215.2.3	WBGene00002215	0	0	5.07996	16.0377	69.8547	95.6012	19.3467	14.5537	0	0	0.0133333	0.0422535	0.05	0.0434783	0.0727273	0.04	0.0227792	0.0138967	0.0515514	1.89127
WBGene00019748.10.1-WBGene00019748.11.1	WBGene00019748	35.5471	0	0	9.12604	540.128	145.104	15.2399	64.1508	0.03125	0	0	0.0512821	0.227273	0.0576923	0.0666667	0.126316	0.0525166	0.020633	0.119487	2.53383		WBGene00016219.ws200.5.1-WBGene00016219.ws200.7.1	WBGene00016219	0	48.368	0	5.3459	69.8547	95.6012	19.3467	14.5537	0	0.00952381	0	0.00436681	0.0168067	0.0155039	0.00792079	0.0106383	0.0237629	0.00347266	0.0127174	1.87269
WBGene00019771.1.1-WBGene00019771.2.1	WBGene00019771	142.189	39.3208	36.4031	91.2604	270.064	386.944	162.559	112.264	0.181818	0.125	0.102941	0.246914	0.357143	0.533333	0.301887	0.241379	0.0333397	0.164168	0.358436	1.12654		WBGene00020770.1.1-WBGene00020770.2.1	WBGene00020770	0	0	15.2399	10.6918	69.8547	47.8006	19.3467	14.5537	0	0	0.25	0.222222	0.333333	0.333333	0.307692	0.428571	0.0193193	0.118056	0.350733	1.5709
WBGene00019787.ws200.4.1-WBGene00019787.ws200.5.1	WBGene00019787	0	0	10.4009	9.12604	108.026	48.368	25.3998	48.1131	0	0	0.047619	0.0465116	0.166667	0.05	0.0833333	0.145161	0.0272344	0.0235327	0.11129	2.24159		WBGene00016059.12.2-WBGene00016059.13.1	WBGene00016059	54.0128	0	5.07996	10.6918	69.8547	47.8006	19.3467	14.5537	0.04	0	0.0196078	0.0363636	0.0625	0.04	0.0930233	0.0535714	0.0384994	0.0239929	0.0622737	1.37602
WBGene00019792.13.1-WBGene00019792.14.1	WBGene00019792	106.641	39.3208	67.6058	45.6302	54.0128	0	86.3594	101.572	0.157895	0.166667	0.142857	0.119048	0.0185185	0	0.111111	0.130137	0.0543024	0.146617	0.0649417	-1.17484		WBGene00002037.23.1-WBGene00002037.24.1	WBGene00002037	0	0	20.3199	5.3459	34.9273	47.8006	19.3467	14.5537	0	0	0.040404	0.0121951	0.0555556	0.0277778	0.0421053	0.0526316	0.0333681	0.0131498	0.0445175	1.75933
WBGene00019819.1.1-WBGene00019819.2.1	WBGene00019819	0	39.3208	0	27.3781	162.038	145.104	25.3998	26.7295	0	0.0357143	0	0.0526316	0.0909091	0.0810811	0.0746269	0.0757576	0.00530188	0.0220865	0.0805937	1.8675		WBGene00012610.ws200.1.1-WBGene00012610.ws200.2.1	WBGene00012610	0	0	5.07996	0	69.8547	47.8006	14.51	14.5537	0	0	0.0625	0	0.285714	0.5	0.25	0.176471	0.00683319	0.015625	0.303046	4.27761
WBGene00019837.6.1-WBGene00019837.7.1	WBGene00019837	106.641	117.963	10.4009	50.1932	0	48.368	10.1599	5.3459	0.214286	0.333333	0.153846	0.207547	0	0.0909091	0.166667	0.0526316	0.0272963	0.227253	0.0775518	-1.55107		WBGene00018051.13.1-WBGene00018051.14.1	WBGene00018051	0	0	0	0	69.8547	47.8006	14.51	14.5537	0	0	0	0	0.181818	0.0714286	0.214286	0.130435	0.00303935	0.0001	0.149492	10.5459
WBGene00019869.7.1-WBGene00019869.8.1	WBGene00019869	35.5471	117.963	10.4009	13.6891	0	0	15.2399	0	0.0384615	0.09375	0.0487805	0.0447761	0	0	0.03	0	0.0157166	0.056442	0.0075	-2.91181
WBGene00019883.6.1-WBGene00019883.7.1	WBGene00019883	568.754	78.6417	52.0045	86.6974	216.051	386.944	101.599	69.4967	0.432432	0.4	0.232558	0.191919	0.117647	0.150943	0.173913	0.154762	0.0353368	0.314227	0.149316	-1.07344
WBGene00019902.3.1-WBGene00019902.4.1	WBGene00019902	71.0943	39.3208	0	22.8151	270.064	338.576	25.3998	64.1508	0.166667	0.0454545	0	0.0980392	0.263158	0.225806	0.0961538	0.218182	0.051942	0.0775401	0.200825	1.37292
WBGene00019973.5.1-WBGene00019973.6.1	WBGene00019973	106.641	117.963	46.804	59.3193	0	48.368	50.7996	37.4213	0.375	0.230769	0.290323	0.325	0	0.1	0.238095	0.225806	0.0425798	0.305273	0.140975	-1.11466
WBGene00020099.ws200.6.1-WBGene00020099.ws200.7.1	WBGene00020099	142.189	275.246	88.4076	82.1343	0	96.736	96.5193	37.4213	0.148148	0.205882	0.193182	0.202247	0	0.1	0.131034	0.0864198	0.0131964	0.187365	0.0793636	-1.2393
WBGene00020103.ws200.2.1-WBGene00020103.ws200.3.1	WBGene00020103	319.924	157.283	78.0067	73.0083	54.0128	96.736	45.7197	80.1885	0.45	0.571429	0.277778	0.235294	0.125	0.166667	0.18	0.227273	0.0413497	0.383625	0.174735	-1.13453
WBGene00020128.ws200.19.1-WBGene00020128.ws200.20.1	WBGene00020128	142.189	0	5.20045	9.12604	270.064	435.312	86.3594	58.8049	0.0275862	0	0.00632911	0.019802	0.0289017	0.0302013	0.0310219	0.0282776	0.0425329	0.0134293	0.0296007	1.14025
WBGene00020131.ws200.1.1-WBGene00020131.ws200.2.1	WBGene00020131	35.5471	0	5.20045	13.6891	162.038	145.104	30.4798	16.0377	0.00537634	0	0.00952381	0.00859599	0.0218978	0.0218978	0.0204082	0.00920245	0.015824	0.00587404	0.0183516	1.64348
WBGene00020137.4.1-WBGene00020137.5.1	WBGene00020137	35.5471	39.3208	0	9.12604	162.038	96.736	5.07996	32.0754	0.333333	0.25	0	0.181818	0.75	0.5	0.333333	0.375	0.0442041	0.191288	0.489583	1.35581
WBGene00020188.2.1-WBGene00020188.3.1	WBGene00020188	35.5471	39.3208	26.0022	22.8151	162.038	145.104	15.2399	26.7295	0.05	0.0769231	0.2	0.166667	0.333333	0.375	0.25	0.238095	0.0111657	0.123397	0.299107	1.27735
WBGene00020197.ws200.10.1-WBGene00020197.ws200.11.1	WBGene00020197	248.83	117.963	15.6013	45.6302	54.0128	48.368	20.3199	10.6918	0.148936	0.0789474	0.0769231	0.070922	0.0384615	0.025641	0.0493827	0.028169	0.0225493	0.0939322	0.0354136	-1.40732
WBGene00020207.12.1-WBGene00020207.13.1	WBGene00020207	213.283	393.208	67.6058	36.5042	0	96.736	45.7197	80.1885	0.130435	0.153846	0.100775	0.0860215	0	0.037037	0.0580645	0.111111	0.0540789	0.117769	0.0515532	-1.19183
WBGene00020349.4.1-WBGene00020349.5.1	WBGene00020349	71.0943	39.3208	10.4009	22.8151	162.038	193.472	30.4798	58.8049	0.133333	0.1	0.0833333	0.0862069	0.272727	0.285714	0.0952381	0.22	0.0396232	0.100718	0.21842	1.11678
WBGene00020349.2.1-WBGene00020349.3.1	WBGene00020349	35.5471	78.6417	26.0022	27.3781	0	0	25.3998	16.0377	0.0666667	0.2	0.208333	0.103448	0	0	0.0793651	0.06	0.0359196	0.144612	0.0348413	-2.05332
WBGene00020378.1.1-WBGene00020378.2.1	WBGene00020378	35.5471	196.604	41.6036	4.56302	0	0	5.07996	10.6918	0.333333	0.3125	0.363636	0.0833333	0	0	0.0344828	0.125	0.0163246	0.273201	0.0398707	-2.77656
WBGene00020386.ws200.2.1-WBGene00020386.ws200.3.1	WBGene00020386	0	39.3208	0	36.5042	54.0128	338.576	10.1599	21.3836	0	0.1	0	0.129032	0.0909091	0.21875	0.142857	0.210526	0.0531097	0.0572581	0.165761	1.53355
WBGene00020427.7.1-WBGene00020427.8.1	WBGene00020427	0	39.3208	10.4009	50.1932	162.038	145.104	35.5597	64.1508	0	0.1	0.0689655	0.161765	0.214286	0.15	0.179487	0.24	0.027147	0.0826826	0.195943	1.24478
WBGene00020443.14.1-WBGene00020443.15.1	WBGene00020443	0	0	0	18.2521	54.0128	48.368	45.7197	16.0377	0	0	0	0.0816327	0.0588235	0.125	0.09	0.0666667	0.0426755	0.0204082	0.0851225	2.06039
WBGene00020443.9.1-WBGene00020443.10.1	WBGene00020443	0	39.3208	10.4009	13.6891	108.026	96.736	55.8796	26.7295	0	0.0714286	0.0571429	0.0612245	0.117647	0.25	0.11	0.111111	0.0389748	0.047449	0.14719	1.63323
WBGene00020453.ws200.2.1-WBGene00020453.ws200.3.2	WBGene00020453	0	78.6417	10.4009	4.56302	108.026	145.104	25.3998	16.0377	0	0.4	0.333333	0.1	0.333333	0.6	0.625	0.5	0.0379387	0.208333	0.514583	1.30451
WBGene00020453.ws200.1.1-WBGene00020453.ws200.3.2	WBGene00020453	71.0943	117.963	20.8018	36.5042	54.0128	48.368	15.2399	10.6918	1	0.6	0.666667	0.8	0.166667	0.2	0.375	0.333333	0.00271262	0.766667	0.26875	-1.51234
WBGene00020504.3.1-WBGene00020504.4.1	WBGene00020504	35.5471	39.3208	10.4009	31.9411	108.026	193.472	55.8796	48.1131	0.0142857	0.025641	0.025974	0.0364583	0.0333333	0.0506329	0.0662651	0.0596026	0.0190821	0.0255898	0.0524585	1.03561
WBGene00020504.4.1-WBGene00020504.5.1	WBGene00020504	71.0943	78.6417	5.20045	41.0672	162.038	338.576	66.0395	53.459	0.0285714	0.0512821	0.012987	0.046875	0.05	0.0886076	0.0783133	0.0662252	0.0252312	0.0349289	0.0707865	1.01905
WBGene00020553.2.1-WBGene00020553.3.1	WBGene00020553	71.0943	0	26.0022	41.0672	378.089	193.472	101.599	58.8049	0.0204082	0	0.03125	0.034749	0.0679612	0.0512821	0.0520833	0.0371622	0.0227977	0.0216018	0.0521222	1.27075
WBGene00020649.4.1-WBGene00020649.5.1	WBGene00020649	0	0	0	18.2521	108.026	145.104	5.07996	37.4213	0	0	0	0.0344828	0.0526316	0.0410959	0.0192308	0.0614035	0.0317397	0.00862069	0.0435904	2.33814
WBGene00020649.7.1-WBGene00020649.8.1	WBGene00020649	0	39.3208	0	9.12604	216.051	96.736	20.3199	69.4967	0	0.05	0	0.0172414	0.105263	0.0273973	0.0769231	0.114035	0.0306976	0.0168103	0.0809046	2.26688
WBGene00020649.9.1-WBGene00020649.10.1	WBGene00020649	71.0943	39.3208	0	22.8151	108.026	435.312	20.3199	64.1508	0.0606061	0.05	0	0.0431034	0.0526316	0.123288	0.0769231	0.105263	0.0468197	0.0384274	0.0895264	1.22018
WBGene00020693.5.1-WBGene00020693.6.1	WBGene00020693	106.641	78.6417	5.20045	27.3781	0	48.368	0	10.6918	0.214286	0.133333	0.25	0.193548	0	0.125	0	0.105263	0.0148078	0.197792	0.0575658	-1.7807
WBGene00020770.3.1-WBGene00020770.4.1	WBGene00020770	142.189	78.6417	5.20045	13.6891	0	0	10.1599	10.6918	0.571429	0.5	0.25	0.272727	0	0	0.166667	0.222222	0.0226287	0.398539	0.0972222	-2.03536
WBGene00020786.ws200.9.1-WBGene00020786.ws200.10.1	WBGene00020786	35.5471	157.283	5.20045	18.2521	216.051	241.84	15.2399	58.8049	0.0175439	0.0754717	0.0322581	0.027027	0.105263	0.125	0.0441176	0.113402	0.0377053	0.0380752	0.0969457	1.34833
WBGene00020797.ws200.1.1-WBGene00020797.ws200.2.1	WBGene00020797	142.189	78.6417	10.4009	59.3193	0	0	15.2399	21.3836	0.25	0.25	0.181818	0.154762	0	0	0.130435	0.0930233	0.00969561	0.209145	0.0558645	-1.9045
WBGene00020806.6.1-WBGene00020806.7.1	WBGene00020806	142.189	78.6417	5.20045	36.5042	216.051	0	0	5.3459	0.2	0.166667	0.25	0.242424	0.222222	0	0	0.0714286	0.0446855	0.214773	0.0734127	-1.54871
WBGene00020884.8.1-WBGene00020884.9.1	WBGene00020884	142.189	39.3208	5.20045	18.2521	0	0	0	10.6918	0.333333	0.0555556	0.2	0.129032	0	0	0	0.0769231	0.0419838	0.17948	0.0192308	-3.22233
WBGene00020929.4.1-WBGene00020929.5.1	WBGene00020929	35.5471	157.283	10.4009	36.5042	54.0128	0	0	16.0377	0.142857	0.4	0.666667	0.470588	0.166667	0	0	0.166667	0.029478	0.420028	0.0833333	-2.33352
WBGene00020964.3.1-WBGene00020964.4.1	WBGene00020964	71.0943	0	5.20045	45.6302	270.064	290.208	35.5597	80.1885	0.0263158	0	0.0196078	0.0411523	0.0485437	0.0588235	0.0382514	0.0678733	0.0252443	0.021769	0.053373	1.29383
WBGene00020981.ws200.3.1-WBGene00020981.ws200.4.1	WBGene00020981	71.0943	78.6417	15.6013	31.9411	0	0	5.07996	26.7295	0.153846	0.153846	0.272727	0.134615	0	0	0.0357143	0.151515	0.0329871	0.178759	0.0468074	-1.93321
WBGene00021148.3.1-WBGene00021148.4.1	WBGene00021148	35.5471	39.3208	0	4.56302	54.0128	193.472	40.6397	26.7295	0.1	0.111111	0	0.0769231	0.2	0.190476	0.470588	0.238095	0.0284282	0.0720086	0.27479	1.93209
WBGene00021156.ws200.3.1-WBGene00021156.ws200.4.1	WBGene00021156	106.641	235.925	0	13.6891	108.026	241.84	20.3199	21.3836	0.125	0.222222	0	0.0731707	0.285714	0.238095	0.210526	0.2	0.0437628	0.105098	0.233584	1.15221
WBGene00021167.6.1-WBGene00021167.7.1	WBGene00021167	0	0	5.20045	4.56302	108.026	96.736	15.2399	21.3836	0	0	0.2	0.0833333	0.333333	0.2	0.2	0.190476	0.0336338	0.0708333	0.230952	1.70509
WBGene00021219.4.1-WBGene00021219.5.1	WBGene00021219	71.0943	196.604	10.4009	27.3781	54.0128	0	30.4798	69.4967	0.133333	0.3125	0.2	0.153846	0.047619	0	0.122449	0.117117	0.0417597	0.19992	0.0717963	-1.47744
WBGene00021247.7.1-WBGene00021247.8.1	WBGene00021247	71.0943	117.963	10.4009	22.8151	54.0128	96.736	10.1599	5.3459	0.142857	0.333333	0.2	0.192308	0.111111	0.153846	0.0909091	0.0434783	0.0459829	0.217125	0.0998362	-1.12089
WBGene00021314.2.1-WBGene00021314.3.1	WBGene00021314	71.0943	78.6417	52.0045	36.5042	108.026	0	10.1599	42.7672	0.666667	1	0.833333	0.5	0.5	0	0.333333	0.5	0.0400578	0.75	0.333333	-1.16993
WBGene00021324.ws200.11.1-WBGene00021324.ws200.12.1	WBGene00021324	106.641	39.3208	26.0022	22.8151	54.0128	96.736	10.1599	21.3836	0.15	0.166667	0.121951	0.0961538	0.0333333	0.0833333	0.0434783	0.0888889	0.0141868	0.133693	0.0622585	-1.10258
WBGene00021346.6.1-WBGene00021346.7.1	WBGene00021346	213.283	157.283	98.8085	68.4453	54.0128	145.104	55.8796	69.4967	0.24	0.222222	0.208791	0.174419	0.0526316	0.09375	0.0956522	0.115044	0.000689905	0.211358	0.0892695	-1.24345
WBGene00021439.12.1-WBGene00021439.13.1	WBGene00021439	71.0943	0	0	50.1932	108.026	145.104	10.1599	26.7295	0.0769231	0	0	0.113402	0.25	0.125	0.181818	0.192308	0.0107198	0.0475813	0.187281	1.97674
WBGene00021440.10.1-WBGene00021440.11.1	WBGene00021440	248.83	117.963	150.813	82.1343	54.0128	48.368	116.839	80.1885	0.0875	0.107143	0.115538	0.0647482	0.0222222	0.0181818	0.0732484	0.0530035	0.0236874	0.0937322	0.041664	-1.16974
WBGene00021444.2.1-WBGene00021444.3.1	WBGene00021444	71.0943	78.6417	10.4009	18.2521	270.064	241.84	45.7197	42.7672	0.0338983	0.0740741	0.019802	0.0248447	0.108696	0.113636	0.0789474	0.0449438	0.0524874	0.0381548	0.0865558	1.18177
WBGene00021444.9.1-WBGene00021444.10.1	WBGene00021444	177.736	117.963	31.2027	54.7562	0	48.368	30.4798	58.8049	0.0847458	0.111111	0.0594059	0.0745342	0	0.0227273	0.0526316	0.0617978	0.035661	0.0824492	0.0342892	-1.26575
WBGene00021476.2.1-WBGene00021476.3.1	WBGene00021476	0	0	46.804	31.9411	162.038	193.472	81.2794	58.8049	0	0	0.0849057	0.114754	0.272727	0.266667	0.153846	0.2	0.00546073	0.0499149	0.22331	2.16151
WBGene00021492.ws200.1.1-WBGene00021492.ws200.2.1	WBGene00021492	142.189	196.604	5.20045	41.0672	108.026	0	0	10.6918	0.105263	0.217391	0.333333	0.257143	0.153846	0	0	0.117647	0.041482	0.228283	0.0678733	-1.74991
WBGene00021508.3.1-WBGene00021508.4.1	WBGene00021508	106.641	196.604	93.6081	86.6974	54.0128	96.736	81.2794	64.1508	0.3	0.5	0.197802	0.283582	0.1	0.0869565	0.2	0.162162	0.0383416	0.320346	0.13728	-1.22251
WBGene00021603.ws200.6.1-WBGene00021603.ws200.7.1	WBGene00021603	106.641	78.6417	10.4009	18.2521	0	0	10.1599	16.0377	0.5	0.285714	0.222222	0.153846	0	0	0.0512821	0.115385	0.0205596	0.290446	0.0416667	-2.8013
WBGene00021635.5.1-WBGene00021635.6.1	WBGene00021635	35.5471	39.3208	5.20045	13.6891	108.026	145.104	25.3998	37.4213	0.0357143	0.05	0.025	0.0566038	0.0625	0.0833333	0.108696	0.125	0.014122	0.0418295	0.0948822	1.18162
WBGene00021645.ws200.10.1-WBGene00021645.ws200.11.3	WBGene00021645	106.641	78.6417	10.4009	13.6891	54.0128	96.736	10.1599	10.6918	0.2	0.0833333	0.2	0.0882353	0.333333	0.333333	0.153846	0.333333	0.0399146	0.142892	0.288462	1.01346
WBGene00021652.ws200.18.1-WBGene00021652.ws200.19.1	WBGene00021652	35.5471	78.6417	10.4009	13.6891	162.038	145.104	5.07996	10.6918	0.0714286	0.181818	0.2	0.272727	0.0410959	0.0967742	0.1	0.0606061	0.0512479	0.181494	0.074619	-1.28231
WBGene00021661.ws200.4.1-WBGene00021661.ws200.5.1	WBGene00021661	0	39.3208	5.20045	13.6891	216.051	48.368	71.1195	69.4967	0	0.0833333	0.0217391	0.075	0.173913	0.0769231	0.222222	0.2	0.0174093	0.0450181	0.168265	1.90216
WBGene00021676.1.1-WBGene00021676.2.1	WBGene00021676	35.5471	0	67.6058	45.6302	432.102	290.208	45.7197	96.2262	0.0357143	0	0.106557	0.0990099	0.363636	0.2	0.0909091	0.197802	0.0484098	0.0603204	0.213087	1.82072
WBGene00021697.ws200.16.1-WBGene00021697.ws200.17.1	WBGene00021697	0	39.3208	15.6013	13.6891	216.051	145.104	96.5193	32.0754	0	0.0238095	0.00920245	0.0191083	0.036036	0.0379747	0.0430839	0.0186335	0.0318046	0.0130301	0.033932	1.3808
WBGene00021732.1.1-WBGene00021732.2.1	WBGene00021732	0	0	15.6013	9.12604	108.026	145.104	40.6397	58.8049	0	0	0.027027	0.0175439	0.05	0.0652174	0.0597015	0.0558376	0.000775613	0.0111427	0.0576891	2.3722
WBGene00021751.5.1-WBGene00021751.6.1	WBGene00021751	106.641	39.3208	20.8018	18.2521	54.0128	145.104	15.2399	37.4213	0.375	0.166667	0.285714	0.285714	0.0555556	0.142857	0.0769231	0.2	0.0253269	0.278274	0.118834	-1.22756
WBGene00021766.ws200.1.1-WBGene00021766.ws200.2.1	WBGene00021766	213.283	117.963	10.4009	59.3193	432.102	338.576	86.3594	96.2262	0.142857	0.1	0.05	0.112069	0.210526	0.225806	0.202381	0.178218	0.00318473	0.101232	0.204233	1.01255
WBGene00021797.ws200.5.1-WBGene00021797.ws200.6.1	WBGene00021797	106.641	39.3208	20.8018	13.6891	0	0	35.5597	5.3459	0.75	1	0.333333	0.6	0	0	0.269231	0.2	0.0120047	0.670833	0.117308	-2.51565
WBGene00021805.ws200.3.1-WBGene00021805.ws200.4.1	WBGene00021805	0	0	15.6013	4.56302	108.026	48.368	106.679	69.4967	0	0	0.12	0.0769231	0.333333	0.125	0.170732	0.22807	0.0221512	0.0492308	0.214284	2.12189
WBGene00021805.ws200.2.1-WBGene00021805.ws200.3.1	WBGene00021805	0	0	15.6013	9.12604	108.026	48.368	132.079	58.8049	0	0	0.12	0.153846	0.333333	0.125	0.211382	0.192982	0.047115	0.0684615	0.215674	1.65549
WBGene00021814.ws200.9.1-WBGene00021814.ws200.10.1	WBGene00021814	71.0943	117.963	26.0022	22.8151	0	96.736	40.6397	10.6918	0.333333	0.2	0.185185	0.151515	0	0.125	0.114286	0.0833333	0.0312945	0.217508	0.0806548	-1.43124
WBGene00021817.ws200.2.1-WBGene00021817.ws200.3.1	WBGene00021817	106.641	157.283	5.20045	50.1932	0	0	15.2399	0	0.272727	0.142857	0.0666667	0.282051	0	0	0.142857	0	0.0494445	0.191076	0.0357143	-2.41957
WBGene00021912.ws200.5.1-WBGene00021912.ws200.6.1	WBGene00021912	106.641	78.6417	5.20045	13.6891	0	0	5.07996	10.6918	0.25	0.181818	0.0333333	0.136364	0	0	0.0277778	0.0689655	0.0399815	0.150379	0.0241858	-2.63637
WBGene00021950.4.1-WBGene00021950.5.1	WBGene00021950	0	0	5.20045	4.56302	54.0128	145.104	15.2399	21.3836	0	0	0.047619	0.0344828	0.2	0.3	0.136364	0.117647	0.00783355	0.0205255	0.188503	3.1991
WBGene00021985.ws200.8.1-WBGene00021985.ws200.9.1	WBGene00021985	0	0	31.2027	13.6891	324.077	193.472	137.159	74.8426	0	0	0.075	0.075	0.214286	0.190476	0.238938	0.202899	0.000346769	0.0375	0.21165	2.49672
WBGene00021986.1.1-WBGene00021986.2.1	WBGene00021986	0	0	0	9.12604	54.0128	48.368	35.5597	21.3836	0	0	0	0.0606061	0.0833333	0.25	0.21875	0.105263	0.0144982	0.0151515	0.164337	3.43912
WBGene00022010.9.1-WBGene00022010.10.1	WBGene00022010	71.0943	39.3208	0	45.6302	594.14	580.416	50.7996	96.2262	0.0194175	0.0204082	0	0.046729	0.0827068	0.0718563	0.0724638	0.0545455	0.00486804	0.0216387	0.0703931	1.70182
WBGene00022010.16.1-WBGene00022010.17.1	WBGene00022010	355.471	157.283	15.6013	27.3781	108.026	241.84	15.2399	42.7672	0.0970874	0.0816327	0.0857143	0.0280374	0.0150376	0.0299401	0.0217391	0.0242424	0.0183259	0.0731179	0.0227398	-1.68501
WBGene00022054.ws200.5.1-WBGene00022054.ws200.6.1	WBGene00022054	106.641	78.6417	41.6036	22.8151	216.051	193.472	157.479	101.572	0.176471	0.285714	0.16	0.0724638	0.333333	0.571429	0.31	0.311475	0.0358041	0.173662	0.381559	1.13562
WBGene00022121.ws200.7.1-WBGene00022121.ws200.8.1	WBGene00022121	71.0943	39.3208	57.2049	63.8823	594.14	338.576	91.4393	112.264	0.0143885	0.0133333	0.0486726	0.0409357	0.0808824	0.0693069	0.0517241	0.0504808	0.0274782	0.0293325	0.0630985	1.10511
WBGene00022123.ws200.4.1-WBGene00022123.ws200.5.1	WBGene00022123	0	0	5.20045	0	54.0128	96.736	20.3199	16.0377	0	0	0.2	0	0.5	0.666667	0.5	0.5	0.000279296	0.05	0.541667	3.43741
WBGene00022129.ws200.1.1-WBGene00022129.ws200.2.1	WBGene00022129	35.5471	39.3208	20.8018	13.6891	0	0	0	10.6918	0.166667	0.333333	0.5	0.6	0	0	0	0.333333	0.0464011	0.4	0.0833333	-2.26303
WBGene00022148.ws200.2.1-WBGene00022148.ws200.3.1	WBGene00022148	106.641	117.963	52.0045	36.5042	54.0128	48.368	66.0395	37.4213	0.1875	0.333333	0.227273	0.205128	0.0714286	0.0526316	0.2	0.152174	0.0461243	0.238309	0.119059	-1.00116
WBGene00022151.6.1-WBGene00022151.8.1	WBGene00022151	35.5471	0	0	0	216.051	193.472	5.07996	10.6918	0.0344828	0	0	0	0.117647	0.16	0.0333333	0.0714286	0.0235438	0.00862069	0.0956022	3.47117
WBGene00022151.3.1-WBGene00022151.4.1	WBGene00022151	319.924	78.6417	10.4009	27.3781	216.051	96.736	15.2399	0	0.310345	0.2	0.111111	0.181818	0.117647	0.08	0.1	0	0.0409952	0.200819	0.0744118	-1.43229
WBGene00022197.ws200.5.1-WBGene00022197.ws200.6.1	WBGene00022197	106.641	117.963	15.6013	18.2521	0	48.368	10.1599	5.3459	0.6	0.375	0.375	0.571429	0	0.25	0.117647	0.125	0.00416806	0.480357	0.123162	-1.96355
WBGene00022250.ws200.5.1-WBGene00022250.ws200.6.1	WBGene00022250	106.641	275.246	41.6036	41.0672	54.0128	0	30.4798	26.7295	0.25	0.5	0.222222	0.333333	0.2	0	0.136364	0.2	0.0493679	0.326389	0.134091	-1.28338
WBGene00022301.5.1-WBGene00022301.6.1	WBGene00022301	0	0	5.20045	4.56302	54.0128	96.736	60.9596	26.7295	0	0	0.0166667	0.0175439	0.0384615	0.0625	0.107143	0.0641026	0.00766564	0.00855263	0.0680517	2.99219
WBGene00022360.ws200.4.1-WBGene00022360.ws200.5.1	WBGene00022360	0	0	0	13.6891	108.026	96.736	45.7197	37.4213	0	0	0	0.0666667	0.0833333	0.105263	0.2	0.189189	0.0091491	0.0166667	0.144446	3.11549
WBGene00022360.ws200.8.1-WBGene00022360.ws200.9.1	WBGene00022360	71.0943	39.3208	20.8018	54.7562	108.026	48.368	50.7996	21.3836	0.2	0.2	0.285714	0.266667	0.0833333	0.0526316	0.222222	0.108108	0.0306815	0.238095	0.116574	-1.03029
WBGene00022378.13.1-WBGene00022378.14.1	WBGene00022378	142.189	78.6417	41.6036	68.4453	54.0128	0	50.7996	21.3836	0.148148	0.4	0.181818	0.208333	0.0434783	0	0.140845	0.0449438	0.0321497	0.234575	0.0573168	-2.03302
WBGene00022413.6.1-WBGene00022413.7.1	WBGene00022413	71.0943	39.3208	15.6013	18.2521	108.026	48.368	15.2399	5.3459	0.0909091	0.0625	0.130435	0.121212	0.08	0.030303	0.0340909	0.0285714	0.0259725	0.101264	0.0432413	-1.22764
WBGene00022500.8.1-WBGene00022500.9.1	WBGene00022500	71.0943	78.6417	0	27.3781	378.089	483.68	71.1195	48.1131	0.0227273	0.0392157	0	0.0392157	0.0642202	0.0819672	0.0557769	0.047619	0.0202296	0.0252897	0.0623958	1.3029
WBGene00022502.4.1-WBGene00022502.5.1	WBGene00022502	106.641	78.6417	41.6036	59.3193	0	48.368	20.3199	26.7295	0.12	0.166667	0.173913	0.142857	0	0.037037	0.0666667	0.0684932	0.00176222	0.150859	0.0430492	-1.80914
WBGene00022518.12.1-WBGene00022518.13.1	WBGene00022518	0	0	0	0	108.026	48.368	15.2399	16.0377	0	0	0	0	0.0769231	0.0322581	0.115385	0.0857143	0.0040604	0.0001	0.07757	9.59935
WBGene00022549.ws200.10.1-WBGene00022549.ws200.11.1	WBGene00022549	142.189	117.963	10.4009	31.9411	0	96.736	10.1599	5.3459	0.235294	0.214286	0.181818	0.212121	0	0.08	0.0909091	0.05	0.000523605	0.21088	0.0552273	-1.93297
WBGene00022572.ws200.2.1-WBGene00022572.ws200.3.1	WBGene00022572	35.5471	117.963	10.4009	22.8151	0	48.368	0	10.6918	0.2	0.75	0.285714	0.357143	0	0.142857	0	0.142857	0.0437639	0.398214	0.0714286	-2.47897
WBGene00022585.5.1-WBGene00022585.6.1	WBGene00022585	35.5471	0	26.0022	22.8151	162.038	96.736	40.6397	32.0754	0.25	0	0.238095	0.227273	0.5	0.285714	0.421053	0.285714	0.0510259	0.178842	0.37312	1.06095
WBGene00022633.3.1-WBGene00022633.4.1	WBGene00022633	71.0943	0	0	0	54.0128	145.104	40.6397	21.3836	0.08	0	0	0	0.0588235	0.1875	0.258065	0.148148	0.0209994	0.02	0.163134	3.02799
WBGene00022677.5.1-WBGene00022677.6.1	WBGene00022677	142.189	117.963	156.013	41.0672	0	0	30.4798	16.0377	0.307692	0.5	0.405405	0.145161	0	0	0.0821918	0.06	0.00829816	0.339565	0.0355479	-3.25585
WBGene00022743.1.1-WBGene00022743.2.1	WBGene00022743	71.0943	78.6417	15.6013	22.8151	0	48.368	5.07996	16.0377	0.0833333	0.133333	0.157895	0.0757576	0	0.04	0.027027	0.075	0.0221973	0.11258	0.0355068	-1.66478
WBGene00022800.3.1-WBGene00022800.4.1	WBGene00022800	71.0943	39.3208	5.20045	18.2521	324.077	241.84	50.7996	53.459	0.0327869	0.0625	0.011236	0.0300752	0.113208	0.0806452	0.0520833	0.0578035	0.0537451	0.0341495	0.0759349	1.1529
WBGene00022805.6.1-WBGene00022805.7.1	WBGene00022805	71.0943	39.3208	20.8018	18.2521	108.026	145.104	40.6397	21.3836	0.105263	0.0909091	0.129032	0.0727273	0.333333	0.230769	0.166667	0.137931	0.039557	0.0994829	0.217175	1.12634
WBGene00022847.4.2-WBGene00022847.5.1	WBGene00022847	106.641	117.963	46.804	59.3193	54.0128	0	86.3594	0	0.375	0.3	0.36	0.433333	0.125	0	0.346939	0	0.0277878	0.367083	0.117985	-1.6375
WBGene00022858.13.1-WBGene00022858.14.1	WBGene00022858	35.5471	0	5.20045	31.9411	108.026	290.208	20.3199	58.8049	0.0344828	0	0.0454545	0.076087	0.0625	0.0967742	0.0833333	0.0916667	0.0430365	0.0390061	0.0835686	1.09926
WBGene00043067.ws200.1.1-WBGene00043067.ws200.2.1	WBGene00043067	106.641	117.963	5.20045	41.0672	108.026	145.104	20.3199	10.6918	0.333333	0.142857	0.25	0.310345	0.5	0.6	0.5	0.5	0.00168488	0.259134	0.525	1.01862
WBGene00043067.ws200.3.1-WBGene00043067.ws200.4.1	WBGene00043067	106.641	275.246	10.4009	36.5042	0	48.368	10.1599	0	0.333333	0.333333	0.5	0.275862	0	0.2	0.25	0	0.0228186	0.360632	0.1125	-1.6806
WBGene00043707.ws200.1.1-WBGene00043707.ws200.2.1	WBGene00043707	177.736	39.3208	26.0022	41.0672	108.026	0	0	37.4213	0.238095	0.2	0.192308	0.101124	0.1	0	0	0.109375	0.0208036	0.182882	0.0523437	-1.80483
WBGene00044078.ws200.1.1-WBGene00044078.ws200.2.1	WBGene00044078	0	117.963	20.8018	18.2521	108.026	96.736	35.5597	26.7295	0	0.214286	0.285714	0.2	0.4	1	0.636364	0.416667	0.0283247	0.175	0.613258	1.80914
WBGene00044078.ws200.3.1-WBGene00044078.ws200.4.1	WBGene00044078	35.5471	157.283	20.8018	27.3781	0	0	15.2399	5.3459	0.2	0.285714	0.285714	0.3	0	0	0.272727	0.0833333	0.0395759	0.267857	0.0890152	-1.58934
WBGene00044134.ws200.1.1-WBGene00044134.ws200.2.1	WBGene00044134	0	39.3208	5.20045	4.56302	54.0128	145.104	20.3199	21.3836	0	0.25	0.25	0.2	0.333333	0.75	0.5	0.5	0.0162163	0.175	0.520833	1.57347
WBGene00044323.ws200.1.1-WBGene00044323.ws200.2.1	WBGene00044323	71.0943	117.963	78.0067	73.0083	0	0	55.8796	16.0377	0.333333	0.333333	0.277778	0.516129	0	0	0.25	0.136364	0.0150526	0.365143	0.0965909	-1.9185
WBGene00044350.ws200.2.1-WBGene00044350.ws200.3.1	WBGene00044350	106.641	117.963	15.6013	73.0083	0	0	20.3199	32.0754	0.2	0.176471	0.25	0.280702	0	0	0.0689655	0.115385	0.00268962	0.226793	0.0460875	-2.29893
WBGene00044445.ws200.1.1-WBGene00044445.ws200.2.1	WBGene00044445	177.736	196.604	31.2027	31.9411	0	0	15.2399	5.3459	0.833333	0.625	0.857143	0.411765	0	0	0.375	0.125	0.00650904	0.68181	0.125	-2.44744
WBGene00044481.ws200.2.1-WBGene00044481.ws200.3.1	WBGene00044481	106.641	117.963	67.6058	31.9411	378.089	338.576	76.1995	80.1885	0.0833333	0.111111	0.1625	0.0875	0.35	0.318182	0.159574	0.182927	0.0322817	0.111111	0.252671	1.18526
WBGene00044588.ws200.1.1-WBGene00044588.ws200.2.1	WBGene00044588	0	0	0	9.12604	54.0128	96.736	15.2399	26.7295	0	0	0	0.0833333	0.25	0.2	0.272727	0.5	0.00645923	0.0208333	0.305682	3.87507
WBGene00044640.ws200.1.1-WBGene00044640.ws200.2.1	WBGene00044640	106.641	78.6417	5.20045	22.8151	0	0	0	16.0377	0.75	0.666667	0.25	1	0	0	0	0.5	0.035074	0.666667	0.125	-2.41504
WBGene00044689.ws200.2.1-WBGene00044689.ws200.3.1	WBGene00044689	71.0943	39.3208	5.20045	18.2521	324.077	193.472	35.5597	64.1508	0.037037	0.0666667	0.0217391	0.0615385	0.103448	0.133333	0.0583333	0.0902256	0.0385744	0.0467453	0.0963351	1.04324
WBGene00044774.ws200.1.1-WBGene00044774.ws200.2.1	WBGene00044774	35.5471	117.963	0	18.2521	54.0128	48.368	35.5597	48.1131	0.333333	0.6	0	0.307692	0.5	1	0.636364	0.692308	0.0497136	0.310256	0.707168	1.18859
WBGene00044798.ws200.3.1-WBGene00044798.ws200.4.1	WBGene00044798	106.641	78.6417	0	114.075	162.038	145.104	10.1599	21.3836	0.333333	0.222222	0	0.297619	0.375	0.333333	0.5	0.5	0.047853	0.213294	0.427083	1.00167
WBGene00077437.ws200.1.1-WBGene00077437.ws200.2.1	WBGene00077437	248.83	235.925	31.2027	36.5042	0	0	20.3199	21.3836	0.333333	0.142857	0.2	0.163265	0	0	0.0909091	0.1	0.0190278	0.209864	0.0477273	-2.13657
