# Supplementary material for: Differential alternative splicing coupled to nonsense-mediated decay of mRNA ensures dietary restriction-induced longevity
Source: Nat Commun. 2017 Aug 21;8:306. doi: 10.1038/s41467-017-00370-5 (PMC5563511; doi:10.1038/s41467-017-00370-5)
Supplement: Supplementary file 13 — Supplementary Data 12 [file 41467_2017_370_MOESM13_ESM.xlsx]

## Sheet: Data
Supplementary Data 12: Intron retention when smg-2 is knocked down in WT or eat-2(ad1116)
Only conditions where WT or eat-2(ad1116), grown on control RNAi, showed zero intron retention were considered									Increased intron retention in eat-2(ad1116) on smg-2 knockdown.
Intron Retention in WT on smg-2 RNAi				Intron Retention in eat-2(ad1116) on smg-2 RNAi
Intron Id	Gene	Read count_WT		Intron Id	Gene	Read count eat-2(ad1116)	Size of 3' UTR		Intron Id	RPKM eat-2(ad1116) on smg-2 RNAi	RPKM eat-2(ad1116) on control RNAi	Read count eat-2(ad1116) on smg-2 RNAi	Read count eat-2(ad1116) on control RNAi	P-value	Fold Change
chrX 60038 60177 WBGene00022219	WBGene00022219	138		chrIV 12970563 12970642 WBGene00014771	WBGene00014771	93			chrIII 3867934 3868444 WBGene00004414	2436.99	892.976	26987	9298	0	2.72906
chrIII 9318011 9318220 WBGene00008038	WBGene00008038	120		chrII 4370347 4370674 WBGene00015116	WBGene00015116	42	879		chrIII 3868562 3868753 WBGene00004414	3106.36	1302.46	12883	5079	0	2.38499
chrIV 326531 326633 WBGene00000675	WBGene00000675	45		chrIII 125061 125620 WBGene00016218	WBGene00008842	41			chrIV 13239911 13240148 WBGene00004424	1461.49	64.2736	7521	311	0	22.7386
chrV 5511028 5511530 WBGene00016061	WBGene00016061	37		chrX 8373875 8374078 WBGene00018227	WBGene00016218	28			chrIV 13239911 13240121 WBGene00004424	1250.26	57.61	5701	247	0	21.7021
chrV 14632503 14632777 WBGene00009652	WBGene00009652	26		chrV 7252981 7253728 WBGene00015465	WBGene00013579	24	724		chrIV 13239910 13240119 WBGene00004424	1248.97	57.6513	5668	246	0	21.6642
chrII 12966739 12970664 WBGene00004232	WBGene00004232	20		chrIII 1387938 1387991 WBGene00194746	WBGene00019095	23			chrIII 1950763 1951063 WBGene00004491	653.815	15.5104	4259	95	0	42.1534
chrII 7669328 7669795 WBGene00003045	WBGene00003045	18		chrIV 17469541 17469897 WBGene00008708	WBGene00000675	22	1127		chrI 10436279 10436458 WBGene00004444	881.975	27.0896	3428	99	0	32.5577
chrI 4053586 4058537 WBGene00006820	WBGene00006820	17		chrIV 6144594 6144838 WBGene00019752	WBGene00018227	21			chrIII 3868209 3868425 WBGene00004414	643.052	19.5014	3016	86	0	32.9747
chrI 10121199 10121253 WBGene00014965	WBGene00014965	17		chrII 13183788 13184402 WBGene00012374	WBGene00004232	20			chrI 2875975 2876157 WBGene00004412	666.267	24.221	2633	90	0	27.5079
chrV 2009666 2009717 WBGene00019095	WBGene00019095	16		chrV 3362859 3363032 WBGene00015434	WBGene00012211	20	218		chrIII 8364429 8366452 WBGene00019882	56.7766	4.50337	2494	186	0	12.6076
chrIV 2571410 2571558 WBGene00022083	WBGene00022083	15		chrV 9926615 9926937 WBGene00008246	WBGene00015465	19			chrI 1834272 1834396 WBGene00016907	892.856	117.315	2404	297	0	7.61073
chrIII 10084218 10084279 WBGene00011811	WBGene00011811	15		chrX 4004495 4005687 WBGene00019828	WBGene00194746	19			chrI 2875974 2876147 WBGene00004412	606.158	21.5173	2277	76	0	28.1707
chrI 14289871 14295475 WBGene00008612	WBGene00008612	13		chrX 12221234 12221346 WBGene00007691	WBGene00008708	19	537		chrI 2875974 2876146 WBGene00004412	604.595	21.6424	2258	76	0	27.9356
chrIV 5477964 5478040 WBGene00020434	WBGene00020434	12		chrII 10395883 10395933 WBGene00011663	WBGene00019752	18			chrI 2875970 2876146 WBGene00004412	590.854	21.1505	2258	76	0	27.9356
chrIII 1985270 1986204 WBGene00021438	WBGene00021438	11		chrIV 3923352 3923599 WBGene00018971	WBGene00020346	18	2443		chrI 2875974 2876145 WBGene00004412	554.266	20.0504	2058	70	0	27.6437
chrIII 3108210 3109895 WBGene00021819	WBGene00021819	10		chrIV 14577352 14578003 WBGene00045061	WBGene00012374	17			chrIV 4389744 4389883 WBGene00004419	524.156	19.0283	1582	54	0	27.5462
chrV 18236031 18236170 WBGene00014821	WBGene00014821	10		chrIV 7031959 7032360 WBGene00015554	WBGene00015434	16			chrIV 4389634 4389693 WBGene00004419	1223.95	263.995	1568	318	0	4.63625
chrIII 11371221 11371458 WBGene00006533	WBGene00006533	10		chrIV 12549011 12550424 WBGene00014081	WBGene00008372	16	2351		chrV 9343393 9343651 WBGene00019466	220.81	38.9184	1237	205	0	5.67367
chrII 8497585 8501314 WBGene00011755	WBGene00011755	10		chrV 9528586 9528654 WBGene00008229	WBGene00008246	16			chrII 5055737 5055854 WBGene00004434	421.179	45.6311	1070	109	0	9.23008
chrV 10352260 10352340 WBGene00010627	WBGene00010627	10		chrII 8926310 8926427 WBGene00007178	WBGene00019828	15			chrII 6058331 6058778 WBGene00020028	109.726	16.3267	1065	149	0	6.72066
chrII 8497585 8499610 WBGene00011755	WBGene00011755	10		chrIV 7276975 7282275 WBGene00015531	WBGene00007691	14	1064		chrII 1484875 1485475 WBGene00019208	79.8272	5.06129	1040	62	0	15.7721
chrX 1577513 1584866 WBGene00006955	WBGene00006955	9		chrX 3404331 3404400 WBGene00006929	WBGene00008612	13			chrIV 8666526 8666997 WBGene00017235	98.3662	11.2311	1006	108	0	8.75835
chrI 3548869 3549602 WBGene00021634	WBGene00021634	9		chrIII 12496124 12496168 WBGene00013728	WBGene00012933	13	540		chrIV 8666527 8666997 WBGene00017235	97.0077	11.0466	990	106	0	8.78168
chrI 14678086 14680325 WBGene00013693	WBGene00013693	9		chrIII 12496124 12496168 WBGene00013729	WBGene00018661	13			chrIV 12123809 12124224 WBGene00000122	98.8777	25.3753	891	215	0	3.89662
chrIII 7036941 7042168 WBGene00023414	WBGene00023414	9		chrV 12037123 12040757 WBGene00002241	WBGene00011663	13	564		chrV 2010303 2010763 WBGene00019095	85.4004	7.24055	853	68	0	11.7947
chrX 16462129 16463580 WBGene00003555	WBGene00003555	9		chrV 11473427 11473475 WBGene00003540	WBGene00018971	13			chrV 14076317 14076550 WBGene00044081	164.649	14.7151	833	70	0	11.1891
chrIII 11286722 11286872 WBGene00012933	WBGene00012933	9		chrIV 8210824 8212430 WBGene00006620	WBGene00003851	13			chrV 16594591 16595066 WBGene00000776	70.1962	7.42436	724	72	0	9.45484
chrV 12865979 12866077 WBGene00011591	WBGene00011591	9		chrV 7217840 7218085 WBGene00015744	WBGene00003851	12			chrII 8603221 8603373 WBGene00004440	208.153	6.12252	687	19	0	33.9979
chrII 5707770 5710035 WBGene00015942	WBGene00015942	8		chrI 6060679 6060888 WBGene00016158	WBGene00017042	12			chrII 12610856 12611001 WBGene00012588	216.613	3.71574	682	11	0	58.2962
chrII 11914308 11915361 WBGene00014151	WBGene00014151	8		chrII 3562964 3563016 WBGene00021137	WBGene00014965	12			chrIV 8162117 8162562 WBGene00015050	60.9571	7.59468	589	69	0	8.02628
chrV 15654469 15655161 WBGene00009978	WBGene00009978	8		chrIII 4442541 4442976 WBGene00003590	WBGene00045061	12			chrIV 7790386 7790824 WBGene00004703	60.4592	7.60423	575	68	0	7.95073
chrV 15654469 15655143 WBGene00009978	WBGene00009978	8		chrV 6503225 6503495 WBGene00003385	WBGene00004703	11	879		chrIII 9318584 9318778 WBGene00008038	136.501	4.79703	575	19	0	28.4553
chrIII 11428926 11436856 WBGene00004735	WBGene00004735	8		chrIII 3227998 3230328 WBGene00019174	WBGene00015554	11			chrI 11930826 11931324 WBGene00011059	50.0307	1.18025	541	12	0	42.3901
chrIV 12867545 12867654 WBGene00014138	WBGene00014138	8		chrV 19769909 19770035 WBGene00014812	WBGene00014081	11			chrII 8603226 8603373 WBGene00004440	152.261	5.33118	486	16	0	28.5604
chrX 4004495 4005687 WBGene00019828	WBGene00019828	8		chrIII 5740281 5741192 WBGene00015081	WBGene00008229	11	421		chrI 1833332 1833381 WBGene00016907	355.275	54.9778	378	55	0	6.46216
chrII 12001982 12003129 WBGene00003154	WBGene00003154	7		chrX 13219754 13219964 WBGene00000217	WBGene00002119	11			chrIII 9318011 9318220 WBGene00008038	74.0392	1.17177	336	5	0	63.1855
chrV 6224908 6225855 WBGene00021068	WBGene00021068	7		chrII 5598732 5599097 WBGene00195182	WBGene00022647	11			chrIV 384644 384867 WBGene00020295	55.7606	3.73392	270	17	0	14.9336
chrV 4997524 4998832 WBGene00015739	WBGene00015739	7		chrX 12103165 12103444 WBGene00012225	WBGene00011210	10			chrII 1923411 1923600 WBGene00018661	64.5733	2.07324	265	8	0	31.1461
chrIII 5125323 5127737 WBGene00004728	WBGene00004728	7		chrV 11238586 11238691 WBGene00011834	WBGene00005814	10			chrV 20228191 20228397 WBGene00013763	47.8427	1.18884	214	5	0	40.2432
chrIII 11181163 11182230 WBGene00006604	WBGene00006604	7		chrV 13982406 13982467 WBGene00012058	WBGene00004681	10	4355		chrX 60038 60177 WBGene00022219	68.5842	0.704751	207	2	0	97.317
chrIV 5508893 5516131 WBGene00006745	WBGene00006745	7		chrV 6813456 6813921 WBGene00020529	WBGene00000195	10	1416		chrIII 10083638 10083762 WBGene00011811	73.9095	2.76501	199	7	0	26.7303
chrII 4913594 4913700 WBGene00019894	WBGene00019894	7		chrIII 7763223 7763271 WBGene00022516	WBGene00008137	10			chrII 12151305 12151386 WBGene00013248	68.2284	8.46571	120	14	0	8.05938
chrIII 5580539 5580904 WBGene00018966	WBGene00018966	7		chrV 14593196 14593293 WBGene00014822	WBGene00008766	10	348		chrIV 6330002 6330148 WBGene00004783	36.9064	2.01288	117	6	0	18.3351
chrX 12692665 12692717 WBGene00011564	WBGene00011564	7		chrX 5296926 5297532 WBGene00000092	WBGene00007178	10	1173		chrIV 13239910 13240000 WBGene00004424	56.2884	5.98647	110	11	0	9.40261
chrI 7600330 7600430 WBGene00008419	WBGene00008419	7		chrX 5296926 5297343 WBGene00000092	WBGene00011591	10			chrIII 186223 186333 WBGene00001963	41.4487	3.11692	99	7	0	13.298
chrIII 1387938 1387991 WBGene00194746	WBGene00194746	7		chrIII 1985270 1986204 WBGene00021438	WBGene00006601	9	1546		chrIV 11320447 11320497 WBGene00044290	86.5818	9.79604	94	10	0	8.83845
chrIV 9242999 9243269 WBGene00004281	WBGene00004281	7		chrX 17465723 17466116 WBGene00022648	WBGene00015956	9			chrIII 10084218 10084279 WBGene00011811	59.6439	1.60591	79	2	0	37.1403
chrI 7250815 7250917 WBGene00003041	WBGene00003041	6		chrII 920245 920927 WBGene00019928	WBGene00000050	9			chrIII 4194990 4195029 WBGene00006959	92.1083	25.118	78	20	0	3.66702
chrV 18742593 18744498 WBGene00045363	WBGene00045363	6		chrII 9740405 9741714 WBGene00013144	WBGene00014666	9			chrIII 3068460 3068565 WBGene00006725	34.2117	2.33239	78	5	0	14.6681
chrIV 13482033 13485502 WBGene00012868	WBGene00012868	6		chrV 20463206 20464294 WBGene00007121	WBGene00009838	9			chrIV 4752382 4752433 WBGene00021201	60.5025	8.64356	67	9	0	6.99972
chrIV 11914076 11914183 WBGene00001398	WBGene00001398	6		chrV 9371848 9371898 WBGene00017093	WBGene00014092	9	1017		chrII 14562949 14563035 WBGene00044053	35.3439	1.13907	66	2	0	31.0286
chrII 7682029 7682073 WBGene00003044	WBGene00003044	6		chrI 6587804 6587854 WBGene00006624	WBGene00015531	9			chrIII 125685 125735 WBGene00016218	46.0541	5.87762	50	6	0	7.83551
chrIII 5608677 5609079 WBGene00015469	WBGene00015469	6		chrII 12902064 12902268 WBGene00009396	WBGene00018966	9	1701		chrIV 9147687 9147736 WBGene00000121	42.2946	2.99879	45	3	0	14.1039
chrII 1197525 1211083 WBGene00018734	WBGene00018734	6		chrX 8283942 8284594 WBGene00001425	WBGene00016022	9			chrII 5055737 5055776 WBGene00004434	38.9689	2.5118	33	2	0	15.5143
chrII 4092504 4092892 WBGene00020007	WBGene00020007	6		chrII 2416810 2416984 WBGene00018354	WBGene00019587	9	2074		chrII 1930352 1930462 WBGene00018670	38.0993	4.00747	91	9	8.40779e-45	9.50708
chrIV 7051639 7051764 WBGene00003695	WBGene00003695	6		chrII 4905919 4908802 WBGene00019888	WBGene00017456	9			chrII 11454450 11454960 WBGene00004698	50.6596	9.60396	561	100	2.10475e-42	5.27486
chrV 20101227 20103175 WBGene00004754	WBGene00004754	6		chrI 6934886 6935317 WBGene00020398	WBGene00006929	9	4030		chrIII 3068460 3068573 WBGene00006725	38.3105	4.76798	94	11	3.27063e-42	8.03496
chrII 5752848 5753434 WBGene00002054	WBGene00002054	6		chrII 13091734 13093516 WBGene00013592	WBGene00013728	9	215		chrII 6490628 6490874 WBGene00004702	48.4879	9.1589	259	46	6.54659e-41	5.29408
chrIII 6441816 6442700 WBGene00003214	WBGene00003214	6		chrI 504458 505508 WBGene00022036	WBGene00013729	9			chrIV 1710366 1710564 WBGene00019537	29.5398	1.979	127	8	1.06473e-40	14.9266
chrII 7604143 7605523 WBGene00019940	WBGene00019940	6		chrIV 2637685 2639632 WBGene00003161	WBGene00002241	9			chrII 11452163 11452451 WBGene00004699	24.7861	0.68028	155	4	1.62795e-39	36.4351
chrIII 1951662 1951714 WBGene00018723	WBGene00018723	6		chrX 13803030 13803353 WBGene00014215	WBGene00003540	9	468		chrI 3731474 3731742 WBGene00020467	42.4454	7.49324	247	41	4.86454e-38	5.6645
chrV 13499555 13500646 WBGene00000233	WBGene00000233	6		chrIII 7520654 7520698 WBGene00000854	WBGene00006620	9			chrIII 10756987 10757046 WBGene00010481	83.5219	27.3957	107	33	5.3689e-37	3.04872
chrX 5075722 5076428 WBGene00006861	WBGene00006861	6		chrIV 4050661 4051443 WBGene00006951	WBGene00011564	9	1145		chrI 10569151 10569405 WBGene00009122	26.6534	2.12119	147	11	5.90184e-35	12.5653
chrV 13744230 13744804 WBGene00009433	WBGene00009433	6		chrIII 8971906 8971949 WBGene00011144	WBGene00000442	8	482		chrI 4766325 4767128 WBGene00019768	30.0528	3.4158	524	56	1.42233e-34	8.79815
chrV 3210504 3212089 WBGene00000168	WBGene00000168	6		chrV 3305284 3306358 WBGene00018059	WBGene00020851	8			chrIV 6330002 6330372 WBGene00004783	43.3158	9.00176	348	68	6.93536e-34	4.81192
chrV 17374427 17375120 WBGene00012491	WBGene00012491	6		chrI 403721 406065 WBGene00021733	WBGene00017563	8	1109		chrV 6309426 6309652 WBGene00019672	27.1027	2.60072	133	12	1.89509e-33	10.4212
chrIII 317118 321429 WBGene00021758	WBGene00021758	5		chrIII 4919198 4919249 WBGene00006735	WBGene00014613	8			chrII 6490628 6490954 WBGene00004702	38.0017	6.91131	269	46	2.7019e-33	5.49848
chrIII 6163142 6164240 WBGene00003593	WBGene00003593	5		chrII 6490851 6490954 WBGene00004702	WBGene00021879	8	696		chrI 5129610 5129901 WBGene00022458	28.3288	3.19802	179	19	3.69165e-33	8.85825
chrII 12800676 12802120 WBGene00012908	WBGene00012908	5		chrI 3408112 3410013 WBGene00019362	WBGene00015744	8	585		chrIV 12907687 12907832 WBGene00010658	51.136	12.8362	161	38	4.33787e-33	3.98374
chrI 7143369 7145450 WBGene00010427	WBGene00010427	5		chrIV 6319447 6321119 WBGene00022236	WBGene00016158	8			chrV 10446580 10451465 WBGene00012528	28.6224	3.59957	3036	359	6.29042e-32	7.95162
chrII 5947291 5951395 WBGene00000403	WBGene00000403	5		chrI 4016974 4020260 WBGene00006805	WBGene00021137	8	143		chrV 10446580 10451465 WBGene00012530	28.6224	3.59957	3036	359	6.29042e-32	7.95162
chrX 7954523 7954704 WBGene00015776	WBGene00015776	5		chrIII 13374663 13375157 WBGene00003047	WBGene00003590	8			chrV 14591803 14592604 WBGene00014822	21.3884	1.16183	372	19	3.86782e-31	18.4093
chrX 7954523 7954713 WBGene00015776	WBGene00015776	5		chrIII 7699807 7699980 WBGene00015991	WBGene00001113	8			chrII 8327646 8328007 WBGene00001840	41.0788	9.22618	322	68	5.10012e-30	4.45241
chrV 18573270 18573878 WBGene00013080	WBGene00013080	5		chrV 9732213 9732489 WBGene00009584	WBGene00003367	8			chrII 6490628 6490768 WBGene00004702	29.6062	4.54816	90	13	1.79534e-29	6.5095
chrIII 10755883 10756604 WBGene00010476	WBGene00010476	5		chrV 9732213 9732490 WBGene00009584	WBGene00009919	8			chrV 12064462 12064843 WBGene00004138	65.0318	21.2119	538	165	2.9207e-29	3.06582
chrIII 10755883 10756604 WBGene00010481	WBGene00010481	5		chrX 5717796 5718282 WBGene00016568	WBGene00009919	8			chrI 13841201 13841459 WBGene00012237	23.9196	2.65784	134	14	2.67442e-28	8.99964
chrX 15372987 15377553 WBGene00006462	WBGene00006462	5		chrIV 4607514 4607893 WBGene00017591	WBGene00008842	8			chrIII 5783429 5783610 WBGene00021345	46.563	12.448	183	46	3.67026e-28	3.7406
chrII 13067318 13068675 WBGene00006999	WBGene00006999	5		chrIV 2807684 2807852 WBGene00044488	WBGene00009289	8			chrX 5254037 5254291 WBGene00021322	18.4942	1.15701	102	6	2.56368e-26	15.9844
chrII 13067325 13068669 WBGene00006999	WBGene00006999	5		chrV 8345846 8347901 WBGene00015592	WBGene00003385	8			chrII 6059297 6059793 WBGene00020028	26.9268	4.34502	290	44	4.08838e-26	6.19717
chrIV 1502450 1503409 WBGene00022306	WBGene00022306	5		chrII 12894189 12894715 WBGene00009393	WBGene00019174	8			chrIV 8881558 8881701 WBGene00007497	17.3911	1.02756	54	3	5.39881e-25	16.9247
chrIV 4098303 4100927 WBGene00016432	WBGene00016432	5		chrIV 14078945 14080123 WBGene00009924	WBGene00014812	8			chrV 20175414 20181951 WBGene00008941	16.8802	0.951581	2396	127	1.13904e-24	17.7391
chrIII 10211368 10211658 WBGene00011872	WBGene00011872	5		chrIV 3929786 3929930 WBGene00044642	WBGene00015081	8			chrII 3737499 3737738 WBGene00017404	15.2229	0.409876	79	2	1.21748e-24	37.1403
chrIV 5801000 5801318 WBGene00016289	WBGene00016289	5		chrIII 1986562 1987295 WBGene00021438	WBGene00000217	7	987		chrIV 5477964 5478040 WBGene00020434	17.5733	1.28895	29	2	2.48113e-24	13.6338
chrV 13963406 13963682 WBGene00011194	WBGene00011194	5		chrI 3338522 3339131 WBGene00021547	WBGene00195182	7			chrX 5373352 5374247 WBGene00018038	17.1867	1.20398	334	22	1.13505e-23	14.2749
chrIV 234577 235026 WBGene00019822	WBGene00019822	5		chrIV 13880258 13881103 WBGene00007196	WBGene00013867	7	199		chrIII 8332369 8332700 WBGene00022579	18.366	1.77572	132	12	2.78816e-23	10.3429
chrIV 7760335 7762854 WBGene00016702	WBGene00016702	5		chrIII 1950763 1950811 WBGene00004491	WBGene00015517	7			chrI 14736550 14736725 WBGene00010581	26.5798	5.03796	101	18	5.30657e-23	5.27591
chrI 13576765 13577596 WBGene00013597	WBGene00013597	5		chrIII 6484862 6485108 WBGene00017754	WBGene00044898	7			chrX 17600778 17601149 WBGene00002272	18.6203	1.98033	150	15	7.24346e-23	9.40261
chrIV 10559585 10559741 WBGene00011601	WBGene00011601	5		chrI 4733784 4734587 WBGene00015692	WBGene00001332	7	1329		chrIV 13298529 13298701 WBGene00013462	16.3332	1.13907	61	4	7.72254e-23	14.339
chrIII 6890932 6892029 WBGene00019380	WBGene00019380	5		chrIV 12430058 12430917 WBGene00008583	WBGene00017610	7			chrV 7858442 7858594 WBGene00016495	21.8151	3.22238	72	10	1.62155e-22	6.76988
chrIII 2445674 2446127 WBGene00017105	WBGene00017105	5		chrI 3188472 3190210 WBGene00021831	WBGene00004356	7	2289		chrIV 6332587 6332934 WBGene00004783	31.5876	7.48112	238	53	2.14111e-22	4.2223
chrIII 1840489 1841744 WBGene00021440	WBGene00021440	5		chrV 2134356 2139756 WBGene00017724	WBGene00018273	7			chrI 5982097 5982213 WBGene00015503	16.2778	1.26673	41	3	3.45667e-22	12.8502
chrV 18522507 18523533 WBGene00013073	WBGene00013073	5		chrV 18236631 18236685 WBGene00011209	WBGene00006382	7			chrV 8581408 8581717 WBGene00017797	28.9143	6.34048	194	40	3.63164e-22	4.56026
chrX 12505243 12505537 WBGene00004739	WBGene00004739	5		chrIV 8985094 8985384 WBGene00008275	WBGene00004143	7			chrI 1833386 1833452 WBGene00016907	16.747	1.48425	24	2	4.64649e-22	11.2831
chrX 703164 703875 WBGene00002150	WBGene00002150	5		chrIV 9856370 9857145 WBGene00010637	WBGene00011241	7			chrIII 3868211 3868309 WBGene00004414	19.2676	2.49899	41	5	1.12178e-21	7.71014
chrI 7392261 7394319 WBGene00004944	WBGene00004944	5		chrII 6929363 6930582 WBGene00017699	WBGene00016119	7	1987		chrIV 11146925 11147303 WBGene00008505	54.4609	19.307	447	149	1.92995e-21	2.82078
chrIV 15031814 15032390 WBGene00012767	WBGene00012767	5		chrII 4730572 4730959 WBGene00018273	WBGene00021603	7	1514		chrI 1833384 1833450 WBGene00016907	16.0492	1.48425	23	2	6.46642e-21	10.813
chrI 1259674 1262353 WBGene00001707	WBGene00001707	5		chrV 16368804 16369583 WBGene00012347	WBGene00012225	7			chrI 10652401 10652523 WBGene00015228	25.292	5.2192	67	13	1.89044e-20	4.84596
chrII 13164152 13165568 WBGene00003388	WBGene00003388	5		chrII 3745368 3745561 WBGene00086558	WBGene00011834	7	969		chrIII 6065766 6065949 WBGene00044412	37.7493	11.2414	150	42	3.68853e-20	3.35807
chrIV 5731664 5732265 WBGene00019264	WBGene00019264	5		chrIV 15447309 15449061 WBGene00013529	WBGene00012058	7			chrIII 106111 106882 WBGene00016224	13.1413	0.698809	220	11	4.88088e-20	18.8052
chrI 12963038 12963563 WBGene00008131	WBGene00008131	5		chrV 6513330 6515070 WBGene00001073	WBGene00020529	7			chrII 4224274 4224677 WBGene00015818	21.9414	4.13232	192	34	2.31912e-19	5.30971
chrIV 12548215 12548939 WBGene00014081	WBGene00014081	5		chrIII 4585600 4585646 WBGene00009442	WBGene00022516	7	707		chrV 10352260 10352340 WBGene00010627	14.3919	1.2245	25	2	4.55824e-19	11.7533
chrI 1833384 1833450 WBGene00016907	WBGene00016907	5		chrIV 9319447 9319773 WBGene00009880	WBGene00014822	7			chrIII 11826382 11826761 WBGene00004705	17.4981	2.45547	144	19	7.48904e-19	7.12619
chrIII 9361582 9363982 WBGene00010575	WBGene00010575	5		chrV 2632210 2635210 WBGene00044522	WBGene00000092	7			chrIV 8881558 8882179 WBGene00007497	13.7198	1.1831	185	15	1.48831e-18	11.5965
chrII 12535813 12539663 WBGene00009867	WBGene00009867	5		chrII 10537914 10538433 WBGene00011303	WBGene00000092	7			chrI 12598063 12598228 WBGene00045509	25.3996	5.93699	91	20	2.13446e-18	4.27819
chrII 2526879 2527432 WBGene00019341	WBGene00019341	5		chrI 9051204 9051352 WBGene00001843	WBGene00077582	7			chrIII 1236096 1236320 WBGene00022487	16.2423	2.18662	79	10	3.46413e-18	7.42806
chrIV 7547642 7547737 WBGene00000392	WBGene00000392	5		chrII 11531696 11533135 WBGene00007013	WBGene00006861	7			chrV 5511028 5511530 WBGene00016061	11.8346	0.780561	129	8	2.34984e-17	15.1617
chrI 1700013 1700679 WBGene00006702	WBGene00006702	5		chrIV 14456995 14458656 WBGene00010793	WBGene00004385	7	1048		chrI 13830179 13831726 WBGene00012365	22.1786	4.81253	745	152	2.46095e-17	4.60851
chrII 8743787 8744024 WBGene00010681	WBGene00010681	5		chrII 1632325 1633822 WBGene00015605	WBGene00002783	7			chrIV 2897557 2898117 WBGene00021885	17.9282	3.06126	218	35	2.53853e-17	5.85648
chrX 5973170 5974148 WBGene00002190	WBGene00002190	5		chrII 14538725 14539884 WBGene00044054	WBGene00018700	7			chrV 13527820 13528162 WBGene00044800	22.4884	5.01259	167	35	3.94755e-17	4.48639
chrIII 7950213 7950485 WBGene00002879	WBGene00002879	5		chrIV 8894308 8896659 WBGene00007761	WBGene00016172	7			chrX 5372867 5373255 WBGene00018038	11.0388	0.50495	93	4	4.86423e-17	21.8611
chrIV 10814134 10822634 WBGene00011259	WBGene00011259	5		chrI 1833411 1833452 WBGene00016907	WBGene00021331	7	897		chrV 13743263 13744804 WBGene00009433	13.1199	1.43031	439	45	3.25528e-16	9.17277
chrIII 1815560 1818255 WBGene00000545	WBGene00000545	5		chrX 7844644 7844728 WBGene00016915	WBGene00004278	7	1282		chrIII 1951662 1951714 WBGene00018723	14.1705	1.88385	16	2	4.12696e-16	7.52209
chrII 14755155 14757841 WBGene00013189	WBGene00013189	5		chrIV 9242999 9243269 WBGene00004281	WBGene00044745	6			chrI 2636988 2637194 WBGene00077781	10.0604	0.475536	45	2	6.96099e-16	21.1559
chrII 12026299 12026457 WBGene00012462	WBGene00012462	5		chrIV 3877078 3877181 WBGene00018146	WBGene00009038	6	3390		chrII 12477415 12477500 WBGene00008842	11.9199	1.15247	22	2	1.31009e-15	10.3429
chrIII 9700036 9704782 WBGene00006579	WBGene00006579	5		chrI 12602312 12602860 WBGene00194657	WBGene00001485	6			chrI 12598655 12598783 WBGene00045509	24.4663	6.50518	68	17	1.76852e-15	3.76104
chrIII 2040908 2041625 WBGene00001063	WBGene00001063	5		chrIII 9961577 9961998 WBGene00007010	WBGene00000961	6	2506		chrI 4136521 4136896 WBGene00017087	8.96521	0.261228	73	2	4.15849e-15	34.3195
chrI 1408639 1411442 WBGene00022371	WBGene00022371	5		chrII 10199057 10199099 WBGene00011040	WBGene00013037	6	1425		chrI 13829413 13831726 WBGene00012365	17.8602	3.76934	897	178	9.3194e-15	4.73828
chrI 6389174 6390848 WBGene00022592	WBGene00022592	5		chrIV 10269920 10270476 WBGene00012782	WBGene00019018	6	4116		chrIV 12908413 12909151 WBGene00010658	26.8337	8.2961	430	125	3.64646e-14	3.2345
chrIV 4159686 4160385 WBGene00019532	WBGene00019532	5		chrIII 1704912 1705394 WBGene00021264	WBGene00016432	6			chrIII 11565952 11566013 WBGene00013436	14.3447	2.40886	19	3	4.34052e-14	5.95498
chrV 17932577 17933479 WBGene00008441	WBGene00008441	5		chrIV 15446675 15447113 WBGene00013529	WBGene00003669	6	1505		chrII 9375515 9375647 WBGene00175031	14.3047	2.59743	41	7	9.99888e-14	5.50724
chrI 6765556 6767760 WBGene00006819	WBGene00006819	5		chrX 2636957 2637021 WBGene00018838	WBGene00008849	6			chrII 5570957 5572683 WBGene00015887	22.9737	6.61204	861	233	2.65387e-13	3.47453
chrI 13890750 13890886 WBGene00013500	WBGene00013500	5		chrII 11430555 11431803 WBGene00007341	WBGene00007404	6	1452		chrIII 7763223 7763293 WBGene00022516	10.5267	1.39943	16	2	1.75282e-12	7.52209
chrII 14152599 14153168 WBGene00012978	WBGene00012978	5		chrIV 4189072 4189119 WBGene00019439	WBGene00015058	6	694		chrV 14009594 14010339 WBGene00010260	18.1126	4.66791	293	71	1.91559e-12	3.88023
chrIV 6509991 6510629 WBGene00004169	WBGene00004169	5		chrV 14632898 14632953 WBGene00009652	WBGene00007147	6			chrV 13752424 13752719 WBGene00008985	7.9619	0.498104	51	3	2.36405e-12	15.9844
chrIII 5740281 5741192 WBGene00015081	WBGene00015081	5		chrIV 1551518 1551607 WBGene00044073	WBGene00001551	6			chrX 6862489 6862950 WBGene00016896	7.89214	0.424991	79	4	3.48011e-12	18.5702
chrV 11238586 11238691 WBGene00011834	WBGene00011834	5		chrIII 4722462 4724661 WBGene00000068	WBGene00013144	6			chrX 5346454 5346539 WBGene00016131	9.75264	1.15247	18	2	4.75116e-12	8.46235
chrI 403721 406065 WBGene00021733	WBGene00021733	5		chrI 5232586 5233005 WBGene00016327	WBGene00021438	6			chrIII 57772 58040 WBGene00021040	14.6067	3.28971	85	18	8.22456e-12	4.44012
chrIII 1950763 1950811 WBGene00004491	WBGene00004491	5		chrIII 7227915 7228148 WBGene00020111	WBGene00022648	6			chrIV 7827451 7827556 WBGene00015509	21.4919	6.53069	49	14	1.06519e-11	3.29091
chrIII 3366801 3370128 WBGene00004183	WBGene00004183	5		chrV 3687160 3691788 WBGene00021078	WBGene00019928	6			chrIV 108288 110001 WBGene00006599	13.6039	2.88792	506	101	1.13918e-11	4.71061
chrIII 7180831 7181030 WBGene00018151	WBGene00018151	5		chrI 12774329 12774770 WBGene00007094	WBGene00013144	6			chrII 2105076 2105298 WBGene00020075	12.6545	2.42695	61	11	1.48488e-11	5.21417
chrX 5255400 5255626 WBGene00021325	WBGene00021325	5		chrI 13385770 13386737 WBGene00007217	WBGene00007121	6			chrIV 13318959 13320235 WBGene00014941	14.6536	3.33956	406	87	1.68317e-11	4.38788
chrX 8373875 8374078 WBGene00018227	WBGene00018227	14		chrI 10152128 10152959 WBGene00008886	WBGene00017093	6			chrV 9372811 9373254 WBGene00017093	16.1138	4.0909	155	37	1.78348e-11	3.93893
chrIII 1908313 1909275 WBGene00004128	WBGene00004128	14		chrII 13492007 13492792 WBGene00009739	WBGene00006624	6			chrIV 3606965 3607183 WBGene00002188	10.3516	1.57276	49	7	2.31261e-11	6.58183
chrIV 3144839 3145491 WBGene00020729	WBGene00020729	13		chrIV 3401605 3402245 WBGene00015413	WBGene00009396	6			chrV 16920268 16920433 WBGene00013612	20.9337	6.53069	75	22	4.27709e-11	3.20543
chrIII 1534115 1534294 WBGene00022054	WBGene00022054	12		chrI 7234059 7234101 WBGene00011062	WBGene00001425	6			chrIII 3234442 3234807 WBGene00021799	7.19202	0.402577	57	3	5.20395e-11	17.865
chrV 3380425 3380645 WBGene00015439	WBGene00015439	11		chrI 11898376 11898464 WBGene00012956	WBGene00018354	6			chrIII 1534115 1534294 WBGene00022054	9.51957	1.36816	37	5	6.64833e-11	6.95793
chrII 920245 920927 WBGene00019928	WBGene00019928	10		chrII 15039440 15040176 WBGene00000208	WBGene00019888	6			chrI 5978819 5983196 WBGene00015504	16.7508	4.5209	1592	404	7.05132e-11	3.70519
chrX 15782236 15783895 WBGene00012409	WBGene00012409	9		chrIII 12360354 12360634 WBGene00013564	WBGene00020398	6			chrIII 5783002 5783183 WBGene00021345	47.5808	21.9193	187	81	1.79432e-10	2.17073
chrIV 17322052 17322319 WBGene00008194	WBGene00008194	9		chrIII 3763083 3763841 WBGene00008091	WBGene00013592	6			chrI 1917106 1917751 WBGene00021767	5.85495	0.151877	82	2	2.15961e-10	38.5507
chrV 18249159 18249213 WBGene00011210	WBGene00011210	9		chrI 1751862 1752605 WBGene00022150	WBGene00022036	6			chrI 10120599 10120654 WBGene00013702	14.2349	3.5622	17	4	2.35982e-10	3.99611
chrX 5346454 5346539 WBGene00016131	WBGene00016131	8		chrII 6619930 6621398 WBGene00003480	WBGene00003161	6			chrIV 8399163 8399233 WBGene00019789	21.0533	6.99717	32	10	2.67861e-10	3.00883
chrX 15969206 15970840 WBGene00004103	WBGene00004103	8		chrIV 8653087 8653320 WBGene00016769	WBGene00014215	6			chrIII 8364623 8364666 WBGene00019878	13.9233	3.41722	13	3	3.08392e-10	4.07446
chrIV 3923352 3923599 WBGene00018971	WBGene00018971	8		chrI 9415942 9415992 WBGene00007642	WBGene00000854	6			chrI 4765846 4766283 WBGene00019768	8.32558	1.00875	79	9	3.12048e-10	8.2534
chrII 8926310 8926427 WBGene00007178	WBGene00007178	8		chrIV 12040862 12041119 WBGene00011738	WBGene00006951	6			chrI 13840947 13840994 WBGene00012237	10.7786	2.08426	11	2	3.9397e-10	5.17143
chrV 6503225 6503495 WBGene00003385	WBGene00003385	8		chrV 13776104 13776350 WBGene00009971	WBGene00002264	6	1770		chrIV 9403562 9403780 WBGene00014772	23.4496	8.31315	111	37	5.03322e-10	2.82078
chrIV 12513158 12514057 WBGene00014769	WBGene00014769	8		chrIV 10932300 10932457 WBGene00001017	WBGene00008532	6			chrV 386955 387043 WBGene00022642	8.37348	1.11319	16	2	8.05885e-10	7.52209
chrII 5651285 5653306 WBGene00006988	WBGene00006988	7		chrV 14000846 14005758 WBGene00010259	WBGene00011272	6			chrII 7706821 7707205 WBGene00015207	7.55576	0.892868	63	7	8.4377e-10	8.46235
chrIV 5585175 5601639 WBGene00001439	WBGene00001439	7		chrIII 1314658 1315091 WBGene00022330	WBGene00022145	6			chrV 1054665 1055034 WBGene00044515	6.61482	0.53095	53	4	1.09456e-09	12.4585
chrII 9864316 9866022 WBGene00007465	WBGene00007465	7		chrIV 9353574 9355355 WBGene00011862	WBGene00019913	6			chrV 13741921 13742652 WBGene00009433	16.0654	4.75731	255	71	1.80821e-09	3.37699
chrV 18030954 18032858 WBGene00013343	WBGene00013343	7		chrIV 1563357 1563603 WBGene00021518	WBGene00002234	6			chrV 14632503 14632777 WBGene00009652	7.05939	0.715039	42	4	1.98927e-09	9.87274
chrIV 7954739 7955555 WBGene00000442	WBGene00000442	7		chrV 20425738 20425897 WBGene00001406	WBGene00020015	6			chrII 5350896 5350947 WBGene00017286	9.93325	1.92079	11	2	2.70386e-09	5.17143
chrV 2285928 2286356 WBGene00020851	WBGene00020851	7		chrX 8084382 8084730 WBGene00000929	WBGene00019504	6	2348		chrIV 11854913 11855130 WBGene00006415	25.68	9.93147	121	44	2.87779e-09	2.58572
chrV 5690248 5690416 WBGene00017771	WBGene00017771	7		chrX 11021784 11021837 WBGene00001184	WBGene00002040	6			chrI 4187026 4187167 WBGene00004093	10.1254	2.08426	31	6	2.99935e-09	4.85801
chrX 3404331 3404400 WBGene00006929	WBGene00006929	7		chrX 866764 866942 WBGene00018987	WBGene00006923	6	449		chrIII 3722668 3722757 WBGene00007578	28.4604	11.5571	55	21	3.14731e-09	2.46259
chrV 9951794 9951858 WBGene00011571	WBGene00011571	7		chrI 7554071 7554146 WBGene00012029	WBGene00019504	6	2348		chrIV 16736497 16736595 WBGene00013119	16.9178	5.49778	36	11	6.90791e-09	3.07722
chrX 14199663 14209005 WBGene00000458	WBGene00000458	6		chrI 10652655 10652698 WBGene00015228	WBGene00009595	6	577		chrV 18236486 18236878 WBGene00014821	8.22395	1.37444	70	11	6.96091e-09	5.98348
chrII 14771787 14773687 WBGene00013189	WBGene00013189	6		chrII 12932028 12932793 WBGene00010266	WBGene00000547	6			chrIII 13262571 13262647 WBGene00010139	15.1494	4.51133	25	7	7.54333e-09	3.35807
chrIV 9209561 9210347 WBGene00006941	WBGene00006941	6		chrII 12728600 12729399 WBGene00012896	WBGene00008555	6			chrII 3447041 3447619 WBGene00195070	9.88013	2.03378	124	24	8.18544e-09	4.85801
chrI 1037717 1039055 WBGene00021329	WBGene00021329	6		chrIII 9795189 9796738 WBGene00003158	WBGene00019014	6			chrIV 5845594 5845966 WBGene00015540	21.5415	7.90003	174	60	8.99171e-09	2.72676
chrIII 8957655 8957981 WBGene00014034	WBGene00014034	6		chrIII 8193226 8193399 WBGene00016799	WBGene00008371	6			chrI 5991596 5991939 WBGene00004803	6.44489	0.713997	48	5	1.87612e-08	9.0265
chrII 14075112 14077503 WBGene00012730	WBGene00012730	6		chrIV 7449544 7450059 WBGene00015217	WBGene00019624	6			chrV 16132617 16133056 WBGene00009709	6.39932	0.781005	61	7	2.723e-08	8.1937
chrIII 1312114 1312267 WBGene00022332	WBGene00022332	6		chrV 12841275 12841608 WBGene00077564	WBGene00017483	6	819		chrIV 6332232 6332406 WBGene00004783	10.5872	2.53346	40	9	3.0764e-08	4.17894
chrV 5561923 5563212 WBGene00015964	WBGene00015964	6		chrIII 11437741 11438049 WBGene00004735	WBGene00011619	6			chrIV 4057741 4057913 WBGene00020981	12.3168	3.41722	46	12	4.05944e-08	3.60433
chrV 15055179 15055860 WBGene00007717	WBGene00007717	6		chrII 414555 415346 WBGene00016073	WBGene00021160	6			chrV 6715281 6715385 WBGene00023355	7.97091	1.41289	18	3	4.6213e-08	5.64156
chrIV 17147239 17150660 WBGene00013812	WBGene00013812	6		chrX 1997263 1997707 WBGene00021485	WBGene00009098	6	1195		chrIV 9402294 9405602 WBGene00010150	20.4793	7.71423	1471	521	5.33764e-08	2.65475
chrX 13694273 13695239 WBGene00000074	WBGene00000074	6		chrI 7522809 7524027 WBGene00001648	WBGene00004703	6	879		chrV 14413801 14413906 WBGene00003834	23.2464	9.32956	53	20	6.11297e-08	2.49169
chrIV 12970563 12970642 WBGene00014771	WBGene00014771	6		chrII 10781266 10781647 WBGene00002297	WBGene00011144	6			chrV 9372544 9372630 WBGene00017093	8.56821	1.70861	16	3	6.43987e-08	5.01472
chrIV 14577352 14578003 WBGene00045061	WBGene00045061	6		chrII 13184586 13184997 WBGene00012374	WBGene00018059	6			chrII 12158499 12158619 WBGene00013251	14.9676	4.89802	39	12	6.7625e-08	3.05585
chrV 19769909 19770035 WBGene00014812	WBGene00014812	6		chrII 13184592 13185003 WBGene00012374	WBGene00021733	6			chrII 3451829 3451911 WBGene00015851	22.4654	8.95979	40	15	7.54416e-08	2.50736
chrIV 3877078 3877181 WBGene00018146	WBGene00018146	6		chrV 10253893 10253990 WBGene00004405	WBGene00006735	6	951		chrII 5203498 5204658 WBGene00016415	5.20094	0.464467	131	11	7.81868e-08	11.1977
chrIII 9011752 9011884 WBGene00010311	WBGene00010311	6		chrIV 13907571 13907834 WBGene00012535	WBGene00004702	6			chrIV 17102172 17102268 WBGene00013807	9.11488	2.04084	19	4	8.24776e-08	4.46624
chrV 3237278 3239084 WBGene00006084	WBGene00006084	6		chrII 12788619 12789300 WBGene00012907	WBGene00019362	6			chrI 10650420 10653787 WBGene00015236	7.24939	1.28015	530	88	1.00467e-07	5.66293
chrIII 1388139 1388210 WBGene00194746	WBGene00194746	6		chrIV 12971261 12971615 WBGene00014771	WBGene00022236	6			chrIII 8771303 8771514 WBGene00019303	7.42105	1.3928	34	6	1.15065e-07	5.32814
chrIII 3023167 3028630 WBGene00000898	WBGene00000898	5		chrV 18372259 18372631 WBGene00007440	WBGene00006805	6			chrII 3002894 3002998 WBGene00016575	11.5135	3.29674	26	7	1.29443e-07	3.4924
chrX 12598372 12598525 WBGene00011993	WBGene00011993	5		chrV 15138655 15138869 WBGene00010684	WBGene00003047	6			chrV 3482185 3482351 WBGene00003096	6.10356	0.885184	22	3	1.48999e-07	6.89525
chrI 538915 539455 WBGene00007009	WBGene00007009	5		chrV 3890091 3890646 WBGene00015903	WBGene00015991	6			chrIII 2842201 2842420 WBGene00019261	5.04703	0.447308	24	2	1.68224e-07	11.2831
chrI 9957097 9957350 WBGene00011988	WBGene00011988	5		chrV 4042412 4042577 WBGene00016783	WBGene00009584	6			chrI 13952304 13952475 WBGene00004475	11.8502	3.43721	44	12	1.76565e-07	3.44762
chrV 19119711 19120760 WBGene00012674	WBGene00012674	5		chrV 3380425 3380645 WBGene00015439	WBGene00009584	5			chrX 1127431 1127605 WBGene00015471	5.29358	0.562991	20	2	2.24862e-07	9.40261
chrIII 1510344 1510752 WBGene00019716	WBGene00019716	5		chrI 7940992 7941041 WBGene00011916	WBGene00016568	5			chrIV 10478494 10478564 WBGene00001189	14.4742	4.89802	22	7	2.59209e-07	2.95511
chrIV 8368964 8369049 WBGene00017073	WBGene00017073	5		chrIII 9011752 9011884 WBGene00010311	WBGene00017591	5			chrIII 8773843 8774230 WBGene00019301	32.8448	15.4408	276	122	2.83407e-07	2.12715
chrV 5175642 5176015 WBGene00015369	WBGene00015369	5		chrV 4188884 4189687 WBGene00003704	WBGene00044488	5	430		chrII 7776245 7777614 WBGene00015512	5.48344	0.608227	163	17	2.90417e-07	9.01544
chrIV 12817408 12823008 WBGene00008555	WBGene00008555	5		chrX 16506203 16507277 WBGene00020795	WBGene00015592	5			chrX 7564284 7564368 WBGene00006063	9.32048	2.33239	17	4	3.49477e-07	3.99611
chrI 13840947 13840994 WBGene00012237	WBGene00012237	5		chrV 13901432 13901719 WBGene00007361	WBGene00009393	5			chrII 10659657 10659972 WBGene00004704	9.94185	2.64337	68	17	3.85331e-07	3.76104
chrV 3368318 3369156 WBGene00015433	WBGene00015433	5		chrII 11292021 11292165 WBGene00008165	WBGene00009924	5			chrIII 7716208 7716308 WBGene00015385	17.04	6.36742	37	13	4.2306e-07	2.67613
chrII 12152700 12152748 WBGene00013249	WBGene00013249	5		chrV 3292368 3292458 WBGene00018054	WBGene00044642	5			chrX 2696298 2696348 WBGene00020158	23.0271	9.79604	25	10	4.38893e-07	2.35065
chrIV 11787683 11788905 WBGene00010350	WBGene00010350	5		chrII 5546510 5546611 WBGene00015894	WBGene00000988	5	1401		chrIV 8958125 8964841 WBGene00008366	5.00589	0.561566	730	77	4.78592e-07	8.91416
chrIV 4149625 4149989 WBGene00019932	WBGene00019932	5		chrV 4026100 4026153 WBGene00019564	WBGene00009433	5	1294		chrX 15934057 15934722 WBGene00003409	9.83412	2.65156	142	36	5.2251e-07	3.70881
chrI 10543088 10543360 WBGene00009116	WBGene00009116	5		chrIII 9461980 9462022 WBGene00004980	WBGene00019011	5			chrII 5203498 5204776 WBGene00016415	4.72073	0.421582	131	11	5.29803e-07	11.1977
chrI 7038983 7043683 WBGene00004773	WBGene00004773	5		chrIV 992470 992578 WBGene00021924	WBGene00021249	5	1600		chrV 6842703 6842879 WBGene00020528	19.887	8.0706	76	29	7.43448e-07	2.46413
chrIV 16855270 16856018 WBGene00020284	WBGene00020284	5		chrV 6013607 6014201 WBGene00001345	WBGene00002223	5			chrIV 317953 318188 WBGene00001099	4.50743	0.416853	23	2	1.13648e-06	10.813
chrI 6216594 6216679 WBGene00020346	WBGene00020346	5		chrI 12983226 12983483 WBGene00008134	WBGene00019955	5	2331		chrII 7682029 7682082 WBGene00003012	18.2479	7.39324	21	8	1.70489e-06	2.46818
chrI 6622212 6622769 WBGene00000050	WBGene00000050	5		chrIII 13577079 13577291 WBGene00003887	WBGene00013189	5			chrIII 7314359 7314725 WBGene00018951	5.41073	0.802954	43	6	1.89328e-06	6.73854
chrI 8431892 8432013 WBGene00008532	WBGene00008532	5		chrIV 8231823 8235810 WBGene00003656	WBGene00012100	5			chrV 5619186 5619954 WBGene00019757	3.89781	0.255105	65	4	1.89834e-06	15.2792
chrIII 2344171 2346403 WBGene00004016	WBGene00004016	5		chrIV 1196169 1197930 WBGene00022427	WBGene00013845	5	1963		chrI 10786460 10786593 WBGene00018852	12.8121	4.41926	37	12	2.38787e-06	2.89914
chrIII 4919198 4919249 WBGene00006735	WBGene00006735	5		chrX 3455435 3461304 WBGene00004729	WBGene00012100	5			chrIII 3854338 3858299 WBGene00000264	5.8367	1.02635	502	83	2.54909e-06	5.68688
chrIII 6484862 6485108 WBGene00017754	WBGene00017754	5		chrX 11882656 11882754 WBGene00013393	WBGene00019803	5			chrII 7682029 7682073 WBGene00003044	16.747	6.67912	16	6	3.10584e-06	2.50736
chrV 4188884 4189687 WBGene00003704	WBGene00003704	5		chrIV 7954739 7954790 WBGene00000442	WBGene00020930	5	1769		chrIV 8666826 8666999 WBGene00017235	7.18764	1.69873	27	6	3.16174e-06	4.23117
chrX 16506203 16507277 WBGene00020795	WBGene00020795	5		chrIV 16012064 16014280 WBGene00002175	WBGene00018522	5			chrX 8229529 8229768 WBGene00019294	5.78086	1.02469	30	5	3.6162e-06	5.64156
chrIII 2831050 2832361 WBGene00022166	WBGene00022166	5		chrV 11093019 11093238 WBGene00012777	WBGene00012290	5	989		chrII 1291599 1291776 WBGene00021971	5.20386	0.830173	20	3	3.88482e-06	6.26841
chrV 8179213 8181405 WBGene00005648	WBGene00005648	5		chrX 10203958 10204880 WBGene00004786	WBGene00000373	5	1620		chrII 6997112 7001678 WBGene00006831	4.70023	0.632902	466	59	3.90266e-06	7.42647
chrIII 12352056 12352108 WBGene00013561	WBGene00013561	5		chrII 4558945 4559465 WBGene00019746	WBGene00011152	5			chrIII 10115331 10115375 WBGene00014228	8.37348	2.22637	8	2	4.02299e-06	3.76104
				chrX 10781295 10781432 WBGene00004862	WBGene00013203	5			chrIII 1029988 1030812 WBGene00017153	12.0166	4.1015	215	69	4.42306e-06	2.9298
				chrII 10984063 10984325 WBGene00004215	WBGene00044249	5			chrV 12864036 12866848 WBGene00011589	5.47016	0.958005	334	55	4.50404e-06	5.70995
				chrIII 10297488 10297640 WBGene00010755	WBGene00010086	5			chrV 12864036 12866848 WBGene00011592	5.47016	0.958005	334	55	4.50404e-06	5.70995
				chrIII 12520247 12522249 WBGene00013730	WBGene00001863	5			chrI 2902464 2902665 WBGene00001791	5.499	0.97473	24	4	4.50404e-06	5.64156
				chrIII 7318325 7319369 WBGene00018952	WBGene00001157	5			chrV 14194910 14194957 WBGene00013878	7.839	2.08426	8	2	5.19573e-06	3.76104
				chrIII 2852566 2852949 WBGene00018992	WBGene00009065	5			chrI 4135238 4135412 WBGene00017085	24.3505	11.2598	92	40	5.3356e-06	2.1626
				chrII 13703931 13708382 WBGene00002235	WBGene00019825	5			chrIII 10211368 10211658 WBGene00011872	4.60541	0.675589	29	4	5.6408e-06	6.81689
				chrII 14436651 14437777 WBGene00010550	WBGene00001247	5			chrII 14635635 14636416 WBGene00007997	13.0909	4.7036	222	75	5.96754e-06	2.78317
				chrIII 1269844 1269905 WBGene00013838	WBGene00007840	5			chrV 13524298 13529167 WBGene00044045	5.5806	1.0965	590	109	7.25236e-06	5.08948
				chrIII 1708787 1710054 WBGene00021256	WBGene00013256	5			chrIII 1908571 1970060 WBGene00189953	25.168	11.8059	33603	14821	7.63007e-06	2.13181
				chrIII 1239404 1241116 WBGene00022486	WBGene00010810	5			chrII 3351023 3358635 WBGene00017452	7.07874	1.70517	1170	265	8.73619e-06	4.15134
				chrV 9853718 9856251 WBGene00045419	WBGene00022087	5			chrII 2230548 2230679 WBGene00018785	5.62493	1.12168	16	3	1.13572e-05	5.01472
				chrI 13893681 13893817 WBGene00013501	WBGene00015074	5			chrV 8385039 8385299 WBGene00002021	6.73099	1.69547	38	9	1.14915e-05	3.96999
				chrI 5130540 5130701 WBGene00022457	WBGene00006785	5			chrII 2272281 2272370 WBGene00019588	6.72701	1.65102	13	3	1.14915e-05	4.07446
				chrII 11701774 11702519 WBGene00008140	WBGene00011425	5			chrV 6108954 6113852 WBGene00017534	22.4253	10.36	2385	1036	1.16376e-05	2.1646
				chrII 14226654 14228262 WBGene00012983	WBGene00000408	5			chrI 216911 218109 WBGene00021662	7.11187	1.83982	185	45	1.24185e-05	3.86552
				chrII 13872869 13872947 WBGene00013094	WBGene00002189	5			chrI 360698 361251 WBGene00020087	12.5754	4.60573	151	52	1.31459e-05	2.73037
				chrII 1229984 1230330 WBGene00018734	WBGene00007176	5			chrX 8934570 8934619 WBGene00017012	9.39881	2.99879	10	3	1.31807e-05	3.1342
				chrIII 9088950 9089084 WBGene00008514	WBGene00015295	5			chrV 20163400 20163643 WBGene00008944	8.71807	2.62034	46	13	1.35729e-05	3.32708
				chrIII 2729575 2731224 WBGene00022172	WBGene00015644	5			chrIII 7938977 7939354 WBGene00016207	4.64206	0.779525	38	6	1.39511e-05	5.95498
				chrV 20100675 20100984 WBGene00004754	WBGene00008089	5			chrIV 2797304 2797547 WBGene00045397	10.2343	3.4266	54	17	1.56301e-05	2.98671
				chrV 13732438 13732476 WBGene00009428	WBGene00008451	5			chrIII 7310175 7310293 WBGene00018950	7.4155	2.07543	19	5	1.77224e-05	3.57299
				chrV 14782989 14783627 WBGene00013055	WBGene00018986	5			chrIII 8807553 8807591 WBGene00004201	10.9076	3.86686	9	3	1.79829e-05	2.82078
				chrV 18661150 18661593 WBGene00013481	WBGene00016589	5			chrV 15061252 15061506 WBGene00004308	5.07683	0.964177	28	5	1.83203e-05	5.26546
				chrX 9710365 9712061 WBGene00008869	WBGene00000215	5			chrIII 599715 600031 WBGene00002269	10.3476	3.56501	71	23	1.98268e-05	2.90254
				chrX 7266886 7266960 WBGene00018518	WBGene00021438	5			chrV 8272941 8273232 WBGene00000218	6.33047	1.51485	40	9	2.08076e-05	4.17894
				chrIV 12710641 12711284 WBGene00007779	WBGene00021547	5			chrIII 7310214 7310293 WBGene00018950	6.99557	1.86001	12	3	2.31033e-05	3.76104
				chrX 12977163 12977653 WBGene00195214	WBGene00007196	5			chrII 7790901 7791059 WBGene00015514	4.95519	0.930003	17	3	2.59352e-05	5.32814
				chrI 15057605 15058082 WBGene00009288	WBGene00004491	5	493		chrIV 1550231 1566111 WBGene00044465	20.1849	9.28403	6960	3010	2.90029e-05	2.17416
				chrI 4265840 4266406 WBGene00016602	WBGene00017754	5			chrIV 14200337 14200498 WBGene00008534	4.86286	0.912674	17	3	3.6664e-05	5.32814
				chrII 13412667 13412931 WBGene00012997	WBGene00015692	5			chrI 7474198 7476852 WBGene00012136	4.30348	0.719754	248	39	4.08749e-05	5.97909
				chrIII 9628680 9628966 WBGene00006540	WBGene00008583	5			chrII 9660000 9660192 WBGene00014253	3.83785	0.51021	16	2	4.2426e-05	7.52209
				chrI 1839383 1840096 WBGene00001196	WBGene00021831	5			chrIV 9242764 9242833 WBGene00004281	7.34197	2.12957	11	3	4.38842e-05	3.44762
				chrI 1552851 1553517 WBGene00022358	WBGene00017724	5			chrIII 6501070 6505892 WBGene00017751	8.47159	2.77304	887	273	5.48552e-05	3.05499
				chrII 5945990 5946454 WBGene00000403	WBGene00011209	5			chrIV 7827094 7827556 WBGene00015509	10.8656	4.02867	109	38	5.90052e-05	2.69706
				chrIII 3922644 3922791 WBGene00014206	WBGene00008275	5	941		chrX 7768000 7774290 WBGene00000950	2.99462	0.288119	409	37	6.40903e-05	10.3937
				chrIII 1027105 1027315 WBGene00021340	WBGene00010637	5			chrX 12691836 12692109 WBGene00011564	8.94091	3.05005	53	17	6.67147e-05	2.9314
				chrIV 6589478 6589963 WBGene00002274	WBGene00017699	5			chrV 11616567 11616642 WBGene00003762	5.5265	1.30614	9	2	6.85721e-05	4.23117
				chrIV 8535966 8536327 WBGene00015650	WBGene00018273	5			chrII 5348175 5348279 WBGene00017288	5.75677	1.41289	13	3	7.15122e-05	4.07446
				chrI 11852033 11853135 WBGene00000415	WBGene00012347	5			chrV 9328912 9329128 WBGene00019465	12.3664	4.98872	58	22	7.71187e-05	2.47887
				chrI 8331222 8331593 WBGene00007911	WBGene00086558	5			chrX 8243083 8246348 WBGene00019779	6.7988	1.9202	482	128	7.88401e-05	3.54067
				chrI 14121401 14121996 WBGene00010537	WBGene00013529	5			chrI 9085666 9086197 WBGene00077558	5.0304	1.1069	58	12	8.51853e-05	4.54459
				chrI 7167096 7167265 WBGene00010643	WBGene00001073	5			chrV 1588609 1588968 WBGene00017508	14.1113	6.00314	110	44	9.92082e-05	2.35065
				chrI 11968687 11968906 WBGene00013133	WBGene00009442	5	1038		chrI 616118 623629 WBGene00018923	23.0608	11.4837	3761	1761	0.000101822	2.00813
				chrI 6960140 6960887 WBGene00016260	WBGene00009880	5			chrV 18462899 18463443 WBGene00013947	7.02664	2.16089	83	24	0.000105353	3.25174
				chrII 9116666 9116762 WBGene00012005	WBGene00044522	5			chrIV 7189357 7189492 WBGene00016594	4.77599	1.08845	14	3	0.000111067	4.38788
				chrII 5721206 5721524 WBGene00015939	WBGene00011303	5			chrII 7706821 7707083 WBGene00015207	4.04292	0.747789	23	4	0.000118387	5.4065
				chrIII 8771624 8771666 WBGene00019303	WBGene00001843	5			chrV 9343393 9343476 WBGene00019466	4.99382	1.18025	9	2	0.000118486	4.23117
				chrIII 3107291 3107713 WBGene00021819	WBGene00007013	5			chrIII 7310187 7310293 WBGene00018950	7.38604	2.31039	17	5	0.000136546	3.19689
				chrIV 390117 390164 WBGene00001338	WBGene00010793	5			chrI 3795612 3797798 WBGene00016325	2.73881	0.291282	130	13	0.000139888	9.40261
				chrIV 2278480 2278891 WBGene00002990	WBGene00015605	5			chrV 14684791 14685024 WBGene00008143	5.92972	1.68172	30	8	0.000140191	3.52598
				chrIV 11030497 11030715 WBGene00009493	WBGene00044054	5			chrIII 4414588 4414636 WBGene00011119	6.71623	2.04084	7	2	0.000141744	3.29091
				chrIV 15850770 15850860 WBGene00013643	WBGene00007761	5			chrIII 6616350 6616399 WBGene00021502	8.45892	2.99879	9	3	0.000152736	2.82078
				chrV 20768954 20770019 WBGene00001248	WBGene00016907	5	1233		chrIII 2466237 2466552 WBGene00017100	4.67852	1.08845	32	7	0.000155078	4.29833
				chrV 10782508 10783082 WBGene00008374	WBGene00016915	5	325		chrI 4729414 4729600 WBGene00015693	3.96165	0.790003	16	3	0.000168259	5.01472
				chrV 3355168 3355263 WBGene00015436	WBGene00008668	5			chrX 5838621 5838980 WBGene00021060	5.0031	1.22792	39	9	0.000172413	4.07446
				chrV 2480178 2480449 WBGene00018920	WBGene00000168	5			chrV 9785884 9786034 WBGene00009771	10.746	4.24495	35	13	0.000179116	2.53147
				chrV 2201064 2201107 WBGene00021167	WBGene00015964	5			chrIV 4465599 4466177 WBGene00019721	3.42617	0.593186	43	7	0.000184211	5.77589
				chrI 2289756 2291045 WBGene00000408	WBGene00022058	5			chrV 4578889 4578939 WBGene00022015	6.44758	1.95921	7	2	0.000190793	3.29091
				chrIII 10209963 10210485 WBGene00011871	WBGene00008823	5			chrII 14641134 14641822 WBGene00000225	11.7813	4.84106	176	68	0.00020319	2.43362
				chrIII 1859259 1859398 WBGene00021445	WBGene00006662	5			chrX 528406 529481 WBGene00015141	2.35626	0.136689	55	3	0.000222611	17.2381
				chrIV 414591 415317 WBGene00020299	WBGene00010277	5			chrI 12963038 12963563 WBGene00008131	2.3685	0.186591	27	2	0.000222611	12.6935
				chrX 9153088 9153468 WBGene00015264	WBGene00012462	5			chrX 2285519 2285834 WBGene00020427	4.97092	1.24394	34	8	0.000237587	3.99611
				chrII 13669210 13669349 WBGene00007841	WBGene00012390	5			chrIII 941747 943334 WBGene00020455	3.80157	0.740721	131	24	0.000238754	5.13226
				chrIV 8149551 8149917 WBGene00004055	WBGene00004284	5			chrX 153490 154038 WBGene00022211	10.2529	4.0221	122	45	0.000252194	2.54915
				chrV 6011154 6011198 WBGene00001345	WBGene00000792	5			chrV 18462944 18463443 WBGene00013947	5.53757	1.57051	60	16	0.000254745	3.52598
				chrV 3684920 3685640 WBGene00021079	WBGene00021322	5			chrV 6036544 6037332 WBGene00017933	2.80533	0.310788	48	5	0.00026613	9.0265
				chrV 2626624 2629413 WBGene00194904	WBGene00003243	5			chrX 5715661 5715720 WBGene00017108	11.7087	4.98104	15	6	0.000298964	2.35065
				chrX 4381018 4381546 WBGene00003084	WBGene00001949	5			chrV 13741921 13742468 WBGene00009433	10.3559	4.11899	123	46	0.000302095	2.51418
				chrII 10541449 10541871 WBGene00004185	WBGene00013094	5			chrV 15028592 15031233 WBGene00000562	2.56341	0.278191	147	15	0.000305011	9.21456
				chrII 11536002 11538381 WBGene00013387	WBGene00023489	5			chrII 13646236 13648099 WBGene00007838	2.57092	0.289201	104	11	0.000305011	8.88974
				chrII 2182755 2183263 WBGene00016340	WBGene00019001	5			chrIII 8769535 8774230 WBGene00019301	18.8336	9.26398	1920	888	0.000323325	2.033
				chrIII 1203702 1205328 WBGene00022489	WBGene00009957	5			chrI 8860829 8861108 WBGene00010137	3.79658	0.702225	23	4	0.000338201	5.4065
				chrV 13370840 13370934 WBGene00010867	WBGene00004131	5			chrI 21140 24650 WBGene00022278	5.23521	1.46522	399	105	0.000341537	3.57299
				chrX 11534422 11534646 WBGene00007957	WBGene00000768	5			chrIV 12284938 12284990 WBGene00016588	7.97091	2.82578	9	3	0.000347148	2.82078
				chrX 2318373 2318665 WBGene00020135	WBGene00004873	5			chrII 3382238 3382478 WBGene00020290	8.63515	3.26535	45	16	0.000376704	2.64448
				chrI 12183857 12185688 WBGene00011030	WBGene00021435	5			chrV 11569712 11572757 WBGene00004064	9.30158	3.61923	615	225	0.00039483	2.57005
				chrII 7155667 7157009 WBGene00016172	WBGene00004979	5			chrII 7693399 7693703 WBGene00003730	5.15079	1.45007	34	9	0.00046387	3.5521
				chrII 668036 668258 WBGene00019494	WBGene00022301	5			chrIV 12907961 12908198 WBGene00010658	2.91482	0.413335	15	2	0.000470759	7.05196
				chrIII 9470877 9471420 WBGene00000268	WBGene00007200	5			chrII 3382237 3382478 WBGene00020290	8.59932	3.2518	45	16	0.000482646	2.64448
				chrIII 8049210 8049475 WBGene00019682	WBGene00000501	5			chrI 8780625 8781957 WBGene00008439	2.14366	0.18386	62	5	0.000494493	11.6592
				chrIV 9563392 9563497 WBGene00000696	WBGene00000536	5			chrV 14411627 14411792 WBGene00007614	15.6305	7.42124	56	25	0.000537153	2.10618
				chrIV 11589620 11591607 WBGene00009589	WBGene00015558	5			chrII 11569811 11569980 WBGene00010050	6.81274	2.31859	25	8	0.000540713	2.93831
				chrIV 1127879 1127928 WBGene00016636	WBGene00009369	5			chrV 2255464 2255712 WBGene00023284	3.15694	0.592502	17	3	0.000546789	5.32814
				chrV 4134175 4134602 WBGene00003647	WBGene00009565	5			chrIV 15407040 15407712 WBGene00003604	4.04344	0.947533	59	13	0.000550903	4.26734
				chrV 3980254 3980370 WBGene00003769	WBGene00004858	5			chrX 152513 153415 WBGene00022211	8.62877	3.31241	169	61	0.000586529	2.60498
				chrV 18286425 18290466 WBGene00013058	WBGene00044073	5	183		chrV 4003926 4004043 WBGene00019569	8.65975	3.34907	22	8	0.000586529	2.58572
				chrV 3367280 3367486 WBGene00015434	WBGene00006836	5			chrV 11090987 11093920 WBGene00012776	4.63211	1.21908	295	73	0.000613533	3.79968
				chrV 6518724 6518978 WBGene00018490	WBGene00021830	5			chrI 1702152 1702573 WBGene00022153	2.8442	0.46537	26	4	0.00068092	6.1117
				chrV 8823456 8824550 WBGene00021108	WBGene00001754	5			chrIV 4056931 4057237 WBGene00020981	8.57871	3.36139	57	21	0.000746765	2.55214
				chrX 14589726 14590085 WBGene00006524	WBGene00020294	5			chrV 3559358 3559648 WBGene00020744	11.1165	4.89802	70	29	0.000757462	2.26959
				chrX 2029436 2029584 WBGene00022412	WBGene00000383	5			chrIV 3964118 3964449 WBGene00021586	3.061	0.591906	22	4	0.000783397	5.17143
				chrII 12476298 12476467 WBGene00008842	WBGene00018395	41			chrIV 10548447 10554414 WBGene00011597	7.20874	2.66777	934	325	0.000817222	2.70216
				chrIII 12030247 12030504 WBGene00013579	WBGene00013741	40			chrIII 11284440 11290313 WBGene00012934	10.5	4.60362	1339	552	0.00131693	2.28081
				chrV 2009666 2009717 WBGene00019095	WBGene00015156	33			chrX 150652 150850 WBGene00022211	14.6536	7.17387	63	29	0.00137786	2.04264
				chrIV 326531 326633 WBGene00000675	WBGene00012935	31			chrIII 13679200 13682322 WBGene00001118	9.19018	3.82805	623	244	0.00141709	2.40075
				chrII 12966739 12970664 WBGene00004232	WBGene00016083	26			chrII 6023777 6023967 WBGene00020029	7.75649	3.09349	32	12	0.00141772	2.50736
				chrI 12561324 12561393 WBGene00012211	WBGene00044510	26			chrV 14630436 14633783 WBGene00044191	2.62813	0.409754	191	28	0.0014184	6.41392
				chrI 6216594 6216679 WBGene00020346	WBGene00004062	20			chrV 15028783 15031233 WBGene00000562	2.16173	0.299879	115	15	0.0014432	7.20867
				chrV 10773576 10775307 WBGene00008372	WBGene00010012	19			chrIV 10372617 10373110 WBGene00002152	4.57739	1.39092	49	14	0.00154959	3.29091
				chrI 14289871 14295475 WBGene00008612	WBGene00021320	18			chrV 16394544 16394838 WBGene00008726	7.3624	2.83219	47	17	0.00157617	2.59954
				chrIII 11286722 11286872 WBGene00012933	WBGene00001331	18			chrII 5546793 5547153 WBGene00015894	2.81442	0.544224	22	4	0.00159938	5.17143
				chrII 1923926 1924087 WBGene00018661	WBGene00001173	18			chrIII 7973868 7974522 WBGene00000041	3.02802	0.674039	43	9	0.00175041	4.49236
				chrIII 6731264 6732113 WBGene00003851	WBGene00016060	17			chrI 325415 325462 WBGene00021660	5.87925	2.08426	6	2	0.00175505	2.82078
				chrIII 6731264 6732107 WBGene00003851	WBGene00012522	17			chrV 12821906 12822185 WBGene00013900	2.31096	0.351112	14	2	0.00176175	6.58183
				chrIII 8153753 8154262 WBGene00017042	WBGene00017389	17			chrIII 933787 935943 WBGene00020453	8.35212	3.40771	391	150	0.00180546	2.45095
				chrI 10120172 10120217 WBGene00014965	WBGene00021533	17			chrIV 1012958 1013331 WBGene00021921	3.21021	0.787885	26	6	0.00187148	4.07446
				chrIV 7790386 7790486 WBGene00004703	WBGene00022427	16			chrX 5631729 5632160 WBGene00044570	2.5645	0.454572	24	4	0.00204211	5.64156
				chrI 11212555 11214908 WBGene00002119	WBGene00003847	15			chrX 9447354 9447498 WBGene00014140	12.1532	5.78238	38	17	0.00208754	2.10176
				chrX 17463839 17464735 WBGene00022647	WBGene00015920	15			chrV 1986688 1986967 WBGene00020340	4.29178	1.22889	26	7	0.00209889	3.4924
				chrV 18249159 18249213 WBGene00011210	WBGene00015920	15			chrV 17596333 17597916 WBGene00012404	6.10952	2.28966	210	74	0.0021068	2.66831
				chrV 7418632 7419306 WBGene00005814	WBGene00001993	15			chrIII 1218785 1219378 WBGene00003978	2.0969	0.247792	27	3	0.00212551	8.46235
				chrIV 13526266 13529226 WBGene00004681	WBGene00013576	15			chrIV 10935117 10935575 WBGene00002981	2.0111	0.213887	20	2	0.00212551	9.40261
				chrX 952690 953561 WBGene00000195	WBGene00018064	15			chrX 16053626 16054182 WBGene00012073	2.73343	0.528563	33	6	0.00227835	5.17143
				chrII 11679816 11680576 WBGene00008137	WBGene00006681	15			chrI 4173260 4173310 WBGene00020036	5.5265	1.95921	6	2	0.00238123	2.82078
				chrI 7303648 7303698 WBGene00008766	WBGene00020761	15			chrIV 12223871 12226345 WBGene00012704	5.37981	1.80162	289	91	0.00246861	2.9861
				chrV 12865979 12866077 WBGene00011591	WBGene00018935	14			chrIII 5608677 5609079 WBGene00015469	2.97863	0.609206	26	5	0.00246925	4.88936
				chrII 12037514 12038425 WBGene00006601	WBGene00008596	14			chrX 15615008 15615308 WBGene00010725	2.91676	0.653069	19	4	0.00246925	4.46624
				chrX 3609816 3610091 WBGene00015956	WBGene00014841	14			chrI 5990583 5990836 WBGene00015501	7.82738	3.29116	43	17	0.00256034	2.37831
				chrI 6622212 6622769 WBGene00000050	WBGene00016972	14			chrV 14547387 14547709 WBGene00008270	3.14656	0.760562	22	5	0.0026165	4.13715
				chrII 11425408 11426310 WBGene00014666	WBGene00044032	14			chrII 96808 97058 WBGene00016811	8.65818	3.72249	47	19	0.00292613	2.32591
				chrV 17339306 17340026 WBGene00009838	WBGene00008169	14			chrX 7493988 7494215 WBGene00018605	2.43458	0.431543	12	2	0.00293459	5.64156
				chrIV 11939464 11939883 WBGene00014092	WBGene00004030	14			chrIII 5607797 5608280 WBGene00015469	5.62566	2.02816	59	20	0.0029819	2.77377
				chrIII 5580539 5580904 WBGene00018966	WBGene00011292	13			chrIII 872751 872995 WBGene00020760	2.8312	0.602215	15	3	0.00347441	4.7013
				chrII 74883 76936 WBGene00016022	WBGene00011292	13			chrX 862135 862333 WBGene00018985	3.02376	0.742124	13	3	0.00364802	4.07446
				chrII 2263791 2264268 WBGene00019587	WBGene00021430	13			chrIV 10470904 10471103 WBGene00008486	3.00856	0.738395	13	3	0.00364802	4.07446
				chrII 3347188 3347307 WBGene00017456	WBGene00009632	13			chrIV 12548215 12548939 WBGene00014081	1.65388	0.135304	26	2	0.00365002	12.2234
				chrX 12692665 12692717 WBGene00011564	WBGene00015954	12			chrIII 1830599 1830777 WBGene00021443	10.0905	4.67788	39	17	0.00367564	2.15707
				chrIV 7954739 7955555 WBGene00000442	WBGene00010259	12			chrX 9557894 9558201 WBGene00009888	2.10019	0.319089	14	2	0.00372039	6.58183
				chrV 2285928 2286356 WBGene00020851	WBGene00012721	12			chrV 14409303 14409695 WBGene00007614	3.28958	0.874646	28	7	0.00376561	3.76104
				chrII 6559863 6560367 WBGene00017563	WBGene00021238	12			chrII 6023777 6023982 WBGene00020029	7.8629	3.34499	35	14	0.00378262	2.35065
				chrIII 12529157 12529288 WBGene00014613	WBGene00007352	12			chrII 1133705 1133822 WBGene00021104	5.51075	2.09317	14	5	0.00386926	2.63273
				chrIV 2840249 2840427 WBGene00021879	WBGene00010908	12			chrII 12025950 12026067 WBGene00012462	5.51075	2.09317	14	5	0.00386926	2.63273
				chrIV 9924738 9925110 WBGene00001113	WBGene00006649	11			chrI 10121199 10121253 WBGene00014965	12.7928	6.34928	15	7	0.00413151	2.01484
				chrII 10838488 10839522 WBGene00003367	WBGene00006863	11			chrIV 9801372 9801860 WBGene00001396	2.35933	0.401477	25	4	0.0042084	5.87663
				chrI 7347501 7348058 WBGene00009919	WBGene00044633	11			chrII 7669328 7669795 WBGene00003045	2.36681	0.41953	24	4	0.0042084	5.64156
				chrI 7347528 7348058 WBGene00009919	WBGene00004281	11			chrII 10311924 10312882 WBGene00001532	9.95116	4.60148	207	90	0.00448197	2.1626
				chrII 12476857 12477365 WBGene00008842	WBGene00018146	11	1123		chrIV 4817662 4817895 WBGene00019164	4.74377	1.68172	24	8	0.00456938	2.82078
				chrV 20839015 20840207 WBGene00009289	WBGene00194657	11			chrII 4433495 4433852 WBGene00003699	2.58006	0.548798	20	4	0.00459112	4.7013
				chrX 10058020 10058104 WBGene00013867	WBGene00007010	10			chrV 13268899 13269148 WBGene00007932	2.58939	0.590123	14	3	0.00459112	4.38788
				chrII 7769396 7769918 WBGene00015517	WBGene00011040	10			chrI 307816 308571 WBGene00016906	1.89096	0.259498	31	4	0.00459918	7.28702
				chrI 6863161 6868688 WBGene00044898	WBGene00012782	10			chrIV 6509087 6509651 WBGene00004169	1.87809	0.260533	23	3	0.00459918	7.20867
				chrIV 417339 417904 WBGene00001332	WBGene00021264	10			chrV 5192024 5192356 WBGene00015371	1.80332	0.295061	13	2	0.00459918	6.1117
				chrX 1429101 1430145 WBGene00017610	WBGene00013529	10			chrV 11992130 11992898 WBGene00000876	2.75845	0.637763	46	10	0.00487525	4.3252
				chrX 4508585 4510195 WBGene00004356	WBGene00018838	10	2180		chrIII 2073205 2073577 WBGene00021435	2.72363	0.658336	22	5	0.00487525	4.13715
				chrII 4730151 4730282 WBGene00018273	WBGene00007341	10			chrIV 6831587 6832135 WBGene00019213	4.11798	1.3407	49	15	0.00500988	3.07152
				chrI 13866896 13868790 WBGene00006382	WBGene00019439	10			chrV 2393314 2393501 WBGene00044734	4.18674	1.30963	17	5	0.00500988	3.19689
				chrI 381474 381793 WBGene00004143	WBGene00009652	10			chrV 17344902 17348078 WBGene00009839	7.59835	3.22319	524	209	0.00503615	2.3574
				chrIV 10373697 10374533 WBGene00011241	WBGene00044073	10	183		chrII 2406427 2406900 WBGene00017529	2.92098	0.724865	30	7	0.00507114	4.02969
				chrII 5697704 5698841 WBGene00016119	WBGene00000068	10			chrV 8952606 8952995 WBGene00001526	2.95978	0.755478	25	6	0.00507114	3.91775
				chrV 1758275 1758576 WBGene00021603	WBGene00016327	10			chrV 15585743 15591576 WBGene00007165	3.18187	0.873297	403	104	0.00519039	3.64351
				chrV 15029513 15029886 WBGene00077582	WBGene00020111	9			chrIII 6150333 6153459 WBGene00021531	3.15278	0.846107	214	54	0.00519039	3.72622
				chrX 5075722 5076428 WBGene00006861	WBGene00021078	9			chrIV 10935115 10935732 WBGene00002981	2.01534	0.396922	27	5	0.00539312	5.07741
				chrIV 4172687 4173731 WBGene00004385	WBGene00007094	9			chrIV 10935117 10935734 WBGene00002981	2.01534	0.396922	27	5	0.00539312	5.07741
				chrI 6581146 6582035 WBGene00002783	WBGene00007217	9			chrIII 9498447 9498822 WBGene00004933	2.08779	0.391841	17	3	0.00539312	5.32814
				chrV 8434287 8444716 WBGene00018700	WBGene00008886	9			chrII 6886193 6886438 WBGene00004059	2.06774	0.399838	11	2	0.00539312	5.17143
				chrII 7160423 7160665 WBGene00016172	WBGene00009739	9			chrX 4146536 4146736 WBGene00022745	7.8292	3.42861	34	14	0.00549502	2.28349
				chrI 1049690 1050407 WBGene00021331	WBGene00015413	9			chrIII 8827578 8827963 WBGene00018417	10.1678	4.83441	85	38	0.0057421	2.10321
				chrIV 13382439 13383419 WBGene00004278	WBGene00011062	9	322		chrII 6518378 6518421 WBGene00043984	9.63924	4.5563	9	4	0.00584929	2.11559
				chrIV 13382439 13383419 WBGene00044745	WBGene00012956	9			chrIV 15028340 15029830 WBGene00012767	10.4163	5.09525	337	155	0.00602222	2.04431
				chrIV 11418653 11421241 WBGene00009038	WBGene00000208	9			chrII 5456545 5456599 WBGene00000935	11.0871	5.44224	13	6	0.00655079	2.03723
				chrV 20085575 20085734 WBGene00001485	WBGene00013564	9			chrX 3164935 3165286 WBGene00015789	1.70571	0.279089	13	2	0.00675508	6.1117
				chrX 10922898 10923225 WBGene00000961	WBGene00008091	9			chrV 11508254 11508441 WBGene00008339	3.4479	1.0477	14	4	0.00709872	3.29091
				chrIII 12443881 12444712 WBGene00013037	WBGene00022150	9			chrIII 7346582 7346980 WBGene00017272	3.00856	0.861461	26	7	0.0071305	3.4924
				chrII 6136257 6137805 WBGene00019018	WBGene00003480	9			chrV 3564479 3564647 WBGene00020754	10.6911	5.24788	39	18	0.00755837	2.03723
				chrIV 4090824 4098070 WBGene00016432	WBGene00016769	9	1483		chrII 7495691 7495990 WBGene00019998	7.39331	3.27627	48	20	0.00779516	2.25663
				chrV 19207972 19208278 WBGene00003669	WBGene00007642	9			chrV 18233132 18234540 WBGene00014821	1.99524	0.382658	61	11	0.00780282	5.21417
				chrV 13011891 13012349 WBGene00008849	WBGene00011738	9			chrI 4164427 4164710 WBGene00002138	1.95283	0.34615	12	2	0.00780282	5.64156
				chrIII 9688968 9689329 WBGene00007404	WBGene00009971	9			chrIII 8912969 8913057 WBGene00014027	8.37348	3.89615	16	7	0.0078348	2.14917
				chrV 9158796 9159154 WBGene00015058	WBGene00001017	9	3892		chrI 9504969 9505150 WBGene00009266	4.57997	1.62365	18	6	0.00783606	2.82078
				chrII 11481575 11481795 WBGene00007147	WBGene00010259	9			chrIV 9093522 9093563 WBGene00003066	7.8629	3.58392	7	3	0.00785312	2.19394
				chrX 2422504 2423949 WBGene00001551	WBGene00022330	9			chrIV 3147114 3148361 WBGene00020730	1.47728	0.117835	40	3	0.00812787	12.5368
				chrII 9742177 9742595 WBGene00013144	WBGene00011862	9			chrII 14969674 14972072 WBGene00013151	6.68342	2.87999	348	141	0.00816034	2.32064
				chrII 13197084 13197963 WBGene00002264	WBGene00021518	8			chrIV 3930283 3930378 WBGene00044642	4.36302	1.54674	9	3	0.00817976	2.82078
				chrI 8431892 8432013 WBGene00008532	WBGene00001406	8			chrX 9255478 9255574 WBGene00003981	5.27704	2.04084	11	4	0.00829072	2.58572
				chrII 9963400 9966512 WBGene00011272	WBGene00000929	8			chrX 11679596 11680005 WBGene00011445	4.16627	1.43707	37	12	0.00851299	2.89914
				chrI 1804728 1806385 WBGene00022145	WBGene00001184	8			chrII 3348011 3348735 WBGene00017456	2.16276	0.473565	34	7	0.00859329	4.56698
				chrIII 974713 976298 WBGene00019913	WBGene00018987	8	1168		chrIII 8324762 8325064 WBGene00017361	5.03241	1.94623	33	12	0.00875431	2.58572
				chrX 8244150 8244296 WBGene00002234	WBGene00012029	8	467		chrV 4185062 4190001 WBGene00021561	3.99092	1.3983	428	141	0.00882872	2.85412
				chrV 517370 517876 WBGene00020015	WBGene00015228	8	251		chrII 6815145 6815479 WBGene00004921	3.99871	1.31983	29	9	0.00882872	3.02973
				chrIV 8291823 8292763 WBGene00019504	WBGene00010266	8			chrI 1843229 1843516 WBGene00001309	6.9001	3.07193	43	18	0.00891909	2.24618
				chrI 605143 606571 WBGene00002040	WBGene00012896	8			chrIV 15943785 15944149 WBGene00013652	3.79567	1.21105	30	9	0.00911827	3.1342
				chrII 5339950 5340017 WBGene00006923	WBGene00003158	8			chrII 2586608 2586852 WBGene00045457	3.77493	1.20443	20	6	0.00911827	3.1342
				chrIV 8291823 8292751 WBGene00019504	WBGene00016799	8	536		chrIV 14985504 14989482 WBGene00012763	2.39648	0.504823	207	41	0.00915167	4.74717
				chrIII 9914817 9914947 WBGene00009595	WBGene00015217	8			chrV 15165691 15165852 WBGene00014836	2.57446	0.608449	9	2	0.00951066	4.23117
				chrIV 1435639 1436946 WBGene00000547	WBGene00077564	8			chrX 15731790 15731952 WBGene00023497	2.55856	0.604694	9	2	0.00951066	4.23117
				chrIV 12823798 12825376 WBGene00008555	WBGene00004735	8	1671		chrV 13269215 13269635 WBGene00007932	3.39923	1.04958	31	9	0.00957344	3.23868
				chrX 547539 549518 WBGene00019014	WBGene00016073	8			chrX 17663818 17664141 WBGene00003744	2.70907	0.758207	19	5	0.00970351	3.57299
				chrV 10771729 10772322 WBGene00008371	WBGene00021485	8			chrIV 387950 388086 WBGene00044789	2.70907	0.720297	8	2	0.00970351	3.76104
				chrV 1065470 1067737 WBGene00019624	WBGene00001648	8			chrX 7316114 7316445 WBGene00004987	2.92186	0.887858	21	6	0.00976093	3.29091
				chrIV 4302613 4302766 WBGene00017483	WBGene00002297	8			chrIV 9996771 9998812 WBGene00008149	7.64937	3.50373	339	146	0.0118585	2.18321
				chrV 16464957 16465108 WBGene00011619	WBGene00012374	8			chrII 7066868 7066913 WBGene00001872	7.16398	3.26535	7	3	0.0119222	2.19394
				chrIV 5345471 5346407 WBGene00021160	WBGene00012374	8			chrV 18243995 18247534 WBGene00011207	1.34037	0.110721	103	8	0.0121287	12.1059
				chrV 9553680 9553757 WBGene00009098	WBGene00004405	8	1109		chrX 17696647 17697902 WBGene00017625	1.39447	0.156112	38	4	0.0121287	8.93248
				chrIV 7790734 7790824 WBGene00004703	WBGene00012535	8			chrI 3556267 3556617 WBGene00021651	3.42117	1.11955	26	8	0.0125082	3.05585
				chrX 1486610 1487189 WBGene00000988	WBGene00012907	7			chrII 12809764 12810592 WBGene00012909	5.72896	2.42535	103	41	0.0132912	2.36212
				chrV 13744230 13744804 WBGene00009433	WBGene00014771	7			chrV 6601793 6602455 WBGene00022847	2.64359	0.739882	38	10	0.0133498	3.57299
				chrI 4831514 4831829 WBGene00019011	WBGene00007440	7			chrV 10278345 10278538 WBGene00003090	2.62485	0.76135	11	3	0.0133498	3.44762
				chrIII 1633867 1634295 WBGene00021249	WBGene00010684	7			chrI 6216171 6216360 WBGene00020346	4.14244	1.55493	17	6	0.0139369	2.66407
				chrIV 11346595 11350833 WBGene00002223	WBGene00015903	7			chrIII 7765977 7766326 WBGene00022795	1.58352	0.280689	12	2	0.0145137	5.64156
				chrIV 4450204 4451565 WBGene00019955	WBGene00016783	7	1068		chrX 16308475 16308835 WBGene00006675	1.53514	0.272112	12	2	0.0145137	5.64156
				chrII 14755155 14757841 WBGene00013189	WBGene00007913	7			chrV 6216402 6216771 WBGene00004373	4.6179	1.85833	37	14	0.0152612	2.48497
				chrV 11635355 11636992 WBGene00012100	WBGene00021052	7			chrIV 10622052 10622125 WBGene00011182	3.78527	1.34192	6	2	0.0153227	2.82078
				chrIII 1285091 1286163 WBGene00013845	WBGene00002139	7			chrX 1123029 1124053 WBGene00015476	5.84672	2.58294	130	54	0.0155822	2.26359
				chrV 11635355 11636965 WBGene00012100	WBGene00007717	7			chrIII 5783781 5784373 WBGene00021345	5.83456	2.56484	75	31	0.0155822	2.27482
				chrX 7557381 7557790 WBGene00019803	WBGene00006407	7			chrII 11967369 11967414 WBGene00012221	5.11713	2.1769	5	2	0.0161474	2.35065
				chrIV 4015924 4016485 WBGene00020930	WBGene00004377	7			chrII 7536373 7536623 WBGene00022893	4.4212	1.76329	24	9	0.0161732	2.50736
				chrX 7242019 7242504 WBGene00018522	WBGene00011777	7			chrIII 1630072 1635785 WBGene00021244	1.70093	0.368659	211	43	0.0162209	4.61384
				chrI 13412571 13412663 WBGene00012290	WBGene00022494	7			chrI 2062067 2062796 WBGene00021346	1.70571	0.335941	27	5	0.0162209	5.07741
				chrV 5422605 5422945 WBGene00000373	WBGene00009337	7			chrV 17654453 17654853 WBGene00010295	1.72703	0.367351	15	3	0.0162209	4.7013
				chrX 12612802 12613862 WBGene00011152	WBGene00000240	7			chrIV 17322052 17322319 WBGene00008194	1.72487	0.366893	10	2	0.0162209	4.7013
				chrI 14717669 14718226 WBGene00013203	WBGene00004452	7			chrIII 5972682 5973498 WBGene00003375	2.99126	0.900371	53	15	0.0177	3.32225
				chrIV 14416656 14416802 WBGene00044249	WBGene00016265	7			chrIV 4214991 4216554 WBGene00017934	1.29647	0.188024	44	6	0.0180964	6.89525
				chrIV 14430621 14430846 WBGene00010086	WBGene00007807	7			chrV 13722446 13723101 WBGene00009426	1.26561	0.149558	18	2	0.0180964	8.46235
				chrX 9732164 9732435 WBGene00001863	WBGene00007334	7			chrV 8242456 8242506 WBGene00015859	6.44758	2.93881	7	3	0.0181696	2.19394
				chrIV 10238499 10239029 WBGene00001157	WBGene00004779	7			chrV 19770225 19770385 WBGene00014812	2.30271	0.612252	8	2	0.0182914	3.76104
				chrI 13180981 13181309 WBGene00009065	WBGene00009790	7			chrV 12706016 12706258 WBGene00011242	4.56735	1.82158	24	9	0.0195089	2.50736
				chrIV 256351 256485 WBGene00019825	WBGene00012128	7			chrII 12896119 12896450 WBGene00009394	3.61755	1.33179	26	9	0.020061	2.71631
				chrII 14960170 14962586 WBGene00001247	WBGene00018681	7			chrIV 8368964 8369049 WBGene00017073	4.33451	1.72871	8	3	0.0207422	2.50736
				chrII 13656969 13658973 WBGene00007840	WBGene00001258	7			chrII 8988758 8989257 WBGene00007689	8.12177	4.02442	88	41	0.0217081	2.01812
				chrII 12182503 12183303 WBGene00013256	WBGene00020852	7			chrIV 9517845 9518102 WBGene00007890	3.22558	1.14351	18	6	0.0220069	2.82078
				chrIII 3508387 3508830 WBGene00010810	WBGene00020403	7			chrII 8700832 8701374 WBGene00007918	6.88263	3.2533	81	36	0.0220221	2.11559
				chrIV 2515385 2518822 WBGene00022087	WBGene00003961	7			chrV 6216478 6216771 WBGene00004373	5.34417	2.34035	34	14	0.0223369	2.28349
				chrV 5274875 5275217 WBGene00015074	WBGene00013841	7			chrV 17343245 17343654 WBGene00009839	5.85529	2.63463	52	22	0.0225012	2.22243
				chrIII 10316308 10317902 WBGene00006785	WBGene00012242	7			chrX 7526907 7527147 WBGene00018485	3.07028	1.02042	16	5	0.0229165	3.00883
				chrIV 10055698 10056168 WBGene00011425	WBGene00016419	7			chrIV 3144839 3145491 WBGene00020729	1.62461	0.375615	23	5	0.023291	4.3252
				chrI 2281814 2284729 WBGene00000408	WBGene00019504	7	2348		chrX 12915454 12916088 WBGene00004108	1.67073	0.309023	23	4	0.023291	5.4065
				chrI 14951147 14951430 WBGene00002189	WBGene00019122	7			chrII 1931751 1931945 WBGene00018671	5.69742	2.52475	24	10	0.0241638	2.25663
				chrV 19585694 19596412 WBGene00007176	WBGene00016958	7			chrX 12765107 12765562 WBGene00009057	2.63167	0.86119	26	8	0.0244414	3.05585
				chrX 7439867 7440430 WBGene00015295	WBGene00020297	7			chrII 2641276 2641476 WBGene00017707	1.84217	0.489802	8	2	0.0245221	3.76104
				chrII 560305 561832 WBGene00015644	WBGene00008513	7			chrI 2250391 2251468 WBGene00017398	3.72025	1.40983	87	31	0.0247401	2.6388
				chrX 11713801 11714544 WBGene00008089	WBGene00016785	7			chrV 4172739 4172791 WBGene00021560	4.42828	1.88385	5	2	0.0248363	2.35065
				chrX 12242662 12242911 WBGene00008451	WBGene00018700	7			chrIII 1305991 1306825 WBGene00022329	2.42972	0.76348	44	13	0.0249559	3.18242
				chrX 863112 863427 WBGene00018986	WBGene00006541	7			chrV 6601836 6602455 WBGene00022847	2.45523	0.791279	33	10	0.0249559	3.10286
				chrIV 12280072 12280123 WBGene00016589	WBGene00021320	7			chrV 13572295 13572934 WBGene00008226	2.09009	0.536559	29	7	0.0251085	3.89537
				chrV 9202217 9203025 WBGene00000215	WBGene00015092	7			chrX 7598085 7598497 WBGene00016657	2.01207	0.59442	18	5	0.0251085	3.38494
				chrX 10658241 10659477 WBGene00008668	WBGene00008119	6			chrV 2459905 2460157 WBGene00018910	2.0103	0.583097	11	3	0.0251085	3.44762
				chrV 3210504 3212089 WBGene00000168	WBGene00016201	6			chrIV 3962286 3963566 WBGene00021586	1.11537	0.191329	31	5	0.0269921	5.82962
				chrV 5561923 5563212 WBGene00015964	WBGene00012013	6			chrIV 8987676 8988754 WBGene00000266	1.11077	0.181745	26	4	0.0269921	6.1117
				chrIV 3231601 3235510 WBGene00022058	WBGene00020284	6			chrIII 890233 891377 WBGene00020763	5.75677	2.69734	143	63	0.0278196	2.13424
				chrV 16054710 16054822 WBGene00008823	WBGene00011291	6			chrX 11604145 11604401 WBGene00001502	5.75677	2.6786	32	14	0.0278196	2.14917
				chrIII 8637971 8640809 WBGene00006662	WBGene00012191	6			chrII 3564517 3564835 WBGene00021147	5.21368	2.31039	36	15	0.0278648	2.25663
				chrIV 9654662 9654912 WBGene00010277	WBGene00013312	6			chrV 7436412 7436666 WBGene00017789	4.53289	1.92835	25	10	0.0294143	2.35065
				chrII 12026299 12026457 WBGene00012462	WBGene00013024	6			chrI 5511499 5511586 WBGene00019078	6.88165	3.37794	13	6	0.0302527	2.03723
				chrI 13753752 13754946 WBGene00012390	WBGene00019379	6			chrX 11998024 11998431 WBGene00004859	2.94203	1.0831	26	9	0.0303806	2.71631
				chrIII 11306925 11308470 WBGene00004284	WBGene00001837	6			chrIV 7547642 7547737 WBGene00000392	2.90868	1.03116	6	2	0.0303806	2.82078
				chrX 17405765 17406672 WBGene00000792	WBGene00001082	6			chrIV 8988051 8988756 WBGene00000266	1.3065	0.208426	20	3	0.0309578	6.26841
				chrX 5253134 5253767 WBGene00021322	WBGene00021936	6			chrIV 12897204 12897658 WBGene00185092	1.31873	0.215772	13	2	0.0309578	6.1117
				chrIII 8302108 8303073 WBGene00003243	WBGene00012355	6			chrX 4710234 4710287 WBGene00001032	4.34473	1.84831	5	2	0.0314832	2.35065
				chrI 7193045 7193088 WBGene00001949	WBGene00007030	6			chrII 1768411 1768640 WBGene00018101	3.61998	1.49721	18	7	0.0319526	2.41781
				chrII 13873276 13874944 WBGene00013094	WBGene00020649	6			chrIII 5679669 5679835 WBGene00004481	3.60665	1.47531	13	5	0.0319526	2.44468
				chrIII 6168638 6170600 WBGene00023489	WBGene00020831	6			chrII 12787766 12788183 WBGene00012907	4.85943	2.11425	44	18	0.0321257	2.29842
				chrI 6570778 6570978 WBGene00019001	WBGene00003565	6			chrIV 4101102 4101356 WBGene00016432	4.89552	2.12119	27	11	0.0321257	2.30791
				chrIV 12526829 12527047 WBGene00009957	WBGene00019863	6			chrIII 11371221 11371458 WBGene00006533	2.52618	0.82667	13	4	0.0328896	3.05585
				chrI 5375195 5376158 WBGene00004131	WBGene00014148	6			chrIV 12867545 12867654 WBGene00014138	2.53509	0.898719	6	2	0.0328896	2.82078
				chrIII 10252616 10253491 WBGene00000768	WBGene00012230	6			chrIV 1113135 1114691 WBGene00005905	1.50949	0.346261	51	11	0.033332	4.35939
				chrIII 11292978 11294139 WBGene00004873	WBGene00013647	6			chrII 7097251 7097307 WBGene00020168	4.11198	1.74929	5	2	0.0336812	2.35065
				chrIII 2074143 2074943 WBGene00021435	WBGene00003025	6			chrX 6607624 6607816 WBGene00000786	2.39865	0.765315	10	3	0.0338857	3.1342
				chrIV 8132819 8133283 WBGene00004979	WBGene00012185	6			chrIII 642318 642506 WBGene00021061	3.42956	1.30266	14	5	0.0339227	2.63273
				chrIV 2013775 2015248 WBGene00022301	WBGene00017864	6			chrIV 2571410 2571558 WBGene00022083	3.42294	1.32379	11	4	0.0339227	2.58572
				chrIV 13861363 13865165 WBGene00007200	WBGene00001651	6			chrV 19438494 19438772 WBGene00010850	5.63252	2.64282	34	15	0.0342642	2.13126
				chrIV 13209257 13209705 WBGene00000501	WBGene00002141	6			chrV 2285637 2286356 WBGene00020851	1.79349	0.408736	28	6	0.0345242	4.38788
				chrIII 5277991 5278437 WBGene00000536	WBGene00012946	6			chrIII 13426006 13426160 WBGene00009732	5.98106	2.86248	20	9	0.0361651	2.08947
				chrIII 7977646 7979568 WBGene00015558	WBGene00004346	6			chrIV 4818156 4818968 WBGene00019164	2.89256	1.08577	51	18	0.0400747	2.66407
				chrI 15015908 15016063 WBGene00009369	WBGene00019122	6			chrX 1435353 1435630 WBGene00021045	2.82643	1.06094	17	6	0.0400747	2.66407
				chrI 8696700 8696747 WBGene00009565	WBGene00006389	6			chrX 5632263 5637756 WBGene00044570	1.06479	0.187254	127	21	0.0402397	5.68634
				chrIII 5817769 5818072 WBGene00004858	WBGene00013730	6			chrI 6465712 6466803 WBGene00019433	1.05532	0.179579	25	4	0.0402397	5.87663
				chrIV 1552126 1552372 WBGene00044073	WBGene00014223	6			chrII 10975615 10976125 WBGene00004215	1.08363	0.192079	12	2	0.0402397	5.64156
				chrV 14695055 14696048 WBGene00006836	WBGene00013530	6			chrV 11194042 11194555 WBGene00010742	1.07729	0.190956	12	2	0.0402397	5.64156
				chrI 3173871 3175053 WBGene00021830	WBGene00017934	6			chrV 1177272 1178356 WBGene00020662	3.52629	1.40072	83	31	0.0410702	2.51747
				chrII 4880044 4880492 WBGene00001754	WBGene00045013	6			chrIV 4295040 4295339 WBGene00017484	3.54263	1.47432	23	9	0.0410702	2.40289
				chrX 4058239 4059100 WBGene00020294	WBGene00008393	6			chrX 3539330 3539882 WBGene00006863	5.58991	2.66197	67	30	0.0420365	2.09992
				chrII 5590968 5591557 WBGene00000383	WBGene00018090	6			chrV 8077613 8077718 WBGene00015660	2.63167	0.932956	6	2	0.0421023	2.82078
				chrII 7374030 7374074 WBGene00018395	WBGene00022399	6			chrIII 12331717 12331939 WBGene00013560	2.48941	0.882526	12	4	0.0440309	2.82078
				chrIII 12746682 12746811 WBGene00013741	WBGene00010434	6			chrX 2873207 2873373 WBGene00018743	2.49691	0.885184	9	3	0.0440309	2.82078
				chrIII 7306091 7308046 WBGene00015156	WBGene00016269	6			chrIII 731922 739321 WBGene00003936	1.21998	0.271413	196	41	0.045046	4.49491
				chrIII 11320224 11321881 WBGene00012935	WBGene00009126	6			chrIV 8988045 8988754 WBGene00000266	1.23417	0.20725	19	3	0.045046	5.95498
				chrIV 7009883 7010186 WBGene00016083	WBGene00022157	6			chrIII 5612977 5613341 WBGene00000239	1.26522	0.269122	10	2	0.045046	4.7013
				chrIV 8273429 8273775 WBGene00044510	WBGene00007545	6			chrV 9786159 9786527 WBGene00009771	1.25147	0.266197	10	2	0.045046	4.7013
				chrV 6662365 6662847 WBGene00004062	WBGene00017840	6			chrI 8732673 8733139 WBGene00007973	3.85432	1.68172	39	16	0.0457219	2.29189
				chrV 10855313 10859621 WBGene00010012	WBGene00021703	6			chrV 9706994 9707507 WBGene00009580	3.1421	1.24121	35	13	0.0466321	2.53147
				chrX 5267430 5268763 WBGene00021320	WBGene00008948	6			chrX 10199543 10199745 WBGene00009674	3.19187	1.21238	14	5	0.0466321	2.63273
				chrX 10159125 10160155 WBGene00001331	WBGene00018262	6			chrX 1445012 1446483 WBGene00021047	2.06633	0.665944	66	20	0.0472098	3.10286
				chrIV 1871271 1871763 WBGene00001173	WBGene00010943	6			chrII 3310362 3311704 WBGene00018198	2.05905	0.620464	60	17	0.0472098	3.31857
				chrV 5519103 5519826 WBGene00016060	WBGene00014136	6			chrII 9120857 9122240 WBGene00012005	1.46521	0.318743	44	9	0.0475186	4.59683
				chrV 16545622 16549607 WBGene00012522	WBGene00021891	6			chrIV 10326623 10327579 WBGene00006779	1.44521	0.307407	30	6	0.0475186	4.7013
				chrIII 7017369 7019031 WBGene00017389	WBGene00020933	6			chrIV 8734398 8735280 WBGene00009008	1.40982	0.388732	27	7	0.0475186	3.62672
				chrIII 6147496 6147653 WBGene00021533	WBGene00020933	6			chrV 13274755 13275136 WBGene00009337	1.45052	0.385671	12	3	0.0475186	3.76104
				chrIV 1199883 1200392 WBGene00022427	WBGene00007176	6			chrI 12074937 12080367 WBGene00000544	1.89136	0.523177	223	58	0.0481634	3.61514
				chrI 10412938 10413483 WBGene00003847	WBGene00020369	6			chrV 10204066 10204315 WBGene00014112	1.84956	0.590123	10	3	0.0481634	3.1342
				chrII 5621774 5622390 WBGene00015920	WBGene00019830	6			chrIV 3012818 3013847 WBGene00021869	1.61122	0.428398	36	9	0.0483859	3.76104
				chrII 5621780 5622390 WBGene00015920	WBGene00020786	6			chrV 1797347 1798321 WBGene00018110	1.65492	0.452589	35	9	0.0483859	3.65657
				chrIII 10536320 10536931 WBGene00001993	WBGene00077771	6			chrI 1979602 1981368 WBGene00021763	0.756269	0.0554702	29	2	0.0493788	13.6338
				chrIII 13545615 13546204 WBGene00013576	WBGene00011923	6			chrV 8209631 8213906 WBGene00019479	5.98973	2.97891	556	260	0.0495887	2.01071
				chrIV 4046300 4047150 WBGene00018064	WBGene00011964	6
				chrI 9463876 9465075 WBGene00006681	WBGene00013232	6
				chrIII 877904 878408 WBGene00020761	WBGene00015386	6
				chrIV 795260 795362 WBGene00018935	WBGene00017358	6
				chrV 14478042 14478348 WBGene00008596	WBGene00004780	6
				chrV 11166338 11167006 WBGene00014841	WBGene00011000	6
				chrII 6528010 6528292 WBGene00016972	WBGene00016657	6
				chrII 12520310 12522426 WBGene00044032	WBGene00050957	6
				chrIII 9557928 9558296 WBGene00008169	WBGene00003387	6
				chrIV 12793953 12794224 WBGene00004030	WBGene00022039	6
				chrIV 10695555 10695716 WBGene00011292	WBGene00004076	6
				chrIV 10695562 10695716 WBGene00011292	WBGene00006695	6
				chrIV 2402800 2403049 WBGene00021430	WBGene00008288	6
				chrX 11370480 11370741 WBGene00009632	WBGene00012418	6
				chrX 3602422 3602903 WBGene00015954	WBGene00013334	6
				chrV 13987864 13989646 WBGene00010259	WBGene00013805	6
				chrIII 13091106 13092902 WBGene00012721	WBGene00018551	6
				chrI 1997929 1999955 WBGene00021238	WBGene00013340	6
				chrII 10562855 10563132 WBGene00007352	WBGene00004764	6
				chrIII 4554659 4556113 WBGene00010908	WBGene00015439	6
				chrX 8422668 8422800 WBGene00006649	WBGene00011916	6	779
				chrX 3539330 3539432 WBGene00006863	WBGene00010311	6	1182
				chrIII 7969440 7969874 WBGene00044633	WBGene00003704	6
				chrI 8343973 8345716 WBGene00007913	WBGene00020795	5
				chrII 4069565 4069740 WBGene00021052	WBGene00007361	5
				chrI 4166131 4166649 WBGene00002139	WBGene00008165	5
				chrV 15055179 15055860 WBGene00007717	WBGene00018054	5
				chrI 9182840 9183139 WBGene00006407	WBGene00015894	5
				chrX 1102044 1102497 WBGene00004377	WBGene00019564	5
				chrIV 10146146 10146206 WBGene00011777	WBGene00004980	5	568
				chrIII 1253551 1253765 WBGene00022494	WBGene00021924	5
				chrV 13283993 13295767 WBGene00009337	WBGene00001345	5
				chrII 8763841 8763952 WBGene00000240	WBGene00008134	5	501
				chrV 15512321 15512592 WBGene00004452	WBGene00003887	5
				chrI 6991288 6991739 WBGene00016265	WBGene00003656	5
				chrV 15356616 15357304 WBGene00007807	WBGene00022427	5
				chrII 9938352 9938395 WBGene00007334	WBGene00004729	5
				chrIII 1723624 1724589 WBGene00004779	WBGene00013393	5
				chrV 11671701 11672238 WBGene00009790	WBGene00000442	5	482
				chrIV 17283043 17283197 WBGene00012128	WBGene00002175	5
				chrIV 1935605 1937017 WBGene00018681	WBGene00012777	5
				chrV 18861841 18864853 WBGene00001258	WBGene00004786	5
				chrV 2283250 2284194 WBGene00020852	WBGene00019746	5
				chrI 6947987 6948296 WBGene00020403	WBGene00004862	5
				chrIV 8178668 8184680 WBGene00003961	WBGene00004215	5
				chrIII 1279702 1280764 WBGene00013841	WBGene00010755	5
				chrV 12485040 12485432 WBGene00012242	WBGene00013730	5
				chrI 5898462 5898941 WBGene00016419	WBGene00018952	5
				chrIV 8292089 8292761 WBGene00019504	WBGene00018992	5
				chrII 5629190 5629330 WBGene00019122	WBGene00002235	5
				chrIV 7895886 7896184 WBGene00016958	WBGene00010550	5
				chrIV 396421 396549 WBGene00020297	WBGene00013838	5	341
				chrIII 9076900 9077575 WBGene00008513	WBGene00021256	5
				chrV 4034567 4034950 WBGene00016785	WBGene00022486	5
				chrV 8434287 8438325 WBGene00018700	WBGene00045419	5
				chrX 15502250 15502836 WBGene00006541	WBGene00013501	5
				chrX 5270537 5271225 WBGene00021320	WBGene00022457	5	459
				chrI 5245407 5245521 WBGene00015092	WBGene00008140	5
				chrIII 3663966 3664028 WBGene00008119	WBGene00012983	5
				chrIII 5918991 5919127 WBGene00016201	WBGene00013094	5
				chrIV 10763078 10763715 WBGene00012013	WBGene00018734	5
				chrIV 16856325 16858296 WBGene00020284	WBGene00008514	5	2076
				chrIV 10692887 10693041 WBGene00011291	WBGene00022172	5
				chrIV 13357594 13358455 WBGene00012191	WBGene00004754	5
				chrIV 14827358 14827514 WBGene00013312	WBGene00009428	5
				chrV 14347826 14349008 WBGene00013024	WBGene00013055	5
				chrV 6570018 6570148 WBGene00019379	WBGene00013481	5
				chrX 16729631 16739743 WBGene00001837	WBGene00008869	5
				chrX 4391843 4392838 WBGene00001082	WBGene00018518	5	741
				chrIV 817380 821330 WBGene00021936	WBGene00007779	5
				chrI 13660615 13661637 WBGene00012355	WBGene00195214	5
				chrIII 12601019 12602114 WBGene00007030	WBGene00009288	5
				chrIV 278128 278241 WBGene00020649	WBGene00016602	5	1093
				chrIV 3259065 3259315 WBGene00020831	WBGene00012997	5
				chrX 1054790 1055742 WBGene00003565	WBGene00006540	5
				chrX 380189 380395 WBGene00019863	WBGene00001196	5
				chrI 14953584 14954105 WBGene00014148	WBGene00022358	5
				chrII 14133746 14134916 WBGene00012230	WBGene00000403	5	1058
				chrIV 15900191 15900318 WBGene00013647	WBGene00014206	5	706
				chrV 3710106 3710684 WBGene00003025	WBGene00021340	5
				chrV 20660730 20660918 WBGene00012185	WBGene00002274	5
				chrX 7659713 7660453 WBGene00017864	WBGene00015650	5	1756
				chrI 8564133 8566049 WBGene00001651	WBGene00000415	5
				chrI 2456466 2463347 WBGene00002141	WBGene00007911	5	1131
				chrI 11745545 11747181 WBGene00012946	WBGene00010537	5	1630
				chrII 6103860 6106028 WBGene00004346	WBGene00010643	5	311
				chrII 5627678 5628166 WBGene00019122	WBGene00013133	5
				chrIII 12672100 12673266 WBGene00006389	WBGene00016260	5
				chrIII 12510985 12512648 WBGene00013730	WBGene00012005	5	1267
				chrIII 9528074 9528406 WBGene00014223	WBGene00015939	5
				chrIV 15467701 15468493 WBGene00013530	WBGene00019303	5	178
				chrIV 4207386 4213569 WBGene00017934	WBGene00021819	5
				chrIV 17440784 17440978 WBGene00045013	WBGene00001338	5
				chrV 14079983 14080406 WBGene00008393	WBGene00002990	5
				chrV 9419816 9420362 WBGene00018090	WBGene00009493	5
				chrV 8010068 8010362 WBGene00022399	WBGene00013643	5
				chrX 15069832 15070377 WBGene00010434	WBGene00001248	5
				chrX 17066775 17068981 WBGene00016269	WBGene00008374	5
				chrI 9174603 9174713 WBGene00009126	WBGene00015436	5
				chrI 1664407 1666635 WBGene00022157	WBGene00018920	5
				chrII 14473275 14473887 WBGene00007545	WBGene00021167	5
				chrII 4765197 4765344 WBGene00017840	WBGene00000408	5
				chrIII 2084756 2085840 WBGene00021703	WBGene00011871	5
				chrIV 12333018 12333066 WBGene00008948	WBGene00021445	5
				chrV 2243809 2243862 WBGene00018262	WBGene00020299	5
				chrII 9420835 9421345 WBGene00010943	WBGene00015264	5
				chrIV 12877635 12877889 WBGene00014136	WBGene00007841	5
				chrIV 3000755 3001591 WBGene00021891	WBGene00004055	5
				chrI 6721056 6722963 WBGene00020933	WBGene00001345	5
				chrI 6721056 6722964 WBGene00020933	WBGene00021079	5
				chrV 19591273 19596412 WBGene00007176	WBGene00194904	5
				chrV 4484440 4485201 WBGene00020369	WBGene00003084	5
				chrX 4008462 4008565 WBGene00019830	WBGene00004185	5
				chrX 6172757 6173173 WBGene00020786	WBGene00013387	5
				chrI 9515832 9516689 WBGene00077771	WBGene00016340	5
				chrII 8617194 8617420 WBGene00011923	WBGene00022489	5
				chrIII 9240994 9241223 WBGene00011964	WBGene00010867	5
				chrIII 11899861 11901144 WBGene00013232	WBGene00007957	5
				chrIII 7716907 7717079 WBGene00015386	WBGene00020135	5
				chrIII 8306285 8307293 WBGene00017358	WBGene00011030	5
				chrX 2678569 2680022 WBGene00004780	WBGene00016172	5
				chrX 13095167 13097474 WBGene00011000	WBGene00019494	5
				chrX 7598754 7599147 WBGene00016657	WBGene00000268	5
				chrX 7400049 7400256 WBGene00050957	WBGene00019682	5
				chrI 3039718 3041191 WBGene00003387	WBGene00000696	5
				chrI 509892 510741 WBGene00022039	WBGene00009589	5
				chrII 1147574 1147827 WBGene00004076	WBGene00016636	5
				chrIII 2800900 2801533 WBGene00006695	WBGene00003647	5
				chrIII 3534925 3535894 WBGene00008288	WBGene00003769	5
				chrIV 16295025 16295926 WBGene00012418	WBGene00013058	5
				chrIV 14783702 14783915 WBGene00013334	WBGene00015434	5
				chrIV 17099420 17100006 WBGene00013805	WBGene00018490	5
				chrIV 3996801 3998312 WBGene00018551	WBGene00021108	5
				chrV 17846254 17847942 WBGene00013340	WBGene00006524	5
				chrX 14333933 14334551 WBGene00004764	WBGene00022412	5
